# Supplementary material for: Activity-dependent translation dynamically alters the proteome of the perisynaptic astrocyte process
Source: Cell Rep. Author manuscript; Available in PMC 2022 Nov 1. (PMC9624251; doi:10.1016/j.celrep.2022.111474)
Supplement: 2 [file NIHMS1843697-supplement-2.csv]

Ensembl gene id	Ensembl gene name	Full gene name	FDR corrected p-value (TRAPSeqAll vs RNASeqAll)	Log2FC (TRAPSeqAll vs RNASeqAll)	p-value (TRAPSeqAll vs RNASeqAll)	FDR corrected p-value (TRAPSeqPTZ vs RNASeqPTZ)	Log2FC (TRAPSeqPTZ vs RNASeqPTZ)	p-value (TRAPSeqPTZ vs RNASeqPTZ)	FDR corrected p-value (TRAPSeqSal vs RNASeqSal)	Log2FC (TRAPSeqSal vs RNASeqSal)	p-value (TRAPSeqSal vs RNASeqSal)
ENSMUSG00000005360	Slc1a3	solute carrier family 1 (glial high affinity glutamate transporter), member 3	4.296146231979017e-55	1.3329124778115822	5.188134844104739e-58	1.4182471180426473e-24	1.2680316578637856	2.44673012687423e-27	1.2340984756729425e-29	1.3977932977593788	1.6568554841294603e-32
ENSMUSG00000006205	Htra1	HtrA serine peptidase 1	9.065720122855855e-54	1.5552729934335743	1.2511991888699531e-56	9.4216283467538e-22	1.406361431178729	2.1130193825204765e-24	2.2132102891764883e-31	1.7041845556884199	2.4818195255149096e-34
ENSMUSG00000032281	Acsbg1	acyl-CoA synthetase bubblegum family member 1	8.038148506498005e-53	1.459750709873628	1.2219535423632327e-55	1.7573443320990818e-26	1.476423025505293	2.7285601637008086e-29	2.566398372596198e-25	1.443078394241963	4.427496545495037e-28
ENSMUSG00000052397	Ezr	ezrin	8.038148506498005e-53	1.3122626575062943	1.2480520410330725e-55	2.0873252705097995e-22	1.220037569294017	4.501262120481755e-25	1.2340984756729425e-29	1.4044877457185716	1.7032326068116174e-32
ENSMUSG00000002985	Apoe	apolipoprotein E	3.747352803855993e-52	1.718041401863462	6.1416115995224594e-55	1.403704617284397e-21	1.5730097585659595	3.2692163086930666e-24	8.235204733573547e-30	1.8630730451609645	9.945041513847119e-33
ENSMUSG00000017390	Aldoc	aldolase C, fructose-bisphosphate	1.8750949725245845e-48	1.4523748027714474	3.3966181681200964e-51	2.753611013197671e-20	1.3382819125352905	7.600754974754204e-23	1.64028510891717e-27	1.5664676930076042	2.688296132961807e-30
ENSMUSG00000037852	Cpe	carboxypeptidase E	3.484038346976195e-48	1.2232193311561774	6.61164872194223e-51	2.4900473448723483e-19	1.1033055559826201	7.9471881100903035e-22	2.3952516218791405e-28	1.343133106329735	3.512402102298403e-31
ENSMUSG00000033720	Sfxn5	sideroflexin 5	2.2512109390222285e-44	1.2783011317422197	4.466303079229815e-47	1.1025939141457088e-16	1.1131989101995126	4.850538223189093e-19	1.5567550225984561e-27	1.4434033532849266	2.4171129480524637e-30
ENSMUSG00000020733	Slc9a3r1	solute carrier family 9 (sodium/hydrogen exchanger), member 3 regulator 1	4.052503823637794e-44	1.439406655996126	8.389553331088334e-47	3.5283581732118636e-19	1.3359590899933507	1.1565393822310949e-21	3.447849327151519e-24	1.5428542219989014	6.542972931711672e-27
ENSMUSG00000045136	Tubb2b	tubulin, beta 2B class IIB	1.012798579853537e-43	1.1493976518708258	2.1840735354384908e-46	5.7870178330885905e-21	1.127267658826543	1.3977098190846248e-23	6.643894857235672e-22	1.1715276449151086	1.7192861702498936e-24
ENSMUSG00000053398	Phgdh	3-phosphoglycerate dehydrogenase	1.0020407813260084e-42	1.2483575523243888	2.247309610495663e-45	7.310343089351e-20	1.2109320539668427	2.270097051812611e-22	4.2092895585906384e-22	1.2857830506819348	1.0529577952137369e-24
ENSMUSG00000026473	Glul	glutamate-ammonia ligase (glutamine synthetase)	1.9397525507433028e-41	1.208884461289174	4.517667460542497e-44	7.944201553766362e-17	1.0967524370363924	3.289240701982104e-19	3.874161755275849e-24	1.3210164855419557	7.68616582173247e-27
ENSMUSG00000053279	Aldh1a1	aldehyde dehydrogenase family 1, subfamily A1	8.566435680884996e-41	1.6702458771247712	2.142902050769127e-43	1.4196571410856393e-16	1.5134834086623832	6.37458713885902e-19	9.555350420020051e-24	1.8270083455871593	1.978162771331676e-26
ENSMUSG00000050953	Gja1	gap junction protein, alpha 1	2.223219415421199e-40	1.1236440160967152	5.753177129529541e-43	6.838162286265618e-21	1.152020359584625	1.7105728137816175e-23	8.180750686294852e-19	1.0952676726088053	3.528314796124753e-21
ENSMUSG00000035805	Mlc1	megalencephalic leukoencephalopathy with subcortical cysts 1 homolog (human)	1.0209424066299256e-39	1.5641124582784771	2.818093419490867e-42	1.4543840578403413e-17	1.4806742412089342	5.519960195374365e-20	1.7130041976069713e-21	1.64755067534802	4.876144097388946e-24
ENSMUSG00000004892	Bcan	brevican	6.777483726682855e-39	1.183351300321895	1.9877033270699307e-41	1.2132381254443457e-17	1.1372331766105943	4.290758487295624e-20	1.5616980261511597e-20	1.2294694240331956	4.849575514658997e-23
ENSMUSG00000020932	Gfap	glial fibrillary acidic protein	1.3135984455103715e-38	1.5398768859095748	4.0791463847471214e-41	2.983391243755884e-16	1.4209275489559652	1.4668619071343514e-18	7.983839638458634e-22	1.6588262228631843	2.134900619272127e-24
ENSMUSG00000004558	Ndrg2	N-myc downstream regulated gene 2	1.4081297105865262e-38	1.4986395926205511	4.4941602080308346e-41	2.671369528024479e-16	1.3863084610511673	1.2904053615920884e-18	9.885595034040106e-22	1.610970724189935	2.728707332780845e-24
ENSMUSG00000026249	Serpine2	serine (or cysteine) peptidase inhibitor, clade E, member 2	2.1786076547738857e-38	0.9890075696389637	7.141127480497512e-41	1.0693247808046077e-16	0.9245451469226473	4.61194160616151e-19	5.0191046996208525e-21	1.0534699923552802	1.4720051737005864e-23
ENSMUSG00000007097	Atp1a2	ATPase, Na+/K+ transporting, alpha 2 polypeptide	1.3399230373118894e-37	1.1574510397663835	4.507633783762933e-40	4.800923680977301e-18	1.1461788062362357	1.6564905308297425e-20	7.576939040067858e-19	1.1687232732965311	3.2025361249316398e-21
ENSMUSG00000024665	Fads2	fatty acid desaturase 2	1.4950360101838955e-37	1.149347372416011	5.158409420111776e-40	6.296742011139351e-17	1.0990880661546976	2.552806646455184e-19	6.372828188391347e-20	1.1996066786773245	2.1438825096805186e-22
ENSMUSG00000004902	Slc25a18	solute carrier family 25 (mitochondrial carrier), member 18	2.616331866013834e-37	1.4684486523333662	9.252963556160372e-40	8.295435355744943e-17	1.4003363776092133	3.5062221377685e-19	8.247062701337796e-20	1.5365609270575191	2.8455318558915884e-22
ENSMUSG00000030029	Lrig1	leucine-rich repeats and immunoglobulin-like domains 1	3.991543533451776e-37	1.106104268195572	1.4460866764855912e-39	2.5243391071941824e-17	1.0657301660131648	1.0016354604583144e-19	4.2344797418461115e-19	1.1464783703779793	1.7085555277267645e-21
ENSMUSG00000029309	Sparcl1	SPARC-like 1	8.179033237872855e-37	1.0552450980121209	3.033713699892459e-39	1.4196571410856393e-16	1.0101670372938953	6.490281072849037e-19	1.320456101466265e-19	1.1003231587303464	4.8977497078452e-22
ENSMUSG00000058135	Gstm1	glutathione S-transferase, mu 1	1.352110923486696e-36	1.5580305446895202	5.1317933781949984e-39	8.187710700080816e-14	1.3579177835207197	5.367601252532925e-16	1.7322708132565383e-22	1.758143305858321	3.8850203695911324e-25
ENSMUSG00000024654	Asrgl1	asparaginase like 1	4.2681795489436004e-36	1.181924304777067	1.6567590761878894e-38	4.668363616840676e-13	1.006022173522435	3.865806152132363e-15	5.323004778172327e-23	1.3578264360316985	1.1478919990883133e-25
ENSMUSG00000026424	Gpr37l1	G protein-coupled receptor 37-like 1	1.4809831033932234e-34	1.4560168550181942	5.876410140264666e-37	6.211552786783744e-15	1.360980097384223	3.697033919503824e-17	3.8838953520830656e-19	1.5510536126521652	1.5075932963317343e-21
ENSMUSG00000030605	Mfge8	milk fat globule-EGF factor 8 protein	4.217242844354481e-34	1.4884755919919512	1.7824971911788976e-36	1.5410052399148697e-14	1.3822571915930526	9.437710000341219e-17	4.2344797418461115e-19	1.5946939923908496	1.71673033612324e-21
ENSMUSG00000039323	Igfbp2	insulin-like growth factor binding protein 2	1.127423721983214e-33	1.2535177387764485	4.862519287428681e-36	1.0037722901512754e-11	1.0393280988623719	1.1515717639102875e-13	3.881205278924071e-22	1.4677073786905253	9.374083309745018e-25
ENSMUSG00000027447	Cst3	cystatin C	1.3753890271616145e-33	1.4385135021112203	6.050620235076541e-36	9.20429430588595e-14	1.3095015897693092	6.192831500552955e-16	1.9475696644541716e-19	1.5675254144531314	7.391793775207759e-22
ENSMUSG00000030307	Slc6a11	solute carrier family 6 (neurotransmitter transporter, GABA), member 11	2.2481729697555163e-33	1.1061878886862764	1.0084101994935466e-35	1.117270849544505e-14	1.0438803581387035	6.746222674727452e-17	3.4020380113528393e-18	1.1684954192338493	1.555317990181148e-20
ENSMUSG00000067889	Sptbn2	spectrin beta, non-erythrocytic 2	2.310623747036957e-33	0.7004503472913769	1.0563534770375116e-35	2.49729934817715e-26	0.8890419091995121	4.0928739424968386e-29	4.413749046007624e-9	0.5118587853832417	1.2145138839613835e-10
ENSMUSG00000026701	Prdx6	peroxiredoxin 6	4.134915052719242e-33	1.439281572659616	1.9260365120921165e-35	3.961719113352978e-12	1.2296220948285128	4.2033248593324956e-14	5.290792086273411e-21	1.6489410504907192	1.59732358336556e-23
ENSMUSG00000033059	Pygb	brain glycogen phosphorylase	3.828073690740367e-32	0.9585669468611274	1.8491514420897143e-34	1.95906267316031e-15	0.9445711168336772	1.0906621926367606e-17	3.57916304752151e-16	0.9725627768885776	2.1611439086216308e-18
ENSMUSG00000001270	Ckb	creatine kinase, brain	5.7134719597293e-32	0.8785628674363506	2.8091771043264906e-34	2.1446776630870195e-13	0.8089573874051567	1.6464790133248056e-15	3.246625369172657e-18	0.9481683474675445	1.4562625653150882e-20
ENSMUSG00000022037	Clu	clusterin	7.588270207238886e-32	1.2280439480425627	3.7964260503739794e-34	2.285043318334838e-13	1.1306786359100003	1.7936594666477207e-15	3.9047495243264614e-18	1.3254092601751248	1.852507753281768e-20
ENSMUSG00000053646	Plxnb1	plexin B1	2.121706140603265e-31	0.8554496649375817	1.079795241055746e-33	2.9348068238663933e-13	0.7891731983448007	2.3543261849355178e-15	8.675611148836565e-18	0.9217261315303628	4.190754975716792e-20
ENSMUSG00000058325	Dock1	dedicator of cytokinesis 1	2.284373453224521e-31	0.8017722312918841	1.1822859242083262e-33	3.8873424592626e-14	0.7540748524913012	2.447821957441299e-16	1.0910492618867757e-16	0.8494696100924669	6.117329597398467e-19
ENSMUSG00000028517	Plpp3	phospholipid phosphatase 3	2.6161790509214365e-31	1.1461421320974934	1.3765800233434627e-33	1.0585860524408692e-15	1.155541247218449	5.478751241822837e-18	4.3626224288423666e-15	1.1367430169765378	3.1986794311360404e-17
ENSMUSG00000039621	Prex1	phosphatidylinositol-3,4,5-trisphosphate-dependent Rac exchange factor 1	2.6550647867122686e-31	1.0088821645796917	1.4199432138028178e-33	8.595766573228733e-10	0.7940837443604175	1.416192025779943e-11	3.1303131846243785e-22	1.223680584798966	7.290473215290108e-25
ENSMUSG00000023913	Pla2g7	phospholipase A2, group VII (platelet-activating factor acetylhydrolase, plasma)	4.020189062278386e-31	1.3310584627234918	2.1846968940182723e-33	1.1205927182541607e-12	1.2059739790000537	1.014942080709798e-14	3.523235871896184e-18	1.4561429464469298	1.641117373263124e-20
ENSMUSG00000018593	Sparc	secreted acidic cysteine rich glycoprotein	5.1767522140297576e-30	1.1984628185580342	2.858687101690897e-32	7.009500846431771e-13	1.1147938696007855	6.227711439510674e-15	8.591178027251329e-17	1.2821317675152828	4.5946091407710035e-19
ENSMUSG00000010663	Fads1	fatty acid desaturase 1	5.1767522140297576e-30	1.0099140188269324	2.902517846216978e-32	1.5092676906793182e-13	0.9643589715657621	1.1196154696663622e-15	5.006928763828773e-16	1.055469066088103	3.109625385971463e-18
ENSMUSG00000024978	Gpam	glycerol-3-phosphate acyltransferase, mitochondrial	8.754441729139627e-30	0.7368594588986326	4.983983042553397e-32	1.2612491119240944e-17	0.8007763379437698	4.569348977901489e-20	4.299640429168106e-12	0.6729425798534954	5.934119457145665e-14
ENSMUSG00000030428	Ttyh1	tweety family member 1	5.124759890026214e-29	1.0064229771247777	3.050189186679969e-31	2.91992945935769e-11	0.8860987274649605	3.7276767013278537e-13	9.874003641012973e-18	1.1267472267845948	4.85481072662589e-20
ENSMUSG00000000202	Btbd17	BTB (POZ) domain containing 17	6.005990503449362e-29	1.5585236712144186	3.6264930151078694e-31	5.370580028730198e-12	1.4129276274012945	5.883409502706246e-14	1.0422477761783573e-16	1.7041197150275427	5.753804681740263e-19
ENSMUSG00000053644	Aldh7a1	aldehyde dehydrogenase family 7, member A1	6.494154090838726e-29	0.8995180925747245	3.977270253166131e-31	2.730773743670001e-12	0.8269554233640791	2.697688132382062e-14	2.685736790186499e-16	0.9720807617853698	1.552181186427115e-18
ENSMUSG00000021792	Prxl2a	peroxiredoxin like 2A	9.348209337492037e-29	1.3854699766715417	5.805840354519336e-31	4.455217390213465e-11	1.2108874687802127	5.956686754792436e-13	1.1841804543838922e-17	1.5600524845628707	5.924477387584383e-20
ENSMUSG00000033161	Atp1a1	ATPase, Na+/K+ transporting, alpha 1 polypeptide	1.1498804465531086e-28	0.5355055987909346	7.339873461996897e-31	2.7425029972397518e-15	0.5559399209782719	1.6086449047899862e-17	4.891029850051173e-13	0.5150712766035974	5.315878211907598e-15
ENSMUSG00000033065	Pfkm	phosphofructokinase, muscle	1.3881563204692308e-28	0.7577887956867474	8.980567931958277e-31	2.3289294323325704e-15	0.7893524348173927	1.3258806394716608e-17	6.824140272197152e-13	0.7262251565561021	7.652361212676872e-15
ENSMUSG00000022132	Cldn10	claudin 10	3.902297486688483e-28	1.6125025409980056	2.5918822261279496e-30	3.0372282599831637e-11	1.4319299549925422	3.903622968493844e-13	9.93872551713637e-17	1.7930751270034693	5.401015333214796e-19
ENSMUSG00000021794	Glud1	glutamate dehydrogenase 1	7.184317176465594e-28	0.7576034087366955	4.8957220472766486e-30	1.6021728406034456e-12	0.7181985722747041	1.5063990306717465e-14	5.364167985487178e-15	0.797008245198687	4.071825952927384e-17
ENSMUSG00000026385	Dbi	diazepam binding inhibitor	7.825390073178064e-28	1.458014159742988	5.400079408731521e-30	2.3981076063385533e-9	1.1859785812485641	4.3440230943767465e-11	6.830711106574598e-19	1.730049738237412	2.828207824683694e-21
ENSMUSG00000028542	Slc6a9	solute carrier family 6 (neurotransmitter transporter, glycine), member 9	1.0833870997907747e-27	1.0115628288864698	7.569598471754744e-30	3.3623999100310814e-12	0.9445526082187529	3.4224375863337156e-14	3.7707978072378714e-15	1.0785730495541865	2.7322264798411216e-17
ENSMUSG00000028603	Scp2	sterol carrier protein 2, liver	2.3868647619335797e-27	0.9378488384783059	1.688285262473506e-29	6.52237064476481e-10	0.7875975020676291	1.0486933409105895e-11	1.5474311504386246e-17	1.0881001748889827	7.875307329930032e-20
ENSMUSG00000032648	Pygm	muscle glycogen phosphorylase	4.562854159166484e-27	1.223356158411089	3.266772148803745e-29	6.211648815591159e-13	1.1946681553762653	5.411684036700656e-15	9.167328631348211e-14	1.2520441614459128	8.382099844068924e-16
ENSMUSG00000002341	Ncan	neurocan	6.654287960203496e-27	0.7448561567280766	4.936330238743213e-29	1.259988148651853e-11	0.6931688113977793	1.4960208710295442e-13	4.866545967918542e-15	0.796543502058374	3.652113337435634e-17
ENSMUSG00000045092	S1pr1	sphingosine-1-phosphate receptor 1	1.0913143580556266e-26	1.2497954660175057	8.283935435943684e-29	1.2607404455555484e-10	1.1121388787196695	1.8378774717405994e-12	5.594005132991272e-16	1.3874520533153418	3.522490940294685e-18
ENSMUSG00000063524	Eno1	enolase 1, alpha non-neuron	1.471857792249324e-26	0.6342739501790228	1.129952070302681e-28	1.7870466859580928e-15	0.6891997711772347	9.711372484720076e-18	5.087575085664575e-11	0.5793481291808108	9.303596292252996e-13
ENSMUSG00000022122	Ednrb	endothelin receptor type B	1.8374163799091415e-26	0.9972768902880899	1.4264424583095208e-28	1.0041360304202673e-13	1.0161999734961296	6.980988815920064e-16	2.092929303162815e-12	0.9783538070800502	2.6177413004279148e-14
ENSMUSG00000024411	Aqp4	aquaporin 4	3.169703619939501e-26	0.9304251571047167	2.488079266923959e-28	1.0041360304202673e-13	0.9589799671088594	7.015873239372177e-16	3.475500300043687e-12	0.901870347100574	4.6168122678058125e-14
ENSMUSG00000039533	Mmd2	monocyte to macrophage differentiation-associated 2	3.584678161053248e-26	1.1641907487229795	2.8447372622867146e-28	2.0941646599694416e-12	1.1372688021836297	2.041237010062511e-14	1.9432823589195272e-13	1.191112695262329	1.9444557373817403e-15
ENSMUSG00000031980	Agt	angiotensinogen (serpin peptidase inhibitor, clade A, member 8)	4.1040064688184843e-26	1.3581259469532607	3.2922677615812907e-28	1.1203173797740064e-12	1.3429320688114488	1.0050289614120303e-14	4.298880061646699e-13	1.3733198250950729	4.635210969600943e-15
ENSMUSG00000031983	2310022B05Rik	RIKEN cDNA 2310022B05 gene	5.094483088072332e-26	0.9794686645780888	4.130780732155604e-28	6.52237064476481e-10	0.847028718135266	1.0542180483854669e-11	4.3144577357281377e-16	1.1119086110209115	2.642340198712135e-18
ENSMUSG00000027253	Lrp4	low density lipoprotein receptor-related protein 4	6.39269983674121e-26	0.9496024300889349	5.238561929530018e-28	6.581638476632813e-12	0.9094030413097669	7.26688281729492e-14	1.052556514635939e-13	0.9898018188681028	9.805581262889796e-16
ENSMUSG00000030088	Aldh1l1	aldehyde dehydrogenase 1 family, member L1	8.833702728831e-26	1.1269258063571854	7.315064797444802e-28	1.2195971803634245e-11	1.0736811595328197	1.4202158142763937e-13	7.51310225763272e-14	1.1801704531815513	6.675144764393774e-16
ENSMUSG00000024039	Cbs	cystathionine beta-synthase	1.0700439763060749e-25	1.0995036057190848	9.045485178814399e-28	1.211643732445882e-11	1.0414647787984501	1.4005025459134666e-13	9.542588825315159e-14	1.1575424326397195	8.807530443446234e-16
ENSMUSG00000003974	Grm3	glutamate receptor, metabotropic 3	1.1724429280659743e-25	0.6315293749550978	1.0012235821489818e-27	1.430159696970694e-13	0.6457388957890488	1.0485946195334167e-15	7.791518170175908e-12	0.6173198541211466	1.1291081278267511e-13
ENSMUSG00000048960	Prex2	phosphatidylinositol-3,4,5-trisphosphate-dependent Rac exchange factor 2	1.7314831396295494e-25	0.8296411214693027	1.4935591646938233e-27	1.8944376085103168e-13	0.857786623540982	1.4216861204209225e-15	9.256200684860295e-12	0.8014956193976234	1.3573312485346764e-13
ENSMUSG00000042613	Pbxip1	pre B cell leukemia transcription factor interacting protein 1	2.2024442179312292e-25	0.9824715915720307	1.918803295187218e-27	9.50554242740751e-12	0.9441138873673695	1.0741189148541223e-13	2.4037198000963353e-13	1.020829295776692	2.4881081343186424e-15
ENSMUSG00000036949	Slc39a12	solute carrier family 39 (zinc transporter), member 12	2.5746655883919036e-25	1.0677913366635292	2.2652970759594078e-27	2.5407763713142872e-14	1.1418120278997932	1.577985842617344e-16	7.341191271318537e-11	0.993770645427265	1.380470712626103e-12
ENSMUSG00000005089	Slc1a2	solute carrier family 1 (glial high affinity glutamate transporter), member 2	2.8192459726570524e-25	0.5749538209513152	2.5048075147388633e-27	1.4069669009920178e-17	0.688224499409399	5.218629926909064e-20	2.3087460902592897e-8	0.4616831424932315	7.66727546579683e-10
ENSMUSG00000060961	Slc4a4	solute carrier family 4 (anion exchanger), member 4	2.875587655435282e-25	0.6648281823702752	2.5796697676638434e-27	1.958570063122463e-16	0.765061923501536	9.291930774755065e-19	3.497824116922504e-9	0.5645944412390145	9.439247702761151e-11
ENSMUSG00000090122	Kcne1l	potassium voltage-gated channel, Isk-related family, member 1-like, pseudogene	3.18977531489134e-25	1.975995631174	2.8890400074492428e-27	2.730773743670001e-12	1.9459455680779574	2.7088672519800753e-14	1.3014742683091624e-12	2.0060456942700426	1.5168943858344687e-14
ENSMUSG00000032667	Pon2	paraoxonase 2	3.4247052927496124e-25	1.2579620997383474	3.131361692671948e-27	8.920174591016113e-12	1.2197525213727067	1.0002783548970022e-13	4.105234659503442e-13	1.296171678103988	4.3910040350075634e-15
ENSMUSG00000045608	Dbx2	developing brain homeobox 2	3.485478483207565e-25	1.7365464873066812	3.216994718392215e-27	4.8440176692933317e-11	1.6206035842117725	6.560086035358e-13	7.061922187698322e-14	1.8524893904015898	6.152455282994312e-16
ENSMUSG00000054252	Fgfr3	fibroblast growth factor receptor 3	3.88788154776745e-25	1.1350034558449156	3.6219374377545464e-27	6.524792950583324e-14	1.2061405225999513	4.2211633856098445e-16	5.197286490888619e-11	1.0638663890898796	9.549055659098385e-13
ENSMUSG00000046312	Myorg	myogenesis regulating glycosidase (putative)	6.95504649014927e-25	1.1144424249689198	6.59928503335133e-27	1.2411361549298399e-11	1.0771147385086284	1.4560037701238525e-13	5.834314397898253e-13	1.1517701114292114	6.441751426990221e-15
ENSMUSG00000024640	Psat1	phosphoserine aminotransferase 1	9.859781249886975e-25	0.8417280117870701	9.52553696185061e-27	1.1292051893926394e-8	0.6949912140957114	2.3766588994376264e-10	2.958686860151704e-16	0.9884648094784287	1.7354498964057265e-18
ENSMUSG00000032320	Rcn2	reticulocalbin 2	1.4620793338325197e-24	0.8379866192379746	1.4251269276552636e-26	1.1696194461282041e-10	0.7775440125543929	1.6949544289617728e-12	1.0909662418467466e-13	0.8984292259215563	1.0351616199701727e-15
ENSMUSG00000024892	Pcx	pyruvate carboxylase	1.9038991723442423e-24	0.6452546100364686	1.8722031022793375e-26	5.961328001096492e-13	0.6579892303101863	5.142178902006807e-15	2.6060968651153804e-11	0.6325199897627508	4.316144208592711e-13
ENSMUSG00000031760	Mt3	metallothionein 3	2.573016732223491e-24	1.531108470542057	2.5523757802613772e-26	6.7946129721404996e-9	1.301436928833368	1.4007698614177343e-10	1.4346783276541491e-15	1.760780012250746	9.776553772507356e-18
ENSMUSG00000002602	Axl	AXL receptor tyrosine kinase	2.5911125216676015e-24	1.1578377819757912	2.5926770681742584e-26	2.78787117168576e-10	1.0591470496160094	4.256475436801342e-12	7.83348893621829e-14	1.2565285143355729	7.02736866528683e-16
ENSMUSG00000007682	Dio2	deiodinase, iodothyronine, type II	2.640307638380863e-24	0.9977320389642043	2.664676905810066e-26	1.4958947292465971e-10	0.9261084442671066	2.2273042145459687e-12	1.5183812999354945e-13	1.069355633661302	1.4800059250643566e-15
ENSMUSG00000030310	Slc6a1	solute carrier family 6 (neurotransmitter transporter, GABA), member 1	3.0056357609620323e-24	0.5817469256001444	3.0593031984259453e-26	2.0791066519822132e-12	0.5906522275765037	2.0086254207022158e-14	1.4094156231517872e-11	0.5728416236237851	2.151872382453777e-13
ENSMUSG00000002475	Abhd3	abhydrolase domain containing 3	4.3329344346686276e-24	1.0418873883512327	4.4476770268745505e-26	1.9219694089222092e-11	1.0160194780828196	2.3873336917519033e-13	2.162369146643731e-12	1.067755298619646	2.7232458846716526e-14
ENSMUSG00000015305	Sash1	SAM and SH3 domain containing 1	7.04608343906568e-24	0.805848642335536	7.354231830647349e-26	1.4134505340973056e-11	0.7940161050577481	1.706918612728567e-13	4.586915664315055e-12	0.8176811796133238	6.370166669151417e-14
ENSMUSG00000034853	Acot11	acyl-CoA thioesterase 11	9.636984113565713e-24	1.1626119375327206	1.0141568721254353e-25	1.4296109809606603e-11	1.1465347088883002	1.7387660511985949e-13	6.0756970606067e-12	1.1786891661771408	8.647373544381139e-14
ENSMUSG00000053931	Cnn3	calponin 3, acidic	1.710136157389668e-23	1.0065832748453025	1.8291803977945212e-25	5.009186091736484e-13	1.0507588891183286	4.191245155683938e-15	2.2288257267615899e-10	0.9624076605722766	4.4987942729423964e-12
ENSMUSG00000021943	Gdf10	growth differentiation factor 10	1.7531848026298418e-23	1.4862839723621466	1.8903484889910311e-25	5.1478684148609385e-9	1.2922219724639914	1.0301953525815041e-10	1.7386663274725985e-14	1.6803459722603016	1.394772435564148e-16
ENSMUSG00000025931	Paqr8	progestin and adipoQ receptor family member VIII	4.9192870829780275e-23	0.7305886176484784	5.516322960296244e-25	4.089025293462877e-11	0.7175152245839482	5.361268391325432e-13	1.036527477401461e-11	0.7436620107130086	1.5467890415807192e-13
ENSMUSG00000016194	Hsd11b1	hydroxysteroid 11-beta dehydrogenase 1	5.0208721206090995e-23	1.4605685487261868	5.673546517724421e-25	3.903953674263008e-8	1.2003577912766468	9.125950536748686e-10	4.779885070047369e-15	1.720779306175727	3.545847632399498e-17
ENSMUSG00000019874	Fabp7	fatty acid binding protein 7, brain	1.0638057331217298e-22	1.4866557015202615	1.211268496265577e-24	6.789795342069261e-9	1.3089357405982878	1.393919858028538e-10	8.148748671389983e-14	1.664375662442235	7.380476239937448e-16
ENSMUSG00000032883	Acsl3	acyl-CoA synthetase long-chain family member 3	1.4415487906669353e-22	0.5885238603474586	1.6538082390986149e-24	3.744097484712074e-12	0.6085979665233042	3.907839175797127e-14	2.6052313060457905e-10	0.5684497541716131	5.370915916026429e-12
ENSMUSG00000037331	Larp1	La ribonucleoprotein domain family, member 1	1.5474409424050901e-22	0.5501437060698594	1.7886404406303983e-24	1.0436659228470752e-13	0.6035547708862525	7.382093131498333e-16	5.287228967809387e-9	0.4967326412534664	1.4822301514172783e-10
ENSMUSG00000026421	Csrp1	cysteine and glycine-rich protein 1	1.9517602690762676e-22	1.2003223630340196	2.2728166680349878e-24	2.085474594719272e-8	1.0335394109593892	4.6052056952310327e-10	3.937768275393127e-14	1.36710531510865	3.29477721653699e-16
ENSMUSG00000024347	Psd2	pleckstrin and Sec7 domain containing 2	2.1601692215121263e-22	0.9928728502265468	2.534141414005427e-24	2.5863063118408785e-8	0.8500023945775064	5.778084488629237e-10	3.4029259064009324e-14	1.1357433058755873	2.797651902958277e-16
ENSMUSG00000028194	Ddah1	dimethylarginine dimethylaminohydrolase 1	2.8628904876239135e-22	0.8505985743862764	3.383213980889124e-24	1.184583935345159e-7	0.6922318107011883	3.331099481777985e-9	5.561221979657197e-15	1.0089653380713646	4.269375969891232e-17
ENSMUSG00000044986	Tst	thiosulfate sulfurtransferase, mitochondrial	8.676651031610895e-22	1.6048698295328743	1.0552987108230279e-23	5.1642098895165725e-9	1.446668338869344	1.0379202141441917e-10	1.0274631849440866e-12	1.7630713201964043	1.1698882119608335e-14
ENSMUSG00000051497	Kcnj16	potassium inwardly-rectifying channel, subfamily J, member 16	1.0333968360253253e-21	0.9948035431160238	1.2657841000223946e-23	1.943034740336758e-13	1.1127752313675934	1.4749163904911128e-15	1.7226792416093122e-8	0.8768318548644543	5.483896485232705e-10
ENSMUSG00000029781	Fkbp9	FK506 binding protein 9	1.0827025950793683e-21	1.0731126570998888	1.3355168730815982e-23	1.214993461446726e-7	0.8870876108297067	3.4270927447000723e-9	2.3881021519869488e-14	1.2591377033700708	1.9363547165252582e-16
ENSMUSG00000061517	Sox21	SRY (sex determining region Y)-box 21	1.2734141120845003e-21	1.4713774985396717	1.5817444331938932e-23	5.7691150413435794e-8	1.2128124328083525	1.4630551385793257e-9	1.0670331500232703e-13	1.729942564270991	1.0032486272107002e-15
ENSMUSG00000075012	Fjx1	four jointed box 1	1.334125110615086e-21	0.9735746514187161	1.6686633402845464e-23	1.6961726987000168e-6	0.7372226798182535	6.423012289565319e-8	5.926420271641616e-16	1.2099266230191787	3.782930217385315e-18
ENSMUSG00000032014	Oaf	out at first homolog	1.3716210637621538e-21	1.5922135223434004	1.727393041570555e-23	7.078332120053533e-9	1.4061007099534073	1.4714724755739682e-10	1.3014742683091624e-12	1.7783263347333933	1.526787720952696e-14
ENSMUSG00000020591	Ntsr2	neurotensin receptor 2	1.822907029323614e-21	1.2269144688469948	2.3485393224551666e-23	6.789795342069261e-9	1.1131059120281475	1.389276882819648e-10	1.5788892726130731e-12	1.3407230256658422	1.893087284509766e-14
ENSMUSG00000031785	Adgrg1	adhesion G protein-coupled receptor G1	1.822907029323614e-21	0.822912950629523	2.358630677120177e-23	2.335204047257144e-9	0.7649070060909432	4.189790751569792e-11	5.417056881843026e-12	0.8809188951681028	7.616495055123032e-14
ENSMUSG00000004032	Gstm5	glutathione S-transferase, mu 5	1.9117908981407117e-21	1.061998264102223	2.4901270216445046e-23	3.956091732877012e-8	0.9177239971546971	9.316079039725905e-10	1.9992171892186339e-13	1.2062725310497489	2.0349144166979972e-15
ENSMUSG00000001555	Fkbp10	FK506 binding protein 10	2.3810619952426545e-21	1.4944564548035664	3.121896172491016e-23	1.718058503539762e-9	1.420563008229112	3.023237597878991e-11	9.803965678143603e-12	1.5683499013780204	1.4545692199091692e-13
ENSMUSG00000000247	Lhx2	LIM homeobox protein 2	3.398051116505164e-21	1.2058391210789972	4.513929715705989e-23	1.489624270320111e-7	1.003666382620996	4.304529721014726e-9	6.587970986833657e-14	1.4080118595369986	5.682714557779399e-16
ENSMUSG00000046240	Hepacam	hepatocyte cell adhesion molecule	4.12836319817286e-21	1.1585453707219973	5.533438084162573e-23	3.941890447802056e-9	1.0763498970383227	7.514515560806126e-11	6.662611022456586e-12	1.2407408444056718	9.597654108084619e-14
ENSMUSG00000030246	Ldhb	lactate dehydrogenase B	6.259820631237614e-21	0.6844116819403917	8.585452258835337e-23	1.8395690591527289e-9	0.64979602717102	3.268793463171415e-11	2.361517030461772e-11	0.7190273367097634	3.849967383397523e-13
ENSMUSG00000041598	Cdc42ep4	CDC42 effector protein (Rho GTPase binding) 4	7.30933402188214e-21	1.3955219599728101	1.008792757268302e-22	5.1409646907881585e-8	1.2086193334133173	1.2682790490515082e-9	6.281320649209568e-13	1.5824245865323028	6.989479545829675e-15
ENSMUSG00000017765	Slc12a4	solute carrier family 12, member 4	7.404445074734024e-21	0.8979810527271418	1.0283064409835055e-22	1.1368634288631112e-10	0.8833066654384493	1.637679570604154e-12	4.002062235504163e-10	0.9126554400158343	8.59582072492484e-12
ENSMUSG00000025351	Cd63	CD63 antigen	9.106517299323767e-21	1.2183155775603804	1.272540155689166e-22	4.599620249705253e-8	1.0622267622583066	1.1228263009286523e-9	9.162212854940564e-13	1.374404392862454	1.0353229397025911e-14
ENSMUSG00000044080	S100a1	S100 calcium binding protein A1	9.163269111061953e-21	1.4325159118535233	1.2883747650332944e-22	2.9562515677407366e-8	1.2710539998011587	6.681082642526292e-10	1.5797071795762408e-12	1.593977823905888	1.907694342626358e-14
ENSMUSG00000063297	Luzp2	leucine zipper protein 2	1.0552733743061806e-20	0.6855897692387346	1.492839070009606e-22	3.9405361845475114e-11	0.7118726609840379	5.132588319388201e-13	1.6612542648089553e-9	0.6593068774934312	4.069664549346531e-11
ENSMUSG00000054793	Cadm4	cell adhesion molecule 4	1.1766080369312108e-20	0.8311599068488812	1.6746340558410227e-22	5.428888815952106e-6	0.6188784780263418	2.3742315446284117e-7	1.1054729440855992e-15	1.0434413356714207	7.247127037911287e-18
ENSMUSG00000031765	Mt1	metallothionein 1	1.2736286455712407e-20	1.75290052386582	1.8237070229002498e-22	1.892411224312392e-7	1.4693039253471318	5.7296328796139885e-9	1.996431178709083e-13	2.036497122384508	2.014857654696478e-15
ENSMUSG00000010064	Slc38a3	solute carrier family 38, member 3	1.8883404797539952e-20	0.8482249893671474	2.736489265924879e-22	1.5910836876169737e-9	0.8162904784866594	2.7723531863937606e-11	8.12489271151636e-11	0.8801595002476353	1.5418583598150601e-12
ENSMUSG00000025153	Fasn	fatty acid synthase	3.4902529157971906e-20	0.5614550480246967	5.148220897104457e-22	1.0041360304202673e-13	0.6606067004888584	6.992645161244543e-16	4.667067382349577e-7	0.462303395560535	2.359097288067672e-8
ENSMUSG00000030317	Timp4	tissue inhibitor of metalloproteinase 4	4.13998144072652e-20	1.2045580920556052	6.142299730914875e-22	5.359898632102923e-9	1.1373306676704678	1.0830111984837077e-10	4.622809292793426e-11	1.2717855164407426	8.260873291061886e-13
ENSMUSG00000002332	Dhrs1	dehydrogenase/reductase (SDR family) member 1	4.392990663950839e-20	0.8616503367861306	6.55557133497365e-22	3.108547078923704e-9	0.8076562318229371	5.7381961087697114e-11	9.58795970258311e-11	0.9156444417493239	1.8360450737285002e-12
ENSMUSG00000020777	Acox1	acyl-Coenzyme A oxidase 1, palmitoyl	4.42472673960451e-20	0.5785156981677604	6.641097668344558e-22	2.235346506818182e-11	0.6111108894933492	2.795870296632764e-13	8.94393776869387e-9	0.5459205068421716	2.6539416824210225e-10
ENSMUSG00000025203	Scd2	stearoyl-Coenzyme A desaturase 2	4.775473079019279e-20	0.5602297821057253	7.208727584131578e-22	1.5248855107989793e-11	0.6059354883454237	1.8677973133223072e-13	1.4433496249394374e-8	0.514524075866027	4.5318663286289593e-10
ENSMUSG00000033763	Mtss1l	metastasis suppressor 1-like	5.3032543397805475e-20	0.9207841954272289	8.051175397234334e-22	1.2846443061998067e-5	0.6721844090560606	6.360612712487613e-7	1.5071201453224758e-15	1.169383981798397	1.0400208024307606e-17
ENSMUSG00000025743	Sdc3	syndecan 3	9.856953775820876e-20	0.6006919722670011	1.5219483532061908e-21	1.624191193977459e-7	0.5167946782779156	4.7494247801117795e-9	2.1641062855951743e-12	0.6845892662560865	2.744100957323304e-14
ENSMUSG00000064373	Selenop	selenoprotein P	1.1233333180762481e-19	1.0779713076473698	1.7441559324913713e-21	3.8230073326506206e-8	0.977707506460573	8.90375209018949e-10	1.501907580482873e-11	1.1782351088341667	2.318998161877291e-13
ENSMUSG00000021508	Cxcl14	chemokine (C-X-C motif) ligand 14	1.1456030560860352e-19	1.2449921718729247	1.788615139753061e-21	1.7619350482879558e-7	1.072832637811231	5.243401981017379e-9	2.231390405703208e-12	1.4171517059346186	2.848665401915594e-14
ENSMUSG00000035237	Lcat	lecithin cholesterol acyltransferase	1.726731837442462e-19	1.5355525652900868	2.7108185492497895e-21	1.7060699606795716e-7	1.338187935097733	5.047718420711576e-9	3.4105639705874973e-12	1.7329171954824403	4.5011324721805144e-14
ENSMUSG00000028015	Ctso	cathepsin O	1.9528724676853231e-19	1.0969684274984495	3.0826849097422077e-21	1.7619350482879558e-7	0.9472709097717023	5.237151508112617e-9	4.030124579341738e-12	1.2466659452251965	5.527385561246755e-14
ENSMUSG00000024812	Tjp2	tight junction protein 2	2.034353615254443e-19	0.7211998913978599	3.228854181030083e-21	8.490444239902001e-11	0.7453568443190223	1.215745487642312e-12	1.011561433019367e-8	0.6970429384766976	3.027791057170019e-10
ENSMUSG00000048148	Nwd1	NACHT and WD repeat domain containing 1	2.4374988322069048e-19	0.8094892355117533	3.910763243254415e-21	9.067818345819726e-8	0.7210299868464366	2.4247594990115718e-9	1.1340261486697267e-11	0.8979484841770701	1.702066331998037e-13
ENSMUSG00000015224	Cyp2j9	cytochrome P450, family 2, subfamily j, polypeptide 9	3.387537776583618e-19	1.0349195053456788	5.522682996414248e-21	5.034685493958001e-12	1.1689139966701954	5.472012181822722e-14	1.7169560050676547e-7	0.900925014021162	7.464382183680652e-9
ENSMUSG00000031342	Gpm6b	glycoprotein m6b	3.4384701080715277e-19	0.5714525106732644	5.6353775600240685e-21	9.583895183020674e-10	0.5779432791317012	1.6203255894695525e-11	2.2682644714892486e-9	0.5649617422148276	5.654519384632043e-11
ENSMUSG00000020811	Wscd1	WSC domain containing 1	3.564572633068532e-19	0.7286413169346955	5.872797144104974e-21	6.241999789391548e-8	0.6541163014711463	1.6045164644515493e-9	2.7766899280732978e-11	0.8031663323982445	4.646578504668505e-13
ENSMUSG00000076435	Acsf2	acyl-CoA synthetase family member 2	5.35556657095929e-19	1.1165877653765712	8.96213158600968e-21	2.353452127006194e-9	1.104249196762174	4.242831834247344e-11	1.449971046322688e-9	1.1289263339909685	3.4770288180600984e-11
ENSMUSG00000004056	Akt2	thymoma viral proto-oncogene 2	6.40305455156716e-19	0.890148908723888	1.0770254787851257e-20	5.704772673250164e-7	0.7526637937700373	1.9142211419773258e-8	3.1702433444808243e-12	1.0276340236777386	4.1292740879548385e-14
ENSMUSG00000055254	Ntrk2	neurotrophic tyrosine kinase, receptor, type 2	6.529632075879526e-19	0.4752109812561909	1.103948837119285e-20	2.0327107675686366e-12	0.5494072735431017	1.946268396447155e-14	5.715522146008207e-7	0.40101468896928	2.987670508480095e-8
ENSMUSG00000047557	Lxn	latexin	6.929249967331808e-19	1.26947696564505	1.1774883494905255e-20	1.3334124175283362e-7	1.1214281404211939	3.784117013428989e-9	2.245647514517245e-11	1.4175257908689058	3.641695270674045e-13
ENSMUSG00000033350	Chst2	carbohydrate sulfotransferase 2	7.344909599442074e-19	0.8443998052975853	1.2544570867674724e-20	1.1703257728122154e-7	0.7555121062492458	3.280909826308721e-9	2.6057252189465314e-11	0.9332875043459248	4.293051986705663e-13
ENSMUSG00000029570	Lfng	LFNG O-fucosylpeptide 3-beta-N-acetylglucosaminyltransferase	7.784418670132691e-19	1.0469950627924218	1.3362367940622837e-20	5.658897851338159e-7	0.8692222427330023	1.8939466629165923e-8	4.9092671480719956e-12	1.2247678828518411	6.860185266865033e-14
ENSMUSG00000041556	Fbxo2	F-box protein 2	1.0205235486878061e-18	1.11970406786366	1.7605857822613752e-20	1.2495041737820688e-6	0.924306727877484	4.580688983501934e-8	1.920387880086357e-12	1.315101407849836	2.3688041650336328e-14
ENSMUSG00000000594	Gm2a	GM2 ganglioside activator protein	1.0980165427088338e-18	0.9677332322827047	1.913217817883071e-20	2.7606691295826127e-7	0.8426610075255386	8.644206797537206e-9	1.431224760710231e-11	1.0928054570398709	2.1975158061452695e-13
ENSMUSG00000033208	S100b	S100 protein, beta polypeptide, neural	1.2249800376286226e-18	1.2344094063952777	2.1661425663233642e-20	4.354348616199292e-6	0.9781125720172352	1.8517155764566986e-7	3.8798850880095134e-13	1.4907062407733203	4.11650017963573e-15
ENSMUSG00000006522	Itih3	inter-alpha trypsin inhibitor, heavy chain 3	1.6860427939412698e-18	1.1570701520324724	2.995987367824563e-20	3.111962884723059e-9	1.1572163322073534	5.7713449513970297e-11	3.2592145447779262e-9	1.1569239718575912	8.659001809640311e-11
ENSMUSG00000022323	Rida	reactive intermediate imine deaminase A homolog	1.8496086669880253e-18	1.4042177312825461	3.3025877172994155e-20	4.226794176700963e-4	0.8723151152950248	3.667864178177494e-5	2.361984863738315e-16	1.9361203472700674	1.3446993962453962e-18
ENSMUSG00000036880	Acaa2	acetyl-Coenzyme A acyltransferase 2 (mitochondrial 3-oxoacyl-Coenzyme A thiolase)	2.3227233226261254e-18	1.2269586981929352	4.167398008334634e-20	4.0817364908985815e-9	1.205917651198831	7.886733148980267e-11	3.2592145447779262e-9	1.2479997451870395	8.639854452610078e-11
ENSMUSG00000008035	Mid1ip1	Mid1 interacting protein 1 (gastrulation specific G12-like (zebrafish))	2.3911778566399857e-18	1.0468745649136866	4.3108442339149226e-20	1.6448295370877797e-7	0.9338909287633631	4.831944488147702e-9	5.961158036888087e-11	1.15985820106401	1.1106789752159292e-12
ENSMUSG00000026043	Col3a1	collagen, type III, alpha 1	2.899365816418845e-18	1.1262724037633876	5.252021232191473e-20	2.8387173033086463e-5	0.8309887650117641	1.5940696665694202e-6	4.954838891415109e-14	1.421556042515011	4.1885121311022224e-16
ENSMUSG00000026932	Nacc2	nucleus accumbens associated 2, BEN and BTB (POZ) domain containing	3.0192959841501564e-18	0.6355713162096265	5.495311417714854e-20	1.2824478332775503e-5	0.48439007333937417	6.332058128638395e-7	2.0468741689851855e-13	0.7867525590798787	2.1010784620826106e-15
ENSMUSG00000025428	Atp5a1	ATP synthase, H+ transporting, mitochondrial F1 complex, alpha subunit 1	3.1125840323058886e-18	0.45203654941751986	5.71879926577378e-20	9.57364476282024e-10	0.467597086020461	1.610334450746094e-11	1.716514139987056e-8	0.43647601281457876	5.44878119136752e-10
ENSMUSG00000025103	Btbd1	BTB (POZ) domain containing 1	3.471499115282232e-18	0.6942889131963319	6.426889241501223e-20	2.7988448498965324e-6	0.5648308617546698	1.131103199575849e-7	2.3828044175580806e-12	0.823746964637994	3.062519263487915e-14
ENSMUSG00000030235	Slco1c1	solute carrier organic anion transporter family, member 1c1	3.554489654472306e-18	0.6260823041408274	6.653361985857762e-20	6.52237064476481e-10	0.6441981325852312	1.0577121376828986e-11	2.4961569293045286e-8	0.6079664756964237	8.332724330551648e-10
ENSMUSG00000017009	Sdc4	syndecan 4	3.965681265840449e-18	1.0989252079154659	7.457245889357525e-20	1.8463620174929715e-7	0.9893074193510317	5.574283672237902e-9	8.491597242284121e-11	1.2085429964799002	1.6187725269945577e-12
ENSMUSG00000025026	Add3	adducin 3 (gamma)	3.975753879613181e-18	0.5547213792761121	7.510481321791483e-20	1.440844449305073e-10	0.5940445116698575	2.125285955586712e-12	9.515648338833918e-8	0.5153982468823668	3.783933308205328e-9
ENSMUSG00000032181	Scg3	secretogranin III	3.985834379166521e-18	0.8145376216396426	7.563905489663025e-20	4.184125960384683e-7	0.7141819224320217	1.3370887256525281e-8	3.309962350027571e-11	0.9148933208472635	5.710277495087675e-13
ENSMUSG00000024593	Megf10	multiple EGF-like-domains 10	3.992747280344126e-18	0.6481945834172055	7.611465099249995e-20	3.744097484712074e-12	0.7409166419843176	3.870024648219437e-14	1.1768772704383781e-6	0.5554725248500935	6.76097871225705e-8
ENSMUSG00000048022	Tmem229a	transmembrane protein 229A	4.126228526230414e-18	0.7531037508378894	7.90151585286942e-20	8.129967208794585e-7	0.6420457942910586	2.833181016434928e-8	1.5937993483519823e-11	0.8641617073847203	2.4746302312029397e-13
ENSMUSG00000044708	Kcnj10	potassium inwardly-rectifying channel, subfamily J, member 10	4.5475103126802196e-18	0.744978726735828	8.786701544383414e-20	4.4920325165572155e-9	0.7477353775743577	8.873246323571142e-11	5.845649060008944e-9	0.7422220758972983	1.6693924512702937e-10
ENSMUSG00000044340	Phlpp1	PH domain and leucine rich repeat protein phosphatase 1	5.216706905297043e-18	0.5154371139771218	1.012472227802842e-19	3.228906023730387e-8	0.48675987513335733	7.380834092025813e-10	9.957776356955952e-10	0.5441143528208863	2.2676209421516185e-11
ENSMUSG00000027962	Vcam1	vascular cell adhesion molecule 1	6.575430971085795e-18	0.9298161903554856	1.2931926692034513e-19	2.2708048235668835e-9	0.9346156006769404	4.054658832729621e-11	1.5103010987676703e-8	0.9250167800340309	4.755109989219354e-10
ENSMUSG00000020142	Slc1a4	solute carrier family 1 (glutamate/neutral amino acid transporter), member 4	6.791693339315255e-18	0.7262766193478585	1.3441236208527047e-19	1.3143188307847958e-8	0.6990552113003937	2.791442936775186e-10	3.105504013744708e-9	0.7534980273953232	8.170264161063882e-11
ENSMUSG00000021061	Sptb	spectrin beta, erythrocytic	6.791693339315255e-18	0.5301823568817355	1.347441963290355e-19	5.0278933155182466e-23	0.8546734947367869	1.0408819078102123e-25	0.040301597354033755	0.20569121902668405	0.01443390254584216
ENSMUSG00000030934	Oat	ornithine aminotransferase	7.770607812742962e-18	0.8602400785661262	1.5483571161421756e-19	5.463853180884854e-11	0.9491995185717129	7.44663851099635e-13	3.4925032347415707e-7	0.7712806385605394	1.67500370785501e-8
ENSMUSG00000038855	Itpkb	inositol 1,4,5-trisphosphate 3-kinase B	8.55536755124328e-18	0.9077587569692814	1.7121066780716302e-19	8.650633586329373e-8	0.8444318351660615	2.298279258681486e-9	5.134392822194415e-10	0.9710856787725014	1.116076072796509e-11
ENSMUSG00000035104	Eva1a	eva-1 homolog A (C. elegans)	1.4344076187768937e-17	1.3392645519823678	2.882920513887831e-19	8.915757035181153e-7	1.1503408933952255	3.1300898070548855e-8	5.3780769272275745e-11	1.5281882105695102	9.927615478536194e-13
ENSMUSG00000032482	Cspg5	chondroitin sulfate proteoglycan 5	1.4369754800357764e-17	0.8102394379647045	2.9004766870384855e-19	1.8556219684108683e-6	0.6845753656784391	7.107546657214756e-8	1.9618092264586236e-11	0.93590351025097	3.113714290247449e-13
ENSMUSG00000026697	Myoc	myocilin	2.0093417744820435e-17	1.6499521633759993	4.1251043071398804e-19	1.624191193977459e-7	1.5276464609409957	4.736008651776931e-9	5.645813883712883e-10	1.772257865811003	1.246055336473442e-11
ENSMUSG00000034361	Cpne2	copine II	3.693586198055392e-17	0.8357694385422366	7.773958702022907e-19	3.111645461203887e-6	0.6777041723819258	1.2829867423923557e-7	3.8282451917899794e-11	0.9938347047025473	6.637430204000568e-13
ENSMUSG00000019055	Plod1	procollagen-lysine, 2-oxoglutarate 5-dioxygenase 1	4.054412747791909e-17	0.6985435794564637	8.56836990605553e-19	4.607039401259675e-7	0.6177380037946758	1.4981918867203464e-8	3.92113987739499e-10	0.7793491551182516	8.388188472301885e-12
ENSMUSG00000036752	Tubb4b	tubulin, beta 4B class IVB	4.5646825305085143e-17	0.49271953814995806	9.6861200940662e-19	2.1351597469907855e-8	0.4812245072978235	4.733339558152608e-10	1.161151515262469e-8	0.5042145690020926	3.525621783596904e-10
ENSMUSG00000040740	Slc25a34	solute carrier family 25, member 34	5.0707871095707346e-17	1.4931412911559996	1.084753905954923e-18	1.9343783166355817e-5	1.186832679499621	1.0194989661557323e-6	1.993184509515518e-12	1.799449902812378	2.4757920242407886e-14
ENSMUSG00000059336	Slc14a1	solute carrier family 14 (urea transporter), member 1	6.255929637936472e-17	1.2594452400958893	1.3455908379652183e-18	6.456022755073609e-10	1.370655386338947	1.0302460188808916e-11	3.315211112772802e-7	1.1482350938528314	1.5813954501538512e-8
ENSMUSG00000043496	Tril	TLR4 interactor with leucine-rich repeats	6.817947574845018e-17	0.9590394447017313	1.476153576542827e-18	1.1045766339623132e-7	0.9047888921202457	3.058475800068166e-9	3.0914741154185274e-9	1.0132899972832168	8.08001946840174e-11
ENSMUSG00000020037	Rfx4	regulatory factor X, 4 (influences HLA class II expression)	8.235453794953353e-17	0.9885895034011535	1.7901616116003147e-18	8.38946931190895e-9	0.9820119380704131	1.7585103448579961e-10	4.1950690761490994e-8	0.9951670687318939	1.52344007682116e-9
ENSMUSG00000024900	Cpt1a	carnitine palmitoyltransferase 1a, liver	8.7043439725256845e-17	0.7810047981944245	1.8995937419554887e-18	1.6448295370877797e-7	0.7162755235863625	4.8381512304574555e-9	2.6650812929721404e-9	0.8457340728024864	6.781669813049093e-11
ENSMUSG00000025911	Adhfe1	alcohol dehydrogenase, iron containing, 1	9.695140491313177e-17	1.3071879016774874	2.1325462134778403e-18	9.385431657337599e-8	1.2581556916502892	2.5177859444768334e-9	5.164205062465235e-9	1.3562201117046855	1.4343776676561766e-10
ENSMUSG00000025555	Farp1	FERM, RhoGEF (Arhgef) and pleckstrin domain protein 1 (chondrocyte-derived)	1.0496618782868067e-16	0.5344817682397964	2.317893908750302e-18	1.4758734544232195e-7	0.5014321911217114	4.239332876071181e-9	3.4414546087835234e-9	0.5675313453578814	9.202544024177454e-11
ENSMUSG00000040055	Gjb6	gap junction protein, beta 6	1.332396919928616e-16	1.0162939777461566	2.988210119739844e-18	1.206172745819697e-6	0.89876380542745	4.411431417472195e-8	3.728944777854776e-10	1.1338241500648631	7.944875011904853e-12
ENSMUSG00000002957	Ap2a2	adaptor-related protein complex 2, alpha 2 subunit	1.4389130200536799e-16	0.4396115924191318	3.2395091713448675e-18	2.0193369718968095e-6	0.37764977930534355	7.908039206772636e-8	2.298729327796139e-10	0.50157340553292	4.6597204522737225e-12
ENSMUSG00000022272	Myo10	myosin X	1.595327955367036e-16	0.5878747497137625	3.6054164090931035e-18	1.086290247449884e-7	0.5564228012986614	2.989101948904623e-9	7.324492221439188e-9	0.6193266981288638	2.1228580923001528e-10
ENSMUSG00000027187	Cat	catalase	1.6365458083242653e-16	0.700475509063118	3.712684789004414e-18	9.766430721931533e-8	0.6630723977170075	2.64094612279463e-9	8.463225741567054e-9	0.7378786204092282	2.4893987560375787e-10
ENSMUSG00000033400	Agl	amylo-1,6-glucosidase, 4-alpha-glucanotransferase	1.855525217509723e-16	0.5859935774295294	4.225469312710833e-18	1.4958947292465971e-10	0.6551349828741109	2.2322935233301243e-12	1.991591320925293e-6	0.516852171984948	1.2128555788607407e-7
ENSMUSG00000008734	Gprc5b	G protein-coupled receptor, family C, group 5, member B	1.9001401513395595e-16	0.7038326167849391	4.343458467221455e-18	7.61083267832742e-6	0.5811216240409531	3.4794628823544665e-7	4.778518829519519e-11	0.8265436095289251	8.655990288959708e-13
ENSMUSG00000027562	Car2	carbonic anhydrase 2	2.5089705512965095e-16	0.6501916226326747	5.800087188367675e-18	1.8963591415739562e-6	0.5658926257551871	7.311934238622948e-8	4.436054917238363e-10	0.7344906195101624	9.566235912271118e-12
ENSMUSG00000036570	Fxyd1	FXYD domain-containing ion transport regulator 1	3.755543066384078e-16	1.4113634565564832	8.71423345861569e-18	7.998575113789161e-6	1.1665322483365983	3.691225468711465e-7	1.0168133998413685e-10	1.6561946647763683	1.955916399246314e-12
ENSMUSG00000030495	Slc7a10	solute carrier family 7 (cationic amino acid transporter, y+ system), member 10	3.908652826460243e-16	1.0612742899186025	9.10321972866614e-18	6.432314418172865e-8	1.04517951869607	1.6645340511100314e-9	2.8085960405668988e-8	1.077369061141135	9.78756836357308e-10
ENSMUSG00000040997	Abhd4	abhydrolase domain containing 4	5.268844734843936e-16	0.9308431393542534	1.231654380352546e-17	1.2728888690482358e-5	0.760482391370103	6.258489220715038e-7	7.243629534483768e-11	1.101203887338404	1.35587648493313e-12
ENSMUSG00000001211	Agpat3	1-acylglycerol-3-phosphate O-acyltransferase 3	6.616815638503318e-16	0.6132145972065862	1.5581736127934148e-17	6.240634828339118e-5	0.4664607987004641	3.935050512823165e-6	8.159450049260053e-12	0.7599683957127085	1.1894652448244192e-13
ENSMUSG00000027239	Mdk	midkine	9.123417557506793e-16	1.2897800146923892	2.1641851361290156e-17	5.510400478656787e-8	1.2852146269413285	1.3641722913607331e-9	7.24850242597384e-8	1.2943454024434502	2.807364434798805e-9
ENSMUSG00000057880	Abat	4-aminobutyrate aminotransferase	9.893843313511485e-16	0.4657232923211282	2.355473781186207e-17	8.015710298046012e-11	0.548492678922036	1.1339398679199051e-12	1.278866293563392e-5	0.3829539057202203	1.0115762884478828e-6
ENSMUSG00000006932	Ctnnb1	catenin (cadherin associated protein), beta 1	1.0212178821519438e-15	0.43083172329750874	2.4400703299929994e-17	2.8303323105064213e-9	0.46574561241481727	5.1757996189714595e-11	1.006434491522773e-6	0.39591783418020027	5.625546023520718e-8
ENSMUSG00000029090	Adgra3	adhesion G protein-coupled receptor A3	1.0352924378035433e-15	0.8172310012833528	2.482630015607565e-17	3.4392158870915574e-5	0.6306804366060461	1.99060973021516e-6	4.622809292793426e-11	1.0037815659606595	8.294180392487127e-13
ENSMUSG00000001761	Smo	smoothened, frizzled class receptor	1.0991879719755522e-15	1.1007272011758509	2.65481438931385e-17	4.5802963180908776e-5	0.844520752271891	2.7656408372842355e-6	2.9396692709178813e-11	1.3569336500798108	4.9446692644612e-13
ENSMUSG00000030111	A2m	alpha-2-macroglobulin	1.1984429841142089e-15	1.1815329507816095	2.925553044978186e-17	1.6910399071901775e-6	1.0687163525724677	6.388988866982643e-8	2.462401534816062e-9	1.294349548990751	6.202201743865178e-11
ENSMUSG00000044674	Fzd1	frizzled class receptor 1	1.200390350435899e-15	1.0209739349004363	2.9406612569981484e-17	9.993815927170657e-7	0.9323627292495904	3.560291536204159e-8	4.682242927798379e-9	1.1095851405512822	1.2924331380104212e-10
ENSMUSG00000060548	Tnfrsf19	tumor necrosis factor receptor superfamily, member 19	1.3495509357349916e-15	0.7447819883096043	3.317709106223347e-17	4.046735672138094e-8	0.7523825474828731	9.77388068833491e-10	1.3971372065442877e-7	0.7371814291363354	5.84500599649771e-9
ENSMUSG00000034463	Scara3	scavenger receptor class A, member 3	1.395260607832229e-15	0.9878848096451683	3.45415159534072e-17	1.0444209682461395e-4	0.7335609115142271	7.243288695505013e-6	9.684731629055624e-12	1.2422087077761097	1.428525065615899e-13
ENSMUSG00000072946	Ptgr2	prostaglandin reductase 2	1.5645949817806998e-15	0.8979562553414573	3.8868571961773617e-17	3.956091732877012e-8	0.9092137618077342	9.306761376085122e-10	1.6258847804512424e-7	0.8866987488751803	7.015871492033461e-9
ENSMUSG00000023010	Tmbim6	transmembrane BAX inhibitor motif containing 6	2.0161742265658276e-15	0.7149986872022199	5.0260877380964733e-17	5.546053060737582e-6	0.6198824383049054	2.4350392546497273e-7	9.837856191331554e-10	0.8101149360995346	2.2318262557752075e-11
ENSMUSG00000020388	Pdlim4	PDZ and LIM domain 4	2.0826547888449214e-15	1.5565023568536056	5.2097808053569155e-17	1.0085900588019385e-6	1.4146739838365874	3.6017966388683045e-8	8.463225741567054e-9	1.698330729870624	2.486659889922109e-10
ENSMUSG00000018849	Wwc1	WW, C2 and coiled-coil domain containing 1	2.2944617892476727e-15	0.6270363322555801	5.779201608387133e-17	7.053160873019766e-5	0.4806203383166532	4.502147024958705e-6	3.075541429992852e-11	0.773452326194507	5.19974226066246e-13
ENSMUSG00000031865	Dctn1	dynactin 1	2.357884931317667e-15	0.44001180407684487	5.959288233210355e-17	6.241999789391548e-8	0.44505128566551727	1.6037072653879623e-9	1.5581702756026567e-7	0.4349723224881724	6.626222253705769e-9
ENSMUSG00000028445	Enho	energy homeostasis associated	2.5570474057033887e-15	1.1622217234340244	6.506762569503146e-17	2.122882065773903e-5	0.9518629624404228	1.1316666235213251e-6	2.0323953139688558e-10	1.372580484427626	4.084776228368355e-12
ENSMUSG00000073988	Ttpa	tocopherol (alpha) transfer protein	2.885777699623792e-15	1.3173463969747201	7.393047328459123e-17	1.468654071386951e-8	1.4146288468926145	3.1671139294982985e-10	6.926681788615612e-7	1.220063947056826	3.692477654933536e-8
ENSMUSG00000020422	Tns3	tensin 3	3.0108028555065515e-15	0.5680881544998747	7.739318993711311e-17	1.9513032876864974e-6	0.5131813137454301	7.557449979912338e-8	5.459568043285674e-9	0.6229949952543193	1.5493814252057163e-10
ENSMUSG00000034353	Ramp1	receptor (calcitonin) activity modifying protein 1	3.0472499424417907e-15	1.1260284164992838	7.859292096869623e-17	1.2474259375044872e-4	0.8389778153302252	8.834095529122609e-6	1.8012797627663896e-11	1.4130790176683423	2.812314647293337e-13
ENSMUSG00000033295	Ptprf	protein tyrosine phosphatase, receptor type, F	3.2228717778110916e-15	0.5201559134245982	8.340046004859204e-17	3.3021476552553984e-9	0.5686524809700871	6.181023386443728e-11	2.318691400902798e-6	0.4716593458791093	1.4580574754232204e-7
ENSMUSG00000021577	Sdha	succinate dehydrogenase complex, subunit A, flavoprotein (Fp)	3.3858595528643483e-15	0.4332194295417148	8.791026700700155e-17	2.0836510066335616e-8	0.4532427299216339	4.583205440279119e-10	5.692097130393353e-7	0.41319612916179566	2.97051562484946e-8
ENSMUSG00000067279	Ppp1r3c	protein phosphatase 1, regulatory subunit 3C	3.4700754811244303e-15	0.9223271350631894	9.069549476241718e-17	3.1648735058483885e-6	0.8181151946798447	1.313123571390559e-7	3.6062838599211315e-9	1.026539075446534	9.76773166579173e-11
ENSMUSG00000027488	Snta1	syntrophin, acidic 1	3.677360796095496e-15	0.9767135553854893	9.674761000682535e-17	4.764065109882586e-6	0.8457619998391523	2.0464973904265746e-7	2.610121749143598e-9	1.1076651109318263	6.596788342095007e-11
ENSMUSG00000039682	Lap3	leucine aminopeptidase 3	3.8100354928454985e-15	0.7040463763325956	1.0056679554996312e-16	2.2680066804615057e-6	0.6296100846321552	9.018813764278048e-8	6.173299586277193e-9	0.778482668033036	1.7732327803245969e-10
ENSMUSG00000024827	Gldc	glycine decarboxylase	4.214113404517911e-15	0.9493467141716525	1.115960333983437e-16	4.255909610352528e-6	0.8296629085570231	1.8025115316855785e-7	3.3488511111620157e-9	1.069030519786282	8.926032893548374e-11
ENSMUSG00000000567	Sox9	SRY (sex determining region Y)-box 9	4.619091756198843e-15	0.8832783662061291	1.2431265659743284e-16	1.56463799321104e-7	0.8721534105416954	4.5347913889321954e-9	1.2224607633961308e-7	0.8944033218705628	5.029878238074307e-9
ENSMUSG00000021010	Npas3	neuronal PAS domain protein 3	5.957839995053133e-15	0.6969015211592973	1.6136994379769547e-16	3.94983669435998e-9	0.7477953723555066	7.563734547985124e-11	2.8074364776150197e-6	0.6460076699630879	1.8162489072813463e-7
ENSMUSG00000031610	Scrg1	scrapie responsive gene 1	7.14563805252235e-15	1.2043929878223938	1.9662369867632449e-16	7.254951187501256e-5	0.9400012092126255	4.662243280159093e-6	1.0948976029335479e-10	1.4687847664321618	2.1155616583896726e-12
ENSMUSG00000054920	Klhl5	kelch-like 5	7.630429377315617e-15	0.7253253475700441	2.1062170281557813e-16	1.7915814577144347e-5	0.6011564991246562	9.287850048187485e-7	1.0328630074368018e-9	0.8494941960154319	2.3698918310893583e-11
ENSMUSG00000027546	Atp9a	ATPase, class II, type 9A	7.639213003827811e-15	0.45488296541294826	2.1152310654953223e-16	5.874776971734493e-6	0.39947899524738084	2.599638218321224e-7	3.9349752307852674e-09	0.5102869355785157	1.0759830485283617e-10
ENSMUSG00000016946	Kctd5	potassium channel tetramerisation domain containing 5	8.757827226670577e-15	0.900331167464541	2.43251994047091e-16	1.7484065020990017e-5	0.7472036451227633	9.018779334557086e-7	1.255564180817427e-9	1.0534586898063187	2.9566895657996856e-11
ENSMUSG00000021782	Dlg5	discs large MAGUK scaffold protein 5	9.253767560262085e-15	0.5611253149566482	2.594215869132388e-16	1.1548247248433321e-7	0.5625535943042622	3.227492545926331e-9	3.0250274990579023e-7	0.5596970356090342	1.4168808177248691e-8
ENSMUSG00000001891	Ugp2	UDP-glucose pyrophosphorylase 2	9.648964295669934e-15	0.6481214187206105	2.7133290437232796e-16	4.668972536778446e-5	0.5126465439426887	2.831266879457645e-6	3.596286582255912e-10	0.7835962934985323	7.569170413787998e-12
ENSMUSG00000037656	Slc20a2	solute carrier family 20, member 2	1.1740123959990285e-14	0.6249033022019669	3.3216256869462723e-16	1.2889938739179425e-6	0.5804833880160751	4.736577161123466e-8	3.614046421462704e-8	0.6693232163878586	1.271914896883277e-9
ENSMUSG00000025393	Atp5b	ATP synthase, H+ transporting mitochondrial F1 complex, beta subunit	1.4497509070906695e-14	0.38511267228196466	4.114276273896578e-16	1.5381889087013068e-5	0.3288421889780802	7.735393200835521e-7	2.2682644714892486e-9	0.4413831555858491	5.635801048762668e-11
ENSMUSG00000026003	Acadl	acyl-Coenzyme A dehydrogenase, long-chain	1.492914968466728e-14	1.0261810941430285	4.249650130199433e-16	2.8825340945145566e-6	0.9328756026747945	1.1785742782712842e-7	1.8440528357886013e-8	1.1194865856112624	5.980883863163237e-10
ENSMUSG00000074457	S100a16	S100 calcium binding protein A16	1.5388483843872215e-14	0.8754794257556062	4.3936756252235856e-16	3.9443660076828735e-4	0.6209031582954089	3.3623784125688086e-5	1.945175762882043e-11	1.1300556932158035	3.0705353627828333e-13
ENSMUSG00000059325	Hopx	HOP homeobox	1.5578476119223668e-14	1.5768430150438122	4.461359502788112e-16	1.5355867516728439e-6	1.4814044269811406	5.748681533908516e-8	3.810909738847148e-8	1.6722816031064838	1.3543472892305917e-9
ENSMUSG00000026509	Capn2	calpain 2	1.575303321443532e-14	0.616685120754591	4.52493751436812e-16	2.4514578552610535e-7	0.6096775919413865	7.612566444354173e-9	2.407663879316916e-7	0.6236926495677956	1.0986407247120233e-8
ENSMUSG00000044576	Garem2	GRB2 associated regulator of MAPK1 subtype 2	2.0086789504791166e-14	0.9478555963513989	5.804428952044372e-16	1.333730520926382e-7	0.9519250189767959	3.796524384591616e-9	5.076189555646436e-7	0.9437861737260018	2.6053073282236088e-8
ENSMUSG00000040957	Cables1	CDK5 and Abl enzyme substrate 1	2.1197432053114234e-14	1.0879905440780742	6.143653213013355e-16	3.982263676008549e-8	1.1610997707462982	9.583814074065256e-10	1.700252815460985e-6	1.01488131740985	1.02223428998215e-7
ENSMUSG00000037012	Hk1	hexokinase 1	2.2596906127894678e-14	0.4044640152301932	6.568754735703016e-16	6.075076569908911e-9	0.448902655652039	1.2367101444824488e-10	7.462242465518368e-6	0.3600253748083474	5.387645082065793e-7
ENSMUSG00000017670	Elmo2	engulfment and cell motility 2	2.2986646293849018e-14	0.43922629414890746	6.701877380592572e-16	4.7317041193705117e-7	0.4240719923517532	1.5428139024601512e-8	1.861428967782919e-7	0.4543805959460617	8.156697279683626e-9
ENSMUSG00000022848	Slc49a4	solute carrier family 49 member 4	2.692637458378685e-14	0.5943729247722906	7.873752250412958e-16	1.6771887743562438e-6	0.5537758367845118	6.322190066364862e-8	6.044561870409842e-8	0.6349700127600695	2.304577198931381e-9
ENSMUSG00000028128	F3	coagulation factor III	2.87533017596092e-14	0.8821696318071691	8.457582938002878e-16	8.602963866976662e-6	0.7743718340110188	4.0295086515727835e-7	1.0171238446042544e-8	0.9899674296033193	3.053213990531187e-10
ENSMUSG00000061838	Suclg2	succinate-Coenzyme A ligase, GDP-forming, beta subunit	3.0041220116380566e-14	1.1475260890456693	8.88766057929256e-16	3.793349148257333e-6	1.03905854900425	1.5902421168403899e-7	2.7893023225995224e-8	1.2559936290870886	9.611776600477108e-10
ENSMUSG00000071856	Mcc	mutated in colorectal cancers	3.0041220116380566e-14	0.6909589244993274	8.888241611246902e-16	4.512633967651392e-6	0.6215676663859896	1.9268125713684456e-7	2.3212614149518557e-8	0.7603501826126652	7.728861435102358e-10
ENSMUSG00000022296	Baalc	brain and acute leukemia, cytoplasmic	3.5685548858461154e-14	0.8041485102838709	1.0619782934675318e-15	4.167232217048866e-4	0.5821148393144605	3.605394560251887e-5	3.828505455485508e-11	1.0261821812532812	6.670905736289767e-13
ENSMUSG00000041958	Pigs	phosphatidylinositol glycan anchor biosynthesis, class S	3.6217114619112343e-14	0.5898794223461934	1.080921388614929e-15	4.654304836777809e-6	0.5269096041131986	1.9953329628901673e-7	2.769059429468849e-8	0.652849240579188	9.506021929874974e-10
ENSMUSG00000027893	Ahcyl1	S-adenosylhomocysteine hydrolase-like 1	3.701955920996372e-14	0.5379364356605528	1.1080640943549908e-15	4.515318023947999e-6	0.4917894800344121	1.9318534804435502e-7	2.6974542626107016e-8	0.5840833912866936	9.144307126766202e-10
ENSMUSG00000022112	Gpc5	glypican 5	3.901383136386778e-14	0.8820926660961641	1.171121652257913e-15	1.5953155679410275e-9	1.0283574392475225	2.793487969395571e-11	3.062098772711267e-5	0.7358278929448057	2.76283560446475e-6
ENSMUSG00000015766	Eps8	epidermal growth factor receptor pathway substrate 8	4.119080016469321e-14	0.586124777300707	1.2435763010129063e-15	4.610578072773745e-8	0.609635461695353	1.1334553185029908e-9	2.2999119523110702e-6	0.562614092906061	1.4442645573039414e-7
ENSMUSG00000053166	Cdh22	cadherin 22	4.258151560876086e-14	0.6242836121474747	1.2892359163870494e-15	2.73643763086299e-5	0.5205001617247607	1.5342745277848214e-6	3.6335165180604516e-9	0.7280670625701887	9.87283449658451e-11
ENSMUSG00000015085	Entpd2	ectonucleoside triphosphate diphosphohydrolase 2	4.7402038034272136e-14	1.6384831386533325	1.4392751995224525e-15	5.844088001467937e-8	1.8152402632170106	1.4871094284767026e-9	2.635989212394414e-6	1.4617260140896542	1.6916897904092506e-7
ENSMUSG00000058793	Cds2	CDP-diacylglycerol synthase (phosphatidate cytidylyltransferase) 2	5.215293483234776e-14	0.39596947995795667	1.588026049842039e-15	9.751187738880372e-7	0.3848205773084364	3.4570328307425456e-8	1.990933184780405e-7	0.40711838260747696	8.758526043629834e-9
ENSMUSG00000029778	Adcyap1r1	adenylate cyclase activating polypeptide 1 receptor 1	5.3732440851935873e-14	0.5256131824510574	1.6407559787445269e-15	3.6151702525165103e-7	0.5275046480712805	1.1444556910838948e-8	5.225006907876977e-7	0.5237217168308342	2.70422163782126e-8
ENSMUSG00000036565	Ttyh3	tweety family member 3	5.6280161727613016e-14	0.5687908116130495	1.7234070053741584e-15	1.3057350655945306e-4	0.44565839789316647	9.280821996462463e-6	4.5125968810451787e-10	0.6919232253329324	9.770221833367893e-12
ENSMUSG00000028691	Prdx1	peroxiredoxin 1	5.801592101087622e-14	0.7113627674248689	1.7815636918719857e-15	1.1374581827015124e-5	0.6292830746539516	5.49449307610495e-7	1.4433496249394374e-8	0.7934424601957863	4.526345902409361e-10
ENSMUSG00000032324	Tspan3	tetraspanin 3	5.815776448876284e-14	0.54155479460134	1.790936075432445e-15	2.64741272376582e-5	0.4595959619811887	1.468374347780059e-6	4.898925056976638e-9	0.6235136272214915	1.356469372284569e-10
ENSMUSG00000022477	Aco2	aconitase 2, mitochondrial	6.05949861793673e-14	0.4102578045068677	1.871215824395195e-15	5.559486894831359e-7	0.40557667738545233	1.851084224450017e-8	3.895205036410833e-7	0.4149389316282831	1.9319786905341406e-8
ENSMUSG00000058254	Tspan7	tetraspanin 7	7.12647666219765e-14	0.7215951540650564	2.2130006024248722e-15	9.751683174928778e-5	0.57803200395324	6.678889365042224e-6	9.170262064329701e-10	0.8651583041768729	2.0716473209229252e-11
ENSMUSG00000020611	Gna13	guanine nucleotide binding protein, alpha 13	8.394583300257856e-14	0.5156373872814837	2.6285118071194703e-15	4.178804208949566e-8	0.5498224039708481	1.012890522483247e-9	4.879691246161116e-6	0.4814523705921193	3.342081298587015e-7
ENSMUSG00000039835	Nhsl1	NHS-like 1	8.708898225213393e-14	0.5629978094637511	2.739888869061011e-15	1.178244361767622e-6	0.5414612212101647	4.2686330711843467e-8	2.6839294922683393e-7	0.5845343977173374	1.2409093486205727e-08
ENSMUSG00000031960	Aars	alanyl-tRNA synthetase	8.708898225213393e-14	0.45356696072549624	2.741954500304398e-15	1.104132752970381e-9	0.5333915152335973	1.87625422526667e-11	6.32087942534308e-5	0.3737424062173952	6.461004156845985e-6
ENSMUSG00000029247	Paics	phosphoribosylaminoimidazole carboxylase, phosphoribosylaminoribosylaminoimidazole, succinocarboxamide synthetase	8.984025638682262e-14	0.5523216542396872	2.836326562371869e-15	7.6224301660446365e-6	0.49410234786978785	3.491339962192445e-7	3.878085543778286e-8	0.6105409606095865	1.3849110800691889e-9
ENSMUSG00000030102	Itpr1	inositol 1,4,5-trisphosphate receptor 1	9.0128480548085e-14	0.5084443331920676	2.853200410691555e-15	4.9462194473812195e-9	0.5873201454061175	9.813080935889593e-11	2.8761974784683332e-5	0.42956852097801757	2.5603690138698522e-6
ENSMUSG00000029603	Dtx1	deltex 1, E3 ubiquitin ligase	9.354139724540807e-14	0.599304694505929	2.969312014690776e-15	8.938684774591939e-5	0.4801573660356664	6.02183456306073e-6	1.5785313304495494e-9	0.7184520229761918	3.839781205786017e-11
ENSMUSG00000024359	Hspa9	heat shock protein 9	9.460695265529092e-14	0.4412855939894071	3.011296949003912e-15	4.5509603237780766e-10	0.5323529245110985	7.144611221664884e-12	1.1723242749172403e-4	0.3502182634677157	1.3489869600100047e-5
ENSMUSG00000027333	Smox	spermine oxidase	1.2672467670622585e-13	0.8499357945685111	4.055452001898541e-15	1.5530616091536164e-5	0.7482701764584186	7.850376114586555e-7	2.2715157714930432e-8	0.9516014126786035	7.524040854423605e-10
ENSMUSG00000021364	Elovl2	elongation of very long chain fatty acids (FEN1/Elo2, SUR4/Elo3, yeast)-like 2	1.3728633095397765e-13	0.9777443047526386	4.4289733267305826e-15	1.4844338844237094e-4	0.7644628797860037	1.0755839410988665e-5	1.214389420409293e-9	1.1910257297192737	2.838777994746126e-11
ENSMUSG00000061740	Cyp2d22	cytochrome P450, family 2, subfamily d, polypeptide 22	1.471554216244112e-13	0.933148989708044	4.760052023561995e-15	2.822493454509796e-6	0.8697021077911878	1.1491563102981314e-7	1.8405902190293325e-7	0.9965958716249003	8.03362935244408e-9
ENSMUSG00000032294	Pkm	pyruvate kinase, muscle	1.712346804967063e-13	0.3893518895779783	5.568487410269841e-15	1.8069539214487065e-7	0.40816520373354886	5.4085483545475815e-9	2.7641049807268947e-6	0.37053857542240776	1.785831648895406e-7
ENSMUSG00000029723	Tsc22d4	TSC22 domain family, member 4	1.7699221417576107e-13	1.0438318408790965	5.786254565049034e-15	1.510460545024669e-4	0.8264726918326011	1.0996538428369021e-5	1.4144701399821165e-9	1.2611909899255918	3.3674955458903146e-11
ENSMUSG00000020135	Apc2	adenomatosis polyposis coli 2	1.79729403765234e-13	0.4510810909091428	5.891242424807118e-15	4.610578072773745e-8	0.49300801308172976	1.1326277129411933e-9	9.366643998916797e-6	0.4091541687365558	7.004986066644409e-7
ENSMUSG00000055485	Soga1	suppressor of glucose, autophagy associated 1	1.877198090763394e-13	0.4827205829451375	6.1693476458281134e-15	5.331495064681242e-7	0.48487533368817864	1.7613754936366047e-8	1.1458621370836198e-6	0.48056583220209637	6.553149287384111e-8
ENSMUSG00000052911	Lamb2	laminin, beta 2	1.9664304734859253e-13	0.7284255574614329	6.4965312804719175e-15	3.966660154988103e-6	0.6930484817711319	1.669740494810829e-7	1.6302139224802219e-7	0.7638026331517338	7.059151117787211e-9
ENSMUSG00000025791	Pgm1	phosphoglucomutase 1	2.168254691661377e-13	0.8024939596865042	7.219410946099298e-15	2.0179120694816537e-6	0.7709005467136499	7.885052768698259e-8	3.697425882531121e-7	0.8340873726593585	1.7929769720714297e-8
ENSMUSG00000059447	Hadhb	hydroxyacyl-Coenzyme A dehydrogenase/3-ketoacyl-Coenzyme A thiolase/enoyl-Coenzyme A hydratase (trifunctional protein), beta subunit	2.276654951991292e-13	0.5852536985666251	7.599978145610541e-15	2.269746678807208e-5	0.5081865469694068	1.2236622740054386e-6	2.7157060223063882e-8	0.6623208501638435	9.253030956706836e-10
ENSMUSG00000027533	Fabp5	fatty acid binding protein 5, epidermal	2.446983595989374e-13	0.880926689681529	8.207093173984841e-15	5.918904533258058e-4	0.6408793405556145	5.480630570515437e-5	2.2988028915918601e-10	1.1209740388074434	4.679698804586208e-12
ENSMUSG00000030739	Myh14	myosin, heavy polypeptide 14	2.446983595989374e-13	0.6588900358772682	8.21078770671842e-15	1.864844470266348e-5	0.5807670032291918	9.796345056432381e-7	3.6191027624820784e-8	0.73701306852534465	1.276816207931657e-9
ENSMUSG00000036560	Lgi4	leucine-rich repeat LGI family, member 4	2.4912024830654883e-13	1.2977316280165012	8.380651845040459e-15	1.7017649015223858e-6	1.2594546897909527	6.47354715407032e-8	4.980772197367543e-7	1.3360085662420498	2.5434461665156437e-8
ENSMUSG00000058672	Tubb2a	tubulin, beta 2A class IIA	2.5008298878914366e-13	0.51480839133570655	8.434611284098609e-15	1.3502511093876424e-7	0.54816418485793	3.85519811271724e-9	5.1388674427344744e-6	0.4814525978134831	3.5461864523312167e-7
ENSMUSG00000032741	Tpcn1	two pore channel 1	2.7537546291119115e-13	0.6752636497524616	9.311410459862584e-15	1.2824478332775503e-5	0.6026822318422407	6.336442682743392e-7	6.512086625327668e-8	0.74784506766268255	2.5109141046506233e-9
ENSMUSG00000031808	Slc27a1	solute carrier family 27 (fatty acid transporter), member 1	3.286556998430374e-13	0.6655331242196777	1.1169701176413071e-14	2.1230575034952917e-5	0.5869483957011444	1.1335914730126677e-6	4.112294025401267e-8	0.744117852738211	1.481760954186243e-9
ENSMUSG00000026923	Notch1	notch 1	3.3326240069571424e-13	0.6092944357925641	1.135501149614484e-14	3.7506060396319046e-5	0.518832229408517	2.1967234545933434e-6	2.1588463311253566e-8	0.6997566421766113	7.13221896679903e-10
ENSMUSG00000031532	Saraf	store-operated calcium entry-associated regulatory factor	3.505712584694914e-13	0.6615965298025914	1.199248578772536e-14	2.033649670729144e-5	0.5867045407701806	1.080590181289703e-6	4.525491609130984e-8	0.7364885188350021	1.6707585687122067e-9
ENSMUSG00000037712	Fermt2	fermitin family member 2	3.505712584694914e-13	0.6005763500840401	1.2005243648096963e-14	1.0906112237077112e-5	0.5412258581245518	5.249383790467548e-7	1.0238143066731051e-7	0.65992684204352825	4.1065613094366765e-9
ENSMUSG00000029838	Ptn	pleiotrophin	3.5057170888790544e-13	0.5414445364838423	1.2035499019872886e-14	2.1852804534473652e-5	0.4790214603663945	1.1743549749829282e-6	4.159729981834462e-8	0.6038676126012901	1.5070185390929648e-9
ENSMUSG00000039197	Adk	adenosine kinase	3.5837600412941304e-13	0.7395704855422817	1.2334341900080721e-14	1.1146958881116927e-5	0.6698675252586527	5.374924535965118e-7	1.0085968853604704e-7	0.8092734458259105	4.036823555656502e-9
ENSMUSG00000026626	Ppp2r5a	protein phosphatase 2, regulatory subunit B', alpha	4.188803045369522e-13	0.6368584102477433	1.44528699917865e-14	6.572625370960734e-6	0.5955691296698019	2.959467302373418e-7	2.0422172094897945e-7	0.6781476908256845	9.036982907515437e-9
ENSMUSG00000027574	Nkain4	Na+/K+ transporting ATPase interacting 4	4.28248126888609e-13	1.3576641374372842	1.4813033630840352e-14	7.493742937007062e-6	1.2549512579204847	3.4194686566693143e-7	1.8483621097828072e-7	1.4603770169540837	8.08349512343555e-9
ENSMUSG00000013275	Slc41a1	solute carrier family 41, member 1	4.4853875246383173e-13	0.7265985274825526	1.563095454113586e-14	8.449477514401932e-5	0.5989118925630265	5.604803078215376e-6	1.0005629863374581e-8	0.8542851624020787	2.9862399143686756e-10
ENSMUSG00000029455	Aldh2	aldehyde dehydrogenase 2, mitochondrial	4.676673017308152e-13	0.7932331603360646	1.6378238980653063e-14	2.5975796182205044e-4	0.6118561221392373	2.061393296612494e-5	2.183037372372984e-9	0.9746101985328918	5.4043968418101133e-11
ENSMUSG00000079037	Prnp	prion protein	6.497763959569187e-13	0.41722086168932315	2.298010198760775e-14	1.4103131801491513e-6	0.4163698108669503	5.243206940777057e-8	1.4555766389902286e-6	0.41807191251169606	8.650843649307923e-8
ENSMUSG00000041423	Paqr6	progestin and adipoQ receptor family member VI	7.051678411517319e-13	1.2404185308537674	2.5060739287027822e-14	1.5302362374335954e-8	1.4344598348089899	3.313113910082226e-10	6.039366224646164e-5	1.046377226898545	6.136783759711189e-6
ENSMUSG00000005514	Por	P450 (cytochrome) oxidoreductase	7.669593890895242e-13	0.4930474047272252	2.7322886888119857e-14	7.60041979766246e-7	0.489206868034115	2.6224169059475406e-8	2.7428068721077584e-6	0.49688794142033543	1.7697054604818455e-7
ENSMUSG00000029311	Hsd17b11	hydroxysteroid (17-beta) dehydrogenase 11	8.156548109696024e-13	0.8331738389367401	2.933908877549592e-14	3.326116145283863e-8	0.9463366272821763	7.631733758694967e-10	4.153618068995388e-5	0.7200110505913041	3.9519026396117595e-6
ENSMUSG00000044216	Kcnj4	potassium inwardly-rectifying channel, subfamily J, member 4	9.427849549592228e-13	0.5090268786969332	3.4146107559005226e-14	0.0031396880248179652	0.3316154497323343	3.983853260163225e-4	5.437301314522827e-11	0.6864383076615321	1.0083841823707477e-12
ENSMUSG00000027593	Raly	hnRNP-associated with lethal yellow	9.427849549592228e-13	0.5988585572927277	3.4155928670997466e-14	3.9927431893737247e-4	0.4481761305824025	3.423433736079947e-5	2.942149287144791e-9	0.749540984003053	7.63897986224948e-11
ENSMUSG00000021379	Id4	inhibitor of DNA binding 4	9.463240135439614e-13	0.674239170983795	3.4365773285776563e-14	8.550352543010355e-6	0.626190604962901	3.9974907947137173e-7	3.4894410400667394e-7	0.7222877370046891	1.6705251248486506e-8
ENSMUSG00000022665	Ccdc80	coiled-coil domain containing 80	1.1275642593921164e-12	1.1575278201685366	4.133656605207017e-14	4.63759502394844e-5	1.0141612484188591	2.8082392019423833e-6	5.363345257018958e-8	1.300894391918214	2.0217216228045237e-9
ENSMUSG00000024899	Papss2	3'-phosphoadenosine 5'-phosphosulfate synthase 2	1.1371327887603557e-12	1.1592712160323972	4.188352460973621e-14	6.508683962346985e-7	1.2182912345753598	2.200814382161665e-8	5.225501867303336e-6	1.1002511974894347	3.6104778708789554e-7
ENSMUSG00000062908	Acadm	acyl-Coenzyme A dehydrogenase, medium chain	1.2181312602106485e-12	0.7718449809981005	4.497198131373739e-14	0.006872723125812731	0.4618950479584145	0.0010184885991672795	2.137048917227264e-11	1.0817949140377865	3.428716454794023e-13
ENSMUSG00000069763	Tmem100	transmembrane protein 100	1.2372896478146677e-12	1.030428278031309	4.5786013880142536e-14	1.0753088379740846e-5	0.9439474847786982	5.157178589783412e-7	3.6379850469159127e-7	1.1169090712839198	1.757329100554568e-8
ENSMUSG00000007872	Id3	inhibitor of DNA binding 3	1.4074244913807116e-12	1.154087058859495	5.232467487148164e-14	7.452069081620803e-4	0.8428619002329439	7.21230182832618e-5	1.5014690787265857e-9	1.4653122174860458	3.626424066621616e-11
ENSMUSG00000024736	Tmem132a	transmembrane protein 132A	1.5325658487201751e-12	0.47632874215813603	5.710932861615765e-14	0.001306832059395233	0.33713943863235873	1.404917249144761e-4	5.37465208423873e-10	0.6155180456839133	1.1775740786652611e-11
ENSMUSG00000031751	Amfr	autocrine motility factor receptor	1.5470950298071956e-12	0.525521065131174	5.791764365878744e-14	1.6014360817970006e-4	0.4281103351864357	1.1824629397207217e-5	1.5581600696338456e-8	0.6229317950759122	4.919232170154295e-10
ENSMUSG00000046402	Rbp1	retinol binding protein 1, cellular	1.5530318834235317e-12	1.1576188620163053	5.827386088926389e-14	2.443630817164761e-4	0.9174926613047879	1.920251595305009e-5	8.96768146945027e-9	1.3977450627278227	2.668722597222758e-10
ENSMUSG00000000751	Rpa1	replication protein A1	1.6546263575149895e-12	0.5875409936453585	6.23714067311352e-14	6.16056324123997e-4	0.43103756213132777	5.760416245582789e-5	2.917211369744383e-9	0.7440444251593893	7.549067634980722e-11
ENSMUSG00000026664	Phyh	phytanoyl-CoA hydroxylase	1.6790430854348786e-12	0.8945465364716653	6.37262966955358e-14	6.140388467373689e-6	0.8610244113390514	2.727766808157897e-7	8.523705749431575e-7	0.9280686616042793	4.6710345822767287e-8
ENSMUSG00000063229	Ldha	lactate dehydrogenase A	1.7718472304943172e-12	0.43789501334932374	6.755425479845495e-14	8.066789330293392e-7	0.45086665127487374	2.79724774499952e-8	6.169080422067343e-6	0.4249233754237738	4.3475706933744667e-7
ENSMUSG00000008090	Fgfrl1	fibroblast growth factor receptor-like 1	1.935246189188781e-12	1.145896249763049	7.428487485456806e-14	6.444899895331422e-4	0.8543821902553058	6.087436716456403e-5	2.640352688015136e-9	1.437410309270792	6.695969035421806e-11
ENSMUSG00000039007	Cpq	carboxypeptidase Q	1.9713293332066586e-12	1.057023195546502	7.583997952300266e-14	5.079284875575608e-6	1.0562717067702072	2.2081942355646567e-7	1.1800495641871095e-6	1.0577746843227969	6.789382034959044e-8
ENSMUSG00000005417	Mprip	myosin phosphatase Rho interacting protein	2.2082604918293115e-12	0.43157773789359816	8.533603901833274e-14	1.2572205581099068e-12	0.6253831498285738	1.1515265026323359e-14	0.01429212863212775	0.2377723259586226	0.004007910824035825
ENSMUSG00000029810	Tmem176b	transmembrane protein 176B	2.2518374181039963e-12	1.0292164223499938	8.721426729308154e-14	1.977684074817469e-6	1.040550484968294	7.676682771222817e-8	3.4260457588552243e-6	1.0178823597316937	2.2637376445122933e-7
ENSMUSG00000045515	Pou3f3	POU domain, class 3, transcription factor 3	2.536527964855736e-12	0.5179256739721819	9.867800501595246e-14	1.5232143609771712e-4	0.42787906594115044	1.1115667638977719e-5	2.8085960405668988e-8	0.6079722820032133	9.770028011647225e-10
ENSMUSG00000039953	Clstn1	calsyntenin 1	2.617020329274507e-12	0.36043570306148415	1.0203512368084853e-13	1.8471226542661237e-5	0.334438091100791	9.655450086131897e-7	3.895205036410833e-7	0.3864333150221773	1.9310172117732177e-8
ENSMUSG00000001924	Uba1	ubiquitin-like modifier activating enzyme 1	2.7575406141913044e-12	0.4003211579378365	1.0775173796503588e-13	3.2109563086159272e-9	0.49274595550847167	5.982632301052707e-11	4.4492174481233494e-4	0.3078963603672014	6.466774260405282e-5
ENSMUSG00000036885	Arhgef26	Rho guanine nucleotide exchange factor (GEF) 26	2.8839914123880302e-12	0.8652724662027291	1.1294161142276942e-13	1.1639698838587078e-5	0.810597083177378	5.63259816134508e-7	7.480317398659145e-7	0.91994784922808015	4.019872111933622e-8
ENSMUSG00000036585	Fgf1	fibroblast growth factor 1	3.3209596266297908e-12	0.7295827441050675	1.306268946556702e-13	4.129649404095531e-5	0.6515547681026874	2.447226033480229e-6	1.994413218799496e-7	0.8076107201074476	8.791039030505844e-9
ENSMUSG00000020585	Laptm4a	lysosomal-associated protein transmembrane 4A	4.112771281311724e-12	0.5313695450964976	1.6319113166595298e-13	2.9109566562034492e-5	0.4804584379976313	1.644679211432122e-6	3.753419232372436e-7	0.5822806521953638	1.842228537237916e-8
ENSMUSG00000009614	Sardh	sarcosine dehydrogenase	4.779352234507993e-12	1.2438770359307416	1.9087726081059268e-13	5.859329743995843e-6	1.2308578137043091	2.587748493854802e-7	2.3993903102775105e-6	1.256896258157174	1.5197979765059846e-7
ENSMUSG00000022817	Itgb5	integrin beta 5	5.007718990117656e-12	0.8993921662686948	2.01531198047934e-13	8.089013561041529e-4	0.6734742034969605	7.961325345595087e-5	5.196204659058024e-9	1.125310129040429	1.452230060842577e-10
ENSMUSG00000026510	Trp53bp2	transformation related protein 53 binding protein 2	5.068350576305393e-12	0.5993808219682238	2.0460519880194286e-13	2.265218108314553e-5	0.5454214137858894	1.219266884834194e-6	6.375362995929645e-7	0.6533402301505584	3.360085215658598e-8
ENSMUSG00000031111	Igsf1	immunoglobulin superfamily, member 1	5.1440704846598986e-12	0.9327035153148724	2.081056721560849e-13	3.5491517991566316e-6	0.9184526182786416	1.4817471498247302e-7	4.1052146931573016e-6	0.9469544123511032	2.7514464043674836e-7
ENSMUSG00000005045	Chd5	chromodomain helicase DNA binding protein 5	5.511932418739818e-12	0.388246093763557	2.2346314472593068e-13	4.3193974370175267e-7	0.4197897103835249	1.3860224674980763e-8	2.7997885050524513e-5	0.35670247714358905	2.4899352615449645e-6
ENSMUSG00000037706	Cd81	CD81 antigen	5.6226696158478925e-12	0.5993293748581615	2.289226307841116e-13	2.6164662422741716e-5	0.5540950425560704	1.444439226305072e-6	5.658075835099325e-7	0.6445637071602525	2.947880448891566e-8
ENSMUSG00000028452	Vcp	valosin containing protein	5.743929432989965e-12	0.4169894191086268	2.3534602610801634e-13	8.299480574206203e-10	0.5346382587002867	1.3602185017676e-11	0.0014204469433880642	0.29934057951696685	2.560798854206033e-4
ENSMUSG00000004207	Psap	prosaposin	6.711943560376051e-12	0.4146547119085579	2.7790329586651466e-13	1.1746365184640344e-4	0.3567582183807534	8.288214199116537e-6	1.0840637602611262e-7	0.4725512054363624	4.404330467376783e-9
ENSMUSG00000074637	Sox2	SRY (sex determining region Y)-box 2	6.717107695136395e-12	0.8779094803415552	2.78696523881705e-13	6.428309477743969e-4	0.6710726653596358	6.066221485941432e-5	1.0918530892016186e-8	1.0847462953234748	3.2963735117792333e-10
ENSMUSG00000026193	Fn1	fibronectin 1	6.7477373522622664e-12	0.45013788158894724	2.8054941807904875e-13	2.7988448498965324e-6	0.45949174487762473	1.1322852019334716e-7	6.95836525947875e-6	0.44078401830026975	4.987838808442027e-7
ENSMUSG00000035686	Thrsp	thyroid hormone responsive	6.9065046478396235e-12	1.1649926383456497	2.8827831353256535e-13	1.0444209682461395e-4	1.0097514652098292	7.242058677873803e-6	1.3297789642762044e-7	1.3202338114814702	5.4943856110437495e-9
ENSMUSG00000041688	Amot	angiomotin	6.9065046478396235e-12	0.5916933328358379	2.8834195200158526e-13	5.7691150413435794e-8	0.6736317869838596	1.4489635133922648e-9	1.2829153876815308e-4	0.5097548786878162	1.496162860472207e-5
ENSMUSG00000102918	Pcdhgc3	protocadherin gamma subfamily C, 3	7.119961901796218e-12	0.7932066476234081	2.9848197052298473e-13	1.255587540269129e-4	0.6754282232957991	8.902725421385527e-6	1.1473176473737629e-7	0.9109850719510172	4.691008063962422e-9
ENSMUSG00000036053	Fmnl2	formin-like 2	7.500732604849276e-12	0.46482011200378964	3.150915879031828e-13	5.765250288844022e-6	0.45755518339045037	2.536252607013242e-7	3.847503230278505e-6	0.47208504061712886	2.564241362495887e-7
ENSMUSG00000022253	Nadk2	NAD kinase 2, mitochondrial	7.660767041951304e-12	0.855043010340833	3.224751415916706e-13	1.757314160005625e-4	0.7172025739370628	1.3218131178512076e-5	7.697087533507418e-8	0.992883446744603	2.994381504021259e-9
ENSMUSG00000032562	Gnai2	guanine nucleotide binding protein (G protein), alpha inhibiting 2	9.01424020236263e-12	0.6862121170289303	3.817814145915683e-13	0.003542155891508209	0.4646599972295352	4.5892505382949447e-4	7.215271994815097e-10	0.9077642368283253	1.605744996689636e-11
ENSMUSG00000022474	Pmm1	phosphomannomutase 1	9.022193692402737e-12	0.6534840496060148	3.8289651485052587e-13	2.369704954685957e-4	0.5399978471689914	1.8560269980633564e-5	6.121321739631901e-8	0.7669702520430381	2.3425960985233293e-9
ENSMUSG00000031827	Cotl1	coactosin-like 1 (Dictyostelium)	9.650841267348417e-12	0.7099710868626447	4.10408414112203e-13	0.002629251734889855	0.4893634936076725	3.231850014852103e-4	1.5937329766903446e-9	0.9305786801176167	3.8905066195408223e-11
ENSMUSG00000025745	Hadha	hydroxyacyl-Coenzyme A dehydrogenase/3-ketoacyl-Coenzyme A thiolase/enoyl-Coenzyme A hydratase (trifunctional protein), alpha subunit	1.0418508181156833e-11	0.4775609107543749	4.4395264741580916e-13	1.5706284143234166e-9	0.6062391253935703	2.7231632129647783e-11	0.0013978952530800254	0.34888269611517964	2.5129075368056353e-4
ENSMUSG00000024026	Glo1	glyoxalase 1	1.069186766952051e-11	0.5971386022249727	4.56523289606888e-13	0.0017802285604054007	0.4246375576267492	2.040820975397893e-4	3.6774458706083293e-9	0.7696396468231962	1.0023918701908323e-10
ENSMUSG00000045983	Eif4g1	eukaryotic translation initiation factor 4, gamma 1	1.3799391520907238e-11	0.4167626609453231	5.939701862272675e-13	9.428012361710192e-10	0.5466163835953401	1.577705855405656e-11	0.0025699847626399646	0.28690893829530606	5.12977205274638e-4
ENSMUSG00000031299	Pdha1	pyruvate dehydrogenase E1 alpha 1	1.4381102885981003e-11	0.436719472364055	6.202494128345123e-13	2.025523430804056e-5	0.4089981411352016	1.07103067634166e-6	1.991591320925293e-6	0.4644408035929084	1.2127314441029482e-7
ENSMUSG00000024507	Hsd17b4	hydroxysteroid (17-beta) dehydrogenase 4	1.493896730607012e-11	0.5274381812732386	6.455984318417261e-13	1.9085036547106436e-8	0.623898196268163	4.181488210959229e-10	4.141473888121244e-4	0.4309781662783141	5.9337428863705566e-5
ENSMUSG00000003526	Prodh	proline dehydrogenase	1.550400789345837e-11	0.8058965352933481	6.72691794221475e-13	3.161398787479478e-5	0.7532462817212954	1.8052098674555746e-06	1.2672004552948797e-6	0.8585467888654009	7.345455929941854e-8
ENSMUSG00000039952	Dag1	dystroglycan 1	1.6382028664676348e-11	0.5133878390537702	7.164399666170024e-13	4.569173501711819e-5	0.4697149202255657	2.751598321905096e-6	8.982608555611553e-7	0.5570607578819747	4.951166106301891e-8
ENSMUSG00000057666	Gapdh	glyceraldehyde-3-phosphate dehydrogenase	1.644370685274677e-11	0.4156771564906676	7.205557734145913e-13	1.258200355711296e-4	0.3626351555940751	8.932104655830213e-6	2.5757695059440136e-7	0.46871915738726005	1.1864581352316945e-8
ENSMUSG00000002459	Rgs20	regulator of G-protein signaling 20	1.6540458720591413e-11	0.811331285831096	7.262221589563554e-13	4.814503603968962e-6	0.8058824531411735	2.0806230532118089e-7	9.157327927020291e-6	0.8167801185210186	6.824748838907558e-7
ENSMUSG00000024740	Ddb1	damage specific DNA binding protein 1	1.7069027994830693e-11	0.4300015963281945	7.509017749817695e-13	6.432314418172865e-8	0.5048386158718423	1.6633620709320188e-9	2.6669541590294837e-4	0.3551645767845467	3.5266460155198814e-5
ENSMUSG00000006998	Psmd2	proteasome (prosome, macropain) 26S subunit, non-ATPase, 2	1.836470329452554e-11	0.39107497530969854	8.110694459412643e-13	4.776487502008096e-4	0.3089454440049621	4.264353113584386e-5	5.50964200506219e-8	0.47320450661443497	2.0863735359460893e-9
ENSMUSG00000027712	Anxa5	annexin A5	1.8435046633990493e-11	0.7461097066852485	8.157663178846824e-13	2.886976983826298e-6	0.7705920811461043	1.1828811069761853e-7	1.642638225900797e-5	0.7216273322243926	1.3333240494890452e-6
ENSMUSG00000066357	Wdr6	WD repeat domain 6	2.0337311862366772e-11	0.4760157486469768	9.034517044008356e-13	1.086290247449884e-7	0.5486724803903886	2.988511989644479e-9	2.0675468743348488e-4	0.403359016903565	2.6073954371409892e-5
ENSMUSG00000024998	Plce1	phospholipase C, epsilon 1	2.1436560290610224e-11	0.5283822730533831	9.541331070434638e-13	0.005049939967029921	0.34927680885793777	7.000132430791929e-4	1.264823256250444e-9	0.7074877372488285	2.989403710968875e-11
ENSMUSG00000042312	S100a13	S100 calcium binding protein A13	2.3086872231867254e-11	1.3182276464582257	1.0315773163058612e-12	0.00203402705651145	0.9519513957362122	2.3791431800478961e-4	6.4283684098991505e-9	1.684503897180239	1.8520443792860486e-10
ENSMUSG00000021466	Ptch1	patched 1	2.4665729876410584e-11	0.5337298376162127	1.1063727711320197e-12	7.142476307193018e-6	0.5350467139616686	3.240699161203767e-7	9.470785907297605e-6	0.5324129612707569	7.115547766114218e-7
ENSMUSG00000037815	Ctnna1	catenin (cadherin associated protein), alpha 1	2.7676321998531278e-11	0.5212071366275457	1.2437991685702402e-12	8.862221412151252e-7	0.5609886267810592	3.1036503867276875e-8	5.7782809633730606e-5	0.48142564647403213	5.786754246938776e-6
ENSMUSG00000019437	Tlcd1	TLC domain containing 1	2.768178532391551e-11	1.1653091888771907	1.246432497117562e-12	1.0447044687015584e-4	1.0386188524459774	7.263277855373554e-6	5.468165429308111e-7	1.291999525308404	2.8395027934473246e-8
ENSMUSG00000050423	Ppp1r3g	protein phosphatase 1, regulatory subunit 3G	2.8893149835328964e-11	1.7166132321163747	1.3059614003029741e-12	2.1362613685250793e-5	1.661359151397714	1.1443270161770673e-6	3.602596634304294e-6	1.7718673128350355	2.392822745117145e-7
ENSMUSG00000025465	Echs1	enoyl Coenzyme A hydratase, short chain, 1, mitochondrial	3.138135313826849e-11	0.738764704395125	1.4238412620313315e-12	1.3930911412780975e-4	0.6416325545501281	1.0009875965536575e-5	4.742028455302919e-7	0.835896854240122	2.40516926741837e-8
ENSMUSG00000051515	Fam181b	family with sequence similarity 181, member B	4.1362413955876394e-11	1.2636203318011405	1.901679171783155e-12	1.995654297164025e-4	1.0975307246059622	1.523465930294283e-5	3.75727479556649e-7	1.4297099389963188	1.8473618851659614e-8
ENSMUSG00000025854	Fam20c	family with sequence similarity 20, member C	4.223819564826521e-11	0.5153724572823695	1.9528743955378377e-12	4.617697727344811e-4	0.4095427178800437	4.090723338206781e-5	1.6000939078834018e-7	0.6212021966846952	6.845912001295328e-9
ENSMUSG00000024810	Il33	interleukin 33	4.4736866269385453e-11	1.0879301924481648	2.0722588792081417e-12	6.744686496687614e-7	1.2196306236636152	2.2922509097687567e-8	1.1360883807131177e-4	0.9562297612327143	1.2994506968218704e-5
ENSMUSG00000022505	Emp2	epithelial membrane protein 2	4.5704782851148115e-11	0.8761134676066755	2.1210362437606904e-12	3.343242443719499e-5	0.8279056919394423	1.9235251530759127e-6	3.5275228182703213e-6	0.9243212432739087	2.3368735654546766e-7
ENSMUSG00000021376	Tpmt	thiopurine methyltransferase	4.910590931824403e-11	1.1346246438752312	2.2907408108684812e-12	2.541605422079588e-4	0.9672001585754832	2.012588439117624e-5	3.567225256085908e-7	1.3020491291749792	1.7169944732993503e-8
ENSMUSG00000026728	Vim	vimentin	5.0124762741905096e-11	0.5942619902643187	2.3434504792644323e-12	1.8556219684108683e-6	0.621155639524257	7.094858903161384e-8	5.000769860349471e-5	0.5673683410043805	4.900262711426723e-6
ENSMUSG00000037306	Man1c1	mannosidase, alpha, class 1C, member 1	5.049137965470099e-11	0.44514883736065103	2.364946015052414e-12	3.257723414296046e-4	0.36629945070897585	2.6920547148241282e-5	2.931720965024716e-7	0.5239982240123262	1.3681195912001823e-8
ENSMUSG00000027339	Rassf2	Ras association (RalGDS/AF-6) domain family member 2	5.662935770046555e-11	0.6314866338859182	2.6719795274868157e-12	0.0011585092230049587	0.4843116636643009	1.2091746397274219e-4	4.7921339002982206e-8	0.7786616041075354	1.7733334281272634e-9
ENSMUSG00000062070	Pgk1	phosphoglycerate kinase 1	5.746893060293018e-11	0.47178356614498257	2.716550847097881e-12	1.2055665194851933e-6	0.5167034447018736	4.39881512759628e-8	8.797105667376535e-5	0.42686368758809157	9.619306932370877e-6
ENSMUSG00000022040	Ephx2	epoxide hydrolase 2, cytoplasmic	6.379639141903386e-11	1.1750167453279652	3.03215834312841e-12	7.4118129294702275e-05	1.0842050863851953	4.795013971450592e-6	2.0489693288958317e-6	1.2658284042707353	1.2548677853153113e-7
ENSMUSG00000020473	Aebp1	AE binding protein 1	6.42031604014202e-11	0.9245733012093119	3.057029633536095e-12	2.4486199237814404e-05	0.8946746348736254	1.3369933681994751e-6	6.911862646888893e-6	0.9544719675449984	4.948543083686519e-7
ENSMUSG00000031561	Tenm3	teneurin transmembrane protein 3	6.549232995871432e-11	0.3870320327693862	3.1240626642947487e-12	9.745888283298539e-8	0.4609841511513571	2.622890661941813e-9	5.492090107396412e-4	0.3130799143874153	8.309433320428972e-5
ENSMUSG00000020821	Kif1c	kinesin family member 1C	6.74229955075312e-11	0.654985047533162	3.2219735625957287e-12	0.017228396647838602	0.38942399507113196	0.0032025528142924343	2.92901623142869e-10	0.9205460999951921	6.139488866015455e-12
ENSMUSG00000095930	Nim1k	NIM1 serine/threonine protein kinase	7.253556602586656e-11	0.9783971510573009	3.4725471529678204e-12	3.131813835633943e-4	0.8267899622512377	2.571799164602358e-5	3.994834023931676e-7	1.130004339863364	1.984839470184288e-8
ENSMUSG00000026223	Itm2c	integral membrane protein 2C	8.086841763360998e-11	0.43167955128178503	3.878447356533007e-12	8.818028326207429e-5	0.39577420995197904	5.925337760817379e-6	2.070954172523281e-6	0.4675848926115911	1.2701185341706658e-7
ENSMUSG00000006369	Fbln1	fibulin 1	8.271856582630021e-11	0.8593722844328401	3.974315635749954e-12	2.580429008657514e-5	0.8445462192347439	1.4156412054741474e-6	8.316380140714884e-6	0.8741983496309362	6.090405192328938e-7
ENSMUSG00000059495	Arhgef12	Rho guanine nucleotide exchange factor (GEF) 12	8.915420747154694e-11	0.3821179567166813	4.3065950301100906e-12	4.882693961610344e-5	0.36153018803469333	2.9861382030378106e-6	4.486178097367104e-6	0.40270572539866933	3.042596895427398e-7
ENSMUSG00000040249	Lrp1	low density lipoprotein receptor-related protein 1	1.0081535693249456e-10	0.35402109913496826	4.895975670921629e-12	9.686856754210043e-7	0.3989530095602659	3.425870153735976e-8	1.708718693268081e-4	0.3090891887096706	2.091496442463044e-5
ENSMUSG00000037060	Cavin3	caveolae associated 3	1.1351501497008633e-10	1.2286289637809302	5.532302549650546e-12	3.0250788057871323e-4	1.047588012193385	2.4684935308156882e-5	6.821247290346087e-7	1.4096699153684757	3.612736855233759e-8
ENSMUSG00000003585	Sec14l2	SEC14-like lipid binding 2	1.15589547334211e-10	0.6366849565477449	5.643378227478947e-12	0.0012445222589561051	0.4851204358825211	1.320847320587597e-4	1.1203875359122242e-07	0.7882494772129689	4.56157092168179e-9
ENSMUSG00000003660	Snrnp200	small nuclear ribonucleoprotein 200 (U5)	1.1860230648304366e-10	0.4509491195691832	5.801254816759506e-12	1.3123540937088228e-10	0.6433261399562182	1.924438850431294e-12	0.019422396493295673	0.25857209918214824	0.005868770371432308
ENSMUSG00000031996	Aplp2	amyloid beta (A4) precursor-like protein 2	1.1929941324871864e-10	0.34233577385862207	5.8553753246373594e-12	5.4349243626109576e-6	0.3603575578848527	2.3815591962446014e-7	4.930059528134685e-5	0.3243139898323915	4.813963068962705e-6
ENSMUSG00000021340	Gpld1	glycosylphosphatidylinositol specific phospholipase D1	1.2608970907347575e-10	0.8529685196465421	6.2104048892395974e-12	5.843425222196156e-6	0.8944739205535149	2.5756838510672267e-7	4.8472281413321193e-05	0.8114631187395691	4.712176412732941e-6
ENSMUSG00000028919	Arhgef19	Rho guanine nucleotide exchange factor (GEF) 19	1.2692302280638057e-10	0.9527517748936508	6.262397053847123e-12	5.332180641869314e-4	0.7778372502384755	4.847855081972101e-5	3.8074418571311904e-7	1.1276662995488262	1.875312085242741e-8
ENSMUSG00000032314	Etfa	electron transferring flavoprotein, alpha polypeptide	1.2795833006522683e-10	0.6603012911261573	6.324516788352884e-12	1.488872738307286e-6	0.718784035303919	5.548115439909838e-8	1.318289598559757e-4	0.6018185469483956	1.5465141499536526e-5
ENSMUSG00000036915	Kirrel2	kirre like nephrin family adhesion molecule 2	1.339148499847666e-10	1.3234433714083718	6.665131410438224e-12	5.210532370025133e-4	1.1123888680018101	4.710288901739273e-5	3.571943364906413e-7	1.5344978748149334	1.7223465375508364e-8
ENSMUSG00000027303	Ptpra	protein tyrosine phosphatase, receptor type, A	1.5680270477513343e-10	0.3897821935140288	7.81781793841345e-12	4.846690608704608e-6	0.4096811256217757	2.0987136078406915e-7	6.54494480966422e-5	0.3698832614062819	6.740847151504425e-6
ENSMUSG00000031563	Wwc2	WW, C2 and coiled-coil domain containing 2	1.6101415780594827e-10	0.4909773737795852	8.041680097441908e-12	4.490321831487e-5	0.4645598903056526	2.6880732778849115e-6	8.906766741126327e-6	0.5173948572535179	6.599596852089636e-7
ENSMUSG00000022210	Dhrs4	dehydrogenase/reductase (SDR family) member 4	1.641644372218695e-10	1.1780539799962273	8.213178089250782e-12	2.580546160156627e-5	1.1691273304595842	1.4179314276026667e-6	1.5801427469703816e-5	1.1869806295328702	1.2744185874383739e-6
ENSMUSG00000060279	Ap2a1	adaptor-related protein complex 2, alpha 1 subunit	1.643956159272639e-10	0.369371917892846	8.238924597062047e-12	2.677067642721604e-5	0.3609154224805318	1.4940591433113758e-6	1.505899242284317e-5	0.37782841330516026	1.2093437372265152e-6
ENSMUSG00000039976	Tbc1d16	TBC1 domain family, member 16	1.647867771093074e-10	0.4880053231035568	8.272742540983086e-12	0.0057960013047630154	0.3319537568360597	8.231917084294704e-4	1.1909066377621205e-8	0.644056889371054	3.646785615505501e-10
ENSMUSG00000061032	Rrp1	ribosomal RNA processing 1 homolog (S. cerevisiae)	1.707490065594372e-10	0.42682119305607774	8.61624849799627e-12	0.003090439302353234	0.30929823741884527	3.916620393192812e-4	3.488675116416825e-8	0.5443441486933103	1.2247828624011454e-9
ENSMUSG00000053110	Yap1	yes-associated protein 1	1.8811820348656428e-10	0.8321796654739904	9.541404610549451e-12	5.293119334142665e-4	0.6864372355398339	4.7940785826359e-5	5.826382263146861e-7	0.9779220954081468	3.055671884752257e-8
ENSMUSG00000020538	Srebf1	sterol regulatory element binding transcription factor 1	1.930039164500629e-10	0.673986516582341	9.805857568281466e-12	2.540802947710165e-5	0.6649424278163433	1.38951873445031e-6	1.8790802375505584e-5	0.6830306053483387	1.5480602219094913e-6
ENSMUSG00000023019	Gpd1	glycerol-3-phosphate dehydrogenase 1 (soluble)	1.940687941007022e-10	0.7315393115879897	9.89207492008331e-12	5.448640888340955e-4	0.6084001309889022	4.972536927339542e-5	5.457718731113074e-7	0.8546784921870771	2.8293702729224163e-8
ENSMUSG00000005103	Wdr1	WD repeat domain 1	1.940687941007022e-10	0.39160174451921803	9.893440637756837e-12	2.41536752985907e-6	0.42217412090849715	9.646469130723277e-8	1.300879795824232e-4	0.36102936812993897	1.5216018313962381e-5
ENSMUSG00000032826	Ank2	ankyrin 2, brain	2.0871256912403589e-10	0.404176404467977	1.0693976197677678e-11	1.2572205581099068e-12	0.6492570562461764	1.1603778117636509e-14	NA	NA	NA
ENSMUSG00000031700	Gpt2	glutamic pyruvate transaminase (alanine aminotransferase) 2	2.1111215825653445e-10	0.5189571187859163	1.0835136216910032e-11	2.794837081049282e-4	0.4514041675748687	2.2348089141142794e-5	1.4513347038942654e-6	0.5865100699969641	8.613113743459455e-8
ENSMUSG00000030447	Cyfip1	cytoplasmic FMR1 interacting protein 1	2.205473019487695e-10	0.424909941715035	1.1357434595308841e-11	1.0539613677144623e-7	0.513312351656644	2.881961127969331e-9	0.001158477917126827	0.33650753177342596	2.0045775051810705e-4
ENSMUSG00000001773	Folh1	folate hydrolase 1	2.490240296450992e-10	0.8604755202114546	1.2888330698443848e-11	8.550352543010355e-6	0.9085828640085785	3.992061622370844e-7	6.334570570398236e-5	0.8123681764143306	6.4909932932136856e-6
ENSMUSG00000045039	Megf8	multiple EGF-like-domains 8	2.51130664177332e-10	0.38767266682201257	1.3019022614558486e-11	2.0557709483380012e-6	0.43113228109987684	8.068453217405249e-8	1.979971768020279e-4	0.34421305254414836	2.4867065420836077e-5
ENSMUSG00000049288	Lix1l	Lix1-like	2.5367514139460476e-10	0.6604323667901294	1.3172814208535501e-11	0.0017734760584421003	0.49616374752116404	2.0315502506780897e-4	1.6258847804512424e-7	0.8247009860590947	7.02638035888961e-9
ENSMUSG00000068299	Nat8f4	N-acetyltransferase 8 (GCN5-related) family member 4	2.70597021738829e-10	1.0424729078220152	1.4074873122445777e-11	5.403304643783645e-6	1.1278018427051577	2.358381911286573e-7	9.98759736426428e-5	0.9571439729388725	1.1234216305529735e-5
ENSMUSG00000022947	Cbr3	carbonyl reductase 3	2.83226382263163e-10	1.4017937585588875	1.4756209340718575e-11	4.206630189038559e-4	1.1395645043354719	3.64673797980139e-5	1.4076094326232962e-6	1.6640230127823032	8.305053497061456e-8
ENSMUSG00000006299	Aamp	angio-associated migratory protein	3.104870721459749e-10	0.5447973833996179	1.6337196067372092e-11	1.4407134159848364e-4	0.49901854789200834	1.0376914537629073e-5	4.7436084715738976e-6	0.5905762189072276	3.240695169055919e-7
ENSMUSG00000051590	Map3k19	mitogen-activated protein kinase kinase kinase 19	3.178346868509523e-10	0.9192836366706585	1.6751228643658404e-11	8.341096172112605e-8	1.1072474381417297	2.194457286719869e-9	0.001354986687118223	0.7313198351995873	2.4131945889352977e-4
ENSMUSG00000038497	Tmco3	transmembrane and coiled-coil domains 3	3.2211916090713967e-10	0.5563222030731055	1.700482415898986e-11	9.331532584381089e-5	0.5146079707912713	6.3428341900218215e-6	8.144019000059449e-6	0.5980364353549399	5.943103660873194e-7
ENSMUSG00000037579	Kcnh3	potassium voltage-gated channel, subfamily H (eag-related), member 3	3.3749210989213253e-10	0.4577738581540208	1.7845481183807233e-11	0.0012497556149733099	0.36322337005417404	1.3282576675740387e-4	3.167795128685317e-7	0.5523243462538675	1.4974137242470056e-8
ENSMUSG00000019179	Mdh2	malate dehydrogenase 2, NAD (mitochondrial)	3.381600890998663e-10	0.40720882853682966	1.7909971078005512e-11	2.4466157864278817e-4	0.36169384225835316	1.9247076660245216e-5	2.7428068721077584e-6	0.45272381481530616	1.768936251706201e-7
ENSMUSG00000020277	Pfkl	phosphofructokinase, liver, B-type	3.3874095917148163e-10	0.4159145468130171	1.7969955135897626e-11	0.0015424183877071227	0.3193731542872696	1.71897227371483e-4	2.650569799756549e-7	0.5124559393387645	1.2231992088930855e-8
ENSMUSG00000023367	Tmem176a	transmembrane protein 176A	3.412133224368964e-10	1.1087887373870822	1.8130544865102062e-11	5.223966959094687e-5	1.075979776221179	3.2249060948728134e-6	1.560680753702442e-5	1.1415976985529854	1.2573758509083766e-6
ENSMUSG00000033597	Caskin1	CASK interacting protein 1	3.4746528261253954e-10	0.4005498529748243	1.852268995553778e-11	1.9859987425146183e-6	0.4485957547423758	7.726088440214722e-8	2.6453007604716923e-4	0.3525039512072729	3.4866036073499054e-5
ENSMUSG00000013089	Etv5	ets variant 5	3.5788875344374056e-10	0.39832771003864864	1.9140086874417245e-11	0.00039885477509222583	0.33817345092682344	3.416396029212286e-5	1.7227908595447947e-6	0.45848196915047384	1.038756845356518e-7
ENSMUSG00000026042	Col5a2	collagen, type V, alpha 2	3.6776953394020716e-10	0.9428849357274138	1.9700239849639322e-11	0.007172926921354731	0.6429592866156565	0.0010722575998195246	2.00655610079134e-8	1.242810584839171	6.594478343841116e-10
ENSMUSG00000025780	Itih5	inter-alpha (globulin) inhibitor H5	3.8223909454150177e-10	0.5723366057233574	2.0508299560494616e-11	2.6481338898598464e-5	0.5743479089496751	1.4741086831830922e-6	3.3405782766131484e-5	0.5703253024970397	3.060731439749802e-6
ENSMUSG00000020358	Hnrnpab	heterogeneous nuclear ribonucleoprotein A/B	3.9708511748971337e-10	0.5154474055832512	2.137333850716649e-11	0.015951550657517945	0.3162590363886737	0.002908376505495904	5.196204659058024e-9	0.7146357747778288	1.4494795093513709e-10
ENSMUSG00000017721	Pigt	phosphatidylinositol glycan anchor biosynthesis, class T	4.0114564609612933e-10	0.5101846352245241	2.1626501234372537e-11	0.003308450705257741	0.37523901829568607	4.235090870872499e-4	8.616623264619306e-8	0.6451302521533622	3.3669717405956576e-9
ENSMUSG00000029922	Mkrn1	makorin, ring finger protein, 1	4.094130683522623e-10	0.45566720165499036	2.2107528749117245e-11	7.974206908651313e-4	0.3715704721188143	7.80706015812925e-5	7.908477520099178e-7	0.5397639311911664	4.270427781921923e-8
ENSMUSG00000020333	Acsl6	acyl-CoA synthetase long-chain family member 6	4.221870766655647e-10	0.4223339931038549	2.2942970611516066e-11	1.1844312961016557e-6	0.48369633712122206	4.307776981815245e-8	4.4492174481233494e-4	0.36097164908648766	6.462249723969344e-5
ENSMUSG00000068923	Syt11	synaptotagmin XI	4.442026413600491e-10	0.32382733084744963	2.4215998390369277e-11	9.855635396853171e-7	0.3757112322787607	3.502563429227557e-8	5.411099337818355e-4	0.2719434294161386	8.144887729227146e-5
ENSMUSG00000013593	Ndufs2	NADH:ubiquinone oxidoreductase core subunit S2	4.4586393290086324e-10	0.42624211265587325	2.4345024542935083e-11	0.015106937908535685	0.26716154871719877	0.0027261031747310145	5.4435451922747704e-9	0.5853226765945477	1.5307476345049384e-10
ENSMUSG00000021477	Ctsl	cathepsin L	4.559030534762425e-10	0.5651179855499826	2.5011156905968275e-11	0.001717995131149361	0.43889726384405553	1.954658481830421e-4	2.871569418308913e-7	0.6913387072559095	1.3350952440856589e-8
ENSMUSG00000086784	Isoc2a	isochorismatase domain containing 2a	4.5944930024956286e-10	1.226659044686653	2.524533807116118e-11	2.1240484249289903e-4	1.1171316749647642	1.6379705786996613e-5	4.447010443391788e-6	1.3361864144085418	3.0112164220327384e-7
ENSMUSG00000034424	Gcsh	glycine cleavage system protein H (aminomethyl carrier)	4.6148615535558283e-10	0.755107415811226	2.5397064359256604e-11	0.007405373777956069	0.5145060762964694	0.0011121155652049958	2.5937973917142018e-8	0.9957087553259827	8.725791277223659e-10
ENSMUSG00000015709	Arnt2	aryl hydrocarbon receptor nuclear translocator 2	4.700134982346511e-10	0.38340045803933126	2.596504971882354e-11	5.223966959094687e-5	0.3733570848802397	3.2309016731397315e-6	2.159975279078593e-5	0.39344383119842286	1.8113139422138363e-6
ENSMUSG00000037071	Scd1	stearoyl-Coenzyme A desaturase 1	4.700134982346511e-10	0.5195267159402378	2.598798001970252e-11	3.9692600508663063e-4	0.45486745213400515	3.396451281341651e-5	2.1061773462506663e-6	0.5841859797464705	1.295354479320905e-7
ENSMUSG00000033577	Myo6	myosin VI	4.81921940940457e-10	0.3980454849218654	2.6687991553849165e-11	1.698806908704772e-8	0.5220052967891088	3.692739937838373e-10	0.005843431458630817	0.27408567305462206	0.0013684910213217173
ENSMUSG00000016256	Ctsz	cathepsin Z	4.834262251256297e-10	0.7693440787446387	2.6812996011022162e-11	0.006097472250170421	0.5272121490663558	8.73096173146114e-4	4.841993183161916e-8	1.0114760084229217	1.8001372051606881e-9
ENSMUSG00000031447	Lamp1	lysosomal-associated membrane protein 1	4.846617926478754e-10	0.5941335492747757	2.6923332568380207e-11	0.0019967603292917104	0.4616677979606751	2.3265501113973187e-4	2.2401244274368428e-7	0.7265993005888762	1.0086646693021927e-8
ENSMUSG00000025034	Trim8	tripartite motif-containing 8	4.935672343016364e-10	0.5666302528585473	2.746061124165923e-11	0.00716709525119424	0.38944649934591563	0.0010692878462196808	2.7977646157446405e-8	0.743814006371179	9.677422676732518e-10
ENSMUSG00000032702	Kank1	KN motif and ankyrin repeat domains 1	5.198967880355922e-10	0.5004729708581989	2.897035496170038e-11	3.878799073018466e-4	0.4294924189430962	3.2822409131640776e-5	2.6870202782616696e-6	0.5714535227733014	1.7267576186534494e-7
ENSMUSG00000025651	Uqcrc1	ubiquinol-cytochrome c reductase core protein 1	5.440650367865976e-10	0.38213925082145817	3.04109500420698e-11	7.956717095445724e-4	0.3165081651246962	7.769346805869542e-5	1.036058595931189e-6	0.44777033651822007	5.836332579234465e-8
ENSMUSG00000031209	Heph	hephaestin	6.766803491172253e-10	0.9544913757008264	3.8115437589368425e-11	1.8556219684108683e-6	1.088030800436114	7.127031928431818e-8	4.5340792625290035e-4	0.8209519509655387	6.629228284297991e-5
ENSMUSG00000055538	Zcchc24	zinc finger, CCHC domain containing 24	6.866009816565702e-10	0.5970818432964409	3.8765024175501737e-11	0.004093332212206015	0.43858826049723393	5.448125250956509e-4	1.0797405203646039e-7	0.7555754260956479	4.368728581695363e-9
ENSMUSG00000019803	Nr2e1	nuclear receptor subfamily 2, group E, member 1	6.990739115175722e-10	1.025304001213995	3.95577060256644e-11	0.001306832059395233	0.815247084724069	1.405692726702196e-4	7.295029906501486e-7	1.2353609177039209	3.9130846416559466e-8
ENSMUSG00000021750	Fam107a	family with sequence similarity 107, member A	7.226644116510046e-10	0.8749157148870462	4.095493129084017e-11	0.0022534088191934623	0.6806366853946574	2.6884883984687946e-4	2.8864060924938917e-7	1.069194744379435	1.3444831277035294e-8
ENSMUSG00000056515	Rab31	RAB31, member RAS oncogene family	7.295871042171548e-10	0.5041457839089267	4.147312185621539e-11	0.007834973728262635	0.34360387993136116	0.0011955549491328044	4.2002648506482844e-8	0.6646876878864922	1.532573131910829e-9
ENSMUSG00000000631	Myo18a	myosin XVIIIA	7.587035411417137e-10	0.35744280757024127	4.325912539417517e-11	4.0161736877102423e-7	0.43107774519122904	1.2783301050332782e-8	0.0014063165241079804	0.2838078699492535	2.533962458490938e-4
ENSMUSG00000028444	Cntfr	ciliary neurotrophic factor receptor	7.680480413416324e-10	0.6622803229225386	4.385817332598642e-11	7.834229908725242e-4	0.5557777528879078	7.629470859096695e-5	1.4838172515350613e-6	0.7687828929571694	8.857082188064026e-8
ENSMUSG00000021048	Mthfd1	methylenetetrahydrofolate dehydrogenase (NADP+ dependent), methenyltetrahydrofolate cyclohydrolase, formyltetrahydrofolate synthase	8.051877297178071e-10	0.508750667343331	4.604843136400467e-11	6.816781543448162e-7	0.5907264024571811	2.323665107342628e-8	9.032314525990388e-4	0.4267749322294808	1.4943696559386547e-4
ENSMUSG00000037916	Ndufv1	NADH:ubiquinone oxidoreductase core subunit V1	8.091146635650345e-10	0.4838800952148274	4.634280484837255e-11	6.189198017228423e-5	0.4707247054302205	3.897278144204907e-6	3.0098402007753413e-5	0.4970354849994343	2.7027030527103685e-6
ENSMUSG00000003235	Eif2b5	eukaryotic translation initiation factor 2B, subunit 5 epsilon	8.098597133656384e-10	0.5372580182521798	4.64553359258302e-11	8.957562136039236e-4	0.44445211455683725	8.97842422330509e-5	1.373503588347549e-6	0.6300639219475223	8.056434400727451e-8
ENSMUSG00000068748	Ptprz1	protein tyrosine phosphatase, receptor type Z, polypeptide 1	8.393454336654225e-10	0.37553605060810186	4.821910280524207e-11	2.4408564069660685e-8	0.49782286533252434	5.432079297828394e-10	0.00751037277961011	0.25324923588367937	0.0018411523712284943
ENSMUSG00000020644	Id2	inhibitor of DNA binding 2	8.414203100191958e-10	0.5940044974452187	4.8410881288950533e-11	0.0036654085339950827	0.43844096409441385	4.7963639662473395e-4	1.829523864214707e-7	0.7495680307960235	7.969546721542543e-9
ENSMUSG00000073418	C4b	complement component 4B (Chido blood group)	8.743939307668325e-10	0.768790344412007	5.03834336023673e-11	1.6156041458637158e-5	0.8015839006424254	8.240882755869495e-7	1.0777814908978443e-4	0.7359967881815886	1.2188144005581593e-5
ENSMUSG00000028405	Aco1	aconitase 1	8.775408785923871e-10	0.5104588029283906	5.069138243947421e-11	9.61024553893349e-6	0.5324923680708061	4.5593332583571285e-7	1.5284171910213553e-4	0.4884252377859752	1.8286160993242647e-5
ENSMUSG00000029093	Sorcs2	sortilin-related VPS10 domain containing receptor 2	8.808408516641799e-10	0.4495408180517892	5.0982852709968486e-11	2.987648986519691e-4	0.3991350172940951	2.427641978177822e-5	6.254094253555442e-6	0.49994661880948327	4.4182724002949255e-7
ENSMUSG00000020734	Grin2c	glutamate receptor, ionotropic, NMDA2C (epsilon 3)	8.922146366634962e-10	0.6192455443882848	5.1718126096598767e-11	0.018982914193244008	0.38496676517896145	0.0036251222703627137	7.584165233016755e-9	0.8535243235976082	2.2046611606371485e-10
ENSMUSG00000038156	Spon1	spondin 1, (f-spondin) extracellular matrix protein	8.926775049287426e-10	0.3939765320176041	5.1833467699930244e-11	8.894463809868338e-5	0.3751104520717441	5.984371406622362e-6	2.317216466583437e-5	0.41284261196346406	1.9808173194032487e-6
ENSMUSG00000035569	Ankrd11	ankyrin repeat domain 11	8.926775049287426e-10	0.35322823311780177	5.189895957232576e-11	4.490321831487e-5	0.3521556684240797	2.687784062568975e-6	4.5254950536471884e-5	0.3543007978115239	4.352563602878129e-6
ENSMUSG00000052310	Slc39a1	solute carrier family 39 (zinc transporter), member 1	9.750194721838713e-10	0.5226797564874893	5.6854408970611315e-11	0.050942597996045266	0.2721277175168396	0.012861984329718322	1.2290260803302514e-9	0.7732317954581391	2.8835943573693464e-11
ENSMUSG00000033488	Cryzl2	crystallin zeta like 2	1.0107472278428051e-9	1.3069094609994154	5.911210389695695e-11	1.8463620174929715e-7	1.5839608140097898	5.543376013843224e-9	0.0019840996930806545	1.0298581079890412	3.8011605437178757e-4
ENSMUSG00000059248	Sept9	septin 9	1.164657539312259e-9	0.5238162345306102	6.858760551376289e-11	0.0036560946387182046	0.3887096525923902	4.7778688671250584e-4	2.7438066629028135e-7	0.6589228164688302	1.2733269944291499e-8
ENSMUSG00000053062	Jam2	junction adhesion molecule 2	1.190730225134048e-9	0.6006521907743936	7.025441852770542e-11	5.615321937163015e-7	0.7258718858881591	1.8745187524213637e-8	0.0016229899012415378	0.47543249566062806	2.9791447510066354e-4
ENSMUSG00000019872	Smpdl3a	sphingomyelin phosphodiesterase, acid-like 3A	1.199276179520444e-9	0.8191198380350608	7.086208772289348e-11	0.001007854364416643	0.6832922217560266	1.0310663988597763e-4	1.718801949286472e-6	0.954947454314095	1.0348691111894742e-7
ENSMUSG00000058709	Egln2	egl-9 family hypoxia-inducible factor 2	1.2617866515500023e-9	0.5691630288665753	7.466450814830514e-11	0.08387446428836504	0.2725246413084684	0.02487366585210032	2.834818092542388e-10	0.8658014164246822	5.893135170384848e-12
ENSMUSG00000026227	2810459M11Rik	RIKEN cDNA 2810459M11 gene	1.2877173678168049e-9	1.1534168546564942	7.631000014579012e-11	2.889268004103085e-4	1.0353649732639476	2.322779073427133e-5	9.506101062504455e-6	1.2714687360490409	7.17488003941292e-7
ENSMUSG00000028364	Tnc	tenascin C	1.293075845491397e-9	0.7736545583303137	7.673908235125344e-11	8.74611959970133e-5	0.7402862851052668	5.869473862302799e-6	3.282126844489615e-5	0.8070228315553607	2.998164692758132e-6
ENSMUSG00000035969	Rusc2	RUN and SH3 domain containing 2	1.3258991760723523e-9	0.392098421247308	7.89466361775296e-11	0.014255651572292683	0.25266314839761733	0.002539284093572362	2.7243423084347743e-8	0.5315336940969987	9.305956647461146e-10
ENSMUSG00000024292	Cyp4f14	cytochrome P450, family 4, subfamily f, polypeptide 14	1.3258991760723523e-9	1.3660600231533528	7.903013289623009e-11	9.824870564500053e-5	1.330668407960111	6.745964779903426e-6	3.003434661005712e-5	1.4014516383465947	2.691769699633343e-6
ENSMUSG00000053329	Gatd3a	glutamine amidotransferase like class 1 domain containing 3A	1.4281598666172823e-9	0.6340494233175465	8.524856617779345e-11	0.0015971003334068238	0.5119859768195847	1.7936898422286592e-4	1.0837617525248073e-6	0.7561128698155085	6.160605493951936e-8
ENSMUSG00000022108	Itm2b	integral membrane protein 2B	1.5178967767846996e-9	0.4450792811246537	9.112879812319078e-11	0.0019136070348129218	0.3569157371766851	2.2151821277658422e-4	8.523705749431575e-7	0.5332428250726223	4.6761639408595544e-8
ENSMUSG00000010277	2610507B11Rik	RIKEN cDNA 2610507B11 gene	1.5577604426094017e-9	0.33962118435965755	9.365643306294773e-11	0.001148868633875602	0.28325102143459474	1.1971304319173008e-4	1.8871621962875971e-6	0.39599134728472035	1.1411202446283151e-7
ENSMUSG00000032458	Copb2	coatomer protein complex, subunit beta 2 (beta prime)	1.569654650053255e-9	0.43713849241866115	9.450693916476943e-11	1.8936802550866059e-7	0.5419731262151907	5.749809797209395e-9	0.0032419118716539336	0.33230385862213163	6.74501115710281e-4
ENSMUSG00000019124	Scrn1	secernin 1	1.632938933449877e-9	0.33446674836160895	9.845806214797411e-11	1.9908133959493605e-6	0.3862739956452053	7.761991330709143e-8	8.67636853194703e-4	0.2826595010780126	1.4249810821036094e-4
ENSMUSG00000020850	Prpf8	pre-mRNA processing factor 8	1.6818243350902085e-9	0.3749414753768462	1.0155068011413317e-10	4.117460138072836e-10	0.5573017790856418	6.393020140197624e-12	0.052802002695881915	0.19258117166805053	0.020231734320288748
ENSMUSG00000004936	Map2k1	mitogen-activated protein kinase kinase 1	1.6874919894761745e-9	0.4064986683170836	1.0203846153910105e-10	1.329155165139381e-4	0.3874922774795744	9.470216220177077e-6	2.7997885050524513e-5	0.4255050591545928	2.4889399633547605e-6
ENSMUSG00000014550	Rbsn	rabenosyn, RAB effector	1.7653282081209391e-9	0.42014950863308137	1.0704957563262488e-10	0.003323881377477091	0.30729920824504187	4.257710554259881e-4	6.621879691258399e-7	0.5329998090211209	3.5014338400253594e-8
ENSMUSG00000029310	Nudt9	nudix (nucleoside diphosphate linked moiety X)-type motif 9	1.841074941785032e-9	0.689520213900305	1.1196047907862051e-10	0.005470812188402029	0.49967982520171367	7.692138450658996e-4	2.394426421784714e-7	0.8793606025988965	1.0905349354803149e-8
ENSMUSG00000018102	Hist1h2bc	histone cluster 1, H2bc	1.8667466660675973e-9	0.9778392611426868	1.1368266594011245e-10	0.002347551605372183	0.7717346798853725	2.8407554949630296e-4	8.225900303918382e-7	1.1839438424000013	4.470212362174226e-8
ENSMUSG00000051048	P4ha3	procollagen-proline, 2-oxoglutarate 4-dioxygenase (proline 4-hydroxylase), alpha polypeptide III	1.9165920501030408e-9	1.290652945338081	1.168835141398128e-10	7.947556883737142e-5	1.2953445611394583	5.189597654609692e-6	5.267334508574115e-5	1.285961329536704	5.227979134258964e-6
ENSMUSG00000033174	Mgll	monoglyceride lipase	1.9609728469606065e-9	0.43382421177298414	1.1975923191996113e-10	0.0054185242643449505	0.31667863272808455	7.599862377145596e-4	2.462072777165253e-7	0.5509697908178837	1.1298393146311693e-8
ENSMUSG00000031021	Tmem9b	TMEM9 domain family, member B	1.9647294252343493e-9	0.49135321321730135	1.2015812667050407e-10	5.352476363770217e-4	0.4309457197214317	4.870924319656326e-5	6.89556904783746e-6	0.551760706713171	4.930929647767838e-7
ENSMUSG00000024462	Gabbr1	gamma-aminobutyric acid (GABA) B receptor, 1	2.004326112339502e-9	0.34022447676943407	1.227526558924391e-10	4.42301008430901e-4	0.30615529841827616	3.891125283034312e-5	8.497432178833817e-6	0.37429365512059204	6.230326362467649e-7
ENSMUSG00000040147	Maob	monoamine oxidase B	2.0434462557802675e-9	0.9057517709892204	1.2550105530195378e-10	0.0013462097752030362	0.7433498066760386	1.4585003688907214e-4	2.165068931577008e-6	1.0681537353024022	1.3409741321140738e-7
ENSMUSG00000021448	Shc3	src homology 2 domain-containing transforming protein C3	2.101064980909591e-9	0.4140582216954703	1.2940225967130577e-10	5.476585694408549e-7	0.5052419033548605	1.8140333879521114e-8	0.0024053336362986556	0.32287454003608007	4.7554771796743886e-4
ENSMUSG00000020828	Pld2	phospholipase D2	2.1079883847397434e-9	0.6592178225451292	1.3001049729051296e-10	1.0926290506471966e-4	0.6288213662725574	7.624746847007523e-6	4.144190796860535e-5	0.689614278817701	3.939358456085836e-6
ENSMUSG00000003623	Crot	carnitine O-octanoyltransferase	2.1365907826871973e-9	0.5637850845588231	1.3195885451600393e-10	1.1430320882180156e-7	0.7229440862300279	3.1846749287882257e-9	0.005554411714454053	0.4046260828876183	0.0012854728396342815
ENSMUSG00000022454	Nell2	NEL-like 2	2.375787801926891e-9	0.326912957219827	1.477566639514611e-10	1.3168404270712508e-4	0.31728620227469234	9.371114917051512e-6	3.8974764846845e-5	0.33653971216496165	3.6678571938159143e-6
ENSMUSG00000021939	Ctsb	cathepsin B	2.6132763051659464e-9	0.38079106660679274	1.6342838965283458e-10	0.004125745947048135	0.2889252891276834	5.498384790985396e-4	5.013943131229751e-7	0.4726568440859021	2.5647099774167537e-8
ENSMUSG00000005683	Cs	citrate synthase	2.6940993357009653e-9	0.3610829941170808	1.6918004971882194e-10	9.662918238823541e-4	0.3069196390054137	9.818785202565455e-5	4.486178097367104e-6	0.4152463492287479	3.045539449132899e-7
ENSMUSG00000040549	Ckap5	cytoskeleton associated protein 5	2.887650550280975e-9	0.36973284638847437	1.815834771978634e-10	1.42146254692643e-9	0.5405585046025085	2.4522773172197533e-11	0.045186871429182505	0.1989071881744401	0.016596411215508745
ENSMUSG00000020805	Slc13a5	solute carrier family 13 (sodium-dependent citrate transporter), member 5	3.1493668391994644e-9	1.0578326849561126	1.9967088991732997e-10	1.3839440846796276e-4	1.0292699903160507	9.908337706237305e-6	4.8607711559462974e-5	1.0863953795961745	4.733407854047453e-6
ENSMUSG00000031555	Adam9	a disintegrin and metallopeptidase domain 9 (meltrin gamma)	3.2498534321604763e-9	0.42648686526564383	2.0632210179160793e-10	0.006449741016996905	0.30595366920648837	9.368898363342352e-4	3.810979528262468e-7	0.5470200613247993	1.880341835733746e-8
ENSMUSG00000030695	Aldoa	aldolase A, fructose-bisphosphate	3.6027710407080038e-9	0.3443927878145649	2.2934917864595074e-10	0.0014362884672685901	0.28868247576659484	1.5776251516160108e-4	3.3568592562178755e-6	0.40010309986253495	2.215127517473195e-7
ENSMUSG00000035585	Tsen34	tRNA splicing endonuclease subunit 34	3.823014288687445e-9	0.5513491235187643	2.443589742014489e-10	0.008312074720328027	0.3863043129297845	0.0012920174800337362	3.0052753759030337e-7	0.7163939341077441	1.4050368789264592e-8
ENSMUSG00000028833	Ncdn	neurochondrin	3.892206730806579e-9	0.3181303543366914	2.4911734617946016e-10	8.07947795607023e-6	0.35930737373009947	3.7355302203516284e-7	6.838454447240499e-4	0.27695333494328334	1.073577770549272e-4
ENSMUSG00000047143	Dmrta2	doublesex and mab-3 related transcription factor like family A2	3.92489251237783e-9	1.4341856586199142	2.515479286376889e-10	5.892441166987377e-5	1.4979977777162936	3.6900821937659238e-6	1.3352085241432544e-4	1.3703735395235348	1.567513845733606e-5
ENSMUSG00000028121	Bcar3	breast cancer anti-estrogen resistance 3	4.144078165253548e-9	0.7486392801070801	2.663105523258771e-10	1.1203472543155688e-4	0.7246733467479686	7.830701684395058e-6	7.361219664996266e-5	0.7726052134661916	7.810335717802656e-6
ENSMUSG00000022235	Cmbl	carboxymethylenebutenolidase-like (Pseudomonas)	4.1554564033573166e-9	1.0006808104818015	2.67400196403395e-10	3.122001536782279e-5	1.045808870328062	1.771997766930682e-6	2.2642862531364682e-4	0.955552750635541	2.9101928035653738e-5
ENSMUSG00000024960	Plcb3	phospholipase C, beta 3	4.160207562120428e-9	0.6826753504954203	2.681412234094441e-10	1.2131715254353368e-4	0.6570345348344598	8.57058120703477e-6	6.922419622179599e-5	0.7083161661563807	7.2371022013988386e-6
ENSMUSG00000015837	Sqstm1	sequestosome 1	4.236584707352454e-9	0.33867376008497563	2.7371706597144724e-10	2.1513577179641354e-5	0.3646695375419384	1.1542693871937308e-6	3.357085017677567e-4	0.31267798262801283	4.6129875210561235e-5
ENSMUSG00000079056	Kcnip3	Kv channel interacting protein 3, calsenilin	4.298299981275004e-9	0.48799474023931283	2.780751303334989e-10	0.0017881783210832866	0.4014856819456819	2.053019361133317e-4	3.1171509123875466e-6	0.5745037985329438	2.0408156150281618e-7
ENSMUSG00000078202	Nrarp	Notch-regulated ankyrin repeat protein	4.342627791859167e-9	1.364380485719575	2.813174736208259e-10	0.004940639558217876	0.9891115071559194	6.81026655225754e-4	9.55537974602429e-7	1.7396494642832305	5.309528026626954e-8
ENSMUSG00000051675	Trim32	tripartite motif-containing 32	4.368776200876138e-9	0.40493921825342505	2.8338822591726523e-10	1.758625527628299e-4	0.38788411287153923	1.3247413767242039e-5	5.125569830243906e-5	0.4219943236353108	5.0667670365388745e-6
ENSMUSG00000052914	Cyp2j6	cytochrome P450, family 2, subfamily j, polypeptide 6	4.460997281615832e-9	0.6205434253022861	2.901399077321088e-10	4.490321831487e-5	0.6271802422445426	2.681145647398218e-6	1.7430780318853837e-4	0.6139066083600296	2.142574135630701e-5
ENSMUSG00000007836	Hnrnpa0	heterogeneous nuclear ribonucleoprotein A0	4.655335322845279e-9	0.4218440941127427	3.039842007585505e-10	0.06828200693183771	0.21941741686043617	0.018759440358656353	3.191244918278812e-9	0.6242707713650492	8.423367074901375e-11
ENSMUSG00000024913	Lrp5	low density lipoprotein receptor-related protein 5	4.711425312807424e-9	0.7788131327985276	3.084595715018403e-10	0.0024243159221843786	0.6270616940693101	2.948577115742236e-4	2.27084411497864e-6	0.930564571527745	1.4181757433317824e-7
ENSMUSG00000054226	Tprkb	Tp53rk binding protein	4.7772224960777024e-9	0.7859231871173676	3.135915051768422e-10	0.0024538897301804386	0.6366624471238491	2.9866629942936244e-4	2.1522137418155293e-6	0.9351839271108862	1.3310939816110884e-7
ENSMUSG00000035877	Zhx3	zinc fingers and homeoboxes 3	4.9236526365672594e-9	0.4200918023630062	3.236283368467396e-10	4.353088707360669e-4	0.38437710997578584	3.804774711421901e-5	2.2361455116928297e-5	0.4558064947502266	1.891254550621084e-6
ENSMUSG00000036644	Tbc1d9b	TBC1 domain family, member 9B	4.9308736733431286e-9	0.36484671925864837	3.245283026620208e-10	0.012736693559201711	0.24864101717046935	0.0022104914552845546	1.5456610044704848e-7	0.48105242134682735	6.559693040623467e-9
ENSMUSG00000021318	Gli3	GLI-Kruppel family member GLI3	4.992856160184358e-9	0.6258920917918107	3.290383944087682e-10	2.6389550770924955e-5	0.6618625187155893	1.461407021041475e-6	3.127480049993423e-4	0.589921664868032	4.228739621710058e-5
ENSMUSG00000027984	Hadh	hydroxyacyl-Coenzyme A dehydrogenase	4.996793851325549e-9	0.7604052691449223	3.3019605410079477e-10	2.3898141003358804e-4	0.7247303185638824	1.873838538087911e-5	4.340172213910065e-5	0.7960802197259622	4.1443721562998716e-6
ENSMUSG00000035936	Aldh5a1	aldhehyde dehydrogenase family 5, subfamily A1	5.325669608205318e-9	0.383478674512254	3.532683454420676e-10	0.0012063023641915227	0.32066407307168326	1.2715444570361777e-4	7.671468181601543e-6	0.44629327595282464	5.551938069838432e-7
ENSMUSG00000021978	Extl3	exostoses (multiple)-like 3	5.387275696295286e-9	0.3594126023234803	3.579022707510365e-10	0.015308040681274197	0.23833186126869804	0.0027729565626391627	1.3431585405852105e-7	0.4804933433782626	5.5728392825108795e-9
ENSMUSG00000041329	Atp1b2	ATPase, Na+/K+ transporting, beta 2 polypeptide	5.494441192641857e-9	0.5849117393477118	3.663592721394079e-10	4.776487502008096e-4	0.5391802471579671	4.26040134560838e-5	2.1898544528793624e-5	0.6306432315374565	1.8454996984931743e-6
ENSMUSG00000032349	Elovl5	ELOVL family member 5, elongation of long chain fatty acids (yeast)	5.526061668211781e-9	0.5001003610917283	3.7037435661179627e-10	0.001027189428315154	0.43045122153768123	1.0543321332989271e-4	9.150410278977576e-6	0.5697495006457753	6.811700224926808e-7
ENSMUSG00000031283	Chrdl1	chordin-like 1	5.550447283044229e-9	1.1775506670300089	3.724875343921685e-10	6.104593989145464e-4	1.0655864255304763	5.7028166050586885e-5	1.6751871909232256e-5	1.2895149085295414	1.3611889362974884e-6
ENSMUSG00000022018	Rgcc	regulator of cell cycle	5.770557227274932e-9	0.8861540370150721	3.892500432786161e-10	1.0443950507661349e-5	0.9915507460412891	4.981889615057989e-7	7.535821001836855e-4	0.7807573279888551	1.2071094281386215e-4
ENSMUSG00000039477	Tnrc18	trinucleotide repeat containing 18	5.79171136618166e-9	0.4233898905130078	3.9117657204522036e-10	3.9215564910120994e-4	0.39424495098344975	3.3353357199499096e-5	2.9615846483771644e-5	0.45253483004256584	2.6465985471566826e-6
ENSMUSG00000036606	Plxnb2	plexin B2	6.113686549393672e-9	0.3994414796619879	4.1450510030392703e-10	0.00336795387135845	0.31041421858960777	4.331595982226731e-4	2.133642571583818e-6	0.4884687407343681	1.3140867731483188e-7
ENSMUSG00000021756	Il6st	interleukin 6 signal transducer	6.248883846352314e-9	0.35791633511982224	4.242104362183448e-10	4.436334522977215e-4	0.3276997943061473	3.907096996428652e-5	2.7997885050524513e-5	0.38813287593349716	2.483222106431657e-6
ENSMUSG00000025283	Sat1	spermidine/spermine N1-acetyl transferase 1	6.448628257810458e-9	0.7047770635395693	4.38326495916039e-10	0.005560763051007452	0.5271230891662907	7.832938896140058e-4	1.0074306975580799e-6	0.8824310379128477	5.6398043881238146e-8
ENSMUSG00000029101	Rgs12	regulator of G-protein signaling 12	6.590874947544547e-9	0.537789030628472	4.4970086116688835e-10	4.8758678028619495e-4	0.4816342680758263	4.378313105131794e-5	2.740004266062635e-5	0.5939437931811178	2.4131323692313897e-6
ENSMUSG00000018459	Slc13a3	solute carrier family 13 (sodium-dependent dicarboxylate transporter), member 3	7.287319423297378e-9	0.8897369546985535	4.985257047661145e-10	0.001717995131149361	0.7521544484269425	1.9528539578585625e-4	5.797633180558818e-6	1.0273194609701646	4.0507917504120095e-7
ENSMUSG00000052738	Suclg1	succinate-CoA ligase, GDP-forming, alpha subunit	7.548109290224486e-9	0.5304657728946123	5.189203057283634e-10	0.0037563970888567244	0.4143275981593397	4.934868253539887e-4	2.143684884282539e-6	0.6466039476298848	1.3227181105504717e-7
ENSMUSG00000040907	Atp1a3	ATPase, Na+/K+ transporting, alpha 3 polypeptide	7.619479927507528e-9	0.3053306766091366	5.251414182764182e-10	2.7037811274959475e-5	0.333725687082518	1.5113000695396997e-6	4.755984161548347e-4	0.27693566613575527	7.0070050443583e-5
ENSMUSG00000031790	Mmp15	matrix metallopeptidase 15	7.677904533543332e-9	0.5132282418149738	5.298303827166967e-10	3.142106304121341e-4	0.4752552456479068	2.5829615352606208e-5	5.023779533130615e-5	0.5512012379820408	4.933085587133773e-6
ENSMUSG00000020235	Fzr1	fizzy and cell division cycle 20 related 1	7.802977684656461e-9	0.4647151155394232	5.39134402260832e-10	0.017842986453727307	0.2987664376575678	0.0033429626996890976	2.102682579542999e-7	0.6306637934212787	9.377097331352804e-9
ENSMUSG00000043733	Ptpn11	protein tyrosine phosphatase, non-receptor type 11	8.143164861703521e-9	0.37559182171230304	5.633415180786874e-10	0.0012497556149733099	0.32322885848726685	1.330284161888264e-4	1.0528037797511067e-5	0.4279547849373392	8.03701669179444e-7
ENSMUSG00000022175	Lrp10	low-density lipoprotein receptor-related protein 10	8.26164258555889e-9	0.7138847093796801	5.729630500120201e-10	0.002048522234818819	0.588921419136502	2.3996318423910603e-4	5.7138674856431175e-6	0.8388479996228582	3.9774787034538046e-7
ENSMUSG00000021957	Tkt	transketolase	8.34753667614362e-9	0.4264607747302163	5.796400435000099e-10	4.913910845637586e-5	0.44445609364687555	3.0179457621788672e-6	2.9827591406218144e-4	0.4084654558135571	3.99828146685612e-5
ENSMUSG00000031453	Rasa3	RAS p21 protein activator 3	8.540852226877387e-9	0.3778639424696796	5.945370264030062e-10	3.893255754792256e-4	0.3458707557131951	3.3079072875617805e-5	4.497553781666427e-5	0.4098571292261641	4.321810500109031e-6
ENSMUSG00000022678	Nde1	nudE neurodevelopment protein 1	8.7792452521995725e-09	0.7068014290919935	6.118890851183692e-10	4.352313184143726e-4	0.6592411946708852	3.794039808723068e-5	3.966526565304311e-5	0.7543616635131019	3.7396821667192375e-6
ENSMUSG00000005299	Letm1	leucine zipper-EF-hand containing transmembrane protein 1	9.752859813531042e-9	0.42352554333980397	6.822711385123501e-10	2.8304616669097457e-4	0.4026379161635805	2.2681781148616872e-5	6.935217136417274e-5	0.4444131705160274	7.262445961882663e-6
ENSMUSG00000027668	Mfn1	mitofusin 1	9.765109619990234e-9	0.37193907576740787	6.839704141664858e-10	0.006352514910456407	0.27629688064486835	9.19855010401433e-4	1.3704494748834115e-6	0.46758127088994744	8.014877460285975e-8
ENSMUSG00000024565	Sall3	spalt like transcription factor 3	9.869134971475147e-9	0.6813667228737813	6.946617904531804e-10	0.008120838318911144	0.49378359175699926	0.0012503835417283181	9.256303472991251e-7	0.8689498539905632	5.117994070721463e-8
ENSMUSG00000036422	Pcdh8	protocadherin 8	9.961794617194518e-9	0.4935210287554798	7.020431469203762e-10	6.984075027477845e-4	0.4326503446090971	6.687072613215224e-5	2.7997885050524513e-5	0.5543917129018625	2.485732109990913e-6
ENSMUSG00000028530	Jak1	Janus kinase 1	1.0040787245678504e-8	0.3706894864779278	7.084761465509373e-10	6.166780957597093e-8	0.5045505626039235	1.5745425372627789e-9	0.02014417276597213	0.2368284103519322	0.006161583423457015
ENSMUSG00000073838	Tufm	Tu translation elongation factor, mitochondrial	1.0372697586019342e-8	0.46092986665265584	7.345798946020771e-10	5.456854171798963e-4	0.4174556600245471	4.989446581650048e-5	3.7532617017884085e-5	0.5044040732807646	3.493288515681612e-6
ENSMUSG00000030772	Dkk3	dickkopf WNT signaling pathway inhibitor 3	1.0493928212491218e-8	0.38647250703434616	7.451122062462694e-10	0.001421748055237649	0.327758773939839	1.555056097680789e-4	1.232570764336974e-5	0.4451862401288534	9.604456518869177e-7
ENSMUSG00000034471	Caskin2	CASK-interacting protein 2	1.0493928212491218e-8	0.5868825405881982	7.45880863201308e-10	0.004738889736429389	0.4480022435583774	6.49538151573044e-4	2.3993903102775105e-6	0.7257628376180191	1.5212213215336584e-7
ENSMUSG00000040097	Flywch1	FLYWCH-type zinc finger 1	1.0890389282287125e-8	0.3938998822988707	7.759390621210356e-10	8.298819958465546e-5	0.404871059548761	5.476540849943824e-6	2.4557009082286455e-4	0.38292870504898036	3.1940464695740305e-5
ENSMUSG00000049532	Sall2	spalt like transcription factor 2	1.0977487326959132e-8	0.4809396314868833	7.830916949361858e-10	8.993755241834496e-4	0.4245318535675214	9.035399939268063e-5	2.2361455116928297e-5	0.5373474094062451	1.892226987812185e-6
ENSMUSG00000030062	Rpn1	ribophorin I	1.144473672275353e-8	0.38570453021698237	8.193851013443828e-10	5.643282905113528e-4	0.35060074095932253	5.195830420857533e-5	3.950154587400937e-5	0.4208083194746422	3.72083913520385e-6
ENSMUSG00000038388	Mpp6	membrane protein, palmitoylated 6 (MAGUK p55 subfamily member 6)	1.1534822876715107e-8	0.5092263686351383	8.268297947511648e-10	0.0029043882938857082	0.4119011796384533	3.637688089987103e-4	5.056200297715188e-6	0.6065515576318232	3.480417353210316e-7
ENSMUSG00000027452	Acss1	acyl-CoA synthetase short-chain family member 1	1.2034746850953747e-8	0.7467520654261649	8.647411478344234e-10	3.0879520998699925e-4	0.7160402368129218	2.5304532863594348e-5	7.734648464899304e-5	0.7774638940394081	8.273064863689413e-6
ENSMUSG00000037206	Islr	immunoglobulin superfamily containing leucine-rich repeat	1.2847676501169304e-8	0.991606756776945	9.295191838946084e-10	0.0020077052098372754	0.8564176469200272	2.3414279683429625e-4	8.045248356504789e-6	1.1267958666338629	5.864085966744197e-7
ENSMUSG00000020917	Acly	ATP citrate lyase	1.2847676501169304e-8	0.37573572209123457	9.298025174226729e-10	1.4014139305234032e-7	0.5013769509428785	4.013365176690847e-9	0.016111926585471247	0.25009449323959065	0.004654433031548624
ENSMUSG00000031788	Kifc3	kinesin family member C3	1.354657326126733e-8	0.707119338193296	9.838880950562488e-10	3.996892313382028e-4	0.6709362498061021	3.431112570358439e-5	6.642605169369225e-5	0.7433024265804898	6.875809715555136e-6
ENSMUSG00000053898	Ech1	enoyl coenzyme A hydratase 1, peroxisomal	1.3759047151574181e-8	0.64718451690769	1.000506922175195e-9	0.018173387445270705	0.42663639804799214	0.003430224722025843	3.520326986029261e-7	0.8677326357673877	1.69138456932485e-8
ENSMUSG00000050840	Cdh20	cadherin 20	1.43170891072487e-8	0.5768785517349203	1.0423206423288107e-9	6.440229535584896e-5	0.5899425057534654	4.07757136126914e-6	3.602618932917042e-4	0.5638145977163752	5.009420960805893e-5
ENSMUSG00000040213	Kyat3	kynurenine aminotransferase 3	1.462721303740072e-8	1.376940998327314	1.0674219123299412e-9	4.232135755956376e-10	2.265934449322352	6.6075784682834816e-12	NA	NA	NA
ENSMUSG00000008153	Clstn3	calsyntenin 3	1.466012505321387e-8	0.29494716701925605	1.0710882360107088e-9	7.211383587400581e-5	0.3097537306928625	4.62318045928789e-6	3.663870031323007e-4	0.28014060334564955	5.123034003945997e-5
ENSMUSG00000070056	Mfhas1	malignant fibrous histiocytoma amplified sequence 1	1.488522636446913e-8	0.4380317062287204	1.0888184212084726e-9	0.006225158670664829	0.32583417472917525	8.964331503012873e-4	2.5358104938474325e-6	0.5502292377282655	1.620836346019967e-7
ENSMUSG00000022240	Ctnnd2	catenin (cadherin associated protein), delta 2	1.4928681964853902e-8	0.32646245062243007	1.0932848260295837e-9	4.496136392382665e-4	0.30835228361916783	3.971399694470671e-5	6.39445342887009e-5	0.3445726176256923	6.563788131075138e-6
ENSMUSG00000025422	Agap2	ArfGAP with GTPase domain, ankyrin repeat and PH domain 2	1.4944451896918056e-8	0.2953989740940438	1.0957288115570041e-9	0.020849850442079938	0.19584037367572302	0.004088761293861395	2.192099043802532e-7	0.3949575745123646	9.843510426739265e-9
ENSMUSG00000021536	Adcy2	adenylate cyclase 2	1.565420737679896e-8	0.3638694855842346	1.1491184747395769e-9	0.0023457752084211133	0.3007325350939306	2.8287705868823565e-4	9.66355279432091e-6	0.4270064360745386	7.327061939280669e-7
ENSMUSG00000039194	Rlbp1	retinaldehyde binding protein 1	1.591084848341386e-8	1.1522527700847711	1.1707024718668182e-9	0.0034314794342470757	0.9271339723602829	4.4221774128915133e-4	5.793271584920876e-6	1.3773715678092595	4.0411041738688385e-7
ENSMUSG00000048142	Nat8l	N-acetyltransferase 8-like	1.6989160211348867e-8	0.35178235724938506	1.255905313648407e-9	0.034626374967050434	0.21644964740927125	0.0077448624419530565	9.249668983877535e-8	0.48711506708949887	3.654229616678954e-9
ENSMUSG00000031596	Slc7a2	solute carrier family 7 (cationic amino acid transporter, y+ system), member 2	1.7733642781205024e-8	0.4882599363493809	1.3139997540804898e-9	5.4545158306767794e-5	0.5165832928471413	3.3970158110485936e-6	5.179899647063084e-4	0.45993657985162045	7.711987225766309e-5
ENSMUSG00000021279	Cdc42bpb	CDC42 binding protein kinase beta	1.7886145010788915e-8	0.34013542661212487	1.3268424660811237e-9	1.8269910707057697e-4	0.33900210103330786	1.3836782196840039e-5	1.8591921854180907e-4	0.34126875219094194	2.3093562900043567e-5
ENSMUSG00000022476	Polr3h	polymerase (RNA) III (DNA directed) polypeptide H	1.8280785834649604e-8	0.590157286036876	1.3576948679059181e-9	5.003568539081911e-4	0.548409846057874	4.50593078133487e-5	6.994008255953826e-5	0.631904726015878	7.348142892911034e-6
ENSMUSG00000020614	Fam20a	family with sequence similarity 20, member A	1.9996961499691898e-8	0.8184732112691868	1.4920531093964886e-9	0.0013329503556371517	0.708018708053631	1.439535793373341e-4	2.6303065897873552e-5	0.9289277144847427	2.2961013274086114e-6
ENSMUSG00000030120	Mlf2	myeloid leukemia factor 2	2.0270291542833147e-8	0.4431639123296554	1.5141958488823863e-9	0.07919127417875348	0.2342785535090016	0.02298356933478612	1.3764490090655143e-8	0.6520492711503092	4.29806384267848e-10
ENSMUSG00000041028	Ghitm	growth hormone inducible transmembrane protein	2.0878576659605307e-8	0.3406288925070545	1.5628799133798253e-9	1.8269910707057697e-4	0.34247163249492873	1.3827493473558818e-5	2.1452618882103337e-4	0.33878615251918026	2.7331595004629195e-5
ENSMUSG00000071604	Fam189a2	family with sequence similarity 189, member A2	2.0878576659605307e-8	0.709066830108944	1.5632368274421983e-9	0.007119096819009615	0.5199117157981428	0.001061140283209576	3.2631089611199665e-6	0.8982219444197452	2.1476340354822173e-7
ENSMUSG00000038291	Snx25	sorting nexin 25	2.0953667564835543e-8	0.44278184861667796	1.57066653272165e-9	3.4584919221534766e-5	0.4776607603320388	2.0047499108834092e-6	8.191936426227994e-4	0.4079029369013172	1.3369398532237872e-4
ENSMUSG00000027002	Nckap1	NCK-associated protein 1	2.1826416130420502e-8	0.30124941166325214	1.6455005346318914e-9	1.4105386650615531e-5	0.3473937373132034	7.069118989051689e-7	0.0018259793505524854	0.25510508601330095	3.441529268487174e-4
ENSMUSG00000040564	Apoc1	apolipoprotein C-I	2.1958767910384963e-8	1.4831332006680022	1.657372718156374e-9	0.0015970167415335832	1.2738092188376384	1.7922183910421734e-4	2.317216466583437e-5	1.6924571824983663	1.9788460082711035e-6
ENSMUSG00000005198	Polr2a	polymerase (RNA) II (DNA directed) polypeptide A	2.2246381619871997e-8	0.38118599576721124	1.681756083364259e-9	1.262216522229944e-8	0.5527708729791114	2.6674980414589517e-10	0.05591473276748203	0.2096011185553111	0.02173791948443384
ENSMUSG00000031824	6430548M08Rik	RIKEN cDNA 6430548M08 gene	2.2246381619871997e-8	0.3196307187962813	1.6829187165209816e-9	0.002347817068011697	0.2684117663945326	2.845409281942926e-4	1.3570357109402825e-5	0.37084967119803	1.0827723907700866e-6
ENSMUSG00000038462	Uqcrfs1	ubiquinol-cytochrome c reductase, Rieske iron-sulfur polypeptide 1	2.379253272399352e-8	0.43438802995916515	1.8060406104644438e-9	0.0017646440587430993	0.3737580849608196	2.0199108651359379e-4	2.159975279078593e-5	0.49501797495751065	1.8117826788012324e-6
ENSMUSG00000038429	Usp5	ubiquitin specific peptidase 5 (isopeptidase T)	2.4041127913050425e-8	0.3701122320112076	1.8269847055462283e-9	9.307613206198051e-6	0.43081823726716967	4.3836425520435913e-7	0.002471568831117982	0.3094062267552455	4.914143151666479e-4
ENSMUSG00000055027	Smyd1	SET and MYND domain containing 1	2.4545437799189634e-8	1.318349998247382	1.8695438261609977e-9	3.2464241429322406e-4	1.2360503375265746	2.6770515457483276e-5	1.3958198759847149e-4	1.4006496589681896	1.654322875530922e-5
ENSMUSG00000030538	Cib1	calcium and integrin binding 1 (calmyrin)	2.4935918117039157e-8	1.0008757348392325	1.9014363508550517e-9	0.014777355575981413	0.6816713939786877	0.0026589807410935242	1.1317316536659035e-6	1.3200800756997773	6.462575301706445e-8
ENSMUSG00000006651	Aplp1	amyloid beta (A4) precursor-like protein 1	2.501331568168977e-8	0.3304725110171785	1.9094957628133742e-9	0.01922205828403419	0.2251290214855502	0.00368755780416562	4.783970826285629e-7	0.43581600054880687	2.4312067269741375e-8
ENSMUSG00000031639	Tlr3	toll-like receptor 3	2.5322788137366248e-8	0.7190363976115486	1.9396735845752807e-9	3.222406146309255e-5	0.7947344571922937	1.8503923960310188e-6	0.001056307723370325	0.6433383380308033	1.799540889895965e-4
ENSMUSG00000024393	Prrc2a	proline-rich coiled-coil 2A	2.5323595595299562e-8	0.3162190476403336	1.941919820945511e-9	0.007074878901643919	0.24217070768735377	0.0010533288177553182	3.0808533695647132e-6	0.3902673875933134	2.013150282216065e-7
ENSMUSG00000013033	Adgrl1	adhesion G protein-coupled receptor L1	2.5387653525382486e-8	0.33070647388909524	1.9554685666515267e-9	1.5374117113240796e-4	0.34036929023767154	1.1259057559856324e-5	3.098348712719757e-4	0.32104365754051895	4.174605959862211e-5
ENSMUSG00000027803	Wwtr1	WW domain containing transcription regulator 1	2.572352256856841e-8	0.5724302110819564	1.988120091558466e-9	0.0035681940794981813	0.464662249627248	4.6454492827410185e-4	9.47270016584554e-6	0.6801981725366648	7.126792226343371e-7
ENSMUSG00000060675	Pla2g16	phospholipase A2, group XVI	2.6328319475592382e-8	0.7100091910271767	2.037134699353607e-9	0.0023202884754997977	0.5996691755088891	2.788028850488414e-4	1.7107055512077446e-5	0.8203492065454644	1.393000983645399e-6
ENSMUSG00000030738	Eif3c	eukaryotic translation initiation factor 3, subunit C	2.6883814739071228e-8	0.34980659296821864	2.0824347136794585e-9	3.451478341801161e-8	0.4963004668577883	7.94914791047106e-10	0.043595077887954234	0.20331271907864895	0.01588796722820725
ENSMUSG00000040759	Cmtm5	CKLF-like MARVEL transmembrane domain containing 5	2.7601607083401274e-8	0.7080971748108148	2.140416179416695e-9	0.002109243757677664	0.6062782611700969	2.48349670424395e-4	2.0047482695728206e-5	0.8099160884515328	1.6635623525653874e-6
ENSMUSG00000033998	Kcnk1	potassium channel, subfamily K, member 1	2.7852917665571962e-8	0.5488278331438257	2.162307073148863e-9	7.693505092689891e-4	0.505874881492383	7.46587874517047e-5	6.681144194788982e-5	0.5917807847952682	6.9214648304507615e-6
ENSMUSG00000014602	Kif1a	kinesin family member 1A	2.7969470621393245e-8	0.325738959715442	2.173768052262168e-9	1.3972218526983988e-5	0.38114227252927235	6.990327564608568e-7	0.0023271545290205714	0.27033564690161166	4.5788316058793436e-4
ENSMUSG00000021417	Eci2	enoyl-Coenzyme A delta isomerase 2	2.8244933054708648e-8	0.8330739449557306	2.2000495599415086e-9	5.33190989742028e-4	0.7877125484678495	4.843009679965113e-5	9.963740424623974e-5	0.8784353414436116	1.1191830317902523e-5
ENSMUSG00000025978	Rftn2	raftlin family member 2	2.8442535078889194e-8	0.69731591976022	2.2178945666622815e-9	7.363802602320242e-4	0.6462571048794712	7.11417140912505e-5	7.076401593667726e-5	0.7483747346409688	7.476972805463152e-6
ENSMUSG00000071711	Mpst	mercaptopyruvate sulfurtransferase	2.9472399963600366e-8	0.7276328866099597	2.3032859800760747e-9	0.006399289004712955	0.558479438483434	9.273531896763361e-4	4.952379507534845e-6	0.8967863347364856	3.396137072794102e-7
ENSMUSG00000010095	Slc3a2	solute carrier family 3 (activators of dibasic and neutral amino acid transport), member 2	2.978580116236258e-8	0.46461600433904304	2.3303477662609212e-9	0.005218557332431845	0.3654249029747727	7.278881399587935e-4	6.532193475706345e-6	0.5638071057033134	4.637277003800847e-7
ENSMUSG00000060261	Gtf2i	general transcription factor II I	2.99137522964891e-8	0.31545672595479113	2.342938590978358e-9	0.0010773560439695908	0.28407324787183275	1.112391257337704e-4	4.967072937783343e-5	0.3468402040377495	4.858673951044865e-6
ENSMUSG00000061322	Dnaic1	dynein, axonemal, intermediate chain 1	3.108629859945512e-8	1.5569964809935273	2.442820497205522e-9	0.0030854203845713237	1.3247367876857301	3.906702987247529e-4	1.2284831361853847e-5	1.7892561743013247	9.558283350635874e-7
ENSMUSG00000102543	Pcdhgc5	protocadherin gamma subfamily C, 5	3.136793371956752e-8	0.38803469079288344	2.4703634508725217e-9	8.531579161287609e-4	0.3543016682347439	8.485215882829822e-5	6.743840334005229e-5	0.42176771335102303	7.015382902422246e-6
ENSMUSG00000027646	Src	Rous sarcoma oncogene	3.3872152943421534e-8	0.35754904879331306	2.679268890633792e-9	0.0058473380032791665	0.2775283011637302	8.321627350621876e-4	6.675392351525509e-6	0.43756979642289595	4.756209852807789e-7
ENSMUSG00000068523	Gng5	guanine nucleotide binding protein (G protein), gamma 5	3.50346467468798e-8	0.8392858594962439	2.777265622391317e-9	0.010665758672375117	0.6203721941026273	0.00175723273218636	2.2904719849626215e-6	1.0581995248898604	1.4324093755696547e-7
ENSMUSG00000039809	Gabbr2	gamma-aminobutyric acid (GABA) B receptor, 2	3.539224355795629e-8	0.33336330828297833	2.8086659254135935e-9	5.474922181422481e-4	0.3189444715635782	5.0106895837912983e-5	1.1976343760860811e-4	0.34778214500237853	1.383276485447479e-5
ENSMUSG00000022383	Ppara	peroxisome proliferator activated receptor alpha	3.5688659421151316e-8	1.220347611380174	2.835267430939391e-9	7.860046708798938e-5	1.2392874284959134	5.105335264146986e-6	5.986126129806476e-4	1.2014077942644343	9.207216672863979e-5
ENSMUSG00000035342	Lzts2	leucine zipper, putative tumor suppressor 2	3.623717468034525e-8	0.49533799702336895	2.8819697278770223e-9	0.005908173931009305	0.3834082062315433	8.414038782106757e-4	7.314763491423197e-6	0.6072677878151946	5.274857481954449e-7
ENSMUSG00000031875	Cmtm3	CKLF-like MARVEL transmembrane domain containing 3	3.7194392591838114e-8	0.9732006515251951	2.96772303523249e-9	0.002760583309390813	0.7896638116604379	3.417093978241884e-4	2.2744377148197165e-5	1.1567374913899524	1.9311850194459936e-6
ENSMUSG00000050721	Plekho2	pleckstrin homology domain containing, family O member 2	3.738409603051812e-8	0.9330094620250431	2.9860840959423596e-9	7.989878597526803e-4	0.8689011620859234	7.836187324582053e-5	8.47813759688502e-5	0.9971177619641627	9.192632588013862e-6
ENSMUSG00000021681	Aggf1	angiogenic factor with G patch and FHA domains 1	3.8577457287930704e-8	0.4554241974262291	3.0847324166231145e-9	0.05807914935460433	0.2560790748681379	0.015281046034048637	1.134322943224396e-7	0.6547693199843202	4.628092401838517e-9
ENSMUSG00000025666	Tmem47	transmembrane protein 47	3.875916349199427e-8	0.48168122538887015	3.1059486659244957e-9	6.015384749969218e-5	0.5244572919419751	3.7826408028358144e-6	9.758542969935056e-4	0.4389051588357653	1.636384674679009e-4
ENSMUSG00000028673	Fuca1	fucosidase, alpha-L- 1, tissue	4.090602787017186e-8	0.7051805595469832	3.281515217740001e-9	0.033237009653260506	0.4434311047202973	0.007350961161990851	3.693148393175627e-7	0.9669300143736692	1.7871614323915526e-8
ENSMUSG00000025509	Pnpla2	patatin-like phospholipase domain containing 2	4.195529677483062e-8	0.6459730382086951	3.376545492186403e-9	0.0035705844526021943	0.525254694188988	4.65380238754586e-4	1.7209294699735078e-5	0.7666913822284023	1.4057795290821289e-6
ENSMUSG00000001700	Gramd3	GRAM domain containing 3	4.231996059344632e-8	0.635910683167008	3.413194441030994e-9	9.338560136963923e-4	0.5824966281575197	9.440693764598798e-5	8.140143292146115e-5	0.6893247381764965	8.798067407106944e-6
ENSMUSG00000032724	Abtb2	ankyrin repeat and BTB (POZ) domain containing 2	4.232047482400399e-8	0.6105456181388765	3.4168864345094225e-9	7.947556883737142e-5	0.6438817448357709	5.188325822659775e-6	7.884947208944788e-4	0.5772094914419822	1.2759562636056605e-4
ENSMUSG00000046688	Tifa	TRAF-interacting protein with forkhead-associated domain	4.425930331946593e-8	1.0311407261753829	3.5886953437676164e-9	0.0013446771155718909	0.9358170952728447	1.4545200577306574e-4	5.6218515934998605e-5	1.126464357077921	5.615547438344551e-6
ENSMUSG00000009681	Bcr	breakpoint cluster region	4.4840360618928945e-8	0.3075693711439379	3.6396773348065334e-9	5.581591833334306e-4	0.29197466496273883	5.122758311625724e-5	1.4965311735716579e-4	0.323164077325137	1.7841407931899378e-5
ENSMUSG00000032816	Igdcc4	immunoglobulin superfamily, DCC subclass, member 4	4.778015340374651e-8	0.5122087700404622	3.89066374649674e-9	3.8584258739610665e-4	0.5049130951924934	3.2616728685257005e-5	2.3253704859226088e-4	0.519504444888431	2.9927577773504224e-5
ENSMUSG00000027007	Itprid2	ITPR interacting domain containing 2	4.856868979905938e-8	0.4534571605050147	3.970546217322984e-9	0.001367751093857737	0.4060616166177534	1.491276962508565e-4	6.110140149082906e-5	0.500852704392276	6.213969840221467e-6
ENSMUSG00000013236	Ptprs	protein tyrosine phosphatase, receptor type, S	4.856868979905938e-8	0.2933654992680179	3.971630978134072e-9	2.994510798555763e-4	0.29595456103213363	2.435800640936845e-5	3.035548293626532e-4	0.2907764375039022	4.074024230446219e-5
ENSMUSG00000029634	Rnf6	ring finger protein (C3H2C3 type) 6	4.8978017923006984e-8	0.4182643309064177	4.013552749664162e-9	1.609523657865725e-4	0.4229875914808733	1.189822974890819e-5	4.949257447454156e-4	0.413541070331962	7.347254435494353e-5
ENSMUSG00000015994	Fnta	farnesyltransferase, CAAX box, alpha	5.290790685996605e-8	0.4557467517224802	4.3447189968677375e-9	0.04672004484730419	0.2732510827572715	0.011453322475290132	2.3299066322135067e-7	0.6382424206876889	1.0557520414601435e-8
ENSMUSG00000037348	Paqr7	progestin and adipoQ receptor family member VII	5.5133810426851787e-8	0.57719656533193	4.541774256675878e-9	0.0038171488586502223	0.47724309736661535	5.024557196843129e-4	1.983896850477195e-5	0.6771500332972447	1.6411257479579318e-6
ENSMUSG00000029776	Hibadh	3-hydroxyisobutyrate dehydrogenase	5.529989589601008e-8	0.5028651101921745	4.560226039557115e-9	0.0014786732594351166	0.4458297340553127	1.633900151243323e-4	6.469217673540727e-5	0.5599004863290364	6.6461125240981685e-6
ENSMUSG00000023456	Tpi1	triosephosphate isomerase 1	6.127411391617541e-8	0.3290815122705502	5.10045026560073e-9	0.01794519789865184	0.23122592512824156	0.003371400071013863	1.8182554732708176e-6	0.4269370994128589	1.097885647623197e-7
ENSMUSG00000021286	Zfyve21	zinc finger, FYVE domain containing 21	6.183965807862028e-8	0.9200377631277654	5.152860321223772e-9	8.482740951491538e-5	0.9865032009662584	5.634184881090731e-6	0.0010549532644719593	0.8535723252892724	1.795413431211227e-4
ENSMUSG00000016319	Slc25a5	solute carrier family 25 (mitochondrial carrier, adenine nucleotide translocator), member 5	6.336198146983458e-8	0.38829653212307425	5.285175198941606e-9	0.008409368601720804	0.29863875818287067	0.0013093168572505867	7.1709991609600855e-6	0.47795430606327777	5.1588141984307e-7
ENSMUSG00000034957	Cebpa	CCAAT/enhancer binding protein (C/EBP), alpha	6.350853961102908e-8	0.8490102528050247	5.302878145732438e-9	6.700041880306153e-4	0.7941641903034247	6.368883077803312e-5	1.720360195766316e-4	0.9038563153066248	2.1101977041142944e-5
ENSMUSG00000037373	Ctbp1	C-terminal binding protein 1	6.911715981903953e-8	0.38960966949059495	5.8010003022449295e-9	NA	NA	NA	1.2512987113499978e-8	0.5984807202851644	3.864098496189936e-10
ENSMUSG00000000340	Dbt	dihydrolipoamide branched chain transacylase E2	7.062172088031222e-8	0.6327746662184484	5.939461559415545e-9	0.0015668026459871743	0.5631492511880475	1.7515537213830568e-4	7.669630286708261e-5	0.7024000812488491	8.183673479391114e-6
ENSMUSG00000062031	Pgghg	protein glucosylgalactosylhydroxylysine glucosidase	7.207620672836597e-8	1.2310727563724166	6.068004637875028e-9	0.003701253341080629	1.0439459270036378	4.849653950747412e-4	2.623778244113078e-5	1.4181995857411955	2.285875982536193e-6
ENSMUSG00000063146	Clip2	CAP-GLY domain containing linker protein 2	7.215075563766669e-8	0.3265308471314412	6.0805044645907315e-9	2.464646111902639e-4	0.3296168926209166	1.941017769487716e-5	4.9709463682347e-4	0.32344480164196576	7.383739882774221e-5
ENSMUSG00000028583	Pdpn	podoplanin	7.389114894504288e-8	1.0754051868016667	6.2344672558964964e-9	0.001898308834890985	0.9535810146340078	2.1941980839764686e-4	6.334570570398236e-5	1.1972293589693255	6.491391216797296e-6
ENSMUSG00000052957	Gas1	growth arrest specific 1	7.680044675989597e-8	0.9660978405916386	6.505480783077534e-9	0.004935861342134196	0.7784245490116862	6.799422551012085e-4	2.1549380246151026e-5	1.1537711321715909	1.8012032656361896e-6
ENSMUSG00000013419	Zfp651	zinc finger protein 651	7.863923919630241e-8	0.3777562888503908	6.66802140343011e-9	0.08347853160593634	0.2031469039871071	0.02469144180770773	9.807909308794087e-8	0.5523656737136745	3.908612180335434e-9
ENSMUSG00000028138	Adh5	alcohol dehydrogenase 5 (class III), chi polypeptide	7.892091881087547e-8	0.45484088673158696	6.7055210065308665e-9	0.008312074720328027	0.33800732715889287	0.0012906740679733384	1.2213799413933211e-5	0.571674446304281	9.492481041968277e-7
ENSMUSG00000038146	Notch3	notch 3	7.945341380047948e-8	0.5423516516441967	6.76447161399752e-9	0.0025214541501937266	0.4677985446591094	3.075421520205235e-4	4.986077734708231e-5	0.6169047586292842	4.881564934782922e-6
ENSMUSG00000022382	Wnt7b	wingless-type MMTV integration site family, member 7B	8.080428000260235e-8	0.6745194762801064	6.893421282029994e-9	0.00809417098871083	0.518150879376369	0.00124557931888727	1.1021671796403585e-5	0.8308880731838438	8.48040303837833e-7
ENSMUSG00000027200	Sema6d	sema domain, transmembrane domain (TM), and cytoplasmic domain, (semaphorin) 6D	8.42437682581816e-8	0.37088751395045577	7.201377930118e-9	2.032448399654557e-4	0.3849993597965921	1.555060580085907e-5	6.891604825240819e-4	0.35677566810431943	1.0837053046160625e-4
ENSMUSG00000030884	Uqcrc2	ubiquinol cytochrome c reductase core protein 2	8.504261409705755e-8	0.36887769842120166	7.2770010510032865e-9	1.1844312961016557e-6	0.4777068808308194	4.31148112615284e-8	0.017530535019562202	0.26004851601158396	0.005168581790465247
ENSMUSG00000020061	Mybpc1	myosin binding protein C, slow-type	8.648769075142103e-8	0.9864897267196051	7.408114975947649e-9	1.9763607317351296e-4	1.0701016357917326	1.501918230534503e-5	7.662467302514558e-4	0.9028778176474778	1.2280744602401696e-4
ENSMUSG00000031144	Syp	synaptophysin	8.771811420292175e-8	0.28712899836852124	7.521073537281482e-9	0.0338555229553083	0.1861915596056091	0.007531561606291736	8.027764730802861e-7	0.3880664371314334	4.348689943020958e-8
ENSMUSG00000028782	Adgrb2	adhesion G protein-coupled receptor B2	8.840403061718887e-8	0.3421861785522252	7.587510606754328e-9	0.017346529528353347	0.24509794028422033	0.0032304974770736546	2.897733387662415e-6	0.43927441682023005	1.882164444845854e-7
ENSMUSG00000044477	Zfand3	zinc finger, AN1-type domain 3	9.016954556683965e-8	0.47920785561858165	7.746818544343336e-9	0.08046552648113452	0.2619468463143239	0.023517668157380513	1.2205644069685686e-7	0.6964688649228394	5.011547120823244e-9
ENSMUSG00000035901	Dennd5a	DENN/MADD domain containing 5A	9.12246134667716e-8	0.36262825916487573	7.845332496020985e-9	NA	NA	NA	2.769059429468849e-8	0.5471650531925155	9.506475053295971e-10
ENSMUSG00000017631	Abr	active BCR-related gene	9.65851227628913e-8	0.2837481379695216	8.322999882698905e-9	0.0020898381289835045	0.25308813374376093	2.4552398272022197e-4	7.229120750549163e-5	0.3144081421952823	7.657517710406601e-6
ENSMUSG00000030541	Idh2	isocitrate dehydrogenase 2 (NADP+), mitochondrial	9.68971908041911e-8	0.8660003213688372	8.36660812516133e-9	9.704421384058917e-4	0.822119989154793	9.877699674967241e-5	1.7324079122001219e-4	0.9098806535828813	2.1264698171834495e-5
ENSMUSG00000044122	Proca1	protein interacting with cyclin A1	1.0109395337216205e-7	1.065540642624347	8.755139237958312e-9	0.004577001005453748	0.8562345856907937	6.232734493422264e-4	3.38103968326839e-5	1.2748466995579	3.106018513482994e-6
ENSMUSG00000059970	Hspa2	heat shock protein 2	1.0434698831689788e-7	0.5561573973263702	9.063867612793596e-9	6.207464889038192e-6	0.6827352138870137	2.762918901702499e-7	0.008884536308601688	0.4295795807657265	0.0022401017536481265
ENSMUSG00000026825	Dnm1	dynamin 1	1.068688307905339e-7	0.27422869466095606	9.30135860153961e-9	3.2464241429322406e-4	0.2820799984677453	2.6771167779204885e-5	5.718968539751643e-4	0.26637739085416684	8.706960642337315e-5
ENSMUSG00000030513	Pcsk6	proprotein convertase subtilisin/kexin type 6	1.0715560860775453e-7	0.6745228104887012	9.335561519350649e-9	8.94207746324034e-4	0.6445180523746701	8.955190144761524e-5	2.098406686262637e-4	0.7045275686027324	2.6557333316623946e-5
ENSMUSG00000002660	Clpp	caseinolytic mitochondrial matrix peptidase proteolytic subunit	1.091314633866226e-7	0.6085467610001526	9.52652815899785e-9	0.08333513120612908	0.33332249118841834	0.024620272956179773	1.3537944292798502e-7	0.8837710308118869	5.652001240157401e-9
ENSMUSG00000028849	Map7d1	MAP7 domain containing 1	1.2169465013750712e-7	0.3361000324248215	1.067570595961742e-8	0.0500137572021926	0.20525475691968176	0.012562758645112124	5.212485570462777e-7	0.4669453079299612	2.6932449380722877e-8
ENSMUSG00000071655	Ubxn1	UBX domain protein 1	1.230455601029569e-7	0.5249019640745768	1.0804828791927035e-8	NA	NA	NA	2.818604939973156e-8	0.8133018113746324	9.846760982395654e-10
ENSMUSG00000049401	Ogfr	opioid growth factor receptor	1.24926755175106e-7	0.48739551844653123	1.0995739995013182e-8	0.014320087260767934	0.35160446433711556	0.002554467390258612	7.875827990145102e-6	0.6231865725559469	5.720216654621043e-7
ENSMUSG00000028383	Hsdl2	hydroxysteroid dehydrogenase like 2	1.2526639595655458e-7	0.6624735550262703	1.1043065355611041e-8	0.002143603812802169	0.5915691336922455	2.535047724792352e-4	9.273393996955652e-5	0.7333779763602951	1.0246888389631838e-5
ENSMUSG00000027809	Etfdh	electron transferring flavoprotein, dehydrogenase	1.304424395377642e-7	0.5354333041976533	1.1544375309733985e-8	0.0028319572760354813	0.45625385240110805	3.5200987102278344e-4	7.456106174690047e-5	0.6146127559941985	7.93011206192774e-6
ENSMUSG00000001729	Akt1	thymoma viral proto-oncogene 1	1.314809955484567e-7	0.39942521917735857	1.1658972088658113e-8	0.05115374793362256	0.24287507084839238	0.012924120391406925	5.758407609068472e-7	0.5559753675063247	3.0150551356030046e-8
ENSMUSG00000028480	Glipr2	GLI pathogenesis-related 2	1.3209087343854086e-7	1.3301342036878399	1.1747234582518383e-8	0.0057527773960189075	1.0914259431892175	8.153034815543056e-4	2.9311158637212857e-5	1.568842464186462	2.611785290454661e-6
ENSMUSG00000025321	Itgb8	integrin beta 8	1.3305657073711287e-7	0.34371199937383456	1.1844594237962606e-8	1.0042167532459816e-7	0.497878684933835	2.7286144852280187e-9	0.07018802793114912	0.18954531381383413	0.028824739151229274
ENSMUSG00000020456	Ogdh	oxoglutarate (alpha-ketoglutarate) dehydrogenase (lipoamide)	1.3360318170947596e-7	0.30581016443305353	1.1927826539231228e-8	0.0014659797839037673	0.2831522764588034	1.6148159958984825e-4	1.5298331017380673e-4	0.32846805240730365	1.8329493472907577e-5
ENSMUSG00000018500	Adora2b	adenosine A2b receptor	1.4018506879950687e-7	1.4004188705092686	1.2563813204751801e-8	8.97549797310651e-6	1.7139676129029033	4.2194827873225637e-7	0.008710038114503816	1.0868701281156337	0.0021880278628338174
ENSMUSG00000059316	Slc27a4	solute carrier family 27 (fatty acid transporter), member 4	1.4119191021625548e-7	0.37434369836567094	1.2678407533435862e-8	0.0043023866424125035	0.3133188638167548	5.789461884036492e-4	4.7422697412543766e-5	0.4353685329145871	4.585598533551416e-6
ENSMUSG00000057738	Sptan1	spectrin alpha, non-erythrocytic 1	1.4508609997657183e-7	0.46644566862965203	1.3065633431858965e-8	1.1402862706655822e-13	0.9381001072757158	8.163871341778946e-16	NA	NA	NA
ENSMUSG00000030093	Wnt7a	wingless-type MMTV integration site family, member 7A	1.4689085202397358e-7	0.6805822061417659	1.3253500493149001e-8	0.008280040425280506	0.5188383906817798	0.001281665765401133	2.3601162720791455e-5	0.8423260216017521	2.023596631110731e-6
ENSMUSG00000031467	Agpat5	1-acylglycerol-3-phosphate O-acyltransferase 5 (lysophosphatidic acid acyltransferase, epsilon)	1.5211410965606398e-7	0.42730307389060823	1.375741404151697e-8	0.0015907076594585542	0.39163985260100903	1.7837660288934015e-4	1.606512649696978e-4	0.46296629518020743	1.942836828150749e-5
ENSMUSG00000024735	Prpf19	pre-mRNA processing factor 19	1.5211410965606398e-7	0.3458659188548246	1.3764142243527222e-8	8.181211097062714e-4	0.3327910764392141	8.059124534499801e-5	3.2486532900737926e-4	0.3589407612704351	4.433166138960355e-5
ENSMUSG00000029560	Snx8	sorting nexin 8	1.5787041209132173e-7	0.7051459174310984	1.4353093620654972e-8	0.00393801079008424	0.5958890074500182	5.21082424910655e-4	6.0246452068052994e-5	0.8144028274121788	6.115590799443073e-6
ENSMUSG00000040731	Eif4h	eukaryotic translation initiation factor 4H	1.5939169665054416e-7	0.33185880018745517	1.4540358746819652e-8	0.05024340842978711	0.20408521758798062	0.01263344566314409	7.710295046982771e-7	0.45963238278692975	4.1501113683405923e-8
ENSMUSG00000029413	Naaa	N-acylethanolamine acid amidase	1.648205829123499e-7	0.7481842276211028	1.5056068084549172e-8	0.0010458225758729392	0.693825587256694	1.0753217548870382e-4	2.746182947287717e-4	0.8025428679855118	3.640889493643768e-5
ENSMUSG00000073481	Marc2	mitochondrial amidoxime reducing component 2	1.6602874093711164e-7	0.5800748113932876	1.518075264326217e-8	0.0028616180989629314	0.5126542658404507	3.5742456717832526e-4	8.797105667376535e-5	0.6474953569461246	9.62195289073876e-6
ENSMUSG00000046598	Bdh1	3-hydroxybutyrate dehydrogenase, type 1	1.6696629483783848e-7	0.5635272756535321	1.5280879739752146e-8	0.008853753827300657	0.4406843104464293	0.001404763464283339	2.12911877521727e-5	0.6863702408606348	1.775949155210127e-6
ENSMUSG00000024486	Hbegf	heparin-binding EGF-like growth factor	1.6722601156649516e-7	0.8571438326650891	1.5320879323207632e-8	9.388984703448006e-4	0.8045171119920427	9.516136484560862e-5	3.099830726037163e-4	0.9097705533381355	4.1792766538394597e-5
ENSMUSG00000026074	Map4k4	mitogen-activated protein kinase kinase kinase kinase 4	1.6722601156649516e-7	0.3212093533229829	1.5333498688448576e-8	0.04513812810494586	0.20216762378091807	0.010961288151059768	1.0190692608347196e-6	0.44025108286504777	5.7137498451010763e-8
ENSMUSG00000005069	Pex5	peroxisomal biogenesis factor 5	1.723240265899432e-7	0.4272756675657629	1.5845545790121577e-8	7.211383587400581e-5	0.4703637301011246	4.628025005629287e-6	0.0026415924194843664	0.3841876050304012	5.313718211194292e-4
ENSMUSG00000031967	Afg3l1	AFG3-like AAA ATPase 1	1.7553849584008997e-7	0.4933542051091273	1.618654809394084e-8	0.01112713019260419	0.3727602545642864	0.0018562813587937983	1.7124287705636873e-05	0.6139481556539682	1.3958812974921802e-6
ENSMUSG00000030087	Klf15	Kruppel-like factor 15	1.7713699911920475e-7	0.6587175140093265	1.6349227038518856e-8	0.0049226848135807515	0.5459045260269577	6.777024896467592e-4	5.1961863061593275e-5	0.7715305019916953	5.145537720582169e-6
ENSMUSG00000090129	Olfr287	olfactory receptor 287	1.8035805876421224e-7	1.369887184703379	1.666207892145875e-8	4.900027308723036e-4	1.4176482372623804	4.404233982307775e-5	6.327366052923438e-4	1.3221261321443774	9.824255063626488e-5
ENSMUSG00000024140	Epas1	endothelial PAS domain protein 1	1.8152125744404777e-7	0.3927989167635405	1.678519692745788e-8	NA	NA	NA	1.373024926912362e-8	0.6221557028621154	4.275528324121131e-10
ENSMUSG00000025980	Hspd1	heat shock protein 1 (chaperonin)	1.83511569316696e-7	0.33641958530712257	1.698506977286421e-8	2.788413027521288e-6	0.43395888152028683	1.1232544499719154e-7	0.019523601011146998	0.23888028909395828	0.005916191697762392
ENSMUSG00000029669	Tspan12	tetraspanin 12	1.8385202228422122e-7	0.7068565421886662	1.7032439569848494e-8	7.669125542449568e-4	0.6863661894214447	7.435605201167355e-5	4.149375672550345e-4	0.7273468949558878	5.948643463968492e-5
ENSMUSG00000029063	Nadk	NAD kinase	1.8636520786658522e-7	0.3865582789327208	1.729741772314722e-8	9.388984703448006e-4	0.3700133815958579	9.505752199301737e-5	3.4436045043817823e-4	0.40310317626958375	4.752667305279782e-5
ENSMUSG00000051726	Kcnf1	potassium voltage-gated channel, subfamily F, member 1	1.8821076827511074e-7	0.36203030962619426	1.7484947591848033e-8	0.011132154277840483	0.2747724133542446	0.0018580797487812762	1.8199998457564765e-5	0.44928820589814383	1.4945569336325072e-6
ENSMUSG00000015243	Abca1	ATP-binding cassette, sub-family A (ABC1), member 1	1.9288921493097953e-7	0.34651490329095974	1.7952856284872502e-8	1.6156041458637158e-5	0.41785475327923943	8.214016445210288e-7	0.008222291298643504	0.27517505330268	0.0020390828503062254
ENSMUSG00000027254	Map1a	microtubule-associated protein 1 A	1.989416575425111e-7	0.3224153011861224	1.853333823392668e-8	8.095214057020751e-7	0.44957576025438456	2.8140871775893753e-8	0.04417129804346458	0.19525484211786018	0.01615511978817302
ENSMUSG00000021913	Ogdhl	oxoglutarate dehydrogenase-like	2.022140101582605e-7	0.3584069961886487	1.8855632276466798e-8	1.0605742320446803e-5	0.44165855153251243	5.077363053435674e-7	0.0108721417308518	0.275155440844785	0.0028706655600912066
ENSMUSG00000027367	Stard7	START domain containing 7	2.0265706076841203e-7	0.3487166070281018	1.8914425925249875e-8	0.002608244859952619	0.3067620974907748	3.201528884423856e-4	1.2600943330173952e-4	0.3906711165654288	1.4641137467216695e-5
ENSMUSG00000033768	Nrxn2	neurexin II	2.03319801000758e-7	0.2973022822025837	1.902889537529737e-8	0.004304201036485535	0.25556515689602727	5.795616163162184e-4	6.577975069080582e-5	0.33903940750914013	6.786214252238745e-6
ENSMUSG00000041115	Iqsec2	IQ motif and Sec7 domain 2	2.0830655025543652e-7	0.32377983996280807	1.9531546633973906e-8	0.014057684877013291	0.24271998453665408	0.0024931079191873825	1.278866293563392e-5	0.40483969538896203	1.0098674193285826e-6
ENSMUSG00000022892	App	amyloid beta (A4) precursor protein	2.1752289732556127e-7	0.2688736821256588	2.045199327912204e-8	3.0797268474754295e-4	0.2845109387638015	2.5183999408321464e-5	0.0011531431086048698	0.2532364254875161	1.9923623277284173e-4
ENSMUSG00000024163	Mapk8ip3	mitogen-activated protein kinase 8 interacting protein 3	2.2061467436182738e-7	0.28948304603508074	2.0761719117463443e-8	0.0012905259011981604	0.275943219914051	1.3814738578339663e-4	2.920737359391605e-4	0.30302287215611046	3.894988318484793e-5
ENSMUSG00000030539	Sema4b	sema domain, immunoglobulin domain (Ig), transmembrane domain (TM) and short cytoplasmic domain, (semaphorin) 4B	2.2342201679813618e-7	0.6296473335601922	2.106445823862355e-8	2.905487171714772e-4	0.6589970094200455	2.344773217050299e-5	0.001202863274741651	0.600297657700339	2.0969435678882747e-4
ENSMUSG00000049354	Dcaf7	DDB1 and CUL4 associated factor 7	2.3346519264237715e-7	0.28909539578455856	2.207175460502418e-8	0.0015884434188937157	0.2682869455972002	1.7798568111299378e-4	2.470554427081055e-4	0.309903845971917	3.220053255688324e-5
ENSMUSG00000022186	Oxct1	3-oxoacid CoA transferase 1	2.3408703112505494e-7	0.32962261104670126	2.2150735197462715e-8	3.974038829184091e-5	0.3883767629990778	2.3481554368939035e-6	0.005698115650831072	0.2708684590943247	0.0013256118269896837
ENSMUSG00000000374	Trappc10	trafficking protein particle complex 10	2.407924858254688e-7	0.31375796223022745	2.2826787019942224e-8	0.016613874308608063	0.22976060956521535	0.003058225461448254	1.232570764336974e-5	0.3977553148952396	9.611351427245962e-7
ENSMUSG00000040711	Sh3pxd2b	SH3 and PX domains 2B	2.4605006810097786e-7	0.43996012944796004	2.3367646422770344e-8	0.001304539799193465	0.4071924309475769	1.4009764944327303e-4	3.2245706557002484e-4	0.47272782794834317	4.3947396152906e-5
ENSMUSG00000050288	Fzd2	frizzled class receptor 2	2.477118041989612e-7	1.0674579989939765	2.3546830693285192e-8	0.0011977349230065854	1.0166053967316317	1.2604473441456347e-4	3.5425347880599107e-4	1.118310601256321	4.916707042170617e-5
ENSMUSG00000028838	Extl1	exostoses (multiple)-like 1	2.4845468412530394e-7	0.47596965531614505	2.3638878339533357e-8	0.005418661759825938	0.39668128396174646	7.60472930495713e-4	6.479407225040808e-5	0.5552580266705437	6.662169768177902e-6
ENSMUSG00000030339	Ltbr	lymphotoxin B receptor	2.5257457940131916e-7	0.8106221329960438	2.4074433730566523e-8	2.472338668113209e-4	0.8629114846873249	1.9513412242936135e-5	0.001523064399635704	0.7583327813047627	2.766819309611656e-4
ENSMUSG00000038390	Gpr162	G protein-coupled receptor 162	2.6793017392660887e-7	0.32958756957391	2.5607403839444718e-8	0.06589047222841574	0.19489142793573866	0.017965995231089636	8.654459383619355e-7	0.46428371121208134	4.7628267805996276e-8
ENSMUSG00000022096	Hr	lysine demethylase and nuclear receptor corepressor	2.711657075814804e-7	0.39502410254019077	2.594003016543274e-8	0.001139238951943233	0.38010791985669523	1.1841481386108823e-4	4.060131054322996e-4	0.40994028522368625	5.782175770453952e-5
ENSMUSG00000013698	Pea15a	phosphoprotein enriched in astrocytes 15A	2.7508075681781146e-7	0.4921188622103174	2.639805024580389e-8	0.05639282389831729	0.3039473422913454	0.014670987395611571	1.0915006365562927e-6	0.6802903821292894	6.223427247163887e-8
ENSMUSG00000028763	Hspg2	perlecan (heparan sulfate proteoglycan 2)	2.811259842212546e-7	0.422128659119003	2.7086838986900832e-8	0.001835680201344642	0.38748296694224377	2.1154737764137339e-4	2.5591408334555495e-4	0.4567743512957622	3.3531742655214175e-5
ENSMUSG00000051375	Pcdh1	protocadherin 1	2.816623355844304e-7	0.33691043599270165	2.7187108903560566e-8	0.005636360505284222	0.28450634248936435	7.964842812318832e-4	6.687448100656326e-5	0.3893145294960389	6.939532532640006e-6
ENSMUSG00000044030	Irf2bp1	interferon regulatory factor 2 binding protein 1	2.8562982601940754e-7	0.4669106931751944	2.759470414402971e-8	7.98469646969364e-4	0.45083104718307343	7.824217363557299e-5	5.882093024632937e-4	0.48299033916731543	9.021272662638974e-5
ENSMUSG00000001467	Cyp51	cytochrome P450, family 51	3.048138457049363e-7	0.35671664371269224	2.9658416109304596e-8	3.9443660076828735e-4	0.3705287045699532	3.3717473592803655e-5	0.0012218000207506825	0.3429045828554313	2.1352254308987175e-4
ENSMUSG00000000346	Dazap2	DAZ associated protein 2	3.0746710330763836e-7	0.5468347203274913	2.994310011509736e-8	0.028326797917693883	0.3785958455893896	0.006010861975116618	5.958313148849924e-6	0.7150735950655929	4.178477175894926e-7
ENSMUSG00000028756	Pink1	PTEN induced putative kinase 1	3.3038308830564766e-7	0.49722689938700765	3.228879833091511e-8	NA	NA	NA	1.5662670015082887e-7	0.744334249536549	6.687675025848382e-9
ENSMUSG00000028982	Slc25a33	solute carrier family 25, member 33	3.451589329387755e-7	0.7480506203976367	3.3822181300651166e-8	2.905487171714772e-4	0.8016519273247137	2.345843174954737e-5	0.0017911145972695274	0.6944493134705597	3.358822681328347e-4
ENSMUSG00000037072	Selenof	selenoprotein F	3.736580373149334e-7	0.5642132433238968	3.6937126780204757e-8	0.02464388655096219	0.4033260091922033	0.005038122395020987	9.323505305097226e-6	0.7251004774555904	6.964681785745017e-7
ENSMUSG00000042650	Alkbh5	alkB homolog 5, RNA demethylase	3.825940341241352e-7	0.3718760066561249	3.785347685158139e-8	0.004397031505905225	0.32108182755417886	5.943369593507709e-4	1.2952135692249786e-4	0.42267018575807097	1.5127397332274832e-5
ENSMUSG00000028655	Mfsd2a	major facilitator superfamily domain containing 2A	3.993501190331421e-7	0.5931677397905847	3.9587895660467747e-08	0.0040528686994968964	0.5148396024802424	5.39077334134755e-4	1.510437237246554e-4	0.671495877100927	1.8031960116874243e-5
ENSMUSG00000047786	Lix1	limb and CNS expressed 1	4.0717102295187356e-7	0.5339591424439218	4.042558849457487e-8	0.03411383655469843	0.3606130902138083	0.007597854393533283	6.262977356702949e-6	0.7073051946740355	4.4299503428762335e-7
ENSMUSG00000041168	Lonp1	lon peptidase 1, mitochondrial	4.1807472312402195e-7	0.405390518823203	4.15802773882513e-8	0.09547607464652103	0.22320307016243193	0.029631925867176973	6.484563211863132e-7	0.587577967483974	3.4232318516865666e-8
ENSMUSG00000056121	Fez2	fasciculation and elongation protein zeta 2 (zygin II)	4.2385603881906356e-7	0.4394823363044981	4.219182858597424e-8	0.019616644120489343	0.32034420799760965	0.003786211661355977	1.8566447681169565e-5	0.5586204646113866	1.527852245996357e-6
ENSMUSG00000028923	Necap2	NECAP endocytosis associated 2	4.2396209836065867e-7	0.5994798064409746	4.2238956577810815e-8	0.008676566422280294	0.48524008176407374	0.0013666359257382746	5.9917090902147737e-05	0.7137195311178756	6.072852739586267e-6
ENSMUSG00000035615	Frmpd1	FERM and PDZ domain containing 1	4.282050835717681e-7	0.6700945139060952	4.269861783912395e-8	0.02836540751754108	0.4699470125503411	0.006026395127723944	8.749207894124167e-6	0.8702420152618494	6.46775740987183e-7
ENSMUSG00000034168	Irf2bpl	interferon regulatory factor 2 binding protein-like	4.3300729923803927e-7	0.37268728643308874	4.321482318799374e-8	0.008848120370694101	0.29865999945536975	0.001402052714652382	6.155661034041205e-5	0.44671457341080767	6.265574070705272e-6
ENSMUSG00000070509	Rgma	repulsive guidance molecule family member A	4.367099533972404e-7	0.5168874597667262	4.3622024155439e-8	0.022672129862564113	0.37113960061756807	0.004552809309070064	1.416660170414688e-5	0.6626353189158845	1.135234450371125e-6
ENSMUSG00000002844	Adprh	ADP-ribosylarginine hydrolase	4.432606634637757e-7	0.3860521102111946	4.431459578663987e-8	5.268606307842964e-4	0.3898017879647933	4.7673320252973936e-5	0.0012587954681175027	0.3823024324575959	2.2074796745302192e-4
ENSMUSG00000040761	Spen	spen family transcription repressor	4.4502466991319103e-7	0.2906146137311987	4.452933814364716e-8	4.86460730795447e-4	0.301504716946213	4.3640055208079437e-5	0.0014006611140614245	0.27972451051618435	2.5215041361564675e-4
ENSMUSG00000020321	Mdh1	malate dehydrogenase 1, NAD (soluble)	4.4656941309614554e-7	0.2894396423500124	4.481449596703313e-8	3.9358765859370907e-4	0.3078441384740778	3.350910196083765e-5	0.0017504159532934728	0.27103514622594693	3.2643830682485016e-4
ENSMUSG00000029307	Dmp1	dentin matrix protein 1	4.4656941309614554e-7	1.2568579121338448	4.483798816906008e-8	0.015221632977301778	0.9798261858797289	0.0027520523350663788	2.375310314277577e-5	1.5338896383879606	2.0399931435616436e-6
ENSMUSG00000042429	Adora1	adenosine A1 receptor	4.581418496192209e-7	0.318542910200601	4.603944231919196e-8	0.0523966701741478	0.19944149677846076	0.013379387315683946	3.0808533695647132e-6	0.43764432362274125	2.0106592082013797e-7
ENSMUSG00000055675	Kbtbd11	kelch repeat and BTB (POZ) domain containing 11	4.841475179673123e-7	0.3136100784960554	4.881984374223998e-8	0.0017562608186609343	0.2941526049756188	2.0072850726522367e-4	4.482864347495403e-4	0.33306755201649196	6.53501315213252e-5
ENSMUSG00000030849	Fgfr2	fibroblast growth factor receptor 2	4.924309053239155e-7	0.42869751290832225	4.9740066430976023e-8	0.0023041332646051437	0.3948503059709675	2.764641914142806e-4	3.457686950246139e-4	0.462544719845677	4.780228828875421e-5
ENSMUSG00000020431	Adcy1	adenylate cyclase 1	4.940977992130466e-7	0.29504202553871045	4.9951058455765606e-8	0.06129698254258768	0.18297372339556012	0.016348681965123877	1.9600647204838286e-6	0.4071103276818608	1.1902747892871692e-7
ENSMUSG00000022658	Tagln3	transgelin 3	4.948501286411169e-7	0.3978597279742898	5.0069800819117574e-8	0.05621279034433895	0.24902143756235712	0.014584691020198102	2.625309086771186e-6	0.5466980183862226	1.6803065146072802e-7
ENSMUSG00000060512	0610040J01Rik	RIKEN cDNA 0610040J01 gene	4.971254591845016e-7	1.027708790626808	5.0342904259691605e-8	0.0039479752289741325	0.9003578746894918	5.227414798995336e-4	1.9453949395005748e-4	1.1550597065641244	2.441602378136234e-5
ENSMUSG00000079316	Rab9	RAB9, member RAS oncogene family	4.979425011268996e-7	0.6328680026297898	5.046859646546252e-8	0.0193772516033776	0.4671759903451846	0.0037273588437446775	2.1898544528793624e-5	0.7985600149143951	1.8446807222277331e-6
ENSMUSG00000039262	Prrc2b	proline-rich coiled-coil 2B	5.067720202041956e-7	0.294285207699786	5.145093313036645e-8	0.0013112614957974003	0.2892066983713894	1.411588326365182e-4	6.312179608975625e-4	0.2993637170281826	9.7952308432219e-5
ENSMUSG00000045246	Kcng4	potassium voltage-gated channel, subfamily G, member 4	5.178474632056194e-7	0.6679768732559319	5.262005621118086e-8	0.039900284256807035	0.4465308452614251	0.009299626331570138	5.793271584920876e-6	0.8894229012504388	4.0427470992849035e-7
ENSMUSG00000035559	Mpv17l2	MPV17 mitochondrial membrane protein-like 2	5.207282575846935e-7	0.8222301522408413	5.300261743724129e-8	0.02647844359445649	0.5881873695227	0.005509014573434749	1.2347717161085909e-5	1.0562729349589826	9.639165039923013e-7
ENSMUSG00000025579	Gaa	glucosidase, alpha, acid	5.227656961979186e-7	0.2940219385988166	5.3255092487685836e-8	6.352888900271002e-4	0.30321492551292567	5.978609324761204e-5	0.0012996174101232826	0.2848289516847075	2.2946837531166568e-4
ENSMUSG00000017724	Etv4	ets variant 4	5.405360623138235e-7	0.8235261253580003	5.520527023027404e-8	0.00827556867950365	0.6850838207668307	0.0012799184544423396	7.932511122527407e-5	0.9619684299491699	8.518913437028053e-6
ENSMUSG00000047045	Tmem164	transmembrane protein 164	5.453093052957073e-7	0.4306560035603605	5.578683999661079e-8	NA	NA	NA	2.5757695059440136e-7	0.6546986017436633	1.185011399840963e-8
ENSMUSG00000003308	Keap1	kelch-like ECH-associated protein 1	5.472433214799378e-7	0.3909576995357604	5.607910514260037e-8	0.08586463129392263	0.22050443535209463	0.025693470711517088	1.4324042240071586e-6	0.5614109637194262	8.47605708331675e-8
ENSMUSG00000033735	Spr	sepiapterin reductase	5.65158259820424e-7	0.7727872470578989	5.8158699557126364e-8	0.0015297363499431694	0.7474452425103938	1.702199509554635e-4	0.00059873480697065465	0.7981292516054039	9.218853018568261e-5
ENSMUSG00000021371	Mcur1	mitochondrial calcium uniporter regulator 1	5.769775173673177e-7	0.5187036206352894	5.94247525003517e-8	0.04051803062181787	0.3405421767136339	0.009481751982301504	7.893231414191827e-6	0.6968650645569449	5.739665386150014e-7
ENSMUSG00000000957	Mmp14	matrix metallopeptidase 14 (membrane-inserted)	5.970326928409919e-7	0.7754153121701882	6.159329773465249e-8	0.030619402252054687	0.530020508679358	0.006613558461066587	1.411268596299506e-5	1.0208101156610183	1.1287416605381645e-6
ENSMUSG00000048756	Foxo3	forkhead box O3	6.008450283207304e-7	0.29487033586146183	6.210511985228775e-8	8.978072512898787e-4	0.2943674783741859	9.00672675968368e-5	0.0010576600190327285	0.2953731933487377	1.8027570064769013e-4
ENSMUSG00000039662	Icmt	isoprenylcysteine carboxyl methyltransferase	6.008450283207304e-7	0.35774220084689795	6.214208478879978e-8	0.07463785952329799	0.21118098967916066	0.02113655592296966	2.0094019941919805e-6	0.5043034120146352	1.2271686465004073e-7
ENSMUSG00000087408	Cers1	ceramide synthase 1	6.26019983146851e-7	0.399306794923031	6.501579053815309e-8	2.0529168710795636e-4	0.4396549676204983	1.572492177623266e-5	0.003742670459414637	0.35895862222556374	7.980575671243839e-4
ENSMUSG00000000149	Gna12	guanine nucleotide binding protein, alpha 12	6.350331987685066e-7	0.4646278133922569	6.606141962518924e-8	0.09344044469801209	0.26383837487488027	0.0286616252347219	1.0506039683059203e-6	0.6654172519096335	5.9449340395815036e-8
ENSMUSG00000020844	Nxn	nucleoredoxin	6.393964246961739e-7	0.7173239355800156	6.657047223395858e-8	0.0018570861671366708	0.6800549527417546	2.1433462362019026e-4	5.540985941862222e-4	0.7545929184182766	8.416869010281526e-5
ENSMUSG00000031540	Kat6a	K(lysine) acetyltransferase 6A	6.932818843949313e-7	0.35836832594734946	7.247974155841082e-8	1.708275099707706e-4	0.4027917718081163	1.2775593129013898e-5	0.004738982242327766	0.3139448800865826	0.0010603743583712777
ENSMUSG00000034055	Phka1	phosphorylase kinase alpha 1	7.067054113480142e-7	0.41486749965586583	7.400503488109111e-8	1.8556219684108683e-6	0.572163948976196	7.138854463135058e-8	0.05429215919645882	0.2575710503355355	0.02092915202699685
ENSMUSG00000027422	Rrbp1	ribosome binding protein 1	7.195000873103626e-7	0.3789197532358699	7.54689990657639e-8	3.8810223218754976e-4	0.40303654402834527	3.291204558684566e-5	0.0025727710972392732	0.3548029624433945	5.137552911333492e-4
ENSMUSG00000027111	Itga6	integrin alpha 6	7.298615673240349e-7	0.4104765044231779	7.674469512360896e-8	1.396336868276988e-5	0.5129702588675746	6.973855315555733e-7	0.019980995265725356	0.30798274997878117	0.0060944362339001865
ENSMUSG00000027404	Snrpb	small nuclear ribonucleoprotein B	7.35445395552319e-7	0.4719867766860286	7.739527150641155e-8	0.009147192070279022	0.37991419654822595	0.0014604893057954345	1.0773862678650878e-4	0.5640593568238313	1.2174381186088717e-5
ENSMUSG00000024143	Rhoq	ras homolog family member Q	7.380314481961277e-7	0.4364548074138549	7.773107894828533e-8	0.058971911897962026	0.27100143092624085	0.015601384783149274	4.627354293558325e-6	0.6019081839014689	3.157282192879009e-7
ENSMUSG00000022517	Mgrn1	mahogunin, ring finger 1	7.457333900509959e-7	0.2981069367480902	7.8670916590388e-8	0.07312355118863874	0.17844963785425014	0.020486957151789754	2.7428068721077584e-6	0.4177642356419302	1.7653734434957703e-7
ENSMUSG00000032485	Scap	SREBF chaperone	7.530094223482985e-7	0.3588142246058357	7.950345320057942e-8	0.012935468255090593	0.27989896490081506	0.002249452600902496	6.687905387540828e-5	0.4377294843108563	6.94577597394907e-6
ENSMUSG00000058076	Sdhc	succinate dehydrogenase complex, subunit C, integral membrane protein	7.534590041031584e-7	0.6003674029696033	7.96159130532536e-8	0.08007449441076975	0.3550032784321575	0.023346139145035947	2.005943942003326e-6	0.8457315275070493	1.2233264616547498e-7
ENSMUSG00000030835	Nomo1	nodal modulator 1	7.658965800572437e-7	0.34547146761850933	8.099622247478485e-8	NA	NA	NA	1.160540061915442e-6	0.49771685748023176	6.647102571481527e-8
ENSMUSG00000025950	Idh1	isocitrate dehydrogenase 1 (NADP+), soluble	7.818099070692213e-7	0.4011693560613081	8.28139882585184e-8	4.3205669973332675e-5	0.4757275062055699	2.571544232002031e-6	0.011327652733032448	0.32661120591704623	0.003022205632991405
ENSMUSG00000042109	Csdc2	cold shock domain containing C2, RNA binding	8.23557103730356e-7	0.4045342610635227	8.75202580691623e-8	NA	NA	NA	1.032865093770779e-6	0.587206573580187	5.800010144438688e-8
ENSMUSG00000029767	Calu	calumenin	8.356059261339851e-7	0.40562620238131264	8.887277727276837e-8	4.585093753944064e-4	0.4335511917718034	4.0539300420880405e-5	0.0025985091986083135	0.3777012129908219	5.20688076284578e-4
ENSMUSG00000037503	Fam168b	family with sequence similarity 168, member B	8.441201610843765e-7	0.2980535525754581	8.985114110050208e-8	0.0791958864205823	0.1766821763782287	0.022994337418414564	2.4649100802073838e-6	0.41942492877268756	1.5670134815085327e-7
ENSMUSG00000040260	Daam2	dishevelled associated activator of morphogenesis 2	8.454798974703694e-7	0.3767074084935434	9.021466688267462e-8	0.014165871765605437	0.2995608200623853	0.0025196262900611067	5.852973827391943e-5	0.45385399692470146	5.886800209384116e-6
ENSMUSG00000000743	Chmp1a	charged multivesicular body protein 1A	9.937693095723436e-7	0.418343036304804	1.0706614919829702e-7	0.08057671235477902	0.24676085589957297	0.02357596897329513	3.1943693426266674e-6	0.5899252167100351	2.0996372285702758e-7
ENSMUSG00000046562	Unc119b	unc-119 lipid binding chaperone B	9.962807476682809e-7	0.4781138014783091	1.0742266320929449e-7	0.004670055406168932	0.4209041143238338	6.380891713423263e-4	3.2689442101762256e-4	0.53532348863278445	4.4664949787968094e-5
ENSMUSG00000008540	Mgst1	microsomal glutathione S-transferase 1	1.0071822658686482e-6	1.2552382634283152	1.0877186206051475e-7	0.014164262901257076	0.9769751167308347	0.002516896538996772	8.051508457657476e-5	1.5335014101257958	8.681433254612132e-6
ENSMUSG00000021518	Ptdss1	phosphatidylserine synthase 1	1.010146129067857e-6	0.4816378074741435	1.091790821808009e-7	4.966890129801299e-4	0.5153819141690292	4.468615893541581e-5	0.00284873791593296	0.4478937007792577	5.818866026851764e-4
ENSMUSG00000067873	Htatsf1	HIV TAT specific factor 1	1.0250763813074206e-6	0.3970915572496974	1.1088120263603084e-7	1.2455047848323468e-5	0.5096786886651863	6.091617467436735e-7	0.027889360091463623	0.2845044258342085	0.0091320633923226
ENSMUSG00000042096	Dao	D-amino acid oxidase	1.057863518203061e-6	1.1162500699331201	1.1479274613123873e-7	0.034002790506338663	0.7916069502861517	0.00757018910522385	1.8001563882728036e-5	1.4408931895800887	1.4767089840830124e-6
ENSMUSG00000035247	Hectd1	HECT domain E3 ubiquitin protein ligase 1	1.1254366769036432e-6	0.3580562004972459	1.2241660049818807e-7	3.965264611168742e-8	0.5784344659934914	9.486854347277343e-10	NA	NA	NA
ENSMUSG00000002233	Rhoc	ras homolog family member C	1.14052580830331e-6	0.6880652882697069	1.2415626413169819e-7	0.011576281331404271	0.5530389103042767	0.0019591705315462073	1.2067167846290632e-4	0.8230916662351371	1.3958875388254657e-5
ENSMUSG00000031565	Fgfr1	fibroblast growth factor receptor 1	1.1416184126422503e-6	0.37342740710279987	1.2437367852731493e-7	0.007539267105444556	0.31845283422427195	0.0011374258748747114	2.0707871495246092e-4	0.42840197998132773	2.6132680063439173e-5
ENSMUSG00000078517	Emc1	ER membrane protein complex subunit 1	1.1612939054626956e-6	0.34009675254462485	1.2661739812859891e-7	0.008848120370694101	0.28413035854745433	0.0014017023450075342	1.7075747027766862e-4	0.3960631465417954	2.087150309526925e-5
ENSMUSG00000039450	Dcxr	dicarbonyl L-xylulose reductase	1.1881753776881531e-6	1.2867972576132256	1.2965081107353692e-7	0.0522977525916261	0.8265015545361929	0.013318590443745722	1.1110412374001671e-5	1.7470929606902585	8.558266410750878e-7
ENSMUSG00000024132	Eci1	enoyl-Coenzyme A delta isomerase 1	1.1951678657340273e-6	0.7700978138467488	1.30620002232814e-7	0.019894717577768208	0.588588962135573	0.0038509226468137546	5.372093137679645e-5	0.9516066655579245	5.347533408852161e-6
ENSMUSG00000068740	Celsr2	cadherin, EGF LAG seven-pass G-type receptor 2	1.2174165859828995e-6	0.26886154418642655	1.3326159299683424e-7	7.939352604511843e-5	0.32540525751735594	5.170543618050928e-6	0.012877165468528904	0.21231783085549713	0.003531140259160993
ENSMUSG00000020424	Castor1	cytosolic arginine sensor for mTORC1 subunit 1	1.2224929789292854e-6	1.4845173902479147	1.3392271916157962e-7	0.00262108518851593	1.4400907116715889	3.219550856936672e-4	7.143857293861899e-4	1.5289440688242408	1.1313829027456608e-4
ENSMUSG00000033717	Adra2a	adrenergic receptor, alpha 2a	1.2380261493269413e-6	0.5029686665721528	1.3573115119421569e-7	3.8810223218754976e-4	0.5458585206613862	3.294165414237462e-5	0.004046616530402711	0.4600788124829195	8.782271362454256e-4
ENSMUSG00000034290	Nek9	NIMA (never in mitosis gene a)-related expressed kinase 9	1.238434742990313e-6	0.3709716863507479	1.3597384697039921e-7	0.018960001617811063	0.2843894804565852	0.003617659240800317	6.22243764385915e-5	0.45755389224491066	6.338910426462224e-6
ENSMUSG00000011752	Pgam1	phosphoglycerate mutase 1	1.238434742990313e-6	0.38122637448970104	1.3598959957100563e-7	0.044178240477477294	0.25774968490714334	0.010632044417507258	1.411268596299506e-5	0.5047030640722586	1.129696590499389e-6
ENSMUSG00000070532	Ccdc190	coiled-coil domain containing 190	1.2498912338060803e-6	1.0782037492146777	1.3735542412394949e-7	0.006579834622163122	0.928985544567265	9.608953692160929e-4	2.7655256121745386e-4	1.2274219538620903	3.668919513089313e-5
ENSMUSG00000050732	Vamp8	vesicle-associated membrane protein 8	1.3191167656783126e-6	0.9473743154388513	1.4507667353056574e-7	0.08131366274925703	0.5677896303169623	0.023854719831814298	4.179683359832084e-6	1.3269590005607406	2.8137101551372814e-7
ENSMUSG00000020646	Mboat2	membrane bound O-acyltransferase domain containing 2	1.3736287162328481e-6	0.36448571988775963	1.512008284734792e-7	1.1203472543155688e-4	0.43080145976004824	7.837502141377783e-6	0.010758225963878409	0.298169980015471	0.0028368754223735268
ENSMUSG00000037049	Smpd1	sphingomyelin phosphodiesterase 1, acid lysosomal	1.4280279150933344e-6	0.3210311111304767	1.5791700053046274e-7	NA	NA	NA	2.4047703179873165e-6	0.4679907099552277	1.5267065936674415e-7
ENSMUSG00000022594	Lynx1	Ly6/neurotoxin 1	1.4571350391935245e-6	0.3532067416072875	1.613871638337346e-7	NA	NA	NA	1.6092502924112756e-7	0.5558040245648388	6.898968302668887e-9
ENSMUSG00000036862	Dchs1	dachsous cadherin related 1	1.4715566968974357e-6	0.4218389796944861	1.633652608390408e-7	7.283077873992177e-5	0.5061803895467387	4.692882922342928e-6	0.014055745064511606	0.3374975698422335	0.003925860650296608
ENSMUSG00000026471	Mr1	major histocompatibility complex, class I-related	1.5153732234048969e-6	1.2360401743989804	1.6836027876697206e-7	0.04510984857741409	0.8118220620636794	0.010945743470047946	2.2356134701406988e-5	1.6602582867342814	1.8879199407122783e-6
ENSMUSG00000038467	Chmp4b	charged multivesicular body protein 4B	1.521024870846131e-6	0.4419528483592226	1.6911938743385342e-7	0.08620934914713899	0.26315891053866214	0.025856112049047034	4.212552536987373e-6	0.6207467861797831	2.845189887398527e-7
ENSMUSG00000030341	Tnfrsf1a	tumor necrosis factor receptor superfamily, member 1a	1.5473362336710496e-6	0.8164037634263107	1.7217836120380005e-7	0.03557133061504112	0.5695316162752726	0.008023723760746358	3.0814237962671486e-5	1.0632759105773488	2.79356198557472e-6
ENSMUSG00000029446	Psph	phosphoserine phosphatase	1.5641327114319184e-6	0.6937383583565524	1.7418229366502256e-7	5.840993758190919e-5	0.8631782519982253	3.6528253900529772e-6	0.01808469832513883	0.5242984647148796	0.005383446383166919
ENSMUSG00000037813	D630003M21Rik	RIKEN cDNA D630003M21 gene	1.6216036257646679e-6	0.8925005597770804	1.8142153908537686e-7	0.012333408409573055	0.7210697914830022	0.0021140810113213565	1.6299359961900305e-4	1.0639313280711586	1.973975794575005e-5
ENSMUSG00000037643	Prkci	protein kinase C, iota	1.68494590527565e-6	0.33650686315553513	1.8894416258590056e-7	0.0033046730914344457	0.30677810762590074	4.224554059782497e-4	7.786457334214167e-4	0.3662356186851695	1.2512869847011983e-4
ENSMUSG00000096014	Sox1	SRY (sex determining region Y)-box 1	1.6965605344263186e-6	0.6456883044408331	1.9053927506452747e-7	0.026215474808419688	0.4755484219613314	0.005445256908364928	5.502984134079006e-5	0.8158281869203349	5.487319640296153e-6
ENSMUSG00000018340	Anxa6	annexin A6	1.7068500788624276e-6	0.3297003653158051	1.9192264689674717e-7	4.142461561956264e-6	0.4496047967153909	1.7508894724045278e-7	0.05992069789409007	0.20979593391621934	0.023762026947766503
ENSMUSG00000049521	Cdc42ep1	CDC42 effector protein (Rho GTPase binding) 1	1.71353391005009e-6	0.6971957353581004	1.928889633930275e-7	0.02185648864557902	0.5328474019496691	0.004341422450496494	6.905369016346858e-5	0.8615440687665319	7.207363503648493e-6
ENSMUSG00000015749	Anp32e	acidic (leucine-rich) nuclear phosphoprotein 32 family, member E	1.7455869907617432e-6	0.38876492448141553	1.9679825730402815e-7	0.010751370739024659	0.3223331830939015	0.0017750473211846111	2.050715834287503e-4	0.4551966658689295	2.5837706923275526e-5
ENSMUSG00000030516	Tjp1	tight junction protein 1	1.8206361533330105e-6	0.31594533822827425	2.0588751807293859e-7	1.586632032219051e-5	0.41810658043070853	8.033753152010547e-7	0.04003761450147173	0.21378409602583998	0.014318636222125576
ENSMUSG00000002808	Epdr1	ependymin related protein 1 (zebrafish)	1.8374039239002475e-6	0.41654755538593086	2.0810069456404942e-7	0.02648470468912423	0.308448159353737	0.005512601778215886	5.8176545909719746e-5	0.5246469514181248	5.846258603021091e-6
ENSMUSG00000019232	Etnppl	ethanolamine phosphate phospholyase	1.8421174308848397e-6	0.8481871473514174	2.0879343605474679e-7	0.001427201452415382	0.8681374544443571	1.5634830023009879e-4	0.001924883899285146	0.8282368402584779	3.674431181849416e-4
ENSMUSG00000038871	Bpgm	2,3-bisphosphoglycerate mutase	1.8596881519204396e-6	0.5406356161961112	2.111058059110928e-7	0.04211793390136274	0.37353461750454175	0.00996181961162224	2.623010366160905e-5	0.7077366148876807	2.2829444142640843e-6
ENSMUSG00000019843	Fyn	Fyn proto-oncogene	1.9352771784044383e-6	0.2941281806471692	2.2002029855404547e-7	0.023426142207500014	0.2224590652637949	0.004736554587628745	7.267364884154069e-5	0.3657972960305435	7.704296940071897e-6
ENSMUSG00000026123	Plekhb2	pleckstrin homology domain containing, family B (evectins) member 2	1.9383788166976614e-6	0.28127076914222326	2.2054012414596873e-7	0.0022534088191934623	0.2750362240774659	2.690173212942079e-4	0.0012996174101232826	0.2875053142069806	2.2947613547160873e-4
ENSMUSG00000030082	Sec61a1	Sec61 alpha 1 subunit (S. cerevisiae)	1.9414158650355703e-6	0.402409265257751	2.210531304965887e-7	0.006837907611512284	0.3547818236055911	0.0010115596958288249	3.980991503860737e-4	0.4500367069099109	5.652300539424457e-5
ENSMUSG00000042804	Gpr153	G protein-coupled receptor 153	1.9690938260392475e-6	0.5145051062508521	2.2454429725039982e-7	0.04027142586003393	0.35839649204623153	0.009406924346986974	3.057218217541559e-5	0.6706137204554726	2.7557949084196753e-6
ENSMUSG00000029467	Atp2a2	ATPase, Ca++ transporting, cardiac muscle, slow twitch 2	1.9830474659070385e-6	0.25595815855967796	2.2630654682955335e-7	1.4618697848179179e-5	0.3449908358973735	7.338982271750438e-7	0.047012067085408824	0.1669254812219824	0.017419353673803636
ENSMUSG00000031545	Gpat4	glycerol-3-phosphate acyltransferase 4	2.001372854437764e-6	0.3489695740833727	2.2857048730057788e-7	0.010395596324085375	0.2904678772852313	0.001708238678287125	2.4979725535591627e-4	0.407471270881514	3.2644081934289067e-5
ENSMUSG00000022614	Lmf2	lipase maturation factor 2	2.002115159440364e-6	0.5161132991400097	2.2882796396605557e-7	0.011915939918442536	0.42170751138575474	0.0020291138341538856	2.1253636079224145e-4	0.6105190868942646	2.7004749370048447e-5
ENSMUSG00000021238	Aldh6a1	aldehyde dehydrogenase family 6, subfamily A1	2.0227242526766167e-6	0.4566721548050728	2.314991748736413e-7	1.122477316183849e-4	0.5461201239523649	7.871767946670139e-6	0.014112623682857905	0.3672241856577807	0.003945399237138141
ENSMUSG00000020088	Sar1a	secretion associated Ras related GTPase 1A	2.0227242526766167e-6	0.3221359087337863	2.3153239742101875e-7	0.014960473431380251	0.25717092895181387	0.002694511215795908	1.5463951600288526e-4	0.38710088851575863	1.8567946715778163e-5
ENSMUSG00000028223	Decr1	2,4-dienoyl CoA reductase 1, mitochondrial	2.061252550823759e-6	0.6610439108441175	2.3625634607680003e-7	0.0032458765308701317	0.6213200359554095	4.132591874031152e-4	9.625977654475539e-4	0.7007677857328256	1.6091731816073143e-4
ENSMUSG00000029695	Aass	aminoadipate-semialdehyde synthase	2.188216627941625e-6	1.07484854567042	2.5141935205884967e-7	0.001799621013272683	1.1296410232009195	2.067709125920136e-4	0.0018187785092131066	1.0200560681399207	3.42481970638507e-4
ENSMUSG00000018474	Chd3	chromodomain helicase DNA binding protein 3	2.2157685163102794e-06	0.25853979735658655	2.551583687806627e-7	NA	NA	NA	2.692162939901925e-7	0.4066607898234835	1.24703829787573e-8
ENSMUSG00000020021	Fgd6	FYVE, RhoGEF and PH domain containing 6	2.2533966376885678e-6	0.49710591793447745	2.6026896384585455e-7	0.0015313751179638299	0.5053121886155323	1.7053439811017893e-4	0.0021431066879740537	0.4888996472534226	4.168641060451558e-4
ENSMUSG00000029030	Tprgl	transformation related protein 63 regulated like	2.2597518996612533e-6	0.38818060450389047	2.6119792508807727e-7	NA	NA	NA	3.2837622236870115e-7	0.611892909680715	1.560728875400279e-8
ENSMUSG00000058301	Upf1	UPF1 regulator of nonsense transcripts homolog (yeast)	2.2636263613591395e-6	0.3281289368045992	2.61841020493626e-7	1.72405487003825e-4	0.38206240920636125	1.2908476038930398e-5	0.011415213610588662	0.2741954644028371	0.003049505438798679
ENSMUSG00000029146	Snx17	sorting nexin 17	2.266490395472057e-6	0.39440485422875055	2.6236781771098946e-7	0.002590440702242617	0.37846631969390676	3.1774404197265605e-4	0.0013100595294416755	0.4103433887635944	2.3154593080531297e-4
ENSMUSG00000022574	Naprt	nicotinate phosphoribosyltransferase	2.3847003972604384e-6	1.1006547989161102	2.7687455660420515e-07	0.002175209213854322	1.110030930735153	2.5780535321623724e-4	0.0016431439070478985	1.0912786670970671	3.0260607621385865e-4
ENSMUSG00000029864	Gstk1	glutathione S-transferase kappa 1	2.408857291926894e-6	0.983064422764931	2.800948528868673e-7	0.021630409322686214	0.7627101537992856	0.004282048597909502	1.0335950646951446e-4	1.2034186917305765	1.1652796942608075e-5
ENSMUSG00000023909	Paqr4	progestin and adipoQ receptor family member IV	2.476113808713783e-6	0.48726344212165384	2.886780240776701e-7	0.048504209085935945	0.3328429770275599	0.012032960004412297	2.743071972469383e-5	0.6416839072157478	2.4182002552089276e-6
ENSMUSG00000049313	Sorl1	sortilin-related receptor, LDLR class A repeats-containing	2.530343424954813e-6	0.24820901378848506	2.953122275479912e-7	9.686831155044342e-5	0.3061382194820752	6.62611671349104e-6	0.019278626712279395	0.19027980809489495	0.00581701339080077
ENSMUSG00000033933	Vhl	von Hippel-Lindau tumor suppressor	2.5412266789609054e-6	0.5534491314278073	2.9680159780152386e-7	0.010054404375486293	0.4740473917089647	0.0016408982212041806	3.212587474543212e-4	0.63285087114665	4.367323263935221e-5
ENSMUSG00000021242	Npc2	NPC intracellular cholesterol transporter 2	2.597779633995367e-6	0.5666502736997923	3.038548420337892e-7	0.028222491159089636	0.42605948109066594	0.0059709748324114015	7.200144520415192e-5	0.7072410663089187	7.620613582808109e-6
ENSMUSG00000027296	Itpka	inositol 1,4,5-trisphosphate 3-kinase A	2.6100405876974816e-6	0.36563414988825615	3.055141100237628e-7	0.006108031576327256	0.3258812580300492	8.75661906310351e-4	6.238686039665058e-4	0.4053870417464631	9.659657932544448e-5
ENSMUSG00000002052	Supt6	suppressor of Ty 6	2.6503682310722863e-6	0.2887939951628614	3.106918335225772e-7	1.1252873566408968e-7	0.4623179426323974	3.125528584821606e-9	NA	NA	NA
ENSMUSG00000037010	Apln	apelin	2.735278371047073e-6	0.8812958237804482	3.215892710892056e-7	0.0043023866424125035	0.8326180619115117	5.788036726812247e-4	9.310308103894371e-4	0.9299735856493847	1.5483717781685798e-4
ENSMUSG00000028766	Alpl	alkaline phosphatase, liver/bone/kidney	2.8363842974151564e-6	0.9016668310453223	3.340207349589892e-7	0.0035681940794981813	0.8510381608859573	4.647608953715392e-4	0.0011774095433186255	0.9522955012046872	2.043429656824872e-4
ENSMUSG00000060376	Bckdha	branched chain ketoacid dehydrogenase E1, alpha polypeptide	2.907724209273756e-6	0.9923757869225852	3.434244661749748e-7	0.030705215839709487	0.7166414759450912	0.006634742144265701	8.663171082722551e-5	1.2681100979000792	9.438096331819702e-6
ENSMUSG00000032744	Heyl	hairy/enhancer-of-split related with YRPW motif-like	2.9632931120280407e-6	0.9443146340455038	3.5044206474514307e-7	0.02746387523336799	0.7144166737234826	0.005780372256483903	8.895321490981489e-5	1.1742125943675248	9.760069814999098e-6
ENSMUSG00000053768	Chchd3	coiled-coil-helix-coiled-coil-helix domain containing 3	2.9941075882039306e-6	0.37814707673563547	3.5460275326524603e-7	0.0272363573112069	0.28121944923008785	0.0057183898641833516	1.0149706191046274e-4	0.47507470424118303	1.1434069080916446e-5
ENSMUSG00000081683	Fzd10	frizzled class receptor 10	3.0347643425327835e-6	1.1661368742153506	3.599414276703681e-7	0.0030079451791482207	1.1185824094623948	3.798526474832222e-4	0.0014838035496408937	1.2136913389683064	2.687818040408761e-4
ENSMUSG00000000881	Dlg3	discs large MAGUK scaffold protein 3	3.1607940243793956e-6	0.2997603693926623	3.762525449532965e-7	2.903070164737154e-5	0.39031895060902194	1.6377192165428264e-6	0.039970686537567156	0.20920178817630272	0.014280909483188402
ENSMUSG00000024782	Ak3	adenylate kinase 3	3.170894769296238e-6	0.5098169095790407	3.777284289138363e-7	0.01805565292778594	0.41183147594144753	0.003396369525421834	1.7986151047554887e-4	0.6078023432166338	2.2154941512902938e-5
ENSMUSG00000002981	Clptm1	cleft lip and palate associated transmembrane protein 1	3.2543727535782917e-6	0.30129185705888384	3.8795334645434306e-7	0.05531512396823498	0.202127462096836	0.014285644885784139	3.057218217541559e-5	0.4004562520209317	2.7543226316244662e-6
ENSMUSG00000000420	Galnt1	polypeptide N-acetylgalactosaminyltransferase 1	3.269229438996157e-6	0.3483705603879535	3.9028841055556646e-7	0.026206713296903716	0.2646682220717651	0.005441176477671634	1.1167415023649915e-4	0.43207289870414184	1.2734687019119456e-5
ENSMUSG00000001260	Gabrg1	gamma-aminobutyric acid (GABA) A receptor, subunit gamma 1	3.3206101442021427e-6	0.4551106725534322	3.9670879407573256e-7	9.094741047277616e-10	0.8306778932361887	1.5140904184633657e-11	NA	NA	NA
ENSMUSG00000079057	Cyp4v3	cytochrome P450, family 4, subfamily v, polypeptide 3	3.322769136336505e-6	0.8039650907208479	3.9734039833651655e-7	0.0016068975484471078	0.8062098891084605	1.807465197252677e-4	0.002771895803267148	0.8017202923332352	5.637997329512581e-4
ENSMUSG00000041126	H2afv	H2A histone family, member V	3.4243944854361563e-6	0.6608004999182259	4.105846920345258e-7	0.04011991948804482	0.47084243885304966	0.009364659892577355	5.90608679366204e-5	0.8507585609834022	5.954393433224656e-6
ENSMUSG00000047085	Lrrc4b	leucine rich repeat containing 4B	3.49682003281089e-6	0.3486416368653583	4.198717748359146e-7	0.07537188383223074	0.22203236025867293	0.021409437890066062	1.6791393155370783e-5	0.4752509134720438	1.3658486798511728e-6
ENSMUSG00000042978	Sbk1	SH3-binding kinase 1	3.5370310154777644e-6	0.448122838087044	4.253987739019903e-7	NA	NA	NA	1.3347168493001045e-7	0.736762740096112	5.5263011098425784e-9
ENSMUSG00000052698	Tln2	talin 2	3.673694779489019e-6	0.3060123493841011	4.433277837061277e-7	3.609812193286066e-5	0.4014668871211598	2.1049193846816015e-6	0.04209805187454938	0.21055781164704243	0.015226182309150828
ENSMUSG00000015839	Nfe2l2	nuclear factor, erythroid derived 2, like 2	3.683192674869207e-6	0.6557091784707973	4.4479166262545415e-7	0.0014510594021430563	0.679636206378587	1.597129127175485e-4	0.0034959484962139493	0.6317821505630077	7.37909598053613e-4
ENSMUSG00000004319	Clcn3	chloride channel, voltage-sensitive 3	3.703355023698196e-6	0.26445361786431304	4.4818486140330964e-7	5.079284875575608e-6	0.37763525758771266	2.2042166968437361e-7	0.09925218199934986	0.1512719781409134	0.0444917728560311
ENSMUSG00000007039	Ddah2	dimethylarginine dimethylaminohydrolase 2	3.7776510197533424e-6	0.7844447626190301	4.578279722896098e-7	NA	NA	NA	7.675306978547932e-6	1.1282038878625895	5.561336894660798e-7
ENSMUSG00000022562	Oplah	5-oxoprolinase (ATP-hydrolysing)	3.798597543290669e-6	0.5381214661286648	4.6102188763995266e-7	0.003339328940878793	0.5126729036801959	4.280790447682335e-4	0.0016597716116298373	0.5635700285771337	3.062409624149247e-4
ENSMUSG00000032437	Stt3b	STT3, subunit of the oligosaccharyltransferase complex, homolog B (S. cerevisiae)	3.856879079029013e-6	0.30665028461010196	4.6876068509892865e-7	5.642771880595472e-4	0.3401369413812665	5.18377646237745e-5	0.007781614949853681	0.27316362783893744	0.0019157016360633492
ENSMUSG00000059456	Ptk2b	PTK2 protein tyrosine kinase 2 beta	3.914060064260757e-6	0.2976569643676405	4.7672326496473636e-7	9.81337583418549e-4	0.32146276455556777	1.001399431712364e-4	0.005230840566032486	0.2738511641797132	0.0011997589118502873
ENSMUSG00000038502	Ptov1	prostate tumor over expressed gene 1	4.073305346742002e-6	0.35694428552718327	4.978757591937735e-7	0.04254280086859492	0.2534477820190062	0.010099006986144504	6.546647571724743e-5	0.4604407890353604	6.748247949806838e-6
ENSMUSG00000028032	Papss1	3'-phosphoadenosine 5'-phosphosulfate synthase 1	4.0825244900923325e-6	0.38886420011010947	4.993547595058162e-7	0.008312074720328027	0.3443893758223552	0.0012894811612237126	6.736235143989323e-4	0.4333390243978638	1.0557870487905288e-4
ENSMUSG00000005610	Eif4g2	eukaryotic translation initiation factor 4, gamma 2	4.190257096293701e-6	0.28873522892016695	5.143393295976827e-7	0.019018107531812115	0.23526160725037232	0.0036385890197152826	2.21773873751441e-4	0.3422088505899616	2.8392317553351045e-5
ENSMUSG00000068099	1500009C09Rik	RIKEN cDNA 1500009C09 gene	4.239833911291864e-6	0.5426963151940027	5.21156156610964e-7	NA	NA	NA	3.193357586117018e-6	0.8011473877430572	2.096217651199043e-7
ENSMUSG00000022949	Clic6	chloride intracellular channel 6	4.316379454317684e-6	0.6428477039163827	5.309373847888396e-7	0.00393801079008424	0.598888976564407	5.209246487997684e-4	0.0015910442432772755	0.6868064312683583	2.908153844134001e-4
ENSMUSG00000002064	Sdf2	stromal cell derived factor 2	4.3556599976461685e-6	0.5350293134956555	5.368962422700228e-7	0.02010866627842267	0.4197783921832022	0.003904477511664749	2.451768745495061e-4	0.6502802348081089	3.184994160886364e-5
ENSMUSG00000024429	Gnl1	guanine nucleotide binding protein-like 1	4.37217230551891e-6	0.3637479833316011	5.393087550152714e-7	NA	NA	NA	1.0688338760990417e-7	0.6110536074895138	4.2963563034775594e-9
ENSMUSG00000001870	Ltbp1	latent transforming growth factor beta binding protein 1	4.496197974563207e-6	0.6823166448911455	5.561587074548123e-7	0.002748412118489702	0.6803606021166544	3.395739935926905e-4	0.0023678961927846415	0.6842726876656368	4.6753337231812686e-4
ENSMUSG00000051041	Olfml1	olfactomedin-like 1	4.797605517201006e-6	0.8001861351807816	5.94269086750681e-7	0.018119931451022354	0.6458615624411703	0.0034182946677638135	3.0546614117126555e-4	0.9545107079203928	4.105203553392838e-5
ENSMUSG00000022899	Slc15a2	solute carrier family 15 (H+/peptide transporter), member 2	4.800670742243576e-6	0.5624479697675333	5.950628704049011e-7	0.007625690635775116	0.5067614593521931	0.0011544110295683022	8.772028865205018e-4	0.6181344801828735	1.4455606517724118e-4
ENSMUSG00000029345	Tfip11	tuftelin interacting protein 11	4.950240384502014e-6	0.41095078112864253	6.144566473991545e-7	0.0012858776490170395	0.4306203553266858	1.3751388866998113e-4	0.004900245079222213	0.39128120693059926	0.001107447779484361
ENSMUSG00000022425	Enpp2	ectonucleotide pyrophosphatase/phosphodiesterase 2	4.962383678402054e-6	0.3076967201698621	6.163920035279012e-7	2.1343386970106864e-4	0.37360210700716373	1.6495880898141768e-5	0.019509233598327933	0.2417913333325605	0.00590117800404757
ENSMUSG00000038967	Pdk2	pyruvate dehydrogenase kinase, isoenzyme 2	4.987046311947476e-6	0.4332390275571113	6.198855978190556e-7	0.03763694420529637	0.31866766416635195	0.008651984499880517	9.620723504742695e-5	0.5478103909478707	1.0729926771973102e-5
ENSMUSG00000024558	Mapk4	mitogen-activated protein kinase 4	5.214623722542323e-6	0.3940137223289752	6.495226995041072e-7	0.038501221876396	0.28850133572987996	0.008880554411928138	9.94586488782201e-5	0.4995261089280704	1.116153732343348e-5
ENSMUSG00000020519	Sap30l	SAP30-like	5.338397036576593e-6	0.5078135078893227	6.654329698936174e-7	0.08503964334161133	0.31336042389672175	0.025365917939730184	2.6571218905970445e-5	0.7022665918819235	2.328677513022166e-6
ENSMUSG00000038936	Sccpdh	saccharopine dehydrogenase (putative)	5.4522282687343764e-06	0.3382234312775498	6.822579961056435e-7	0.0057960013047630154	0.30800563043718515	8.234291511209081e-4	0.001354986687118223	0.3684412321179144	2.4149703594824261e-4
ENSMUSG00000034187	Nsf	N-ethylmaleimide sensitive fusion protein	5.4522282687343764e-06	0.24427033371338866	6.824103526208558e-7	1.3839440846796276e-4	0.30474960478081325	9.903860676896767e-6	0.02703058877654548	0.18379106264596404	0.008799572331810803
ENSMUSG00000000402	Egfl6	EGF-like-domain, multiple 6	5.478245032934899e-6	1.0913099327097437	6.861392036419799e-7	7.985061516426765e-5	1.3981788380102687	5.234750929426672e-6	0.034121148006232754	0.784441027409219	0.011717095679531837
ENSMUSG00000003316	Glg1	golgi apparatus protein 1	5.500173469430796e-6	0.260519780580645	6.893601355199644e-7	1.1644797254833045e-4	0.3265420684430683	8.196458690540641e-6	0.02928815645929217	0.19449749271822173	0.009698717557769571
ENSMUSG00000032115	Hyou1	hypoxia up-regulated 1	5.629313204218452e-6	0.31859830919846727	7.065169250528636e-7	7.919294405493894e-4	0.35340860562358123	7.725974271209862e-5	0.008413621663076389	0.28378801277335325	0.0020974179769076826
ENSMUSG00000073889	Il11ra1	interleukin 11 receptor, alpha chain 1	5.723310542998247e-6	0.6097555709030359	7.202889745738327e-7	0.020849850442079938	0.4890762563127342	0.004091907385631481	2.942436131575449e-4	0.7304348854933377	3.931539349443949e-5
ENSMUSG00000046160	Olig1	oligodendrocyte transcription factor 1	5.730012960383951e-6	0.34859925793586255	7.216267508117458e-7	0.03534288967773674	0.2605768601078457	0.007954086633851448	1.2677004309154076e-4	0.4366216557638794	1.4751383432285734e-5
ENSMUSG00000022565	Plec	plectin	5.820105947454592e-6	0.28979811606005756	7.369891771640939e-7	8.037990980202908e-5	0.37474470281050815	5.2763832795086806e-6	0.03901547075507796	0.20485152930960696	0.01386736982681679
ENSMUSG00000044328	Trp53i13	transformation related protein 53 inducible protein 13	5.962695545128193e-6	0.8935216160471966	7.560737040747385e-7	0.057057831650484836	0.5775564066343931	0.014893211297711302	8.488882827541191e-5	1.20948682546	9.217109743348869e-6
ENSMUSG00000034088	Hdlbp	high density lipoprotein (HDL) binding protein	6.141815820176595e-6	0.27888507652529426	7.809054186957906e-7	1.2025572238493758e-5	0.39095266345791274	5.871192863786309e-7	0.09198324033769713	0.1668174895926758	0.040370113589079874
ENSMUSG00000017221	Psmd3	proteasome (prosome, macropain) 26S subunit, non-ATPase, 3	6.1927511476270375e-6	0.30718005915111746	7.900525271578012e-7	NA	NA	NA	1.4322464172775597e-5	0.4395552328924005	1.1489598620444498e-6
ENSMUSG00000049804	Armcx4	armadillo repeat containing, X-linked 4	6.275304814249638e-6	0.32316822744375095	8.011257763382614e-7	0.022902097846887487	0.2555253876475642	0.004614793459012263	2.90407903174233e-4	0.3908110672399377	3.8702683550779784e-5
ENSMUSG00000058230	Arhgap35	Rho GTPase activating protein 35	6.343890105838306e-6	0.2727221925576614	8.108364938172739e-7	0.0037435340044915067	0.2700331356050603	4.908282314178462e-4	0.0024312309851641655	0.27541124951026247	4.821357745960852e-4
ENSMUSG00000007891	Ctsd	cathepsin D	6.428692316296353e-6	0.29491066027613394	8.229258515814532e-7	0.04917111322389551	0.20685703439628247	0.012270510701003165	8.860879007499045e-5	0.3829642861559854	9.71463574444172e-6
ENSMUSG00000031245	Hmgn5	high-mobility group nucleosome binding domain 5	6.433926177862501e-6	0.9268661536581592	8.246283584555561e-7	0.016503953065430274	0.785683585131099	0.0030322970783547383	4.4012302336276626e-4	1.0680487221852193	6.378044330625786e-5
ENSMUSG00000001768	Rin2	Ras and Rab interactor 2	6.433926177862501e-6	0.4187807532596407	8.247057966275923e-7	0.09172735492612989	0.25767213494964886	0.027977911413680265	2.7883766199681704e-5	0.5798893715696325	2.4653549861704257e-6
ENSMUSG00000032875	Arhgef17	Rho guanine nucleotide exchange factor (GEF) 17	6.548376594317725e-6	0.2944774038717994	8.4107071068223e-7	0.0010615466376244739	0.32196410135425807	1.093320698114053e-4	0.007624021745741971	0.2669907063893407	0.0018723013810167679
ENSMUSG00000044197	Gpr146	G protein-coupled receptor 146	6.761654104996985e-6	0.5238776126353519	8.72546755893685e-7	0.0014362884672685901	0.5477470404411481	1.577844092673478e-4	0.005798271682511333	0.5000081848295558	0.00135241323466839
ENSMUSG00000021720	Rnf180	ring finger protein 180	6.787968119177458e-6	0.6242249638791806	8.77039126522271e-7	0.002126224178830655	0.6386042133670414	2.5126603338204066e-4	0.004297394809851088	0.6098457143913197	9.437735862918028e-4
ENSMUSG00000049100	Pcdh10	protocadherin 10	6.787968119177458e-6	0.2521742985164628	8.771134514386123e-7	1.856948832536314e-5	0.3498694289258225	9.722832237984495e-7	0.083414971482562	0.1544791681071031	0.03578936152456339
ENSMUSG00000064246	Chil1	chitinase-like 1	6.817150395638383e-6	1.0873186418013467	8.81472305965836e-7	0.007705145861021844	0.9978635913964122	0.0011704271423496478	0.0012334779862930483	1.1767736922062813	2.158825872671953e-4
ENSMUSG00000024772	Ehd1	EH-domain containing 1	6.836661008984062e-6	0.3456058328938527	8.845847937096604e-7	0.023759474494594788	0.2675256057160619	0.004816248172371065	3.2746396040756045e-4	0.4236860600716436	4.477101503027545e-5
ENSMUSG00000039501	Znfx1	zinc finger, NFX1-type containing 1	7.001420309488846e-6	0.33086946658566035	9.071106102693217e-7	0.014050529961335536	0.2779575685593825	0.0024906270223880385	6.34971423116397e-4	0.3837813646119382	9.869908603948481e-5
ENSMUSG00000023921	Mmut	methylmalonyl-Coenzyme A mutase	7.032901935000609e-6	0.5013645531126254	9.124027007884858e-7	7.40526274488118e-5	0.6416441995796747	4.784388679303031e-6	0.04123952339253108	0.36108490664557624	0.0148409636499301
ENSMUSG00000032527	Pccb	propionyl Coenzyme A carboxylase, beta polypeptide	7.094828603196602e-6	0.4597162275383694	9.210486541715593e-7	0.05224240396483461	0.31724959159029925	0.013293805891163813	9.53279870387441e-5	0.6021828634864395	1.0607530689207272e-5
ENSMUSG00000032348	Gsta4	glutathione S-transferase, alpha 4	7.1165526408545155e-6	0.5611218215968747	9.244827289853274e-7	0.025611534717812457	0.43846144872980725	0.005299928559305796	2.891490708620744e-4	0.6837821944639423	3.8485035481771826e-5
ENSMUSG00000020308	Tpgs1	tubulin polyglutamylase complex subunit 1	7.39839343863288e-6	0.36995715998138384	9.655627769042998e-7	0.030125652716603113	0.28212077191846574	0.00648092623783388	2.4304583098199359e-4	0.45779354804430195	3.153117655455174e-5
ENSMUSG00000049551	Fzd9	frizzled class receptor 9	7.503732784329677e-6	1.1306530385413323	9.806051210436868e-7	6.384581764844111e-4	1.3036551698289764	6.019449554881923e-5	0.012689234168224846	0.9576509072536878	0.0034697552241242787
ENSMUSG00000042388	Dlgap3	DLG associated protein 3	7.5195618429932955e-6	0.28183376358407697	9.839709579764365e-7	NA	NA	NA	1.1627425765784657e-6	0.44317682795816593	6.669747377078234e-8
ENSMUSG00000038762	Abcf1	ATP-binding cassette, sub-family F (GCN20), member 1	7.910555785721786e-6	0.3524261789794692	1.0392285397786835e-6	1.1414046067679004e-4	0.4422332019341391	8.014347881558448e-6	0.0355221073745687	0.2626191560247993	0.012293861400245814
ENSMUSG00000055745	Rtl6	retrotransposon Gag like 6	8.011050784093558e-6	0.32456704056915203	1.0538128565291707e-6	0.02516297943946379	0.2553056497670852	0.0051832308204467804	3.3746481903231446e-4	0.3938284313712188	4.642943037665329e-5
ENSMUSG00000031604	Msmo1	methylsterol monoxygenase 1	8.025247142786195e-6	0.3499945234064363	1.057064813856165e-6	0.004590461115055335	0.3374395093517863	6.260259659193034e-4	0.002490387630215061	0.36254953746108626	4.955856346852537e-4
ENSMUSG00000029007	Agtrap	angiotensin II, type I receptor-associated protein	8.264954037950322e-6	0.732654482079917	1.0907771653639259e-6	0.027016984509464763	0.5789721887451191	0.005651597658737893	3.035548293626532e-4	0.8863367754147148	4.074280294041994e-5
ENSMUSG00000034390	Cmip	c-Maf inducing protein	8.275088119650202e-6	0.29747521506734476	1.0935422236956878e-6	0.002322876451463174	0.3085040733686657	2.7991532844768864e-4	0.004832260966997342	0.28644635676602387	0.001088748869645222
ENSMUSG00000048747	E130114P18Rik	RIKEN cDNA E130114P18 gene	8.568322723201871e-6	1.0588034720739408	1.135988270987775e-6	0.002252439735975708	1.0817676045678535	2.683187505721084e-4	0.004964054244316684	1.0358393395800278	0.0011244377163439673
ENSMUSG00000022440	C1qtnf6	C1q and tumor necrosis factor related protein 6	8.59643264797831e-6	0.9467764083262704	1.1419396427056496e-6	0.042656332541229115	0.6942233036749154	0.010144355112237442	1.5927555456259117e-4	1.1993295129776254	1.923451879475784e-5
ENSMUSG00000031376	Atp2b3	ATPase, Ca++ transporting, plasma membrane 3	9.138042133094546e-6	0.3005751857500594	1.2154628628682645e-6	8.278393160899304e-5	0.39109850990505246	5.4556131932433956e-6	0.04928095707768824	0.2100518615950664	0.01841500095407103
ENSMUSG00000031373	Car5b	carbonic anhydrase 5b, mitochondrial	9.197652178931076e-6	0.9965135195863803	1.2241850523670016e-6	0.014063044244296136	0.8659956655785771	0.0024964845212422536	8.080983149332901e-4	1.1270313735941835	1.3146497213527e-4
ENSMUSG00000033917	Gde1	glycerophosphodiester phosphodiesterase 1	9.258105580140347e-6	0.29298031518669077	1.2330298469539115e-6	NA	NA	NA	1.8790802375505584e-5	0.4170890584560587	1.5511772512170141e-6
ENSMUSG00000059824	Dbp	D site albumin promoter binding protein	9.282894359152084e-6	0.585819941628062	1.2371320438963142e-6	0.047936204647396584	0.42459659275079453	0.01184242992410453	1.3359737133032914e-4	0.7470432905053295	1.5696193230339034e-5
ENSMUSG00000020044	Timp3	tissue inhibitor of metalloproteinase 3	9.299457908022864e-6	0.3503895807310717	1.2401416307947338e-6	0.002962939319351278	0.35555818309924897	3.73583425231681e-4	0.004295376976997299	0.34522097836289434	9.429599246491958e-4
ENSMUSG00000001053	N4bp3	NEDD4 binding protein 3	9.352748468813638e-6	0.7643188814155816	1.249668539480059e-6	0.05888851304572682	0.5225602078104428	0.015569161777378823	1.0725724804759267e-4	1.0060775550207204	1.2110733864771743e-5
ENSMUSG00000026185	Igfbp5	insulin-like growth factor binding protein 5	9.357281935659332e-6	0.31264267872477797	1.251081428471661e-6	0.035645637128757485	0.23866903837678907	0.008058869209989324	2.212502292649569e-4	0.3866163190727669	2.830277667557415e-5
ENSMUSG00000070436	Serpinh1	serine (or cysteine) peptidase inhibitor, clade H, member 1	9.476667455521373e-6	0.6435516206898891	1.2694957783511337e-6	0.040558499005371944	0.47865608946891686	0.009502017018769102	1.8865055303896356e-4	0.8084471519108614	2.3465375440540452e-5
ENSMUSG00000020250	Txnrd1	thioredoxin reductase 1	9.507209128663548e-6	0.3205597365038803	1.2744072272874282e-6	0.013820695184513038	0.27043114378198296	0.0024451173831998825	9.032314525990388e-4	0.3706883292257776	1.496438435359712e-4
ENSMUSG00000063019	Manbal	mannosidase, beta A, lysosomal-like	9.582507333340361e-6	0.5034224902628268	1.285327258116472e-6	NA	NA	NA	8.719385663301422e-6	0.7502320161977811	6.438190397469177e-7
ENSMUSG00000054256	Msi1	musashi RNA-binding protein 1	9.786527265112558e-6	0.5258249179929981	1.3152255222155927e-6	0.07768066910197144	0.34378452300208745	0.022393582001103127	6.289350097876894e-5	0.7078653129839089	6.417925615275049e-6
ENSMUSG00000038150	Ormdl3	ORM1-like 3 (S. cerevisiae)	9.890510467326334e-6	0.4876775434956891	1.3314785437864676e-6	0.035645637128757485	0.37011257659866215	0.008065082911130068	2.468357306717628e-4	0.605242510392716	3.215060409853893e-5
ENSMUSG00000034730	Adgrb1	adhesion G protein-coupled receptor B1	9.898821483210268e-6	0.2783270633122107	1.3337323520033158e-6	0.033148947692187306	0.21704080842396353	0.00732290649872265	2.5730206208836337e-4	0.33961331820045787	3.3735800429078956e-5
ENSMUSG00000002763	Pex6	peroxisomal biogenesis factor 6	9.986607490157026e-6	0.36513780505620747	1.3464217637466947e-6	0.009758674113917332	0.33280103435947733	0.0015791661034856306	0.001368706191813479	0.3974745757529376	2.44862989892276e-4
ENSMUSG00000034685	Fam171a2	family with sequence similarity 171, member A2	1.0206849329307735e-5	0.3606643033788145	1.3778762356910728e-6	NA	NA	NA	4.042032661913123e-6	0.5517715271617943	2.7021265530774346e-7
ENSMUSG00000020536	Llgl1	LLGL1 scribble cell polarity complex component	1.0318638715496498e-5	0.4172935159099953	1.3938573474051165e-6	0.061805973992889944	0.28931278801422233	0.016521272391965942	9.639209763087575e-5	0.5452742438057684	1.0759197303058158e-5
ENSMUSG00000009894	Snap47	synaptosomal-associated protein, 47	1.0398648306914406e-5	0.2545315955315484	1.4055621406827287e-6	1.5395891161477028e-5	0.35942531716396553	7.755715033470701e-7	NA	NA	NA
ENSMUSG00000035640	Cbarp	calcium channel, voltage-dependent, beta subunit associated regulatory protein	1.0405408198601805e-5	0.265881446149623	1.4073734197712094e-6	0.07697586913864111	0.17633047166788407	0.022117365660382436	6.366932281625981e-5	0.355432420631362	6.530046133747341e-6
ENSMUSG00000038894	Irs2	insulin receptor substrate 2	1.0495543476947841e-5	0.30104172689054653	1.4213752487542577e-6	0.003432457197637341	0.29988135035509395	4.426398266598658e-4	0.004176599395415579	0.3022021034259992	9.122012998526909e-4
ENSMUSG00000000399	Ndufa9	NADH:ubiquinone oxidoreductase subunit A9	1.0556227717966398e-5	0.3684957737173597	1.4314146444098317e-6	0.0036948210374561866	0.3679910962219955	4.8380387603368336e-4	0.00396437411967416	0.36900045121272385	8.561573887790484e-4
ENSMUSG00000029713	Gnb2	guanine nucleotide binding protein (G protein), beta 2	1.0672937146790483e-5	0.34915432228664595	1.4481609705771956e-6	0.010258678623579992	0.31744214632330775	0.0016795455902315901	0.0013777181390723417	0.38086649824998414	2.467689812082244e-4
ENSMUSG00000027195	Hsd17b12	hydroxysteroid (17-beta) dehydrogenase 12	1.0721197008031672e-5	0.3909761608508906	1.4556339248375615e-6	0.004495475826110146	0.38574611504038225	6.107456591152834e-4	0.0033573794920086016	0.3962062066613989	7.043169951319692e-4
ENSMUSG00000038023	Atp6v0a2	ATPase, H+ transporting, lysosomal V0 subunit A2	1.0935507999390767e-5	0.34107206503901977	1.4875611243887898e-6	0.002724899901518339	0.3510597339608255	3.3611721376444623e-4	0.005366290682739299	0.331084396117214	0.0012336034391012018
ENSMUSG00000038059	Smim3	small integral membrane protein 3	1.0999870015356263e-5	0.9173754109861353	1.4980907902856605e-6	0.0103617924579557	0.8361028167725121	0.0017000025235083015	0.0014006611140614245	0.9986480051997584	2.521186344783918e-4
ENSMUSG00000032602	Slc25a20	solute carrier family 25 (mitochondrial carnitine/acylcarnitine translocase), member 20	1.1006311811441246e-5	0.5921833327626869	1.5000407713341818e-6	NA	NA	NA	5.860116502969788e-6	0.9171970182257306	4.1045584407931235e-7
ENSMUSG00000026192	Atic	5-aminoimidazole-4-carboxamide ribonucleotide formyltransferase/IMP cyclohydrolase	1.111224277299746e-5	0.4637583235696338	1.515436541370567e-6	3.769276862105513e-4	0.5337781281945692	3.173306493069077e-5	0.020105524193659116	0.39373851894469847	0.00614629325820132
ENSMUSG00000027864	Ptgfrn	prostaglandin F2 receptor negative regulator	1.1233962799897989e-5	0.3560894685483622	1.5330051884273802e-6	0.027449049765882926	0.280695540499303	0.005774884186922147	4.3405511514471606e-4	0.43148339659742146	6.261603727561151e-5
ENSMUSG00000048040	Arxes2	adipocyte-related X-chromosome expressed sequence 2	1.14710088331369e-5	0.5413277289601425	1.5693107918015287e-6	0.07201453784480037	0.3558077955902229	0.020070643645005607	1.0131271882491274e-4	0.7268476623300619	1.1404562931640743e-5
ENSMUSG00000026202	Tuba4a	tubulin, alpha 4A	1.1543754914252063e-5	0.28109054800989514	1.580258694808766e-6	0.02693426540001943	0.2256832328639499	0.005629282537257037	4.342705444040212e-4	0.33649786315584035	6.273324789315148e-5
ENSMUSG00000027067	Ssrp1	structure specific recognition protein 1	1.1559952056589919e-5	0.32521782451043485	1.5844702680860329e-6	0.0032986449189435704	0.3216643344751754	4.2083117701350307e-4	0.004629579538545129	0.32877131454569436	0.0010311027661971466
ENSMUSG00000042079	Hnrnpf	heterogeneous nuclear ribonucleoprotein F	1.1632935403782299e-5	0.46267520572062953	1.5974840992686466e-6	0.0037889102678247727	0.458537299989037	4.984118138905183e-4	0.004185276180815849	0.4668131114522221	9.162569493800529e-4
ENSMUSG00000070576	Mn1	meningioma 1	1.165709437391718e-5	0.3383625450669805	1.601807240373507e-6	0.007429246844230893	0.3156251378247576	0.0011195457808049142	0.002196037251986797	0.36109995230920333	4.28106977442436e-4
ENSMUSG00000052934	Fbxo31	F-box protein 31	1.1917900601247174e-5	0.32514427291014114	1.6397008072965793e-6	NA	NA	NA	9.216969187552653e-6	0.4850733129138474	6.877148578653536e-7
ENSMUSG00000032120	C2cd2l	C2 calcium-dependent domain containing 2-like	1.2191591794842879e-5	0.26494685095049825	1.6805109711169604e-6	0.04472325622874855	0.1943748110873327	0.010790213721367178	2.2455549157892986e-4	0.3355188908136638	2.8841812038387525e-5
ENSMUSG00000037428	Vgf	VGF nerve growth factor inducible	1.2217642959551494e-5	0.2873651850379378	1.685155791626226e-6	0.05120651390422223	0.2082951185669754	0.01294186886391539	1.6537830391381256e-4	0.36643525150890016	2.0114155828385725e-5
ENSMUSG00000032737	Inppl1	inositol polyphosphate phosphatase-like 1	1.2696194584348897e-5	0.40795262065964594	1.7555421304848858e-6	0.0017853488375486753	0.43582970588774317	2.0482307892174054e-4	0.008625336589141023	0.38007553543154865	0.002159868206527766
ENSMUSG00000006782	Cnp	2',3'-cyclic nucleotide 3' phosphodiesterase	1.2769492563568847e-5	0.24721576086390917	1.7678802350149228e-6	5.74462283676085e-4	0.29364696126207984	5.3070741466150866e-5	0.02087210554653524	0.20078456046573856	0.006427449046936151
ENSMUSG00000027878	Notch2	notch 2	1.280293396798554e-5	0.41659824609683044	1.7736144184063467e-6	0.0022959670457359336	0.44229259870922705	2.752863101503448e-4	0.007256712925016979	0.3909038934844338	0.0017645711839578077
ENSMUSG00000022415	Syngr1	synaptogyrin 1	1.3047755557237092e-5	0.27735807669154705	1.812031954382103e-6	NA	NA	NA	6.7840829300946505e-6	0.4166362688049922	4.845355530163349e-7
ENSMUSG00000034573	Ptpn13	protein tyrosine phosphatase, non-receptor type 13	1.3048685369177824e-5	0.4468448268255332	1.8132866496804517e-6	0.0017516855401817552	0.4839779845143265	1.9990338735965344e-4	0.009139362734566272	0.40971166913673995	0.002328002946189442
ENSMUSG00000030357	Fkbp4	FK506 binding protein 4	1.3413569362271907e-5	0.3070018466070552	1.8686202467065582e-6	0.011261279009156872	0.27474109967234395	0.0018825462537519209	0.0016005191915787163	0.33926259354176647	2.930994775917894e-4
ENSMUSG00000055782	Abcd2	ATP-binding cassette, sub-family D (ALD), member 2	1.3431532545789672e-5	0.3840543230983566	1.8722812554124135e-6	0.00470766465864447	0.3816855355612858	6.436339587640374e-4	0.003991787946742845	0.38642311063542734	8.639175328541186e-4
ENSMUSG00000052430	Bmpr1b	bone morphogenetic protein receptor, type 1B	1.348658674549509e-5	0.4677059658568842	1.8811188447740499e-6	0.0015181066754369878	0.5074198203733555	1.6879491974797526e-4	0.010231349066483174	0.4279921113404128	0.0026705824441626918
ENSMUSG00000041133	Smc1a	structural maintenance of chromosomes 1A	1.3548044989298075e-5	0.31834628436905593	1.8908597250654952e-6	1.0853037333041983e-4	0.40394585633931246	7.564266510047376e-6	0.048529112219908896	0.23274671239879943	0.018088009480050578
ENSMUSG00000055003	Lrtm2	leucine-rich repeats and transmembrane domains 2	1.3760892245477504e-5	0.3775368427047077	1.9229401740424013e-6	0.0567920382609652	0.2662453137371398	0.014789542267735179	1.7367090042271494e-4	0.4888283716722757	2.1332473234015876e-5
ENSMUSG00000031938	4931406C07Rik	RIKEN cDNA 4931406C07 gene	1.3788436150269796e-5	0.5210858737901869	1.927978521486012e-6	0.008568841043305696	0.4736988044513737	0.0013422768338344816	0.0022196650819716504	0.568472943129	4.334789740001567e-4
ENSMUSG00000049556	Lingo1	leucine rich repeat and Ig domain containing 1	1.392084126446133e-5	0.2700836986498809	1.9476929639399876e-6	0.09109991247040991	0.1745579707604272	0.027762959609933427	6.531114268286411e-5	0.36560942653933465	6.7209689658118596e-6
ENSMUSG00000061306	Slc38a10	solute carrier family 38, member 10	1.4169100835323987e-5	0.3381457568925669	1.9860940962133597e-6	NA	NA	NA	3.668579882159083e-6	0.5274397666006256	2.439812894975117e-7
ENSMUSG00000083282	Ctsf	cathepsin F	1.4266852935990664e-5	0.49286995290190555	2.0010267293988456e-6	0.049097953604125784	0.36363802869808554	0.01224378365130058	2.1085522111888942e-4	0.6221018771057256	2.6747306655910554e-5
ENSMUSG00000020122	Egfr	epidermal growth factor receptor	1.471937007450457e-5	0.4642626516896984	2.067034803872461e-6	0.008853753827300657	0.43005331385243506	0.0014049607794781177	0.002260049277795949	0.4984719895269617	4.4292520996742836e-4
ENSMUSG00000056708	Ier5	immediate early response 5	1.4932066691412083e-5	0.42038627380719457	2.102055795771976e-6	NA	NA	NA	8.927628187279944e-6	0.6476221767153185	6.630456197056872e-7
ENSMUSG00000020524	Gria1	glutamate receptor, ionotropic, AMPA1 (alpha 1)	1.5149679795924601e-5	0.26089788316496204	2.1392241719941836e-6	0.002253374026687259	0.2813035522134706	2.686244203296638e-4	0.008691314591041383	0.24049221411645355	0.002181914328778748
ENSMUSG00000042428	Mgat3	mannoside acetylglucosaminyltransferase 3	1.5762244906603622e-5	0.30068799723015194	2.231160518566078e-6	NA	NA	NA	2.0097987408986553e-6	0.4817793492435897	1.2291445762935795e-7
ENSMUSG00000003420	Fcgrt	Fc receptor, IgG, alpha chain transporter	1.630229478489127e-5	0.7613919403924132	2.314636178377558e-6	0.0014995271732285217	0.8542328121270993	1.6608236784485653e-4	0.012765201271634868	0.6685510686577271	0.003497134412034188
ENSMUSG00000032333	Stoml1	stomatin-like 1	1.6588200872395118e-5	0.39359895646146714	2.356660643218732e-6	0.0862846663385512	0.25230148119533025	0.025893587008696595	1.1129204249903804e-4	0.534896431727604	1.268151368422576e-5
ENSMUSG00000066026	Dhrs3	dehydrogenase/reductase (SDR family) member 3	1.6864109312987224e-5	0.5942523583370722	2.3973132189944745e-6	0.018779463011291922	0.4940879196249389	0.0035734922283196737	0.0011348217228180028	0.6944167970492056	1.9567917052645456e-4
ENSMUSG00000034412	Tbc1d10a	TBC1 domain family, member 10a	1.686638237298158e-5	0.6640489062025946	2.40054609811262e-6	0.02464388655096219	0.5496862575695272	0.005043238618251173	7.411278319054229e-4	0.778411554835662	1.1833240894133855e-4
ENSMUSG00000024955	Esrra	estrogen related receptor, alpha	1.7097308194251148e-5	0.42652333006278925	2.4378375265330066e-6	NA	NA	NA	4.885225173572644e-5	0.6025236459235462	4.765970560951143e-6
ENSMUSG00000017754	Pltp	phospholipid transfer protein	1.7116895932299944e-5	0.5653758955286501	2.442106950058148e-6	NA	NA	NA	3.3331894653216503e-5	0.8004187776677743	3.0505598401675762e-6
ENSMUSG00000016637	Ift27	intraflagellar transport 27	1.722192366376517e-5	0.7594352154555698	2.4585770433478268e-6	NA	NA	NA	6.743840334005229e-5	1.0499552306788598	7.021319143573114e-6
ENSMUSG00000026587	Astn1	astrotactin 1	1.735058643178655e-5	0.24944547532376665	2.4784413983471513e-6	8.366964968276072e-5	0.3363449330248906	5.542341972465116e-6	0.07601609535146514	0.16254601762264273	0.03190013834942447
ENSMUSG00000031834	Pik3r2	phosphoinositide-3-kinase regulatory subunit 2	1.823861237446163e-5	0.3126447438187543	2.6178772527477057e-6	0.06890597315418565	0.21648975987640953	0.019031909431527855	1.6486170380992037e-4	0.4087997277610991	2.0037103482116605e-5
ENSMUSG00000029752	Asns	asparagine synthetase	1.8615359141322086e-5	0.3085480422558856	2.6735593004659082e-6	9.388984703448006e-4	0.3474814125679125	9.513634151738235e-5	0.017805336141505448	0.2696146719438588	0.005272640297920141
ENSMUSG00000034158	Lrrc58	leucine rich repeat containing 58	1.87991650042501e-5	0.273096662664738	2.7015793062262283e-6	0.017076127175072654	0.24018448637590192	0.0031668828971281125	0.0013307378844402426	0.30600883895357406	2.3588944643532293e-4
ENSMUSG00000045817	Zfp36l2	zinc finger protein 36, C3H type-like 2	1.8934369720642714e-5	0.5633209287769285	2.7259090023076587e-6	0.02813231499679353	0.45499977735246194	0.005942899976464018	7.275251955003761e-4	0.671642080201395	1.1540747300312186e-4
ENSMUSG00000110332	Gm19935	predicted gene, 19935	1.89783801128858e-5	1.0094608360309416	2.7355191209033185e-6	NA	NA	NA	9.472962019429602e-5	1.392628409386509	1.0524605435198247e-5
ENSMUSG00000042364	Snx18	sorting nexin 18	1.9174332037181563e-5	0.3093275508526406	2.7720331660757613e-6	0.024982896581266262	0.25210616426240706	0.005137516212346999	8.84217595951679e-4	0.3665489374428741	1.4583145376171916e-4
ENSMUSG00000078234	Klhdc7a	kelch domain containing 7A	1.9210031301944043e-5	0.5707036686729573	2.78216532010386e-6	0.016991183759514104	0.5013081903091233	0.003146732643118846	0.0013849356307475771	0.6400991470367912	2.483637691990178e-4
ENSMUSG00000025537	Phkg1	phosphorylase kinase gamma 1	1.9613905171519692e-5	0.6171828230824269	2.8474253776992703e-6	0.019986370929959897	0.5352984411024493	0.003870387538838952	0.0011346217475572175	0.6990672050624046	1.955468171844493e-4
ENSMUSG00000072825	Cep170b	centrosomal protein 170B	2.015919847368318e-5	0.269973049632465	2.93354333003567e-6	NA	NA	NA	9.566220152089558e-6	0.40846644688901457	7.228507593574099e-7
ENSMUSG00000048807	Slc35e4	solute carrier family 35, member E4	2.1375024695230345e-5	0.5849025805963056	3.1141565349990557e-6	0.018456855717863794	0.5017139053837198	0.003505735900175629	0.0014255631669238178	0.6680912558088914	2.571252119414908e-4
ENSMUSG00000060477	Irak2	interleukin-1 receptor-associated kinase 2	2.1587289396410507e-5	0.5912282030570533	3.1469437660600153e-6	0.016655401770490335	0.5118602071137348	0.003067306372810909	0.001653925388936352	0.6705961990003716	3.0501962231915125e-4
ENSMUSG00000020902	Ntn1	netrin 1	2.1942178125560652e-5	0.4246870403816984	3.2005713111638976e-6	0.03807493426001335	0.324182238252631	0.0087658069127901	5.852399174943267e-4	0.5251918425107659	8.961768883133067e-5
ENSMUSG00000020827	Mink1	misshapen-like kinase 1 (zebrafish)	2.2685208906310667e-5	0.24981898743313372	3.3128662708862213e-6	0.013501368151454328	0.2282893549451938	0.0023804706720928705	0.0021151505428531055	0.2713486199210736	4.101490917220548e-4
ENSMUSG00000029482	Aacs	acetoacetyl-CoA synthetase	2.3083922146282303e-5	0.37704433619037103	3.379057697079364e-6	1.0193422559869846e-4	0.5046489958015316	7.0429841028687546e-6	0.0782678719980354	0.24943967657921054	0.03304088377110198
ENSMUSG00000028684	Urod	uroporphyrinogen decarboxylase	2.314779843282077e-5	0.4330736055990857	3.3934798079104472e-6	NA	NA	NA	1.1129204249903804e-4	0.5925700631959598	1.2681054270517614e-5
ENSMUSG00000013833	Med16	mediator complex subunit 16	2.314779843282077e-5	0.3558337302939751	3.394398114016675e-6	0.0948262085376346	0.2287748628872556	0.02931782718778078	1.305665139068234e-4	0.4828925977006946	1.5283253633361454e-5
ENSMUSG00000027875	Hmgcs2	3-hydroxy-3-methylglutaryl-Coenzyme A synthase 2	2.321319376498899e-5	0.8052109046918678	3.4079923909265303e-6	3.4931143109122174e-4	1.0204343440225556	2.901638127670547e-5	0.04365487714739033	0.5899874653611801	0.01591729196084007
ENSMUSG00000041417	Pik3r1	phosphoinositide-3-kinase regulatory subunit 1	2.3234881588590427e-5	0.27706115584889207	3.415184872505657e-6	0.014592786709638941	0.2500775244366906	0.0026131825419831315	0.0020032115423759	0.3040447872610935	3.84683476282226e-4
ENSMUSG00000041236	Vps41	VPS41 HOPS complex subunit	2.331714470145269e-5	0.2745951498730857	3.429287649096596e-6	0.002952195389315549	0.29204270709841296	3.717937780040284e-4	0.009810500063166054	0.25714759264775844	0.002537884041183041
ENSMUSG00000020361	Hspa4	heat shock protein 4	2.379328194382583e-5	0.294754609768945	3.5034186386708093e-6	1.122477316183849e-4	0.3958149933326271	7.862993440474612e-6	0.07909508865842213	0.19369422620526297	0.03355576910992642
ENSMUSG00000024620	Pdgfrb	platelet derived growth factor receptor, beta polypeptide	2.4530932825105775e-5	0.4342209973033667	3.620497374601568e-6	0.012385530354952098	0.39857792996223246	0.002128178768831586	0.002587154190435115	0.469864064644501	5.177041562148574e-4
ENSMUSG00000039004	Bmp6	bone morphogenetic protein 6	2.4578932966966426e-5	0.6875923517793682	3.629701823466447e-6	0.006054031630085124	0.6737815657956332	8.642648449746297e-4	0.005416557270241206	0.7014031377631031	0.0012474948599623928
ENSMUSG00000010529	Gm266	predicted gene 266	2.4945701665095515e-5	1.21315898758933	3.6911153956714483e-6	0.034675175870757906	0.9727457642825231	0.0077617598020026535	7.060698494145223e-4	1.453572210896137	1.1169948277635072e-4
ENSMUSG00000017639	Rab11fip4	RAB11 family interacting protein 4 (class II)	2.5623419586002826e-5	0.2494630242572503	3.801628714562655e-6	NA	NA	NA	6.846115653743858e-7	0.4243932121152266	3.631813272709801e-8
ENSMUSG00000011179	Odc1	ornithine decarboxylase, structural 1	2.629923093509499e-5	0.45803325396315114	3.9087013629922085e-6	NA	NA	NA	1.1258758728007708e-4	0.6210962874382835	1.2848561888341412e-5
ENSMUSG00000022031	Elp3	elongator acetyltransferase complex subunit 3	2.6650102981901914e-5	0.31927917105095677	3.963148239523756e-6	5.692525607493286e-4	0.3814589512450573	5.249124363331599e-5	0.03267125460772244	0.2570993908568562	0.011086751973327015
ENSMUSG00000045216	Hs6st1	heparan sulfate 6-O-sulfotransferase 1	2.66724095792986e-5	0.3203208006179605	3.968766197212981e-6	0.07825460457610685	0.21665095305080648	0.022653536872027483	2.21773873751441e-4	0.42399064818511445	2.840802229974035e-5
ENSMUSG00000050821	Fam131a	family with sequence similarity 131, member A	2.7104292386990196e-5	0.2973789299524489	4.0423808795916544e-6	0.03558144253645682	0.23759271842151783	0.008032976757106474	7.468121911508012e-4	0.35716514148337997	1.1936884242236129e-4
ENSMUSG00000048450	Msx1	msh homeobox 1	2.714228747216303e-5	0.980884972375289	4.050388797277844e-6	NA	NA	NA	1.858591295651266e-4	1.401310451779359	2.3070067061521366e-5
ENSMUSG00000021140	Pcnx	pecanex homolog	2.7157976591823676e-5	0.2542513393281057	4.055072671478201e-6	2.0211407729644866e-4	0.3322185470664363	1.5446655092267186e-5	0.06434576783640106	0.17628413158977504	0.0259481121914237
ENSMUSG00000029998	Pcyox1	prenylcysteine oxidase 1	2.7186674643667273e-5	0.30473597851519013	4.0617027933090415e-6	0.028812347489416294	0.2506862848998221	0.006138747373316505	0.0010216902012345254	0.3587856721305581	1.728227796619429e-4
ENSMUSG00000013465	Nelfb	negative elongation factor complex member B	2.7640578227018698e-5	0.3722100897936113	4.134284710226035e-6	NA	NA	NA	2.6143433245703988e-5	0.5571222734733817	2.2731459252712516e-6
ENSMUSG00000018765	Fxr2	fragile X mental retardation, autosomal homolog 2	2.8237992102382947e-5	0.31386471774230745	4.230949045272076e-6	0.039613458308434546	0.24560903600088266	0.00920824782270323	6.838454447240499e-4	0.3821203994837322	1.0734807144711219e-4
ENSMUSG00000025732	Mcrip2	MAPK regulated corepressor interacting protein 2	2.8330639600947958e-5	0.642778604166628	4.247274357495691e-6	NA	NA	NA	5.246425677012417e-5	0.9303495001844339	5.199812906829351e-6
ENSMUSG00000038351	Sgsm2	small G protein signaling modulator 2	2.8436002611373472e-5	0.29772254966532113	4.265523034691492e-6	NA	NA	NA	9.970807437699151e-6	0.4632435584402812	7.594430231595231e-7
ENSMUSG00000033880	Lgals3bp	lectin, galactoside-binding, soluble, 3 binding protein	2.9425038778581587e-5	0.6105038482101776	4.426573590084214e-6	0.011379885817879062	0.5534534048161874	0.0019161163733718563	0.003411033254683259	0.6675542916041676	7.17043736881144e-4
ENSMUSG00000031633	Slc25a4	solute carrier family 25 (mitochondrial carrier, adenine nucleotide translocator), member 4	2.9599094496881056e-5	0.31996115469938635	4.460417328219719e-6	NA	NA	NA	1.6119753142506062e-5	0.48012488129641057	1.3070445919050892e-6
ENSMUSG00000076431	Sox4	SRY (sex determining region Y)-box 4	2.9858713354479475e-5	0.4431577918151699	4.504691594667869e-6	0.02539676708252025	0.3632468287211672	0.005248913476211379	0.001399259949453118	0.5230687549091726	2.5165677517551547e-4
ENSMUSG00000003363	Pld3	phospholipase D family, member 3	3.024695327408818e-5	0.22321913384167158	4.5684822895651175e-6	0.02229473625019444	0.19367047481042957	0.004451658373233474	0.0015591628659418933	0.25276779287291357	2.839120857416835e-4
ENSMUSG00000072949	Acot1	acyl-CoA thioesterase 1	3.1151760659366915e-5	0.8528201540090389	4.723134358025004e-6	0.002962939319351278	0.9191696489123111	3.736580078402112e-4	0.01248443741608862	0.7864706591057665	0.003395720530914567
ENSMUSG00000037016	Frem2	Fras1 related extracellular matrix protein 2	3.1151760659366915e-5	0.5664562503996287	4.723953699574488e-6	0.011833332530653181	0.5242326790591215	0.002010309562129073	0.003471735326950241	0.6086798217401358	7.313014464256437e-4
ENSMUSG00000022840	Adcy5	adenylate cyclase 5	3.1382025961384246e-5	0.26341250307023223	4.764285835593572e-6	0.02859365429832304	0.22113724033521817	0.0060872197712638024	0.0011626347918661053	0.3056877658052463	2.012773248749481e-4
ENSMUSG00000003573	Homer3	homer scaffolding protein 3	3.1861617771776794e-5	0.5487916404815956	4.84534047542849e-6	NA	NA	NA	6.327650020733919e-6	0.8769783559533527	4.481152994930172e-7
ENSMUSG00000007815	Rhoa	ras homolog family member A	3.187633260039808e-5	0.3274903082245503	4.850327845001485e-6	0.03531338170519949	0.2645011193083998	0.007936042966098022	9.032314525990388e-4	0.39047949714070074	1.4966856037632652e-4
ENSMUSG00000001418	Glmp	glycosylated lysosomal membrane protein	3.2171486976779554e-5	0.43572925729317197	4.90078892443653e-6	0.0962478958946497	0.28756312125512373	0.03002090844087409	1.7192749654946528e-4	0.5838953933312202	2.1073835296885204e-5
ENSMUSG00000061808	Ttr	transthyretin	3.223994204910336e-5	0.5391842868232475	4.9167788788764545e-6	0.07585373174269142	0.38201708030551346	0.02162482389455664	2.488782031157486e-4	0.6963514933409816	3.2481042121463614e-5
ENSMUSG00000027570	Col9a3	collagen, type IX, alpha 3	3.247503125559568e-5	0.570267657751801	4.9582338758219925e-6	0.06034810170323895	0.41807661842982113	0.016033136655393423	4.051911461381514e-4	0.722458697073781	5.7669748221163615e-5
ENSMUSG00000030811	Fbxl19	F-box and leucine-rich repeat protein 19	3.264188745467897e-5	0.34646617970238414	4.986524858296943e-6	0.06514504654679304	0.24895228502783082	0.017647158816629448	3.7050244493465274e-4	0.44398007437693743	5.190166225945623e-5
ENSMUSG00000032867	Fbxw8	F-box and WD-40 domain protein 8	3.3225492834574394e-5	0.35350814960002674	5.0820702410732e-6	0.0038271007540434878	0.3667652535490359	5.044259425669326e-4	0.010429929715134798	0.3402510456510176	0.0027332119791753226
ENSMUSG00000032959	Pebp1	phosphatidylethanolamine binding protein 1	3.4459743291002644e-5	0.36675285690980786	5.282787703119883e-6	NA	NA	NA	2.143684884282539e-6	0.6056945525301458	1.3239699621722573e-7
ENSMUSG00000054874	Pcnx3	pecanex homolog 3	3.4459743291002644e-5	0.34551627260457	5.288782921215923e-6	0.014518159135746733	0.31909679031934957	0.0025935571094739484	0.003019258221478166	0.37193575488979047	6.219976368470616e-4
ENSMUSG00000043445	Pgp	phosphoglycolate phosphatase	3.4832060718843976e-5	0.37392429163403157	5.351151569072812e-6	NA	NA	NA	1.546856771617504e-4	0.5059363190592095	1.8586832423558897e-5
ENSMUSG00000049517	Rps23	ribosomal protein S23	3.5983769728026425e-5	0.5361552666617468	5.543604997347986e-6	NA	NA	NA	1.074859722860586e-6	0.9088701756512684	6.10073059296356e-8
ENSMUSG00000033316	Galnt9	polypeptide N-acetylgalactosaminyltransferase 9	3.600448673262865e-5	0.28102741698115735	5.553008046057105e-6	0.00258782895200206	0.30484338626223684	3.172004606913592e-4	0.015219642713747351	0.25721144770007787	0.004345468591607326
ENSMUSG00000018042	Cyb5r3	cytochrome b5 reductase 3	3.675183934362708e-5	0.4101177503391883	5.680953687896121e-6	NA	NA	NA	2.6710059618458834e-5	0.6134057583981638	2.3454533504348394e-6
ENSMUSG00000017740	Slc12a5	solute carrier family 12, member 5	3.837924450236184e-5	0.23637861708762795	5.942443188280816e-6	0.0011735903860076924	0.28134376480694995	1.2309893119859862e-4	0.030179897354771924	0.19141346936830594	0.010057929645860272
ENSMUSG00000001663	Gstt1	glutathione S-transferase, theta 1	3.840121748470343e-5	1.0331268687911042	5.949157819591768e-6	0.0021153091860123666	1.1570349237009185	2.495979533849504e-4	0.018817545257713144	0.9092188138812899	0.005645425895482301
ENSMUSG00000036285	Noa1	nitric oxide associated 1	3.8453703465372304e-5	0.518928914693481	5.9672399322181294e-6	0.002935600174463703	0.5611130876971602	3.689441433790749e-4	0.014738156506271817	0.47674474168980197	0.004163500608819132
ENSMUSG00000051695	Pcbp1	poly(rC) binding protein 1	3.8682949012923936e-05	0.3204554879032903	6.00615097241983e-6	0.027449049765882926	0.27048630103721477	0.005770563695877924	0.0015910442432772755	0.37042467476936586	2.9079613299277864e-4
ENSMUSG00000018574	Acadvl	acyl-Coenzyme A dehydrogenase, very long chain	3.8927237490975055e-5	0.49111139183224445	6.047438516453557e-6	0.02179532772478228	0.4302104139242125	0.004322216720372161	0.0021168913985648726	0.5520123697402763	4.1103446374273514e-4
ENSMUSG00000022197	Pdzd2	PDZ domain containing 2	3.9445388553811575e-5	0.27268918328644043	6.131337028721509e-6	0.0057397078625782355	0.2791787199593143	8.124610197956426e-4	0.008919595091751024	0.2661996466135666	0.0022535576661553308
ENSMUSG00000032754	Slc8b1	solute carrier family 8 (sodium/lithium/calcium exchanger), member B1	4.007590495360438e-5	1.0588805580452747	6.2362574429657805e-6	0.012626503935985587	1.0113779881233154	0.0021848328211495805	0.004076720940645141	1.106383127967234	8.861280317872139e-4
ENSMUSG00000029581	Fscn1	fascin actin-bundling protein 1	4.069496943691766e-5	0.26033433499748854	6.3431216917545246e-6	0.042383750599125705	0.20694575927156067	0.010057594919192168	8.96819218077617e-4	0.3137229107234164	1.4814187894579802e-4
ENSMUSG00000045752	Tssc4	tumor-suppressing subchromosomal transferable fragment 4	4.1252705811272645e-5	0.4589596629900347	6.442179955251026e-6	0.011289544583581739	0.4345886182581517	0.0018901928781792595	0.004780595555991715	0.4833307077219178	0.001071747420859352
ENSMUSG00000000168	Dlat	dihydrolipoamide S-acetyltransferase (E2 component of pyruvate dehydrogenase complex)	4.1252705811272645e-5	0.28206044612815057	6.444289676892501e-6	0.013482789395438354	0.26165019971854764	0.002374868967953517	0.0039524262371735406	0.3024706925377535	8.516484723936431e-4
ENSMUSG00000028127	Abcd3	ATP-binding cassette, sub-family D (ALD), member 3	4.1588960973296295e-5	0.31984931830514013	6.503992602828102e-6	7.546126908411596e-4	0.38318019240970963	7.309842593070147e-5	0.03820554715804873	0.25651844420057057	0.013495360615216903
ENSMUSG00000027087	Itgav	integrin alpha V	4.1912455056378404e-5	0.27032889406731425	6.565428998739169e-6	2.1167695256389436e-5	0.4054508268539074	1.126582245595815e-6	NA	NA	NA
ENSMUSG00000073424	Cyp4f15	cytochrome P450, family 4, subfamily f, polypeptide 15	4.216727092326671e-5	0.6988462384359461	6.612619558224694e-6	0.011376065597652843	0.6788765117469198	0.0019135105594257778	0.004813439080236447	0.7188159651249725	0.0010828473321190936
ENSMUSG00000063415	Cyp26b1	cytochrome P450, family 26, subfamily b, polypeptide 1	4.2523835518249746e-5	0.4875528037287302	6.675871702166354e-6	0.06524933154255476	0.3479683219930833	0.017712282986749976	5.476751647508411e-4	0.6271372854643771	8.272053941850451e-5
ENSMUSG00000031451	Gas6	growth arrest specific 6	4.292471782300178e-5	0.36272764246297373	6.742509372525338e-6	NA	NA	NA	6.994008255953826e-5	0.5204983496312475	7.34106355022047e-6
ENSMUSG00000031207	Msn	moesin	4.320163607286374e-5	0.3881669449084674	6.78973353961509e-6	0.0025785287925671214	0.4184572000780705	3.15838082070673e-4	0.01697798185336465	0.35787668973886433	0.004966129255995819
ENSMUSG00000040848	Sft2d2	SFT2 domain containing 2	4.3294839853913875e-5	0.4539316763434463	6.8081163679535065e-6	0.09616360927224502	0.2994171171520405	0.02996143851387467	2.738239140565573e-4	0.608446235534852	3.6232716653390746e-5
ENSMUSG00000040813	Tex264	testis expressed gene 264	4.33538585171049e-5	0.34514423409634365	6.821136714845107e-6	0.08864710153949024	0.23420272610476212	0.02678606026850982	3.066997462172553e-4	0.45608574208792513	4.124427709416899e-5
ENSMUSG00000029191	Rfc1	replication factor C (activator 1) 1	4.337327320085055e-5	0.37103463761417294	6.8279326827872215e-6	4.795499359319318e-5	0.5213029582072556	2.920402439126575e-6	NA	NA	NA
ENSMUSG00000020664	Dld	dihydrolipoamide dehydrogenase	4.339651670882014e-5	0.2699140418616176	6.83533507377776e-6	0.0016378443435351921	0.30821146838734986	1.845100243816925e-4	0.02468344040806872	0.23161661533588532	0.007890695260269358
ENSMUSG00000026933	Camsap1	calmodulin regulated spectrin-associated protein 1	4.385399038274765e-5	0.24771576866734424	6.929631764786511e-6	0.005636360505284222	0.25492283205472593	7.968597315760235e-4	0.009911575984664146	0.24050870527996254	0.002574290976436103
ENSMUSG00000016382	Pls3	plastin 3 (T-isoform)	4.4613897426584964e-5	0.28429647812047093	7.073263475378518e-6	1.2473261816604647e-5	0.43259559229326405	6.111285009774381e-7	NA	NA	NA
ENSMUSG00000028159	Dapp1	dual adaptor for phosphotyrosine and 3-phosphoinositides 1	4.464920312275199e-5	0.8857276162349866	7.082712373220124e-6	0.023818298767877825	0.7913323908293931	0.0048302268958234085	0.002120443295989759	0.9801228416405803	4.1190703895186207e-4
ENSMUSG00000031543	Ank1	ankyrin 1, erythroid	4.555638043465415e-5	0.2945140201965655	7.234477389821297e-6	0.07795020531325612	0.20834787048363085	0.02253852222979682	3.840579020843378e-4	0.3806801699095001	5.433062705238627e-5
ENSMUSG00000026965	Anapc2	anaphase promoting complex subunit 2	4.573993909906406e-5	0.2852430131346843	7.267572485161391e-6	0.0025320050504862575	0.31475376502287683	3.092658631491884e-4	0.018942460912845967	0.2557322612464918	0.005691071453415208
ENSMUSG00000024130	Abca3	ATP-binding cassette, sub-family A (ABC1), member 3	4.574293739538921e-5	0.26777448060785664	7.2719946191410615e-6	0.002094497398054575	0.3041032915568805	2.4625204464318e-4	0.02244342054993767	0.23144566965883281	0.00702495232100538
ENSMUSG00000001416	Cct3	chaperonin containing Tcp1, subunit 3 (gamma)	4.602312381632357e-5	0.29091554639581907	7.336386855220043e-6	0.0022682799228575276	0.32224721523213923	2.7098832857393905e-4	0.020297904295337236	0.2595838775594989	0.006219111192705759
ENSMUSG00000003534	Ddr1	discoidin domain receptor family, member 1	4.627783934825885e-5	0.4150910767080826	7.384973932052003e-6	0.048008279345815745	0.32612611290480686	0.011868517950927967	8.488646050166616e-4	0.5040560405113583	1.3919534323614887e-4
ENSMUSG00000036181	Hist1h1c	histone cluster 1, H1c	4.641058398931204e-5	0.6770922933577281	7.41016052481813e-6	0.02951631517980819	0.5789525027900232	0.006321833053693068	0.0017105691543799358	0.7752320839254332	3.1767923655481775e-4
ENSMUSG00000009863	Sdhb	succinate dehydrogenase complex, subunit B, iron sulfur (Ip)	4.654407684767252e-5	0.322056692425134	7.439504390471592e-6	0.037138585239509025	0.2642842267208159	0.00849257219614754	0.0012670878895762903	0.37982915812945217	2.2253005634238998e-4
ENSMUSG00000020393	Kremen1	kringle containing transmembrane protein 1	4.678478094260657e-5	0.450637244570124	7.48212294121613e-6	0.018268828705379322	0.39245415908988945	0.003452787262963188	0.003300259054570267	0.5088203300503585	6.885015206781028e-4
ENSMUSG00000059119	Nap1l4	nucleosome assembly protein 1-like 4	4.678478094260657e-5	0.2804272697142738	7.486049223543103e-6	0.07056048201289307	0.19972252516145797	0.019610616151603682	5.222486754683217e-4	0.3611320142670897	7.806926201902886e-5
ENSMUSG00000038025	Phf2	PHD finger protein 2	4.7147834078843964e-5	0.30181776314597564	7.54820840596346e-6	0.0517378355201363	0.22868959895996455	0.013120782923246848	8.456145531658302e-4	0.3749459273319867	1.3851652173396976e-4
ENSMUSG00000027895	Kcnc4	potassium voltage gated channel, Shaw-related subfamily, member 4	4.7169946242571706e-5	0.28268178037914493	7.555817318421087e-6	0.09733286812034785	0.18523433035723208	0.030460074660624687	3.1449915702253813e-4	0.3801292304010577	4.25992468041766e-5
ENSMUSG00000056666	Retsat	retinol saturase (all trans retinol 13,14 reductase)	4.744281892565115e-5	0.6033363325390639	7.615896318522971e-6	0.0077701704537332375	0.5796053216470749	0.0011817817254910956	0.007643936025097588	0.627067343431053	0.0018785106301650156
ENSMUSG00000039057	Myo16	myosin XVI	4.763737960136568e-5	0.268686687266595	7.651237886461045e-6	0.03690021535763009	0.21650894998270162	0.00841578274869093	0.001389426637928369	0.3208644245504884	2.4952870354238456e-4
ENSMUSG00000018672	Copz2	coatomer protein complex, subunit zeta 2	4.8978558050621905e-5	1.045278276038528	7.887774336281472e-6	2.661148850768994e-4	1.4125350765704698	2.116431674639017e-5	0.08756021420923156	0.6780214755065861	0.03802861024268791
ENSMUSG00000030286	Emc3	ER membrane protein complex subunit 3	4.924634564891703e-5	0.43796933369488217	7.935148250856293e-6	NA	NA	NA	2.1182795761496334e-4	0.5904962422249354	2.689646800735151e-5
ENSMUSG00000054091	1810037I17Rik	RIKEN cDNA 1810037I17 gene	5.0611618082338986e-5	0.548957150780405	8.172599762799843e-6	0.09085835920008274	0.3769633499152618	0.027665833518182702	3.345898224787221e-4	0.7209509516455481	4.594729555646732e-5
ENSMUSG00000049686	Orai1	ORAI calcium release-activated calcium modulator 1	5.10992496323839e-5	0.7009480833198247	8.25574868985207e-6	0.0935877266397616	0.46695867200946356	0.02871487480873217	3.719962202600646e-4	0.9349374946301858	5.2143005082602e-5
ENSMUSG00000026600	Soat1	sterol O-acyltransferase 1	5.1225037218651716e-5	0.33975441677501445	8.280489929073865e-6	8.271964520952582e-6	0.5234961412165704	3.838796611983515e-7	NA	NA	NA
ENSMUSG00000020432	Tcn2	transcobalamin 2	5.135685342961646e-5	0.539419326257911	8.306227911716627e-6	0.007211977288547556	0.5546599483604819	0.0010787172102425138	0.009319575215524692	0.5241787041553402	0.002387573396886771
ENSMUSG00000063870	Chd4	chromodomain helicase DNA binding protein 4	5.16866956920396e-5	0.2556885555578241	8.364033564932829e-6	1.9790874176626823e-4	0.34673422677947935	1.5056974919162304e-5	NA	NA	NA
ENSMUSG00000055943	Emc7	ER membrane protein complex subunit 7	5.197771020048405e-5	0.27973132542854867	8.420093138662041e-6	0.002848017107477491	0.3076107063698105	3.5496159340202223e-4	0.019414253801675725	0.2518519444872868	0.005862960627936402
ENSMUSG00000004040	Stat3	signal transducer and activator of transcription 3	5.208700923608774e-5	0.347943111250783	8.442291930872844e-6	0.007169751721220044	0.3504989180567873	0.0010711644941907286	0.009316546957043734	0.3453873044447787	0.0023859939545814585
ENSMUSG00000030376	Slc8a2	solute carrier family 8 (sodium/calcium exchanger), member 2	5.3102416647135305e-5	0.23846173720432226	8.629772531976444e-6	7.969191655145224e-4	0.296141258615657	7.788401746984853e-5	0.04907721069404058	0.18078221579298756	0.01832193288051476
ENSMUSG00000026239	Pde6d	phosphodiesterase 6D, cGMP-specific, rod, delta	5.3260972830159896e-5	0.41843388345048443	8.660134027848822e-6	NA	NA	NA	1.3065857280050177e-4	0.5821106100377553	1.5305299910556493e-5
ENSMUSG00000038991	Txndc5	thioredoxin domain containing 5	5.350468552208498e-5	0.4132152628187769	8.712720709975468e-6	NA	NA	NA	3.0920508756860293e-4	0.5528145059960384	4.1634533053962666e-5
ENSMUSG00000020315	Sptbn1	spectrin beta, non-erythrocytic 1	5.426349908485287e-5	0.3393089301769435	8.846546473766232e-6	1.8945299514438087e-8	0.6756435809545287	4.1345301277950793e-10	NA	NA	NA
ENSMUSG00000069171	Nr2f1	nuclear receptor subfamily 2, group F, member 1	5.435672632463101e-5	0.367375717686314	8.866434010167966e-6	0.0012927527308100061	0.43442648771764947	1.3849727349832033e-4	0.03518325776212063	0.3003249476549786	0.012154657753583467
ENSMUSG00000005161	Prdx2	peroxiredoxin 2	5.4880940919594913e-5	0.3517548388112374	8.956675599057498e-6	NA	NA	NA	1.6957131899771654e-4	0.4839032934663348	2.070018938216133e-5
ENSMUSG00000041120	Nbl1	NBL1, DAN family BMP antagonist	5.591642773828507e-5	0.5577920963431898	9.130492340944849e-6	NA	NA	NA	6.578149632842303e-6	0.9095585162366551	4.675576035074664e-7
ENSMUSG00000040138	Ndp	Norrie disease (pseudoglioma) (human)	5.7190193332398254e-5	0.9284252129370486	9.348349552738264e-6	0.04649498494159766	0.7284010018926537	0.011390128287254147	0.0012101826129649242	1.1284494239814438	2.111429737043603e-4
ENSMUSG00000001227	Sema6b	sema domain, transmembrane domain (TM), and cytoplasmic domain, (semaphorin) 6B	5.758882022676101e-5	0.30938460385343947	9.438347143176565e-6	0.01649702509750978	0.2890851309825007	0.0030294803107717033	0.0044411757650981145	0.32968407672437827	9.80793118240183e-4
ENSMUSG00000034403	Pja1	praja ring finger ubiquitin ligase 1	5.764649520854923e-5	0.2839488555730994	9.45277213762202e-6	9.759217478255183e-6	0.4457468899428772	4.6384273531601875e-7	NA	NA	NA
ENSMUSG00000060969	Irx1	Iroquois homeobox 1	5.795350237882944e-5	0.8504814039768916	9.508113648282032e-6	0.0065478790482866095	0.7876418687558103	9.550990658718759e-4	0.009300526597122142	0.9133209391979729	0.0023778798269533364
ENSMUSG00000037747	Phyhipl	phytanoyl-CoA hydroxylase interacting protein-like	5.8025874392204917e-5	0.25900592848925713	9.524992579001635e-6	0.006319471234134374	0.26865506885431206	9.130608399184919e-4	0.011667228143661439	0.2493567881242022	0.0031319256433256617
ENSMUSG00000026556	Vangl2	VANGL planar cell polarity 2	5.927128707831331e-5	0.4398193963116959	9.734540722600581e-6	7.245474075830437e-4	0.5270811002889243	6.987354452495841e-5	0.0465361126639989	0.3525576923344675	0.017212701725457368
ENSMUSG00000037242	Clic4	chloride intracellular channel 4 (mitochondrial)	6.0441063023892873e-5	0.3167393115203882	9.937088426079515e-6	0.04611932363237219	0.2539667394317717	0.011274231275264624	0.0012254967235833857	0.37951188360900473	2.142742912708982e-4
ENSMUSG00000019173	Rab5c	RAB5C, member RAS oncogene family	6.0646104832374086e-5	0.36338720860314094	9.976030528365167e-6	NA	NA	NA	1.6884865109786828e-4	0.5028493134320626	2.056536663074183e-5
ENSMUSG00000043323	Fbrsl1	fibrosin-like 1	6.1012090466467364e-5	0.31405952445231755	1.0041496472873262e-5	0.08493758914191156	0.22021087572087286	0.02529884372526702	4.8040530753781145e-4	0.40790817318376227	7.110976518027124e-5
ENSMUSG00000006273	Atp6v1b2	ATPase, H+ transporting, lysosomal V1 subunit B2	6.106788493311732e-5	0.22980598820231316	1.0055946893584142e-5	5.930017134613318e-4	0.29418617779217143	5.498808263356609e-5	0.06423568182913456	0.16542579861245485	0.02588155523366579
ENSMUSG00000037736	Limch1	LIM and calponin homology domains 1	6.11754065921903e-5	0.30146213332471317	1.0083241299012804e-5	7.407006460968297e-8	0.5664875282347472	1.92954019771623e-9	NA	NA	NA
ENSMUSG00000046152	Fut10	fucosyltransferase 10	6.349063105670988e-5	0.6688510821397918	1.0515139448708958e-5	0.018316573557839146	0.6001469946108974	0.003466382471660254	0.0044168242294573504	0.7375551696686863	9.746063488269754e-4
ENSMUSG00000002980	Bcam	basal cell adhesion molecule	6.392402988718538e-5	0.5737339710068643	1.0592431761690946e-5	NA	NA	NA	1.813612638391666e-4	0.816135406018375	2.2402253930620773e-5
ENSMUSG00000000563	Atp5f1	ATP synthase, H+ transporting, mitochondrial F0 complex, subunit B1	6.574383090649045e-5	0.28714843202387347	1.09166630289825e-5	0.09027022301595992	0.20093063117205534	0.02743224322308521	4.503209949551366e-4	0.3733662328756916	6.572441330665843e-5
ENSMUSG00000001930	Vwf	Von Willebrand factor	6.690977158973842e-5	0.5184919305661686	1.1133351970724181e-5	0.09343776419409061	0.3639145265675523	0.028646481524569736	4.1082900160451105e-4	0.6730693345647848	5.88265455588276e-5
ENSMUSG00000034926	Dhcr24	24-dehydrocholesterol reductase	6.700194876513275e-5	0.32725846272389975	1.1154469172492556e-5	0.013644470968838928	0.31549146334134	0.0024092324741838427	0.006281109329465319	0.3390254621064595	0.0014856207868018548
ENSMUSG00000020668	Kif3c	kinesin family member 3C	6.728765800895995e-5	0.24820217900219083	1.1213642307712466e-5	0.004718472990042954	0.2675181838636427	6.455186890544402e-4	0.016848813442607663	0.22888617414073903	0.00491780838890799
ENSMUSG00000022912	Pros1	protein S (alpha)	6.730510711598013e-5	0.6386699760894154	1.122235590918568e-5	0.0500120932302121	0.4927372236807256	0.01254552558030265	0.001354986687118223	0.7846027284981052	2.4182415730592628e-4
ENSMUSG00000027642	Rpn2	ribophorin II	6.761517399259385e-5	0.312649341828034	1.127988842419361e-5	NA	NA	NA	6.926167551361033e-5	0.4595339591440769	7.2469949450538535e-6
ENSMUSG00000050530	Fam171a1	family with sequence similarity 171, member A1	6.85981317408886e-5	0.28959995269758404	1.144978736467001e-5	0.015570252098146938	0.26747863611804396	0.0028271699013714575	0.005624564508626561	0.3117212692771242	0.001303649170592562
ENSMUSG00000029119	Man2b2	mannosidase 2, alpha B2	6.889170395886467e-5	0.39471004016803835	1.151661539483134e-5	0.009689087853855683	0.3897171689767766	0.0015653982187761317	0.009061494108076166	0.39970291135930014	0.0022995700565824275
ENSMUSG00000023944	Hsp90ab1	heat shock protein 90 alpha (cytosolic), class B member 1	7.019678100590053e-5	0.2077412449772938	1.1770155070071187e-5	0.0019503703679168592	0.24590074917087604	2.2661510269852576e-4	0.03453507077161802	0.16958174078371155	0.011877109218186927
ENSMUSG00000029050	Ski	ski sarcoma viral oncogene homolog (avian)	7.047790191718605e-5	0.23489934046048874	1.1845704040709464e-5	NA	NA	NA	2.03864239543169e-4	0.32523021487847886	2.5656682954669505e-5
ENSMUSG00000046722	Cdc42se1	CDC42 small effector 1	7.047790191718605e-5	0.3364062295307556	1.184865270737476e-5	0.08655346720484505	0.2351463343870098	0.026004116818293396	5.72327844009131e-4	0.43766612467450144	8.724151501496175e-5
ENSMUSG00000020961	Ston2	stonin 2	7.21003707759862e-5	0.35611038908675857	1.2140077956933068e-5	0.04484669303944969	0.28644266187167355	0.010843205433414773	0.0016336521345813675	0.4257781163018436	3.002943758123777e-4
ENSMUSG00000007564	Ppp2r1a	protein phosphatase 2, regulatory subunit A, alpha	7.30136676262093e-5	0.24142454752905168	1.2319048898202827e-5	0.011915939918442536	0.2381604010879629	0.002029334682194848	0.007909392742436483	0.24468869397014045	0.001953980920757189
ENSMUSG00000031988	Vps26b	VPS26 retromer complex component B	7.312204568616508e-5	0.26738280567786005	1.2349949577634023e-5	NA	NA	NA	1.0670408007335741e-5	0.43795266582706	8.173313474091381e-7
ENSMUSG00000030224	Strap	serine/threonine kinase receptor associated protein	7.332411126582539e-5	0.2776138179163492	1.2390402309130676e-5	0.05807914935460433	0.2114128877521328	0.015285041376770276	0.0011537160304382055	0.34381474808056567	1.9953423200954929e-4
ENSMUSG00000003360	Ddx23	DEAD (Asp-Glu-Ala-Asp) box polypeptide 23	7.339385150299697e-5	0.3155144191550117	1.2408517980322096e-5	NA	NA	NA	5.9870337577507595e-5	0.47292480978603985	6.062949738289822e-6
ENSMUSG00000020900	Myh10	myosin, heavy polypeptide 10, non-muscle	7.357507644791148e-5	0.2685618468197397	1.24455037448766e-5	4.868711561210447e-7	0.48665091640860225	1.5916860878967996e-8	NA	NA	NA
ENSMUSG00000039656	Rxrb	retinoid X receptor beta	7.408641539114339e-5	0.3683630699322075	1.2544779902770163e-5	NA	NA	NA	1.3934391206014068e-4	0.5237367323894433	1.6502992431516706e-5
ENSMUSG00000034667	Xpot	exportin, tRNA (nuclear export receptor for tRNAs)	7.640209937553537e-5	0.2830460171473097	1.2962920456583212e-5	0.04228410185563885	0.22899029672472576	0.010008416759412836	0.0019203985157680767	0.3371017375698936	3.6608994391852407e-4
ENSMUSG00000003531	Dgcr6	DiGeorge syndrome critical region gene 6	7.647707743354397e-5	0.5439305071067709	1.2982566064798978e-5	NA	NA	NA	2.939087397768064e-4	0.7310954994420853	3.924529709087348e-5
ENSMUSG00000048402	Gli2	GLI-Kruppel family member GLI2	7.650175312501436e-5	0.7477766501315489	1.2999952872964573e-5	0.0038214311181894492	0.8269140016740386	5.033490310942197e-4	0.02191570954439537	0.6686392985890591	0.0068225477223947985
ENSMUSG00000038611	Phrf1	PHD and ring finger domains 1	7.764303794627052e-5	0.3020238326491043	1.3213983771930625e-5	0.008760255972664612	0.3043564721434362	0.001382084721297643	0.011126082565402958	0.29969119315477244	0.0029559505133650572
ENSMUSG00000041117	Ccdc8	coiled-coil domain containing 8	7.802341503461225e-5	0.9177371170330337	1.328544995068788e-5	0.044937684629410876	0.7440225334708508	0.010869082006458045	0.0017701897564363096	1.0914517005952167	3.307367387596866e-4
ENSMUSG00000029060	Mib2	mindbomb E3 ubiquitin protein ligase 2	7.837142760896481e-5	0.2707538022719377	1.3351468086578583e-5	0.03659988825055024	0.22525849240240126	0.008337816343457533	0.002381487101096373	0.3162491121414741	4.704222773665741e-4
ENSMUSG00000063931	Pepd	peptidase D	8.195032089326353e-5	0.4330300676865214	1.398944924072876e-5	0.011376640614497857	0.41600883092713054	0.0019145886171728905	0.00899720556349951	0.45005130444591224	0.0022793748589664507
ENSMUSG00000019362	D8Ertd738e	DNA segment, Chr 8, ERATO Doi 738, expressed	8.313760510295968e-5	0.4925873926989206	1.4205540391920294e-5	NA	NA	NA	6.768527470431164e-6	0.818876095223088	4.828406985289892e-7
ENSMUSG00000044147	Arf6	ADP-ribosylation factor 6	8.373354578862493e-5	0.4336172084649469	1.4322748322163653e-5	0.062097531960964625	0.3293481731155009	0.016612642091103746	0.001202863274741651	0.5378862438143929	2.0969047937175012e-4
ENSMUSG00000018909	Arrb1	arrestin, beta 1	8.397392453814635e-5	0.2186252825646372	1.4378352472027992e-5	NA	NA	NA	3.6128824232997697e-4	0.2927966398489514	5.026808719729603e-5
ENSMUSG00000032714	Syde1	synapse defective 1, Rho GTPase, homolog 1 (C. elegans)	8.464325313799725e-5	0.636642612485674	1.4507560078081649e-5	NA	NA	NA	4.503209949551366e-4	0.8671663969472106	6.570261639932419e-5
ENSMUSG00000021670	Hmgcr	3-hydroxy-3-methylglutaryl-Coenzyme A reductase	8.571351353196952e-5	0.2957561401493813	1.471317967123431e-5	8.414395986903172e-4	0.37247246474798534	8.347440745978237e-5	0.0643153875032339	0.21903981555077728	0.025930313222644292
ENSMUSG00000001552	Jup	junction plakoglobin	8.576887982884915e-5	0.2802506646251301	1.4730081923508897e-5	NA	NA	NA	1.9309847155037774e-4	0.4048504546075064	2.418519629872755e-5
ENSMUSG00000007216	Zfp775	zinc finger protein 775	8.69131045936625e-5	0.718434341964835	1.495658101133069e-5	0.024479481764219716	0.6426786840224461	0.004995984978361411	0.004350074423699855	0.7941899999072239	9.587199303504815e-4
ENSMUSG00000034164	Emid1	EMI domain containing 1	8.719211733881572e-5	0.6371284070850879	1.5027158668416615e-5	0.006352514910456407	0.6778527752747268	9.200269589110937e-4	0.01656513262732301	0.596404038895449	0.00481679134708064
ENSMUSG00000025487	Psmd13	proteasome (prosome, macropain) 26S subunit, non-ATPase, 13	8.742005086585351e-5	0.3464963644613639	1.5081523482421031e-5	0.02539676708252025	0.3063915874272241	0.005248569564028991	0.004185276180815849	0.38660114149550373	9.160658413735385e-4
ENSMUSG00000032640	Chsy1	chondroitin sulfate synthase 1	9.137159720380185e-5	0.3904705264170336	1.580264404326945e-5	0.03534288967773674	0.3216261017094297	0.007960000426858502	0.0030412429679892053	0.4593149511246376	6.280286091060258e-4
ENSMUSG00000025190	Got1	glutamic-oxaloacetic transaminase 1, soluble	9.194591293172943e-5	0.24895016934279068	1.5917833800912704e-5	0.02208344604216206	0.22831884522350218	0.004402212007542183	0.005079879063066951	0.26958149346207916	0.0011568084815403044
ENSMUSG00000025545	Clybl	citrate lyase beta like	9.299485336869951e-5	0.5751879708045756	1.61315147178862e-5	0.006108363155046958	0.6139319914108884	8.762363432108247e-4	0.017910363423726112	0.5364439501982627	0.005313011283894945
ENSMUSG00000041781	Cpsf2	cleavage and polyadenylation specific factor 2	9.37679340868642e-5	0.3244347410077415	1.6289883485805615e-5	0.00104779013834956	0.394560296386892	1.0782486285267187e-4	0.05559881541007618	0.254309185628591	0.021591121105508752
ENSMUSG00000032402	Smad3	SMAD family member 3	9.387547813632578e-5	0.32678586062659254	1.6316664232269167e-5	0.024779572402436084	0.29413337291102576	0.005080742137547708	0.004599428406729657	0.3594383483421593	0.001021213552913149
ENSMUSG00000026585	Kifap3	kinesin-associated protein 3	9.431983011410982e-5	0.24867010603376968	1.6420892499426535e-5	3.222406146309255e-5	0.3838414816849741	1.8512227149503699e-6	NA	NA	NA
ENSMUSG00000028273	Pdlim5	PDZ and LIM domain 5	9.431983011410982e-5	0.40209625327005166	1.642644155959525e-5	2.894532974166616e-4	0.5383565863680192	2.3295085524863738e-5	NA	NA	NA
ENSMUSG00000021823	Vcl	vinculin	9.461556368148899e-5	0.39529656077958397	1.6502429894244005e-5	8.404487192268827e-4	0.5066495630818396	8.315316837343521e-5	0.07200072872433821	0.28394355847732833	0.029780341088001528
ENSMUSG00000032047	Acat1	acetyl-Coenzyme A acetyltransferase 1	9.58368480319994e-5	0.2774320092844417	1.6731974503300852e-5	4.262094185098302e-4	0.3620309645613471	3.70952560404053e-5	0.09295956667627221	0.19283305400753636	0.040902850825124175
ENSMUSG00000027015	Cybrd1	cytochrome b reductase 1	1.0087000655442867e-4	0.7490020740503599	1.7680311681066078e-5	NA	NA	NA	6.87804215924664e-5	1.1612397448969363	7.166975699447891e-6
ENSMUSG00000074030	Exoc8	exocyst complex component 8	1.0182937136052635e-4	0.3150832093196686	1.786603479231524e-5	0.06092984938321676	0.24252862211404166	0.016229739920242677	0.001559088666609991	0.3876377965252955	2.837640892389443e-4
ENSMUSG00000061451	Tmem151a	transmembrane protein 151A	1.0184602196414136e-4	0.29470591440095395	1.7877741283276778e-5	NA	NA	NA	3.0785389592663364e-5	0.4601013683144617	2.785635614828247e-6
ENSMUSG00000020647	Ncoa1	nuclear receptor coactivator 1	1.0300298777328431e-4	0.2665403485051448	1.809860140551886e-5	0.0010273041633542166	0.33562092260612897	1.0553948577200657e-4	0.06642651252250814	0.1974597744041606	0.026964820834203682
ENSMUSG00000023094	Msrb2	methionine sulfoxide reductase B2	1.0430636519832827e-4	0.5638594505534232	1.8354609247355274e-5	0.01951482534178479	0.5260965639044437	0.003760555491550696	0.006665272135450291	0.6016223372024027	0.0016000562712807866
ENSMUSG00000020936	Nmt1	N-myristoyltransferase 1	1.0619612264137095e-4	0.27281505247130855	1.8732948400034812e-5	0.0102874950254706	0.27647669838765015	0.0016860381737595221	0.012832235992778317	0.26915340655496695	0.0035177129289268947
ENSMUSG00000025544	Tm9sf2	transmembrane 9 superfamily member 2	1.0693155981835629e-4	0.25968866674083957	1.8881126796185226e-5	0.024728562372219275	0.23490032886522647	0.0050681501075125505	0.005241788190952774	0.2844770046164527	0.0012027220381207952
ENSMUSG00000030905	Crym	crystallin, mu	1.0763167286460121e-4	0.3460676476245041	1.9014031400560965e-5	0.022604114507106813	0.3135968724129348	0.0045333016673012455	0.005864554564424583	0.37853842283607336	0.0013749555167865105
ENSMUSG00000054364	Rhob	ras homolog family member B	1.0844962109619476e-4	0.2590623443520344	1.91678835181664e-5	NA	NA	NA	1.688429461191458e-4	0.3700917095031762	2.0550107562677025e-5
ENSMUSG00000102697	Pcdhac2	protocadherin alpha subfamily C, 2	1.0961083284597707e-4	0.3448483549597319	1.9392031240153453e-5	0.0028811696683139166	0.39442979428918545	3.6036366937420677e-4	0.03491736573051789	0.29526691563027835	0.012038652153844474
ENSMUSG00000047361	Gm973	predicted gene 973	1.0968872078464631e-4	0.8069567243068534	1.9415272582601072e-5	0.061230373351345936	0.6374309704418663	0.01632563478211078	0.0015616713037415505	0.9764824781718405	2.845035619341115e-4
ENSMUSG00000074064	Mlycd	malonyl-CoA decarboxylase	1.1068895221722698e-4	0.44212495089076226	1.9625363797546368e-5	0.04653658891218955	0.35555815412314146	0.01140433443453209	0.0025773415872790578	0.528691747658383	5.153323699779387e-4
ENSMUSG00000024644	Cndp2	CNDP dipeptidase 2 (metallopeptidase M20 family)	1.1144321325304064e-4	0.36694288824398463	1.977388852423916e-5	0.07844731345808738	0.26004189343709344	0.022722856774972607	0.0013103463438571838	0.47384388305087577	2.317186800085458e-4
ENSMUSG00000024294	Mib1	mindbomb E3 ubiquitin protein ligase 1	1.1180969559452896e-4	0.24098659349685037	1.9848559780345087e-5	1.66488280933384e-4	0.3450400240170765	1.237927181614569e-5	NA	NA	NA
ENSMUSG00000105867	Gm42517	predicted gene 42517	1.1216928377640334e-4	0.38514021977559365	1.992206980898943e-5	0.07215081127987265	0.29014420639703714	0.020127294374114393	0.0013197864025983397	0.4801362331541502	2.3383431992900802e-4
ENSMUSG00000022469	Rapgef3	Rap guanine nucleotide exchange factor (GEF) 3	1.1353956208452229e-4	0.32742071611358137	2.0194822480659446e-5	0.0013281808292463606	0.3984236986389133	1.4315673284928665e-4	0.05684418368617337	0.2564177335882494	0.022191267806780948
ENSMUSG00000020496	Rnf187	ring finger protein 187	1.143187918801765e-4	0.26478402153405306	2.034328195021169e-5	NA	NA	NA	1.5914397017402976e-5	0.42965529663283775	1.2876480981906317e-6
ENSMUSG00000028494	Plin2	perilipin 2	1.1492562601224365e-4	0.7432758250674746	2.0471096154169165e-5	0.003562770451656883	0.7763318132783932	4.631324998401555e-4	0.02532193183720093	0.710219836856556	0.008149411514241065
ENSMUSG00000039515	Ptpa	protein phosphatase 2 protein activator	1.1586766984148765e-4	0.28639623418284166	2.0652256769993527e-5	NA	NA	NA	3.524211142569094e-5	0.4489241171007725	3.243623987855795e-6
ENSMUSG00000062825	Actg1	actin, gamma, cytoplasmic 1	1.1586766984148765e-4	0.23012648712173508	2.0658886704248683e-5	NA	NA	NA	5.811880773735545e-4	0.30390619259777457	8.893536179252011e-5
ENSMUSG00000041660	Bbox1	butyrobetaine (gamma), 2-oxoglutarate dioxygenase 1 (gamma-butyrobetaine hydroxylase)	1.1801783356591865e-4	1.0805692218269907	2.105243507412402e-5	0.027449049765882926	0.9807544925535517	0.005774061056994363	0.005088616215126589	1.1803839511004295	0.001159676014867976
ENSMUSG00000066640	Fbxl18	F-box and leucine-rich repeat protein 18	1.1809145114111834e-4	0.26637948050283916	2.1075753679890782e-5	NA	NA	NA	7.97691363645769e-4	0.348438480416604	1.2935907561925696e-4
ENSMUSG00000019261	Map1s	microtubule-associated protein 1S	1.1918968568469135e-4	0.29939304383469983	2.1292317696281875e-5	0.09869964242455433	0.2091810796746556	0.030998481675821817	8.426661152012406e-4	0.389605007994744	1.3796086316328427e-4
ENSMUSG00000029020	Mfn2	mitofusin 2	1.2130550523212814e-4	0.22495172739815225	2.1701683589358558e-5	NA	NA	NA	6.247574246501882e-4	0.29791424427257535	9.684198154889917e-5
ENSMUSG00000038170	Pde4dip	phosphodiesterase 4D interacting protein (myomegalin)	1.226492014301937e-4	0.25063017258139436	2.1952651856090047e-5	4.4368373968075404e-4	0.3401214410222063	3.9113670486822275e-5	NA	NA	NA
ENSMUSG00000040725	Hnrnpul1	heterogeneous nuclear ribonucleoprotein U-like 1	1.2291560881368441e-4	0.26571022269611355	2.20215405422257e-5	NA	NA	NA	1.9260946903030163e-4	0.38232840680390995	2.4057492552046645e-5
ENSMUSG00000029577	Ube3b	ubiquitin protein ligase E3B	1.2447195200885832e-4	0.26948719962700013	2.233258519610328e-5	NA	NA	NA	1.3772380012858052e-4	0.3939209489019564	1.6275477113443916e-5
ENSMUSG00000022893	Adamts1	a disintegrin-like and metallopeptidase (reprolysin type) with thrombospondin type 1 motif, 1	1.248108183047044e-4	0.5315233235379421	2.2404150167522634e-5	0.04523309019988912	0.43325420492968575	0.010995156403285392	0.0030170236133097226	0.6297924421461985	6.209452550122486e-4
ENSMUSG00000013076	Amotl1	angiomotin-like 1	1.2526064346082973e-4	0.2919114068782524	2.249570082683063e-5	0.011355345039443536	0.294018253234746	0.0019090457588092343	0.013539066842621603	0.28980456052175874	0.003752352433825861
ENSMUSG00000042903	Foxo4	forkhead box O4	1.2587383067860664e-4	0.4473319101022916	2.2616681558141777e-5	NA	NA	NA	7.9035207835560385e-05	0.6744266278604465	8.480962524578377e-6
ENSMUSG00000025228	Actr1a	ARP1 actin-related protein 1A, centractin alpha	1.265122748202912e-4	0.25735423649679745	2.275322116797267e-5	0.056251807550726854	0.20591034788772816	0.014613697425935865	0.00214108986769662	0.30879812510586674	4.162871182427483e-4
ENSMUSG00000029122	Evc	EvC ciliary complex subunit 1	1.2674428723817634e-4	0.7378065633270312	2.2816814238426124e-5	0.031504238885120966	0.6493894615934843	0.006856309385591322	0.0047548202763368005	0.826223665060578	0.001064328354791167
ENSMUSG00000033272	Slc35a4	solute carrier family 35, member A4	1.2844435660216806e-4	0.37037620092968326	2.3133944327208393e-5	NA	NA	NA	3.07200338050762e-5	0.592518915266925	2.777071976858437e-6
ENSMUSG00000068874	Selenbp1	selenium binding protein 1	1.3148512698900897e-4	0.83288954768213	2.3692955255761214e-5	6.683835392049444e-4	1.0537469630040235	6.347712211374482e-5	0.08286356504667242	0.6120321323602365	0.03550536577532604
ENSMUSG00000027775	Mfsd1	major facilitator superfamily domain containing 1	1.3314999208556872e-4	0.4916008868625996	2.4027411665919932e-5	NA	NA	NA	9.44873102788909e-4	0.6393304491607502	1.5779128154915276e-4
ENSMUSG00000024646	Cyb5a	cytochrome b5 type A (microsomal)	1.3375965708250918e-4	0.48364706270159735	2.4148965951323357e-5	NA	NA	NA	4.790626170539793e-5	0.7548240445070776	4.644754434302362e-6
ENSMUSG00000026864	Hspa5	heat shock protein 5	1.3415158580033253e-4	0.40493712394101733	2.4231296529448486e-5	0.010252628438918698	0.42405545019893937	0.0016776706761518823	0.01611033755065866	0.38581879768309535	0.004652584328440024
ENSMUSG00000039159	Ube2h	ubiquitin-conjugating enzyme E2H	1.3572992127358752e-4	0.23879278665725628	2.4539801172210768e-5	NA	NA	NA	8.052558753375958e-5	0.3649010778625199	8.689511774754873e-6
ENSMUSG00000035376	Hacd2	3-hydroxyacyl-CoA dehydratase 2	1.3585013773316203e-4	0.42994567163481523	2.4573254448929595e-5	0.00683856739599865	0.45883060670519765	0.001012837075729292	0.022139159847463608	0.4010607365644328	0.006909297017866241
ENSMUSG00000061410	Zcchc14	zinc finger, CCHC domain containing 14	1.3741511973141708e-4	0.23935955839979967	2.492745594713794e-5	0.08686305306910219	0.17512305432191302	0.026127099633568476	0.0011953640733824336	0.30359606247768633	2.0807769344309074e-4
ENSMUSG00000016239	Lonrf3	LON peptidase N-terminal domain and ring finger 3	1.39551052181956e-4	0.613777240205882	2.5399182274124656e-5	0.00280481934326796	0.7164420160881246	3.479108268454521e-4	0.043171619093320915	0.5111124643236394	0.015711296554362195
ENSMUSG00000002393	Nr2f6	nuclear receptor subfamily 2, group F, member 6	1.3987698852639736e-4	0.5387292161321052	2.548263605345909e-5	0.02830759004365166	0.4912419024382723	0.006004344338595656	0.005843431458630817	0.5862165298259381	0.0013683400592796617
ENSMUSG00000020453	Patz1	POZ (BTB) and AT hook containing zinc finger 1	1.4096483561658915e-4	0.2988239373259104	2.569297831949046e-5	0.008608622812378472	0.3066411580503977	0.0013522213526560162	0.018479029255855955	0.2910067166014231	0.0055183644685390595
ENSMUSG00000043671	Dpy19l3	dpy-19-like 3 (C. elegans)	1.4154106433991427e-4	0.26921791802687633	2.5822423106954083e-5	0.015991177332590683	0.2598045049576086	0.002918772641746044	0.010967222277022088	0.2786313310961441	0.0029023926460712297
ENSMUSG00000070934	Rraga	Ras-related GTP binding A	1.4244499152697845e-4	0.30938894186074967	2.5999620639272525e-5	0.02013443423277077	0.29119041870545664	0.003914691172316511	0.008783335568591321	0.32758746501604263	0.0022092820251886735
ENSMUSG00000040479	Dgkz	diacylglycerol kinase zeta	1.435662226209501e-4	0.24361182284016927	2.6218771650889595e-5	NA	NA	NA	2.136712325477645e-5	0.39458440902334463	1.7841262236369882e-6
ENSMUSG00000046574	Prr12	proline rich 12	1.4437844366426374e-4	0.25535705434198	2.6414791599405107e-5	0.03741094657483864	0.22092702463019492	0.008580669968299487	0.00436438166091651	0.28978708405376513	9.622495924525663e-4
ENSMUSG00000003559	As3mt	arsenic (+3 oxidation state) methyltransferase	1.4850643608747903e-4	0.7066454831140645	2.7182839418410288e-5	NA	NA	NA	7.136048958059859e-4	0.928059745552598	1.1295307373449358e-4
ENSMUSG00000027475	Kif3b	kinesin family member 3B	1.48687857584842e-4	0.2467381553310079	2.7235550578821053e-5	6.040734783103879e-4	0.3229768032130641	5.623611694598397e-5	NA	NA	NA
ENSMUSG00000059714	Flot1	flotillin 1	1.48687857584842e-4	0.32017090086567696	2.724169839646376e-5	0.05998059517996214	0.2551163238619665	0.015916211907728788	0.0023463119455776915	0.3852254778693874	4.6246207156430815e-4
ENSMUSG00000072941	Sod3	superoxide dismutase 3, extracellular	1.4978824750972754e-4	0.7433962862663369	2.750790812975157e-5	0.009437729508305294	0.7799214860833672	0.0015174612096507435	0.01881198979977403	0.7068710864493066	0.005642136507704158
ENSMUSG00000028953	Abcf2	ATP-binding cassette, sub-family F (GCN20), member 2	1.5119381848679542e-4	0.30339727979992925	2.7779076457937915e-5	5.3085592474702e-4	0.40033176477699606	4.8126419124395576e-5	NA	NA	NA
ENSMUSG00000014361	Mertk	MER proto-oncogene tyrosine kinase	1.532907777913311e-4	0.4424968538514676	2.819079946960389e-5	0.008124435422617282	0.4759357077756032	0.0012518899861514775	0.02204302587161702	0.40905799992733194	0.0068735908329074025
ENSMUSG00000042870	Tom1	target of myb1 trafficking protein	1.5426719048021028e-4	0.520453772033121	2.839697959844464e-5	0.00756439530993311	0.550059838015213	0.0011431743796258785	0.022548545180665455	0.49084770605102923	0.0070642901834017885
ENSMUSG00000000171	Sdhd	succinate dehydrogenase complex, subunit D, integral membrane protein	1.5429678373659927e-4	0.38944315101274324	2.8415736502858573e-5	NA	NA	NA	1.8478754871129906e-4	0.5689180775739514	2.2905176183743357e-5
ENSMUSG00000042632	Pla2g6	phospholipase A2, group VI	1.5652656292429925e-4	0.45705163481383104	2.8853382642044982e-5	0.01968181113841998	0.43406500327313297	0.003801222732590558	0.009792524962554979	0.4800382663545292	0.0025315446659861358
ENSMUSG00000018583	G3bp1	GTPase activating protein (SH3 domain) binding protein 1	1.565497493555997e-4	0.2617768802891267	2.8884664355354763e-5	1.6888759629704134e-4	0.3684186858527237	1.2586809557547116e-5	NA	NA	NA
ENSMUSG00000030609	Aen	apoptosis enhancing nuclease	1.5668188306792235e-4	0.5234380801516245	2.8922559282787358e-5	NA	NA	NA	8.62914685921038e-5	0.8154180086963668	9.393585212044768e-6
ENSMUSG00000031822	Gse1	genetic suppressor element 1, coiled-coil protein	1.5680524923911046e-4	0.30192451141241355	2.8972383668608175e-5	0.0217835430733286	0.28413039658751615	0.00431800068856285	0.008886906595599868	0.31971862623731095	0.0022414659609707593
ENSMUSG00000048332	Lhfp	lipoma HMGIC fusion partner	1.5732830231399774e-4	0.5150456801313825	2.9082597417311927e-5	NA	NA	NA	0.001078284422646714	0.6689849284135817	1.8444216424639296e-4
ENSMUSG00000031274	Col4a5	collagen, type IV, alpha 5	1.5783902269218993e-4	0.6319720637847606	2.9190620603127333e-5	9.501350493412572e-4	0.8047783594412056	9.646415535880787e-5	0.08543653700701977	0.45916576812831567	0.03688517792807159
ENSMUSG00000044502	Bod1	biorientation of chromosomes in cell division 1	1.586079064404302e-4	0.4641279628481606	2.9360180041504634e-5	NA	NA	NA	2.2666985068239363e-5	0.7580715482678464	1.921991401887285e-6
ENSMUSG00000036106	Prr5	proline rich 5 (renal)	1.5893299359003542e-4	0.7256213548698136	2.94486166548947e-5	0.017460035036864427	0.6977183462448578	0.0032546481251327546	0.011242659634471354	0.7535243634947694	0.0029946806651641113
ENSMUSG00000024197	Plin3	perilipin 3	1.5901232755017396e-4	0.6114746287719279	2.9503624304358164e-5	0.07675344164188691	0.47234350053269103	0.02203359387425167	0.001653925388936352	0.7506057570111647	3.0500819798833434e-4
ENSMUSG00000028098	Rnf115	ring finger protein 115	1.6119271984866293e-4	0.309644469056828	2.9922085147444375e-5	NA	NA	NA	2.842130830611558e-4	0.45152082298154106	3.777903571096705e-5
ENSMUSG00000070802	Pnmal2	PNMA-like 2	1.6426633545228722e-4	0.24442284502440426	3.0548237247197514e-5	0.0011639868743681377	0.3142714341947733	1.2179039753373165e-4	0.08700077120269188	0.17457425585403522	0.037710590467827716
ENSMUSG00000041548	Hspb8	heat shock protein 8	1.6480684949108856e-4	0.6060694503477536	3.07067018805099e-5	0.05906442512840489	0.4747367244044579	0.015630954566889173	0.002875374230472583	0.7374021762910493	5.888155286070828e-4
ENSMUSG00000028927	Padi2	peptidyl arginine deiminase, type II	1.6533231144921234e-4	0.3527736461677464	3.0826541124511525e-5	8.52058137820144e-4	0.4601115777081545	8.466928101171448e-5	0.09947047968576261	0.24543571462733832	0.044617139167253135
ENSMUSG00000058594	Fbh1	F-box DNA helicase 1	1.6533231144921234e-4	0.29681020902034516	3.0833128383783064e-5	0.014017000281055653	0.2993678738193161	0.0024822652960413403	0.014517997362964673	0.2942525442213742	0.004083773777333546
ENSMUSG00000027951	Adar	adenosine deaminase, RNA-specific	1.6657981554235167e-4	0.2360206291737562	3.1096776711962733e-5	0.006352514910456407	0.2580382756988765	9.200163663818157e-4	0.028394472664064283	0.21400298264863596	0.009341543926571308
ENSMUSG00000021248	Tmed10	transmembrane p24 trafficking protein 10	1.6657981554235167e-4	0.25104713661507305	3.1108884727783264e-5	NA	NA	NA	9.400607092684174e-4	0.33051930075355407	1.566821465073683e-4
ENSMUSG00000028458	Tesk1	testis specific protein kinase 1	1.6876971909164063e-4	0.4934062486616159	3.159064007839732e-5	NA	NA	NA	2.6592606756360066e-5	0.8086660053391932	2.3328457751417396e-6
ENSMUSG00000030847	Bag3	BCL2-associated athanogene 3	1.72193247107916e-4	0.557459616856298	3.229087546041658e-5	0.033322148364907656	0.4888383870057224	0.007384162783528662	0.006159634276672157	0.6260808467068736	0.0014531699945396661
ENSMUSG00000043279	Trim56	tripartite motif-containing 56	1.7266238233788983e-4	0.539764913042775	3.2408638313400175e-5	0.05691381985161181	0.4403319878091021	0.014835984093122652	0.0030138593168717908	0.6391978382764479	6.200340266315208e-4
ENSMUSG00000030519	Apba2	amyloid beta (A4) precursor protein-binding, family A, member 2	1.7393976325033776e-4	0.23904831638611485	3.2663405899765834e-5	0.015418684765390468	0.23901045840445595	0.00279624799562255	0.013909419371406146	0.23908617436777377	0.0038753924410973735
ENSMUSG00000029599	Ddx54	DEAD (Asp-Glu-Ala-Asp) box polypeptide 54	1.739418477919666e-4	0.3940367144846954	3.267880138798441e-5	0.020849850442079938	0.37279674743246244	0.004087852968759666	0.010258936478719564	0.4152766815369284	0.0026804380741862815
ENSMUSG00000032589	Bsn	bassoon	1.740716575390002e-4	0.26081811394145865	3.271820424199788e-5	5.935914158802579e-4	0.35748957069821696	5.509396734987989e-5	NA	NA	NA
ENSMUSG00000015090	Ptgds	prostaglandin D2 synthase (brain)	1.7472800458693985e-4	0.47239900705828203	3.288678564726152e-5	NA	NA	NA	7.00173030030477e-5	0.7238465722522407	7.369764887154107e-6
ENSMUSG00000020085	Aifm2	apoptosis-inducing factor, mitochondrion-associated 2	1.7538485082048609e-4	0.7096605328772947	3.3025799756069044e-5	NA	NA	NA	2.375310314277577e-5	1.1833770508554744	2.040722050392881e-6
ENSMUSG00000026380	Tfcp2l1	transcription factor CP2-like 1	1.7538485082048609e-4	0.7482116256096625	3.3040672318808036e-5	0.03214035740251689	0.6785060543397947	0.007061286147175927	0.006408011843926348	0.8179171968795301	0.0015239272538346365
ENSMUSG00000045318	Adra2c	adrenergic receptor, alpha 2c	1.7601549869782052e-4	0.4373683028006044	3.317466269772603e-5	NA	NA	NA	4.82240849991138e-4	0.6030293265419719	7.146465800783017e-5
ENSMUSG00000021266	Wars	tryptophanyl-tRNA synthetase	1.7788128681331625e-4	0.33444830443505197	3.3541662466480574e-5	0.029271118153634697	0.304813837988849	0.006261741828777197	0.007298341001359851	0.364082770881255	0.0017775468012220714
ENSMUSG00000037254	Itih2	inter-alpha trypsin inhibitor, heavy chain 2	1.781555878810543e-4	0.7186216973177684	3.363948778328542e-5	0.012711687940314763	0.7530456182042335	0.002203958661263924	0.01715819277360904	0.6841977764313032	0.005033642165362231
ENSMUSG00000009090	Ap1b1	adaptor protein complex AP-1, beta 1 subunit	1.7985391506451426e-4	0.24805089509641307	3.401573661267296e-5	8.202824644013551e-4	0.32820032847870806	8.087491217206494e-5	NA	NA	NA
ENSMUSG00000019796	Lrp11	low density lipoprotein receptor-related protein 11	1.8167094825366297e-4	0.24837437301863122	3.4414348323644e-5	0.011206409041960139	0.2578409601029944	0.0018724069968322945	0.019298668850372947	0.23890778593426806	0.005826390147184104
ENSMUSG00000034931	Dhx8	DEAH (Asp-Glu-Ala-His) box polypeptide 8	1.8300274091465396e-4	0.33801365282584556	3.4696801908945864e-5	0.014549183935602535	0.3383345203139624	0.0026026619537941414	0.015260062355645221	0.3376927853377287	0.004362274359234733
ENSMUSG00000021710	Nln	neurolysin (metallopeptidase M3 family)	1.8407230362527417e-4	0.38095430243684514	3.4915465856290684e-5	3.161398787479478e-5	0.5956234563405406	1.8008851612054667e-6	NA	NA	NA
ENSMUSG00000062232	Rapgef2	Rap guanine nucleotide exchange factor (GEF) 2	1.848542258654191e-4	0.26745971052588857	3.5079728879834554e-5	5.918904533258058e-4	0.36456868747210397	5.483398144327744e-5	NA	NA	NA
ENSMUSG00000002812	Flii	flightless I actin binding protein	1.8697520466167506e-4	0.31169813683510406	3.5595941375613875e-5	0.004475846573488167	0.3521516166563256	6.069630002545324e-4	0.03921853620837608	0.27124465701388245	0.013961433531611151
ENSMUSG00000026482	Rgl1	ral guanine nucleotide dissociation stimulator,-like 1	1.8697520466167506e-4	0.24465805581079997	3.561125264323113e-5	NA	NA	NA	7.865526371226847e-4	0.32850489958204565	1.2700996607380882e-4
ENSMUSG00000006403	Adamts4	a disintegrin-like and metallopeptidase (reprolysin type) with thrombospondin type 1 motif, 4	1.879362403788172e-4	0.27238340664640714	3.581273429613204e-5	0.05132453878014474	0.2238313752627344	0.012980552721761787	0.003954686745087689	0.32093543803007984	8.524766821335405e-4
ENSMUSG00000028552	Eps15	epidermal growth factor receptor pathway substrate 15	1.8992786637446127e-4	0.23911602429088163	3.627204151573928e-5	0.0012654107792215276	0.3091331638594381	1.3491311335442149e-4	0.09318300709168786	0.16909888472232512	0.04104135549125837
ENSMUSG00000013787	Ehmt2	euchromatic histone lysine N-methyltransferase 2	1.9018816500970896e-4	0.2363463394514313	3.6370841182310425e-5	NA	NA	NA	8.14671576825374e-4	0.3141687740009282	1.3274515730381538e-4
ENSMUSG00000028811	Yars	tyrosyl-tRNA synthetase	1.9079879056538513e-4	0.29579697536884836	3.6504072929701044e-5	0.031498422410124446	0.2658907207296854	0.00684960949675871	0.007305389626899661	0.3257032300080114	0.0017801885358398638
ENSMUSG00000030595	Nfkbib	nuclear factor of kappa light polypeptide gene enhancer in B cells inhibitor, beta	1.9591406041131592e-4	0.5380528883051742	3.753343639899359e-5	0.05476903057140998	0.4370859242236271	0.014118616965281617	0.0038177663177972588	0.6390198523867212	8.186808475842307e-4
ENSMUSG00000003099	Ppp5c	protein phosphatase 5, catalytic subunit	1.970483704301734e-4	0.26425672836530717	3.7767745975661626e-5	NA	NA	NA	2.098406686262637e-4	0.3899454300683497	2.657173307542095e-5
ENSMUSG00000056204	Pgpep1	pyroglutamyl-peptidase I	1.9783060922398863e-4	0.540941968181611	3.793715517601499e-5	0.03312359243878739	0.47897815878497135	0.007314448084473019	0.007176958723398943	0.6029057775782507	0.0017433206042518263
ENSMUSG00000032216	Nedd4	neural precursor cell expressed, developmentally down-regulated 4	1.9783060922398863e-4	0.2412574437106846	3.7951804961110215e-5	1.938814714091868e-5	0.40194309993124716	1.023509535947747e-6	NA	NA	NA
ENSMUSG00000023249	Parp3	poly (ADP-ribose) polymerase family, member 3	1.9916997957248388e-4	0.9022058154442955	3.8225929832552115e-5	0.005145156704256552	1.04265818563269	7.145729345317205e-4	0.039849429847646445	0.7617534452559008	0.014227274229225276
ENSMUSG00000038034	Igsf8	immunoglobulin superfamily, member 8	2.0002164868994818e-4	0.25153647979456517	3.842389473238287e-5	NA	NA	NA	8.898622103746175e-4	0.3333416925454851	1.4683916229161074e-4
ENSMUSG00000041895	Wipi1	WD repeat domain, phosphoinositide interacting 1	2.0516910101744956e-4	0.416440050318318	3.946580654437268e-5	NA	NA	NA	8.710762361202583e-5	0.649049066635108	9.504972299595675e-6
ENSMUSG00000015656	Hspa8	heat shock protein 8	2.0676801503841227e-4	0.21777664144523887	3.9805317124483394e-5	1.8570242793630284e-4	0.32423090694351764	1.4080258272751678e-5	NA	NA	NA
ENSMUSG00000030986	Dhx32	DEAH (Asp-Glu-Ala-His) box polypeptide 32	2.0676801503841227e-4	0.34018056793974866	3.980904076302391e-5	NA	NA	NA	0.0013526240249866412	0.4437747386585244	2.407024379839076e-4
ENSMUSG00000016028	Celsr1	cadherin, EGF LAG seven-pass G-type receptor 1	2.0763526245696817e-4	0.7103608493203954	3.9993922286415074e-5	0.02114539669112012	0.6817299533242547	0.004169617599922419	0.012009426750570514	0.7389917453165361	0.0032403594303273154
ENSMUSG00000031701	Dnaja2	DnaJ heat shock protein family (Hsp40) member A2	2.077244122393823e-4	0.23870731295807054	4.002901207131718e-5	0.0011761525059325545	0.30659612339703796	1.234691278978624e-4	0.09666132771484688	0.1708185025191031	0.04304184440003141
ENSMUSG00000055013	Agap1	ArfGAP with GTPase domain, ankyrin repeat and PH domain 1	2.0843823066357098e-4	0.21278836215254324	4.018454632390935e-5	0.09736675109317366	0.1564846391153136	0.030479077004841475	0.001584967157343128	0.2690920851897729	2.892944453496126e-4
ENSMUSG00000035735	Dagla	diacylglycerol lipase, alpha	2.0878924561429355e-4	0.25071932338114866	4.0270227999099485e-5	0.00979863304642446	0.26670926571356895	0.001588167988806311	0.02447754904849312	0.2347293810487284	0.0077910942800776
ENSMUSG00000036622	Atp13a2	ATPase type 13A2	2.0893035093912674e-4	0.25002700792072186	4.0340958390315944e-5	0.019020188487007598	0.2462815175618586	0.003640627814428522	0.013503062163903776	0.25377249827958515	0.003740044217052965
ENSMUSG00000035198	Tubg1	tubulin, gamma 1	2.1521374894050408e-4	0.4465140788978264	4.165786704239551e-5	NA	NA	NA	6.0246452068052994e-5	0.7181974612590643	6.116628489959318e-6
ENSMUSG00000049999	Ppp1r3d	protein phosphatase 1, regulatory subunit 3D	2.1820353307392364e-4	0.5989641861124404	4.228387787804263e-5	NA	NA	NA	7.677019975847562e-4	0.8109834131495259	1.2323759316011656e-4
ENSMUSG00000021760	Gpx8	glutathione peroxidase 8 (putative)	2.183037932402421e-4	0.8913585810741154	4.233131434521386e-5	2.855809595409058e-4	1.2543902204967947	2.290953958190653e-5	NA	NA	NA
ENSMUSG00000022110	Sucla2	succinate-Coenzyme A ligase, ADP-forming, beta subunit	2.18512118713061e-4	0.23951010883188373	4.239055938805091e-5	0.007547580256321675	0.26072946620980075	0.0011393311005402338	0.031133340579473964	0.21829075145396667	0.010438652189460476
ENSMUSG00000041731	Pgm5	phosphoglucomutase 5	2.2464858975033178e-4	0.7766491353454409	4.368611652081063e-5	0.09454398081244356	0.5659871203701413	0.029187691480008236	0.0020032115423759	0.9873111503207406	3.848142935280884e-4
ENSMUSG00000034889	Cactin	cactin, spliceosome C complex subunit	2.2482041461879e-4	0.5189205568836749	4.375009534891661e-5	NA	NA	NA	4.07330617381657e-4	0.7333988994046693	5.814993287040821e-5
ENSMUSG00000001440	Kpnb1	karyopherin (importin) beta 1	2.2873541094221026e-4	0.2237929575248047	4.463033723378587e-5	3.5567216075865093e-4	0.3149948104000988	2.9667469977884537e-5	NA	NA	NA
ENSMUSG00000028430	Nol6	nucleolar protein family 6 (RNA-associated)	2.2902527038062885e-4	0.25751048041543856	4.470664943253369e-5	0.022073969860044982	0.24821939167052592	0.004398418905952205	0.012652465459715418	0.2668015691603512	0.0034542442146122056
ENSMUSG00000032334	Loxl1	lysyl oxidase-like 1	2.3265819339301342e-4	0.9643697939611449	4.54358793963411e-5	0.0074273518533561345	1.0989714471126655	0.0011179788651864448	0.03521651707981004	0.8297681408096242	0.012172223232881812
ENSMUSG00000025417	Pip4k2c	phosphatidylinositol-5-phosphate 4-kinase, type II, gamma	2.358350155360106e-4	0.31800436895633627	4.6096967584283624e-5	NA	NA	NA	3.1105151348185915e-4	0.4600004939518319	4.1963647639578e-5
ENSMUSG00000022193	Psmb5	proteasome (prosome, macropain) subunit, beta type 5	2.373115352661602e-4	0.36810478402114266	4.64469829654893e-5	NA	NA	NA	2.3923072252318212e-4	0.5420546977541053	3.097432196215789e-5
ENSMUSG00000007950	Abhd8	abhydrolase domain containing 8	2.387460930614147e-4	0.25751471724320174	4.6748350836661027e-5	NA	NA	NA	4.9373192084345476e-5	0.41390606759159526	4.8253106729546645e-6
ENSMUSG00000020889	Nr1d1	nuclear receptor subfamily 1, group D, member 1	2.416709422465429e-4	0.3216188911508082	4.738359800969482e-5	NA	NA	NA	0.001062924520915578	0.4243941963008812	1.813563963056166e-4
ENSMUSG00000033510	Otud7a	OTU domain containing 7A	2.458732967672505e-4	0.30772442732513194	4.822874811081925e-5	NA	NA	NA	0.0011687719398896423	0.4058447692759472	2.0244061548334356e-4
ENSMUSG00000026750	Psmb7	proteasome (prosome, macropain) subunit, beta type 7	2.484417843585905e-4	0.3414673671017484	4.877542492884948e-5	0.015418684765390468	0.348953655685657	0.002796989050428375	0.01918907976554432	0.33398107851783987	0.00578006267068755
ENSMUSG00000051495	Irf2bp2	interferon regulatory factor 2 binding protein 2	2.535890338938148e-4	0.28176493580379663	4.9873457886474405e-5	NA	NA	NA	0.0017711414368884156	0.3629496317600034	3.310673245697573e-4
ENSMUSG00000027230	Creb3l1	cAMP responsive element binding protein 3-like 1	2.570264116355359e-4	0.9552183174459427	5.0593830013999224e-5	0.021543143351005083	0.9233675432791059	0.004257339896243651	0.014366807250629103	0.9870690916127796	0.004031331319442463
ENSMUSG00000026443	Lrrn2	leucine rich repeat protein 2, neuronal	2.571570336089464e-4	0.24677107506297338	5.064172412052313e-5	0.08952172662013054	0.18605830727150446	0.02711983989389273	0.002405541742196404	0.3074838428544423	4.758407220538149e-4
ENSMUSG00000000253	Gmpr	guanosine monophosphate reductase	2.630804162348215e-4	0.38886458363073095	5.2012448374899596e-5	0.01649702509750978	0.3936488956981569	0.0030296011759336086	0.018960983971483266	0.38408027156330504	0.005698272074238566
ENSMUSG00000066621	Tecpr1	tectonin beta-propeller repeat containing 1	2.6354017802431587e-4	0.2575338048024412	5.2126078513737275e-5	0.05258894870067688	0.21825904797172785	0.013450033028336665	0.005272936861218413	0.29680856163315456	0.0012103239012940738
ENSMUSG00000023885	Thbs2	thrombospondin 2	2.642994276645553e-4	0.6217582280606966	5.2299050035580946e-5	0.005005524913735701	0.7415682527788102	6.916079926366541e-4	0.05251648583289122	0.5019482033425828	0.020086094900633112
ENSMUSG00000024012	Mtch1	mitochondrial carrier 1	2.65240362808056e-4	0.2510562842315199	5.2508119783014615e-5	NA	NA	NA	1.160725869110974e-4	0.38643133348242487	1.3336382796996611e-5
ENSMUSG00000026879	Gsn	gelsolin	2.7274478552991385e-4	0.2590605139811823	5.4064307525898555e-5	2.198755451063747e-4	0.3850745954384603	1.7088576394448683e-5	NA	NA	NA
ENSMUSG00000019577	Pdk4	pyruvate dehydrogenase kinase, isoenzyme 4	2.7534992436323947e-4	0.7122524073135309	5.4651960317416885e-5	0.01863484637959009	0.7425124148327027	0.003544366106011916	0.017863516733702903	0.6819923997943591	0.005292950916955876
ENSMUSG00000057329	Bcl2	B cell leukemia/lymphoma 2	2.768599760821927e-4	0.37864869013811336	5.50233231168267e-5	0.06643396575724035	0.3017622318069107	0.018150250421534366	0.004269691607760328	0.455535148469316	9.369529414424458e-4
ENSMUSG00000022680	Pdxdc1	pyridoxal-dependent decarboxylase domain containing 1	2.771804803585794e-4	0.2504201035704639	5.511092963223717e-5	0.07312355118863874	0.19592984148942613	0.020482573765604882	0.0037689304628666263	0.30491036565150165	8.052825633158487e-4
ENSMUSG00000048878	Hexim1	hexamethylene bis-acetamide inducible 1	2.8097736042844026e-4	0.2967541002654161	5.5914325067576264e-5	0.00923811790492557	0.3222638804817548	0.001476600748540247	0.032742391096612325	0.2712443200490774	0.011122188919042469
ENSMUSG00000006356	Crip2	cysteine rich protein 2	2.814718907689755e-4	0.3803768100138329	5.6037015776312906e-5	NA	NA	NA	1.0874228435365688e-4	0.59309123207237	1.2315933697606442e-5
ENSMUSG00000026080	Chst10	carbohydrate sulfotransferase 10	2.817559610289236e-4	0.34892948088661313	5.6142178036471456e-5	NA	NA	NA	0.0016222305082354913	0.45426614303260177	2.9763514974699305e-4
ENSMUSG00000030352	Tspan9	tetraspanin 9	2.844261252432719e-4	0.2838959878725101	5.6698764378262866e-5	NA	NA	NA	8.304055761218514e-5	0.4538909654463914	8.98955402426398e-6
ENSMUSG00000051343	Rab11fip5	RAB11 family interacting protein 5 (class I)	2.8714465140042527e-4	0.3120052658046997	5.733976261467993e-5	NA	NA	NA	0.0010336655295812825	0.418943162948243	1.752051035648426e-4
ENSMUSG00000024181	Mrpl28	mitochondrial ribosomal protein L28	2.8878714870441547e-4	0.4234434835169861	5.771757297922287e-5	NA	NA	NA	9.277500889823979e-5	0.6734452329685364	1.0261769741517966e-5
ENSMUSG00000040550	Otud6b	OTU domain containing 6B	2.889866148857337e-4	0.3185161473160724	5.778236636807822e-5	0.012313362350155718	0.33618643632483797	0.0021094054711816835	0.026643736463336554	0.30084585830730687	0.008650653329422824
ENSMUSG00000067377	Tspan6	tetraspanin 6	2.8935044851576117e-4	0.5185433930659366	5.795987080513026e-5	0.028432858465484347	0.46815019000771085	0.006048083237805952	0.012111504003665027	0.5689365961241621	0.003273125338004186
ENSMUSG00000020601	Trib2	tribbles pseudokinase 2	2.8935044851576117e-4	0.3155309557572575	5.797050818043698e-5	0.017758987867754844	0.31619100312779025	0.0033241614485489527	0.019270804420868242	0.31487090838672466	0.0058129908617076025
ENSMUSG00000020075	Ddx21	DEAD (Asp-Glu-Ala-Asp) box polypeptide 21	2.8935044851576117e-4	0.35688507386354895	5.797990959217745e-5	0.010787424033340586	0.3778003949847597	0.0017828607304304805	0.02927680914757015	0.33596975274233815	0.009689767476303351
ENSMUSG00000041773	Enc1	ectodermal-neural cortex 1	2.9355195646289345e-4	0.20532050360249984	5.897572420226351e-5	0.0021056657364619024	0.2617514553601218	2.4774674929129944e-4	0.09449493215267284	0.1488895518448779	0.0417740470354911
ENSMUSG00000000876	Pxmp4	peroxisomal membrane protein 4	2.9516316060191385e-4	0.5741733457644126	5.942472326790883e-5	0.03281167233058456	0.5283729724843969	0.0072399083776102215	0.010718742586305629	0.6199737190444282	0.0028236901456549115
ENSMUSG00000071650	Ganab	alpha glucosidase 2 alpha neutral subunit	2.9708242648657636e-4	0.2262108295135021	5.98880040282178e-5	0.0022941719634640015	0.283065714607667	2.7467529416786286e-4	0.08719047316757232	0.16935594441933727	0.03780785893326888
ENSMUSG00000035575	Utp6	UTP6 small subunit processome component	2.9812835214608767e-4	0.3122594168468152	6.0124565454804876e-5	0.008285044578578395	0.34146697904124373	0.0012835279964743206	0.036938519404245265	0.28305185465238664	0.012907611671404948
ENSMUSG00000038324	Trpc4ap	transient receptor potential cation channel, subfamily C, member 4 associated protein	3.0677100661304557e-4	0.2417438049948792	6.192708754657343e-5	0.02678501495697259	0.23156971070949467	0.0055866614479392505	0.013776819358091292	0.2519178992802637	0.0038277525362211723
ENSMUSG00000020882	Cacnb1	calcium channel, voltage-dependent, beta 1 subunit	3.0677100661304557e-4	0.2275322871848539	6.201711152564797e-5	NA	NA	NA	0.00126047487070429	0.3075222622350609	2.211512021920578e-4
ENSMUSG00000041712	Ubr7	ubiquitin protein ligase E3 component n-recognin 7 (putative)	3.0677100661304557e-4	0.3664051252255253	6.202632963865943e-5	0.04894927415210418	0.31222736328540057	0.012174165764574418	0.007039692896187838	0.42058288716565007	0.0017069418382803427
ENSMUSG00000028931	Kcnab2	potassium voltage-gated channel, shaker-related subfamily, beta member 2	3.0691456386802886e-4	0.22414283973325624	6.208182974816939e-5	NA	NA	NA	0.0010411885329099817	0.29992624479467034	1.7683949118431417e-4
ENSMUSG00000024811	Tnks2	tankyrase, TRF1-interacting ankyrin-related ADP-ribose polymerase 2	3.0853443652078193e-4	0.22997156229500362	6.248933468047924e-5	3.8155992391364314e-4	0.33229904133509536	3.215596011935041e-5	NA	NA	NA
ENSMUSG00000058571	Gpc6	glypican 6	3.0945110955057117e-4	0.39953230169064924	6.270168690884946e-5	0.0013453766028449549	0.5159082373559343	1.4564371919006453e-4	NA	NA	NA
ENSMUSG00000041164	Zmiz2	zinc finger, MIZ-type containing 2	3.1146641671057706e-4	0.24138665122066075	6.313689979037834e-5	NA	NA	NA	1.2576403145255802e-5	0.42132409971729334	9.882776904449268e-7
ENSMUSG00000028402	Mpdz	multiple PDZ domain protein	3.125416275026922e-4	0.317488999372115	6.338181370299573e-5	4.913850526428244e-5	0.5104349693396402	3.0136700804713894e-6	NA	NA	NA
ENSMUSG00000036833	Pnpla7	patatin-like phospholipase domain containing 7	3.128999974285907e-4	0.5070712292398978	6.34814796818809e-5	0.0017019800221333382	0.668515186760931	1.9290966523619483e-4	NA	NA	NA
ENSMUSG00000039183	Nubp2	nucleotide binding protein 2	3.145318476518936e-4	0.5396376910062642	6.38939447270085e-5	0.05583163758984805	0.45512142105505415	0.014457567156449913	0.006032942737785439	0.6241539609574742	0.0014206791748601958
ENSMUSG00000038552	Fndc4	fibronectin type III domain containing 4	3.158460429647993e-4	0.3162870870263005	6.421539922953782e-5	NA	NA	NA	1.3597825587445848e-4	0.491671400164037	1.60457391560648e-5
ENSMUSG00000020978	Klhdc2	kelch domain containing 2	3.2171701422072514e-4	0.2594420403957981	6.550785739049032e-5	0.04880468591790588	0.2242584762498979	0.012124341882478127	0.007344389962428168	0.29462560454169834	0.0017938931390881732
ENSMUSG00000000605	Clcn4	chloride channel, voltage-sensitive 4	3.258011465462834e-4	0.22203476552900858	6.643611752224739e-5	0.0029709126152348666	0.27408298067494874	3.7491979264112914e-4	0.08068092792970599	0.16998655038306842	0.0343727338087482
ENSMUSG00000028757	Ddost	dolichyl-di-phosphooligosaccharide-protein glycotransferase	3.2720500933174383e-4	0.3035561823560052	6.677883654609729e-5	NA	NA	NA	1.476537200409021e-4	0.4771117811681593	1.7550834660257318e-5
ENSMUSG00000025375	Aatk	apoptosis-associated tyrosine kinase	3.3086543231513173e-4	0.2333555782697959	6.761150773350704e-5	0.03317880311705565	0.22044525373966334	0.007335225773226398	0.011756863392556492	0.24626590279992844	0.0031580154062297
ENSMUSG00000033088	Triobp	TRIO and F-actin binding protein	3.332249339467372e-4	0.47589218802493843	6.815489121880656e-5	NA	NA	NA	4.0025517770473756e-4	0.6993696279660473	5.686364855341178e-5
ENSMUSG00000025260	Hsd17b10	hydroxysteroid (17-beta) dehydrogenase 10	3.3696991688716353e-4	0.5745206989838635	6.900427695075702e-5	0.06512500017001327	0.47674361402786125	0.017628073021090453	0.005206080049177158	0.6722977839398658	0.0011918344216782695
ENSMUSG00000027430	Dtd1	D-tyrosyl-tRNA deacylase 1	3.3885262087724616e-4	0.36069756885589394	6.941904378361594e-5	NA	NA	NA	0.0022510125744454844	0.4673560236222872	4.4076585387658497e-4
ENSMUSG00000038970	Lmtk2	lemur tyrosine kinase 2	3.389919969514048e-4	0.21659341770186596	6.947683815721019e-5	0.0057397078625782355	0.254512508466153	8.12274799770209e-4	0.05635752533057844	0.1786743269375789	0.02194409293040896
ENSMUSG00000020331	Hcn2	hyperpolarization-activated, cyclic nucleotide-gated K+ 2	3.405527412673867e-4	0.2986408489877954	6.994359328540048e-5	NA	NA	NA	7.692007318408518e-5	0.4778380221625464	8.21418533614228e-6
ENSMUSG00000021576	Pdcd6	programmed cell death 6	3.418072180034082e-4	0.3863940499365106	7.023072485845928e-5	NA	NA	NA	0.001722878310297971	0.5059320746563858	3.206440299873275e-4
ENSMUSG00000029512	Ulk1	unc-51 like kinase 1	3.421122440439427e-4	0.2518010999150499	7.032290844101746e-5	0.048995697665430646	0.21831213214900014	0.012209830980369978	0.007815565075652566	0.2852900676810996	0.0019260820685878877
ENSMUSG00000017119	Nbr1	NBR1, autophagy cargo receptor	3.4315570244959e-4	0.2178551743105924	7.05669968636093e-5	6.984075027477845e-4	0.3017661261880423	6.686165904639022e-5	NA	NA	NA
ENSMUSG00000022791	Tnk2	tyrosine kinase, non-receptor, 2	3.441840554475387e-4	0.2806321847436815	7.080815770226686e-5	NA	NA	NA	3.2339203620420055e-5	0.47157165512768606	2.9457602883777777e-6
ENSMUSG00000001794	Capns1	calpain, small subunit 1	3.4496138973806725e-4	0.316885003668869	7.102758882987721e-5	NA	NA	NA	8.736586719399927e-4	0.43389218764597837	1.4363783565234418e-4
ENSMUSG00000045176	Borcs6	BLOC-1 related complex subunit 6	3.4500910127239804e-4	0.6640055658523839	7.10671727627436e-5	NA	NA	NA	7.88494170514468e-4	0.9423042048566784	1.2752752261835829e-4
ENSMUSG00000032038	St3gal4	ST3 beta-galactoside alpha-2,3-sialyltransferase 4	3.4950358730891876e-4	0.6618600708456613	7.208341906802595e-5	0.05310380993130082	0.5728854336664879	0.013604616190456607	0.0070588103831423785	0.7508347080248348	0.0017125421717972971
ENSMUSG00000041037	Irgq	immunity-related GTPase family, Q	3.521075479999449e-4	0.2443569260236487	7.27166542198237e-5	NA	NA	NA	0.002617779005196032	0.30923617476130316	5.253864162511247e-4
ENSMUSG00000009291	Pttg1ip	pituitary tumor-transforming 1 interacting protein	3.521075479999449e-4	0.3193613069075666	7.274196303457845e-5	0.0656436240019558	0.26391370679006576	0.017876039073076378	0.005464866410020237	0.37480890702506736	0.0012600351862316996
ENSMUSG00000026618	Iars2	isoleucine-tRNA synthetase 2, mitochondrial	3.596198143832125e-4	0.30032830710340025	7.44490256637376e-5	0.00895892037956906	0.3328121990160325	0.0014258955464147743	0.04125874896915503	0.267844415190768	0.014851441339453458
ENSMUSG00000005397	Nid1	nidogen 1	3.6051055669253346e-4	0.39828076365514503	7.466452571541212e-5	0.021963723124959006	0.40157412683393895	0.0043687581999156035	0.019523601011146998	0.3949874004763511	0.005911785289652143
ENSMUSG00000026796	Fam129b	family with sequence similarity 129, member B	3.620819575443327e-4	0.39811507430636855	7.502120779966249e-5	NA	NA	NA	4.705074903421862e-5	0.6653889643536339	4.5415154118252944e-6
ENSMUSG00000022750	Klhl22	kelch-like 22	3.655328551883394e-4	0.2703014958317692	7.592539595389644e-5	0.05088887374643713	0.23196520638442403	0.012835251171791785	0.008084382898680936	0.3086377852791144	0.002004184978073752
ENSMUSG00000036442	Thap11	THAP domain containing 11	3.661364253592828e-4	0.3989473062574862	7.60823469930572e-5	NA	NA	NA	0.002512898089102154	0.5162811884625204	5.009322422078045e-4
ENSMUSG00000024870	Rab1b	RAB1B, member RAS oncogene family	3.813747169185092e-4	0.30841151045958753	7.941331550429407e-5	NA	NA	NA	1.1855804671365692e-4	0.4899849203527482	1.366286124466882e-5
ENSMUSG00000022841	Ap2m1	adaptor-related protein complex 2, mu 1 subunit	3.846573918831509e-4	0.2272606794519876	8.013004411263774e-5	NA	NA	NA	0.001082999682890235	0.30857152917996955	1.8534213498268151e-4
ENSMUSG00000039414	Heatr5b	HEAT repeat containing 5B	3.917514393364994e-4	0.2428419432304112	8.170921938373636e-5	2.1053522680568383e-4	0.363707997128541	1.6181047794691995e-5	NA	NA	NA
ENSMUSG00000008393	Carhsp1	calcium regulated heat stable protein 1	3.9186696750923277e-4	0.3706815104870241	8.176711760586854e-5	NA	NA	NA	5.64589578385129e-4	0.5312525437477761	8.585969349546988e-5
ENSMUSG00000036192	Rorb	RAR-related orphan receptor beta	3.9422372669990795e-4	0.26765760739132355	8.229288524228218e-5	9.676599899054213e-7	0.5206328364631634	3.413895763575583e-8	NA	NA	NA
ENSMUSG00000032050	Rdx	radixin	3.9880850489404867e-4	0.23194958233468665	8.33187439707915e-5	3.8382730675485323e-4	0.33522609801723574	3.241326087406205e-5	NA	NA	NA
ENSMUSG00000027637	Rab5if	RAB5 interacting factor	3.9889547728151956e-4	0.5998745866914069	8.337132247503855e-5	NA	NA	NA	0.001440342779644154	0.7976546063148775	2.600394581036155e-4
ENSMUSG00000039546	Ajap1	adherens junction associated protein 1	4.0100193473018475e-4	0.2832972558075134	8.38807635401275e-5	NA	NA	NA	1.1263951095650267e-4	0.45827891117435127	1.2864203614802859e-5
ENSMUSG00000067071	Hes6	hairy and enhancer of split 6	4.018273264187517e-4	0.6377116687937046	8.40880784863186e-5	0.07027369095711354	0.5320749873668674	0.019515906577622175	0.005579022505251302	0.7433483502205418	0.0012921310641421328
ENSMUSG00000025858	Get4	golgi to ER traffic protein 4	4.0229216196965644e-4	0.31840383052458604	8.428275445613638e-5	NA	NA	NA	1.3260221181697601e-5	0.5836135448663662	1.0545953531894408e-6
ENSMUSG00000020368	Canx	calnexin	4.0229216196965644e-4	0.19609069866663284	8.428945582888773e-5	0.0019188050917141352	0.2572145800378065	2.2245096551917518e-4	NA	NA	NA
ENSMUSG00000030342	Cd9	CD9 antigen	4.042949502318384e-4	0.41364340919628617	8.477883412521342e-5	0.05424837740994943	0.3538784841130193	0.01394931536781327	0.00827231588163203	0.473408334279553	0.002054342915830123
ENSMUSG00000028479	Gne	glucosamine (UDP-N-acetyl)-2-epimerase/N-acetylmannosamine kinase	4.0472476367180816e-4	0.3022554270365699	8.490387520485098e-5	0.012639802326517957	0.3186006080880458	0.0021893145063096747	0.03380638038940525	0.285910245985094	0.011579844434255865
ENSMUSG00000060002	Chpt1	choline phosphotransferase 1	4.111304405639408e-4	0.34247782735611326	8.635406044795962e-5	0.019449442220606964	0.35299224102802396	0.003742922935752104	0.02468152969768749	0.3319634136842025	0.007887095811394646
ENSMUSG00000064036	Mro	maestro	4.1359703385608095e-4	0.636356660829147	8.694349793041226e-5	0.06514504654679304	0.538506777176891	0.01765035721586103	0.006441245906391514	0.734206544481403	0.0015328777143560136
ENSMUSG00000015981	Stk32c	serine/threonine kinase 32C	4.173365504467638e-4	0.31744893995843376	8.78375901915038e-5	NA	NA	NA	0.002471568831117982	0.40483712294648166	4.913366767109546e-4
ENSMUSG00000035900	Gramd4	GRAM domain containing 4	4.176487829247741e-4	0.31146297773816434	8.793933227977001e-5	NA	NA	NA	0.002055486334061974	0.41578278325406876	3.968065570284394e-4
ENSMUSG00000036646	Man1b1	mannosidase, alpha, class 1B, member 1	4.182294933157971e-4	0.30584018518793515	8.809768159037147e-5	NA	NA	NA	1.8562690122970178e-4	0.480364325583055	2.3025229359812915e-5
ENSMUSG00000030770	Parva	parvin, alpha	4.1950742586476246e-4	0.2959379797628451	8.840305713685971e-5	0.05759873894974994	0.2535363129750788	0.015080107979238352	0.007850264051245327	0.33833964655061144	0.0019366648138153743
ENSMUSG00000031930	Wwp2	WW domain containing E3 ubiquitin protein ligase 2	4.213065933794631e-4	0.31911243968891106	8.889242124568445e-5	NA	NA	NA	7.88494170514468e-4	0.4596906098306146	1.2749448387650798e-4
ENSMUSG00000008999	Bmp7	bone morphogenetic protein 7	4.219796707406622e-4	0.5606645046172769	8.910603243104813e-5	0.04398986090131068	0.5009606882786919	0.010552002215431934	0.011092738113208031	0.6203683209558619	0.002943264248790469
ENSMUSG00000026817	Ak1	adenylate kinase 1	4.221718859948108e-4	0.2930066466525791	8.918303707420786e-5	NA	NA	NA	5.057964177016591e-5	0.49117263370716857	4.978122251337816e-6
ENSMUSG00000028937	Acot7	acyl-CoA thioesterase 7	4.229867339200046e-4	0.22112309067181654	8.939165859605031e-5	0.03579418130506878	0.20716799649393922	0.008111042378022572	0.013875871973491067	0.2350781848496939	0.003860060994954601
ENSMUSG00000031647	Mfap3l	microfibrillar-associated protein 3-like	4.337104943063032e-4	0.2950595090691377	9.195724963382156e-5	0.01176636847177071	0.32159749209514993	0.0019954007086605036	0.039272979539740585	0.2685215260431254	0.013990977788245373
ENSMUSG00000056076	Eif3b	eukaryotic translation initiation factor 3, subunit B	4.34273134425141e-4	0.2962201795508039	9.21140030666283e-5	NA	NA	NA	8.971992816783346e-4	0.41585981901816066	1.4828205155660218e-4
ENSMUSG00000030554	Synm	synemin, intermediate filament protein	4.360454378424049e-4	0.394647968421026	9.260276614922805e-5	0.031639682474978115	0.3826618843614549	0.006895615757824521	0.016257546675464304	0.4066340524805972	0.004717535324442502
ENSMUSG00000022564	Grina	glutamate receptor, ionotropic, N-methyl D-aspartate-associated protein 1 (glutamate binding)	4.3996419171708485e-4	0.23455780649987784	9.351089177873692e-5	NA	NA	NA	0.0011516472176760313	0.3192733140619748	1.9887843783208958e-4
ENSMUSG00000001911	Nfix	nuclear factor I/X	4.4139021262150455e-4	0.24183839366188525	9.389012889887261e-5	NA	NA	NA	0.001722878310297971	0.31765410763793434	3.207083061867525e-4
ENSMUSG00000020639	Pfn4	profilin family, member 4	4.4627355876829993e-4	0.6566613422646499	9.500587794705118e-5	0.07450534007175721	0.5130615370790622	0.021054040720700135	0.0064631925473474065	0.8002611474502376	0.0015392801365674278
ENSMUSG00000022898	Vps26c	VPS26 endosomal protein sorting factor C	4.4652378839185136e-4	0.40154582111726467	9.509766527555257e-5	NA	NA	NA	0.002460092375128071	0.5218787884035141	4.884958722974915e-4
ENSMUSG00000030682	Cdipt	CDP-diacylglycerol--inositol 3-phosphatidyltransferase (phosphatidylinositol synthase)	4.4670610429040455e-4	0.248149384593878	9.51750261017251e-5	NA	NA	NA	9.032314525990388e-4	0.35012173200923324	1.4949164794335953e-4
ENSMUSG00000001472	Tcf25	transcription factor 25 (basic helix-loop-helix)	4.487866060233053e-4	0.1891537665677403	9.573443256237678e-5	NA	NA	NA	0.0016108941415119212	0.25078307084189394	2.9541628093283397e-4
ENSMUSG00000019899	Lama2	laminin, alpha 2	4.4897156832636096e-4	0.36411503836028253	9.581261623733434e-5	0.0012497556149733099	0.49158212399983875	1.3299435088327873e-4	NA	NA	NA
ENSMUSG00000032757	Bet1	Bet1 golgi vesicular membrane trafficking protein	4.495895851753817e-4	0.5306362565819873	9.598328502622873e-5	0.05717435955801384	0.4652521079760434	0.014933490963656162	0.008386941867095689	0.5960204051879312	0.0020900435654308156
ENSMUSG00000021094	Dhrs7	dehydrogenase/reductase (SDR family) member 7	4.497200152156844e-4	0.4979157401063001	9.604992302889973e-5	NA	NA	NA	0.002012753636773401	0.6520441591550732	3.8699455329663685e-4
ENSMUSG00000020541	Tom1l1	target of myb1-like 1 (chicken)	4.523367661723229e-4	0.4498396757802372	9.668683745148074e-5	0.008608622812378472	0.5185348530429962	0.001351869599133067	0.05332768685434731	0.3811444985174783	0.020479156549258536
ENSMUSG00000063382	Bcl9l	B cell CLL/lymphoma 9-like	4.554775173940632e-4	0.27779428666491224	9.747603904551635e-5	NA	NA	NA	0.003916755177373315	0.34444104511337426	8.429486903775054e-4
ENSMUSG00000020695	Mrc2	mannose receptor, C type 2	4.565078255511736e-4	0.4658524738682391	9.777528947154006e-5	0.027194574818532755	0.4569940734894768	0.005707271675449857	0.01971105616914737	0.4747108742470013	0.005995099116053966
ENSMUSG00000030302	Atp2b2	ATPase, Ca++ transporting, plasma membrane 2	4.644291408791618e-4	0.18219356434201375	9.95920679915118e-5	0.030925415689598872	0.17878197902285306	0.0066953301235923805	0.017731322125313902	0.18560514966117442	0.005244604810463328
ENSMUSG00000029096	Htra3	HtrA serine peptidase 3	4.656749947650243e-4	0.684955661717304	9.989939722078974e-5	NA	NA	NA	4.104952732625176e-4	1.0243366535491687	5.874335015462061e-5
ENSMUSG00000028465	Tln1	talin 1	4.687442101504702e-4	0.2530631373694535	1.0059825712536615e-4	0.018119931451022354	0.2615990442031172	0.003417214311800976	0.029393415604711863	0.24452723053578984	0.009738644814776008
ENSMUSG00000071547	Nt5dc2	5'-nucleotidase domain containing 2	4.726386186651252e-4	0.704637251501866	1.0155635289354151e-4	NA	NA	NA	0.0014814638611568755	0.9536037788553302	2.6823019447669126e-4
ENSMUSG00000021375	Kif13a	kinesin family member 13A	4.772274244844376e-4	0.2886639954283905	1.0258351952171298e-4	NA	NA	NA	0.001491623314393018	0.39524674214120903	2.705747047195812e-4
ENSMUSG00000029106	Add1	adducin 1 (alpha)	4.783813169316558e-4	0.19988095384948945	1.028728217985524e-4	NA	NA	NA	0.001636114101969544	0.26638550257775095	3.010291882602465e-4
ENSMUSG00000002688	Prkd1	protein kinase D1	4.8193706493192734e-4	0.43983775371008316	1.0367903389461114e-4	0.009379104592446117	0.4920008514736868	0.0015047989771370465	0.049974706537601485	0.3876746559464795	0.01879924913400156
ENSMUSG00000003581	Rnf215	ring finger protein 215	4.8499003557985154e-4	0.40178657854695193	1.0441948838155002e-4	0.03715137568532695	0.3781009952109475	0.008498701657680244	0.015208382839398885	0.4254721618829564	0.004340941845559468
ENSMUSG00000020230	Prmt2	protein arginine N-methyltransferase 2	4.8619708221041334e-4	0.33986071720511163	1.0472130719221962e-4	0.05842559402041473	0.2910627199377262	0.015398543329756442	0.009084922307468105	0.388658714472497	0.002313352078982649
ENSMUSG00000063428	Ddo	D-aspartate oxidase	4.998624724801253e-4	0.7104073985789274	1.0805273492928441e-4	NA	NA	NA	0.003593043356146356	0.8727041981219337	7.624330765220423e-4
ENSMUSG00000042078	Svop	SV2 related protein	5.004706865324683e-4	0.23536488729976915	1.082273795511859e-4	NA	NA	NA	0.0011918120044661603	0.32638085242760995	2.072537739156197e-4
ENSMUSG00000001380	Hars	histidyl-tRNA synthetase	5.021871017041302e-4	0.2724659717479824	1.0864187449960826e-4	NA	NA	NA	0.00282593936390675	0.3558232201440505	5.762546930281685e-4
ENSMUSG00000040373	Cacng5	calcium channel, voltage-dependent, gamma subunit 5	5.053094635991344e-4	0.34999207466398585	1.094045332212393e-4	NA	NA	NA	2.9388122893115936e-4	0.5447768742603529	3.921627371314617e-5
ENSMUSG00000046822	Slc39a3	solute carrier family 39 (zinc transporter), member 3	5.061179720688781e-4	0.2795184380828007	1.0966689776908667e-4	NA	NA	NA	8.293702511137114e-4	0.39979062460739845	1.3564098991732915e-4
ENSMUSG00000024853	Sf3b2	splicing factor 3b, subunit 2	5.09491731199742e-4	0.22325337766160103	1.1052977693154067e-4	0.06065609512936897	0.19218530917416726	0.016120195729628722	0.009060433893886463	0.2543214461490348	0.0022985194584594225
ENSMUSG00000057103	Nat8f1	N-acetyltransferase 8 (GCN5-related) family member 1	5.155450040210919e-4	0.8600729345588572	1.122432148839158e-4	0.023928255683086375	0.8602043202002897	0.004856653637738483	0.02483963472403589	0.8599415489174248	0.007949254234503019
ENSMUSG00000026575	Nme7	NME/NM23 family member 7	5.214917811940001e-4	0.5696485170843187	1.1358291620071168e-4	0.012354399287123535	0.6350989409862932	0.0021206982300850372	0.045334985559228935	0.5041980931823443	0.01667848817477024
ENSMUSG00000089715	Cbx6	chromobox 6	5.246061444253402e-4	0.20089509684820686	1.1435174044361551e-4	NA	NA	NA	0.002115291168075714	0.26308663239371566	4.1050892774216534e-4
ENSMUSG00000054455	Vapb	vesicle-associated membrane protein, associated protein B and C	5.281631169061735e-4	0.2319608050341727	1.1525997922429094e-4	NA	NA	NA	2.7312969962996162e-5	0.4083175483707704	2.4031078549345368e-6
ENSMUSG00000036529	Sbf1	SET binding factor 1	5.281631169061735e-4	0.20294933185571024	1.1526375276223746e-4	0.05058660314923652	0.18284308794918366	0.012745921487011116	0.011610826863171973	0.22305557576223678	0.0031117777161973016
ENSMUSG00000021497	Txndc15	thioredoxin domain containing 15	5.371901139755553e-4	0.3300031862592219	1.1741911056793385e-4	NA	NA	NA	0.001065924816931146	0.4662298957163674	1.8205219852701363e-4
ENSMUSG00000019590	Cyb561	cytochrome b-561	5.498350400025523e-4	0.27665234531164246	1.2056246628883707e-4	NA	NA	NA	3.624325638367447e-4	0.42640728009525114	5.0458566206547567e-5
ENSMUSG00000040712	Camta2	calmodulin binding transcription activator 2	5.544491528174782e-4	0.20399292172247113	1.216220301574094e-4	NA	NA	NA	7.731939594868189e-5	0.33876161679022726	8.26349793672189e-6
ENSMUSG00000029426	Scarb2	scavenger receptor class B, member 2	5.569204521726542e-4	0.21263396865382442	1.222121651278558e-4	0.0038340564515494213	0.26574129711121064	5.056734507391586e-4	NA	NA	NA
ENSMUSG00000044164	Rnf182	ring finger protein 182	5.60672589081534e-4	0.49513937301795646	1.230936966248912e-4	0.06671333290702645	0.42073736262540645	0.018243306954509108	0.008913018088663025	0.5695413834105064	0.002250358314975992
ENSMUSG00000055322	Tns1	tensin 1	5.651191473626308e-4	0.3271532767730692	1.242062958233402e-4	0.006882606110753626	0.39202179145121324	0.0010205468734913728	0.0747378794220361	0.2622847620949252	0.0312090118418077
ENSMUSG00000071654	Uqcc3	ubiquinol-cytochrome c reductase complex assembly factor 3	5.679608971516881e-4	0.5529287477528405	1.2487986947637823e-4	NA	NA	NA	2.3573067948127186e-4	0.8630738078920687	3.0439819475844385e-5
ENSMUSG00000010045	Tmem115	transmembrane protein 115	5.694943836272108e-4	0.4168132906725135	1.2526616736387367e-4	NA	NA	NA	6.919679645891897e-4	0.6085964585485111	1.0899107248683346e-4
ENSMUSG00000039410	Prdm16	PR domain containing 16	5.774399930493421e-4	0.5315398383055135	1.2711350489622367e-4	NA	NA	NA	0.0033163891439171316	0.6895833771627596	6.928572851347617e-4
ENSMUSG00000047238	Mageh1	melanoma antigen, family H, 1	5.801412855775826e-4	0.4906180734972778	1.2775819046662368e-4	0.03724026345032025	0.4621758905392558	0.008525460122241865	0.018019433540294793	0.5190602564552999	0.005356246698857574
ENSMUSG00000061436	Hipk2	homeodomain interacting protein kinase 2	5.817624713608331e-4	0.24228778357693073	1.281653887566262e-4	0.08217168976484508	0.19992418870665096	0.024198580941704573	0.00668612418481771	0.2846513784472105	0.0016059958547392577
ENSMUSG00000095098	Ccdc85b	coiled-coil domain containing 85B	5.906832077103856e-4	0.4173598846511776	1.3028352989868507e-4	NA	NA	NA	4.2769306299644275e-5	0.718032546292877	4.080294381730921e-6
ENSMUSG00000052040	Klf13	Kruppel-like factor 13	6.01560007928124e-4	0.22056751315043535	1.3294201158559938e-4	NA	NA	NA	0.0018673196943301592	0.29575840885566795	3.537163847795247e-4
ENSMUSG00000026553	Copa	coatomer protein complex subunit alpha	6.018465740167204e-4	0.23915636400663715	1.3305725603423224e-4	0.001156188871000982	0.3352455938693399	1.2057554947297396e-4	NA	NA	NA
ENSMUSG00000042116	Vwa1	von Willebrand factor A domain containing 1	6.021580051897028e-4	0.4226644412727359	1.3317804928028967e-4	NA	NA	NA	0.0019232656937712084	0.5773925834201404	3.6696831834916876e-4
ENSMUSG00000051243	Islr2	immunoglobulin superfamily containing leucine-rich repeat 2	6.063298748540364e-4	0.2803495998000967	1.3425763725958002e-4	NA	NA	NA	8.772028865205018e-4	0.40796233412314986	1.445465229941879e-4
ENSMUSG00000037149	Ddx1	DEAD (Asp-Glu-Ala-Asp) box polypeptide 1	6.118984637942045e-4	0.23974964073136784	1.3559374094512913e-4	0.07134793508301628	0.20040360967934037	0.01985408768893388	0.009071307443496318	0.27909567178339534	0.0023065578278649375
ENSMUSG00000031734	Irx3	Iroquois related homeobox 3	6.118984637942045e-4	0.8571534260922604	1.35596235097672e-4	NA	NA	NA	0.001491623314393018	1.2711001499984607	2.7058430347351995e-4
ENSMUSG00000037031	Tspan15	tetraspanin 15	6.352394605927031e-4	0.3490623025851897	1.4126173806676344e-4	NA	NA	NA	0.0026137984777141344	0.4702182193718267	5.23977198499754e-4
ENSMUSG00000029580	Actb	actin, beta	6.370867441099944e-4	0.21031827002471037	1.4178243766098384e-4	NA	NA	NA	0.0010900592799877348	0.29297125336617186	1.8673835332145617e-4
ENSMUSG00000038456	Dennd2a	DENN/MADD domain containing 2A	6.390293137639241e-4	0.394637804099293	1.4226987482314225e-4	0.0373234773948875	0.37931139265708436	0.008557388330510736	0.019646093695568932	0.4099642155415017	0.00597025688687047
ENSMUSG00000040181	Fmo1	flavin containing monooxygenase 1	6.444817007887047e-4	0.7164696342311545	1.4353935576955364e-4	0.048958777431018306	0.6601351425894202	0.012192184114840838	0.014718489861370155	0.7728041258728888	0.00415667521833226
ENSMUSG00000027298	Tyro3	TYRO3 protein tyrosine kinase 3	6.60261661706547e-4	0.22758224746897965	1.473087394285661e-4	NA	NA	NA	8.486329596079539e-4	0.3294985591223451	1.3908415623696302e-4
ENSMUSG00000006517	Mvd	mevalonate (diphospho) decarboxylase	6.60261661706547e-4	0.4226227095599309	1.473386456339892e-4	NA	NA	NA	1.9065442535062046e-4	0.6935825123080089	2.3747519210411103e-5
ENSMUSG00000004798	Ulk2	unc-51 like kinase 2	6.665356641762367e-4	0.21014930113149694	1.4885369055052847e-4	0.029162961333580907	0.20984346539981796	0.006236089118083936	0.026210481135763568	0.2104551368631759	0.008480593007871056
ENSMUSG00000033629	Hacd3	3-hydroxyacyl-CoA dehydratase 3	6.682354989586142e-4	0.2195807779019458	1.4934858775138182e-4	0.017606476123603804	0.23591766618086185	0.0032909227923690687	0.041354692136398495	0.20324388962302978	0.014898815195454471
ENSMUSG00000025825	Iscu	iron-sulfur cluster assembly enzyme	6.711388156487828e-4	0.3176347066272146	1.5011325359935254e-4	NA	NA	NA	1.8301498180600552e-5	0.5818856656131364	1.5044706086528357e-6
ENSMUSG00000022387	Brd1	bromodomain containing 1	6.771492561265595e-4	0.24110531142820685	1.5157442591636521e-4	0.08105557540410468	0.19629102832953904	0.02376502206491433	0.00852789458351644	0.28591959452687465	0.0021310541368452624
ENSMUSG00000030127	Cops7a	COP9 signalosome subunit 7A	6.805276506151421e-4	0.24595031269644324	1.5238935400646155e-4	NA	NA	NA	1.0784000908753171e-4	0.4141090686210379	1.2204441639165151e-5
ENSMUSG00000054008	Ndst1	N-deacetylase/N-sulfotransferase (heparan glucosaminyl) 1	6.821733698912098e-4	0.22600738545400914	1.5286615628250217e-4	0.03198011645127053	0.2231209338216447	0.006997053816763364	0.024542174450181344	0.2288938370863736	0.00782436614921679
ENSMUSG00000026433	Rab29	RAB29, member RAS oncogene family	6.821733698912098e-4	0.7694922175995438	1.528755641315762e-4	0.046239197458804566	0.7186741765879239	0.011311512463829013	0.016647157284459303	0.8203102586111638	0.00484638625334686
ENSMUSG00000022351	Sqle	squalene epoxidase	6.856432859280872e-4	0.25322469166934547	1.5377146065841685e-4	0.012091366473431023	0.28286098333917775	0.0020661603539952433	0.05559034167141028	0.22358839999951316	0.021578240103626866
ENSMUSG00000093930	Hmgcs1	3-hydroxy-3-methylglutaryl-Coenzyme A synthase 1	6.867558477259995e-4	0.2440601486210561	1.5408021736697358e-4	0.001467111008653272	0.33934464238705037	1.6173275848002083e-4	NA	NA	NA
ENSMUSG00000018770	Atp5g3	ATP synthase, H+ transporting, mitochondrial F0 complex, subunit C3 (subunit 9)	6.913420381037058e-4	0.39365045910825847	1.552284417479467e-4	NA	NA	NA	0.0025947965018223796	0.5137238290974208	5.197203033926995e-4
ENSMUSG00000037902	Sirpa	signal-regulatory protein alpha	6.980312899129321e-4	0.2033657068412937	1.5685081602891297e-4	0.06135407598771579	0.18048783082675846	0.016374494186663733	0.012155990974015303	0.22624358285582896	0.0032903907251324092
ENSMUSG00000031955	Bcar1	breast cancer anti-estrogen resistance 1	6.983226603875655e-4	0.23393429143602468	1.5702032025528264e-4	NA	NA	NA	0.004134907523825552	0.3042852884714839	9.023821301887902e-4
ENSMUSG00000036402	Gng12	guanine nucleotide binding protein (G protein), gamma 12	7.125446676864862e-4	0.30472859429346816	1.6084959849353356e-4	NA	NA	NA	0.003990482107754046	0.38699681777959377	8.632907035493097e-4
ENSMUSG00000051403	Ppp1r37	protein phosphatase 1, regulatory subunit 37	7.128103024039521e-4	0.25901579042300454	1.6103253532269047e-4	NA	NA	NA	2.1655435075639058e-5	0.4699871356063455	1.8194077256682862e-6
ENSMUSG00000029836	Cbx3	chromobox 3	7.139418754767199e-4	0.2713718453237811	1.6141133922405613e-4	0.031639682474978115	0.26377375399489367	0.006892389039728818	0.025682526130512355	0.2789699366526685	0.008278754433686248
ENSMUSG00000039059	Hrh3	histamine receptor H3	7.159947685244222e-4	0.2792676864925732	1.6193722790227164e-4	0.00857804790029309	0.32731511416690234	0.0013449398991198867	0.07422301407606174	0.2312202588182441	0.03096200259396486
ENSMUSG00000027618	Nfs1	nitrogen fixation gene 1 (S. cerevisiae)	7.199467418823532e-4	0.3956282547201258	1.6301735507989108e-4	NA	NA	NA	0.005116127106269092	0.4959603084061125	0.001167710887879584
ENSMUSG00000026821	Ralgds	ral guanine nucleotide dissociation stimulator	7.249152683456173e-4	0.24611993594767637	1.6426743810436787e-4	NA	NA	NA	4.5341005311103706e-4	0.3774123371489111	6.633170448342266e-5
ENSMUSG00000003458	Ncstn	nicastrin	7.281650816386606e-4	0.2658464822786894	1.6519228540582052e-4	0.04403213147993842	0.24837173701589052	0.010570294307657086	0.018849870717498808	0.2833212275414883	0.005656749782297796
ENSMUSG00000028385	Snx30	sorting nexin family member 30	7.284130714249186e-4	0.2447046505885003	1.6531137677210046e-4	NA	NA	NA	0.001238203966666608	0.35239549179758933	2.168165317289066e-4
ENSMUSG00000031431	Tsc22d3	TSC22 domain family, member 3	7.285925172762638e-4	0.5253490202493524	1.6547388242457825e-4	NA	NA	NA	0.0011012954848198197	0.7411545741939941	1.8904321700952655e-4
ENSMUSG00000059974	Ntm	neurotrimin	7.34503192199385e-4	0.22999775055143973	1.668835856338463e-4	0.024943356242405644	0.23851389871991915	0.005124206137602588	0.033519973041712926	0.2214816023829603	0.011441260530152509
ENSMUSG00000025872	Thoc3	THO complex 3	7.363770500531843e-4	0.3895429958507531	1.674363757388246e-4	NA	NA	NA	2.7431521517666963e-4	0.6295845003740931	3.634505050559515e-5
ENSMUSG00000040964	Arhgef10l	Rho guanine nucleotide exchange factor (GEF) 10-like	7.511880120532442e-4	0.29167880029138143	1.7119285153494962e-4	0.06543110815765356	0.2533535161327688	0.017784302752071626	0.012415402932749673	0.330004084449994	0.0033702469619048755
ENSMUSG00000050737	Ptges	prostaglandin E synthase	7.52543643358904e-4	0.9111177627586888	1.7163162193055653e-4	0.09546767954773844	0.7258685129237673	0.029621085425102663	0.007528467939482487	1.0963670125936105	0.0018468871577579742
ENSMUSG00000026478	Lamc1	laminin, gamma 1	7.605013478774135e-4	0.2533770820762177	1.738401252372247e-4	0.0522977525916261	0.2321924671653135	0.013331418059783644	0.01613569882311937	0.2745616969871218	0.004666741820359182
ENSMUSG00000024560	Cxxc1	CXXC finger 1 (PHD domain)	7.682173772593385e-4	0.33190054714665335	1.7573643444248824e-4	NA	NA	NA	0.003508092004515343	0.4377950062873893	7.413806099424299e-4
ENSMUSG00000032180	Tmed1	transmembrane p24 trafficking protein 1	7.703840418790689e-4	0.6612891665214702	1.7629853041535148e-4	NA	NA	NA	3.264706810385585e-4	1.0753674228799304	4.457889140723178e-5
ENSMUSG00000029675	Eln	elastin	7.70500515049347e-4	0.4490692335674898	1.76432324699431e-4	NA	NA	NA	0.004805606791262131	0.5541013188447522	0.0010787171861971901
ENSMUSG00000028760	Eif4g3	eukaryotic translation initiation factor 4 gamma, 3	7.70500515049347e-4	0.20596613901509725	1.7645810984697803e-4	0.0011406265742315376	0.294919651590117	1.1865743539405108e-4	NA	NA	NA
ENSMUSG00000004945	Tmem242	transmembrane protein 242	7.738146464422678e-4	0.5412115384253895	1.7728385240668192e-4	NA	NA	NA	0.0010393786206762364	0.7737526235122882	1.7644243297600562e-4
ENSMUSG00000037509	Arhgef4	Rho guanine nucleotide exchange factor (GEF) 4	7.740756298355964e-4	0.2422741193589094	1.77410415636434e-4	NA	NA	NA	9.459967041549179e-5	0.4098250594992893	1.0502007748187522e-5
ENSMUSG00000040616	Tmem51	transmembrane protein 51	7.767621453962461e-4	0.8327213283605717	1.7822714627395967e-4	0.09245948362850909	0.6335536187802864	0.02827299831476449	0.00893951408069429	1.031889037940857	0.0022602175218683074
ENSMUSG00000000326	Comt	catechol-O-methyltransferase	7.902471674189598e-4	0.3009453878853894	1.8166209791870333e-4	NA	NA	NA	1.922190772328627e-4	0.48959725014474054	2.3992150845851144e-5
ENSMUSG00000038406	Scaf1	SR-related CTD-associated factor 1	7.915313444340554e-4	0.21635251865088476	1.8202558132158992e-4	NA	NA	NA	0.0017001235910570017	0.2992481852049252	3.152993807273832e-4
ENSMUSG00000015092	Edf1	endothelial differentiation-related factor 1	7.93892343014422e-4	0.39825213667927006	1.827739725269984e-4	NA	NA	NA	2.3828473493165653e-4	0.6309799504951178	3.081073213685441e-5
ENSMUSG00000024357	Sil1	endoplasmic reticulum chaperone SIL1 homolog (S. cerevisiae)	7.951309535297989e-4	0.4768344985123619	1.8312771896183584e-4	0.022764081660200376	0.49608131227817287	0.00457912864932177	0.03826341846478814	0.4575876847465509	0.013525704206736978
ENSMUSG00000035242	Oaz1	ornithine decarboxylase antizyme 1	7.983669399354597e-4	0.4157603651052774	1.8394186979794812e-4	NA	NA	NA	2.642978846332563e-4	0.6551364765391594	3.4779461538991684e-5
ENSMUSG00000024777	Ppp2r5b	protein phosphatase 2, regulatory subunit B', beta	8.021891294659024e-4	0.24897930713335148	1.8498344215339905e-4	NA	NA	NA	1.6353850332695888e-4	0.40979369912287544	1.9862176544842412e-5
ENSMUSG00000021091	Serpina3n	serine (or cysteine) peptidase inhibitor, clade A, member 3N	8.021891294659024e-4	0.5741844566243643	1.8503008127247677e-4	0.06118958439813233	0.5074752272676962	0.016309481220583878	0.014433290486038508	0.6408936859810325	0.004056211541750492
ENSMUSG00000020282	Rhbdf1	rhomboid 5 homolog 1	8.064803356256261e-4	0.5212531306172052	1.8615900786113823e-4	0.09343776419409061	0.4245320609068775	0.02865274318209196	0.008285498784798222	0.6179742003275329	0.002058331450031819
ENSMUSG00000017286	Glod4	glyoxalase domain containing 4	8.159817804866554e-4	0.29782099103859255	1.8849298784984585e-4	0.056251807550726854	0.26598921307453005	0.014602019775899382	0.01616868387629979	0.32965276900265505	0.004683381390202251
ENSMUSG00000032470	Mras	muscle and microspikes RAS	8.161953487566368e-4	0.27415200942868917	1.886127265866497e-4	NA	NA	NA	8.779380189086826e-5	0.4660449020876622	9.587419407732183e-6
ENSMUSG00000020788	Atp2a3	ATPase, Ca++ transporting, ubiquitous	8.197263774325873e-4	0.46531155257721013	1.8949941270761096e-4	NA	NA	NA	2.7385105483853836e-4	0.7364506666667141	3.625993005927339e-5
ENSMUSG00000025156	Gps1	G protein pathway suppressor 1	8.337728665477786e-4	0.23384354294854093	1.9281851593328685e-4	0.04141209995734861	0.22205229801154655	0.009773441342474407	0.022865637067735436	0.2456347878855353	0.007185328718861399
ENSMUSG00000020476	Dbnl	drebrin-like	8.507512529511755e-4	0.2878630116333675	1.970384813399384e-4	NA	NA	NA	0.003937708612030655	0.3760605627526264	8.481375316346542e-4
ENSMUSG00000032192	Gnb5	guanine nucleotide binding protein (G protein), beta 5	8.556467739066311e-4	0.23900302405225368	1.9824611702865617e-4	0.06445754975926651	0.20602371793210925	0.017397366790023714	0.014670103811738236	0.27198233017239815	0.004137948715982406
ENSMUSG00000032418	Me1	malic enzyme 1, NADP(+)-dependent, cytosolic	8.562170128551219e-4	0.3005383227358982	1.9845209294761602e-4	NA	NA	NA	5.946727972071236e-4	0.4589232757625167	9.14092059538596e-5
ENSMUSG00000027935	Rab13	RAB13, member RAS oncogene family	8.577851924559002e-4	0.9070179322788064	1.9888955381018372e-4	0.06550161689162874	0.7990523480954432	0.017820417465384028	0.014149661153307175	1.0149835164621697	0.003958194696814903
ENSMUSG00000025348	Itga7	integrin alpha 7	8.61182435222263e-4	0.34881623754317814	1.9975153698892996e-4	0.030293002622167532	0.34607397035287035	0.006527380363165229	0.03182372118086359	0.35155850473348593	0.010722285425036933
ENSMUSG00000021910	Nisch	nischarin	8.613482826784206e-4	0.20264325079251796	1.9986430435650404e-4	0.008339938923460946	0.24603343274015432	0.0012970680478737245	0.09167429317958975	0.1592530688448816	0.040194982509432826
ENSMUSG00000022391	Rangap1	RAN GTPase activating protein 1	8.627617909181669e-4	0.21459329146819706	2.0027686025641433e-4	0.061749732226707967	0.1906778190538398	0.0164960683779966	0.015242505268597054	0.23850876388255432	0.004353311044968933
ENSMUSG00000056952	Tatdn2	TatD DNase domain containing 2	8.627617909181669e-4	0.31986673836534574	2.0034113181676056e-4	NA	NA	NA	0.0047718848496366715	0.40887532276756555	0.0010693829758782088
ENSMUSG00000014601	Strip1	striatin interacting protein 1	8.637704982822189e-4	0.257568210968604	2.0071168957230703e-4	0.056421011997753213	0.23128414742112313	0.014683187543968036	0.016995660566751655	0.28385227451608486	0.0049727663799207815
ENSMUSG00000037771	Slc32a1	solute carrier family 32 (GABA vesicular transporter), member 1	8.637704982822189e-4	0.24769799906596043	2.0072437870890172e-4	0.01654716267003026	0.2705660048047546	0.0030430907282415695	0.05332768685434731	0.22482999332716622	0.02047676608737506
ENSMUSG00000036766	Dner	delta/notch-like EGF repeat containing	8.664450274118132e-4	0.23589310339737543	2.014953673684334e-4	NA	NA	NA	6.985955462345002e-4	0.3505976828149456	1.101554954297133e-4
ENSMUSG00000069227	Gprin1	G protein-regulated inducer of neurite outgrowth 1	8.928396092193861e-4	0.22204706398162152	2.0824965956432504e-4	NA	NA	NA	2.0930209100794721e-4	0.36512690659131075	2.6467425637682275e-5
ENSMUSG00000038398	Upf3a	UPF3 regulator of nonsense transcripts homolog A (yeast)	8.96698203628487e-4	0.3247137045902052	2.093043508167589e-4	NA	NA	NA	0.0022666760465092587	0.45004746459396017	4.4461496849495846e-4
ENSMUSG00000028822	Tmem50a	transmembrane protein 50A	9.032706089827215e-4	0.29435584755641553	2.112280359658551e-4	NA	NA	NA	1.6957131899771654e-4	0.4894718490494262	2.0711894048198622e-5
ENSMUSG00000020219	Timm13	translocase of inner mitochondrial membrane 13	9.157352382251291e-4	0.48343624953643977	2.142218550907056e-4	NA	NA	NA	1.2880698688635852e-4	0.8049775442006639	1.5032852001832405e-5
ENSMUSG00000037993	Dhx38	DEAH (Asp-Glu-Ala-His) box polypeptide 38	9.186750676073717e-4	0.3249686387568354	2.1498882587930645e-4	NA	NA	NA	0.0077068953858052775	0.3980377375919953	0.0018959773691293585
ENSMUSG00000063765	Chadl	chondroadherin-like	9.211644639429929e-4	0.36199709172859384	2.158892304436394e-4	NA	NA	NA	2.0047482695728206e-5	0.6842396975623958	1.6634473233411377e-6
ENSMUSG00000036256	Igfbp7	insulin-like growth factor binding protein 7	9.240992992397515e-4	0.4508941334304522	2.1665676661206286e-4	0.06438639414299907	0.4091120332271054	0.017360755687660677	0.015285210378061034	0.492676233633799	0.004372100199573052
ENSMUSG00000025823	Pdia4	protein disulfide isomerase associated 4	9.290628378945835e-4	0.335513036181116	2.1822117722651176e-4	0.07192843356713181	0.29299955466269934	0.020040441682207862	0.013742430131247792	0.3780265176995327	0.0038170124232397044
ENSMUSG00000070643	Sox13	SRY (sex determining region Y)-box 13	9.589889086125303e-4	0.47827772231259197	2.2582935568983073e-4	NA	NA	NA	7.048349936808658e-4	0.7382888243110739	1.1144333161537367e-4
ENSMUSG00000038886	Man2a2	mannosidase 2, alpha 2	9.59336748386106e-4	0.19460244488670586	2.2599401879086134e-4	0.03835730208027259	0.1921486415515077	0.008840741064305043	0.028448291939289473	0.197056248221904	0.009361703937582105
ENSMUSG00000019868	Vta1	vesicle (multivesicular body) trafficking 1	9.620644659650578e-4	0.35294360522368035	2.2671958259437054e-4	0.0901253187299533	0.2882490435836195	0.0273726599886281	0.010821144113362893	0.4176381668637412	0.0028562667977995735
ENSMUSG00000034854	Mfsd12	major facilitator superfamily domain containing 12	9.634944536753581e-4	0.35134424623931215	2.272227927497998e-4	NA	NA	NA	5.986126129806476e-4	0.5459426771229439	9.21180800101333e-5
ENSMUSG00000010025	Aldh3a2	aldehyde dehydrogenase family 3, subfamily A2	9.726345711232172e-4	0.30260777090622976	2.2954612150376282e-4	0.009844702630684075	0.35598788519468066	0.0016000736307689794	0.08524660614332756	0.2492276566177789	0.03678847326275061
ENSMUSG00000034612	Chst11	carbohydrate sulfotransferase 11	9.79831309511194e-4	0.23566804504919336	2.3149814170198918e-4	0.046904849199413554	0.2186732237996533	0.011506718806446317	0.023458308757519825	0.2526628662987334	0.007395852541079527
ENSMUSG00000036564	Ndrg4	N-myc downstream regulated gene 4	9.85444022144903e-4	0.17545017580089753	2.3299422623127564e-4	0.031639682474978115	0.18139323576056945	0.006891490323075336	0.0355221073745687	0.1695071158412256	0.012296231941183833
ENSMUSG00000037692	Ahdc1	AT hook, DNA binding motif, containing 1	9.88828504874753e-4	0.22372319631884455	2.3405032496992342e-4	0.006792882429879623	0.27411122276876515	0.0010025551485831135	NA	NA	NA
ENSMUSG00000022671	Mzt2	mitotic spindle organizing protein 2	0.001000072637610274	0.491185623889308	2.3688428041730462e-4	NA	NA	NA	0.003592765063109093	0.6550294314382512	7.617735208231183e-4
ENSMUSG00000074102	Rbm15b	RNA binding motif protein 15B	0.0010006558105126028	0.30928528003438716	2.3710873039576636e-4	NA	NA	NA	2.4557009082286455e-4	0.5034238132816747	3.1962935568648116e-5
ENSMUSG00000041570	Camsap2	calmodulin regulated spectrin-associated protein family, member 2	0.001002366004024945	0.21372810193601471	2.376004294885318e-4	0.004165518129267526	0.2801051011609905	5.569354869632249e-4	NA	NA	NA
ENSMUSG00000037032	Apbb1	amyloid beta (A4) precursor protein-binding, family B, member 1	0.001008019465982806	0.201713256580673	2.392013759094884e-4	NA	NA	NA	0.0022071787614636475	0.2766495456231076	4.3085012828363966e-4
ENSMUSG00000060429	Sntb1	syntrophin, basic 1	0.001017413757970974	0.4842438831175263	2.4151838712465457e-4	0.09745575114093989	0.38750636337047073	0.030525109567944027	0.010409438141789682	0.5809814028645819	0.0027251483447193726
ENSMUSG00000019433	Gipc1	GIPC PDZ domain containing family, member 1	0.0010190971059965293	0.27422137523513807	2.4200589431626373e-4	NA	NA	NA	2.1715732239128017e-4	0.45530881773448695	2.77056375024034e-5
ENSMUSG00000062210	Tnfaip8	tumor necrosis factor, alpha-induced protein 8	0.001021908819825789	0.6226387388975972	2.4284989205728013e-4	0.004381995189625217	0.7794798703191859	5.915485613528392e-4	NA	NA	NA
ENSMUSG00000040621	Gemin8	gem nuclear organelle associated protein 8	0.0010220791824164066	0.781827148833836	2.4297854107992897e-4	0.0523966701741478	0.7268688029984443	0.01338277757143549	0.02156902098634422	0.8367854946692276	0.006698348173492852
ENSMUSG00000033365	Ipo13	importin 13	0.0010286601033826222	0.23223031741720934	2.4480921463233455e-4	0.07455631605749	0.20126951287644293	0.021079078861839153	0.014670103811738236	0.2631911219579757	0.004137000775632008
ENSMUSG00000022957	Itsn1	intersectin 1 (SH3 domain protein 1A)	0.001030468452470573	0.18595041647776606	2.453284679391686e-4	NA	NA	NA	0.006651536399998281	0.22994165826099144	0.0015961851345462966
ENSMUSG00000029084	Cd38	CD38 antigen	0.0010373681135123745	0.5419114233601092	2.4777644322571937e-4	0.00798958790216838	0.6546023756112929	0.0012260395823305054	NA	NA	NA
ENSMUSG00000034994	Eef2	eukaryotic translation elongation factor 2	0.001046046480480718	0.21101280003117714	2.5030043447369206e-4	NA	NA	NA	4.38650583245616e-5	0.37625265544729736	4.197220262610924e-6
ENSMUSG00000028409	Smu1	smu-1 suppressor of mec-8 and unc-52 homolog (C. elegans)	0.0010579731115462423	0.2917782451963434	2.533898266999885e-4	8.414395986903172e-4	0.4158642256277515	8.344438212472038e-5	NA	NA	NA
ENSMUSG00000027774	Gfm1	G elongation factor, mitochondrial 1	0.0010579731115462423	0.27513467930589786	2.534280454381019e-4	0.0032070935522392485	0.3580722964139189	4.0776812697322976e-4	NA	NA	NA
ENSMUSG00000020107	Anapc16	anaphase promoting complex subunit 16	0.0010617713163051385	0.3644392994991254	2.5442945887135983e-4	NA	NA	NA	3.2838695873185824e-4	0.5919703094273822	4.4925534076488154e-5
ENSMUSG00000038241	Cep250	centrosomal protein 250	0.0010829874756115264	0.2979940784076213	2.600739353146286e-4	0.06906435741432411	0.26461688706940095	0.01909948502288649	0.016861599498794847	0.33137126974584163	0.004923360157286342
ENSMUSG00000032523	Hhatl	hedgehog acyltransferase-like	0.0010901107100030941	0.5675176840809516	2.62066639245978e-4	0.08152812130350537	0.4808101825061987	0.023966862537940677	0.013967127874162997	0.6542251856557045	0.0038974949256376516
ENSMUSG00000029249	Rest	RE1-silencing transcription factor	0.0010910960368531312	0.4431996757018651	2.6239763225623477e-4	0.08095933826550486	0.36657213463268523	0.02372982242958557	0.014442937415323013	0.5198272167710449	0.0040601684668798155
ENSMUSG00000031386	Hcfc1	host cell factor C1	0.0010915978255517753	0.20706716321827962	2.6261246747726226e-4	0.002751613829713933	0.27917350412596786	3.403617900293091e-4	NA	NA	NA
ENSMUSG00000052105	Mtcl1	microtubule crosslinking factor 1	0.0010957811293600352	0.24723353126901607	2.6381656318124035e-4	NA	NA	NA	7.893644842279189e-4	0.3715164648725983	1.278044627702755e-4
ENSMUSG00000027248	Pdia3	protein disulfide isomerase associated 3	0.0011024599464916603	0.23005550562085103	2.657011205466833e-4	0.0197435659905199	0.25338676209416394	0.003818258858858416	0.05805864377593362	0.20672424914753815	0.022821809685752568
ENSMUSG00000028669	Pithd1	PITH (C-terminal proteasome-interacting domain of thioredoxin-like) domain containing 1	0.0011161851459943538	0.3333484732839928	2.691052775859759e-4	NA	NA	NA	1.1129204249903804e-4	0.5777076917151045	1.2675761827356687e-5
ENSMUSG00000036333	Kidins220	kinase D-interacting substrate 220	0.0011343638318487288	0.20889767588685718	2.73879441503027e-4	7.261933465708203e-5	0.36864231448602586	4.672994363338496e-6	NA	NA	NA
ENSMUSG00000040811	Eml2	echinoderm microtubule associated protein like 2	0.0011377003715706423	0.26451097271946306	2.7492076651360997e-4	NA	NA	NA	0.0038159621931078075	0.34921720926985844	8.169773279818492e-4
ENSMUSG00000028532	Cachd1	cache domain containing 1	0.0011631089752893343	0.3032928401999929	2.8182292000239283e-4	0.08376258430320754	0.257648346159265	0.02481158582741436	0.014377413717190285	0.34893733424072076	0.004036787859005812
ENSMUSG00000058569	Tmed9	transmembrane p24 trafficking protein 9	0.001167518873453435	0.2860350579649233	2.8299215340327373e-4	NA	NA	NA	0.005927905830273115	0.36299902835404163	0.0013928763462144366
ENSMUSG00000037196	Pacrg	PARK2 co-regulated	0.001182886954355277	0.6381276323072961	2.8692125555482094e-4	0.044998750884767735	0.6327093860735359	0.010892232723791561	0.029534158917057043	0.6435458785410564	0.009798013904511462
ENSMUSG00000028527	Ak4	adenylate kinase 4	0.0011868855515796031	0.3265593577876233	2.883455071526571e-4	0.09228875032586077	0.2691787904063159	0.028180986470589767	0.013131011729646815	0.3839399251689307	0.0036200046138144763
ENSMUSG00000044864	Ankrd50	ankyrin repeat domain 50	0.0011868855515796031	0.2411284590146321	2.8856315571453603e-4	NA	NA	NA	0.0064442629624241335	0.305841208033375	0.0015342159731122752
ENSMUSG00000027335	Adra1d	adrenergic receptor, alpha 1d	0.0011868855515796031	0.37821362101184053	2.8860781246466843e-4	NA	NA	NA	0.0017152691525210955	0.552744109373644	3.1870005645910805e-4
ENSMUSG00000000538	Tom1l2	target of myb1-like 2 (chicken)	0.0012055341927552827	0.1994008021784141	2.9335046646792484e-4	NA	NA	NA	0.009301605459803623	0.24065559975956885	0.0023789580081357495
ENSMUSG00000017831	Rab5a	RAB5A, member RAS oncogene family	0.0012173303635438773	0.22986108589043006	2.9643091661212505e-4	NA	NA	NA	0.003613059262472029	0.31203286373607275	7.673037094976396e-4
ENSMUSG00000031148	Gpkow	G patch domain and KOW motifs	0.0012195625816453452	0.3144609881848573	2.9718487821513845e-4	NA	NA	NA	0.00551993219630308	0.41183867895552156	0.001277017005993691
ENSMUSG00000028962	Slc4a2	solute carrier family 4 (anion exchanger), member 2	0.0012205858045273188	0.2921012717411608	2.975395051836628e-4	0.03330235757496237	0.2975344137636778	0.007375437708965117	0.04037332853535665	0.28666812971864386	0.014480284750892355
ENSMUSG00000003814	Calr	calreticulin	0.001222338190061619	0.2196946639899229	2.9807211794222345e-4	0.08173342933583887	0.1918736064076595	0.02403426728248725	0.01518809977881192	0.24751572157218632	0.004333842324532893
ENSMUSG00000031400	G6pdx	glucose-6-phosphate dehydrogenase X-linked	0.001222872852563267	0.31447859941816697	2.983080790407734e-4	0.02010866627842267	0.33145551227380804	0.003899957864501912	0.05757948493487386	0.29750168656252596	0.022593726987728904
ENSMUSG00000001995	Sipa1l2	signal-induced proliferation-associated 1 like 2	0.0012241563537504546	0.26022817358334943	2.989378622847871e-4	0.03630344972419338	0.26306929696709136	0.00825775872705063	0.03761783925077585	0.2573870501996075	0.013232601437476402
ENSMUSG00000029408	Abcb9	ATP-binding cassette, sub-family B (MDR/TAP), member 9	0.0012322292649207805	0.3001046277067642	3.0112184141469606e-4	0.028404127900291815	0.3165005517416667	0.006039521717779637	0.04744619209812341	0.28370870367186174	0.01760252499042774
ENSMUSG00000051177	Plcb1	phospholipase C, beta 1	0.0012469800668392541	0.23478593648447743	3.0494164491411075e-4	2.4486199237814404e-05	0.440218109787729	1.3369579551666147e-6	NA	NA	NA
ENSMUSG00000035093	Secisbp2l	SECIS binding protein 2-like	0.0012506589835458392	0.19182046877561448	3.0594918289795565e-4	0.00040221759891867893	0.3071927795340379	3.4625477764240626e-5	NA	NA	NA
ENSMUSG00000025337	Sbds	SBDS ribosome maturation factor	0.0012532320473884425	0.2959745138554196	3.066867349642898e-4	NA	NA	NA	0.008741512852697324	0.3691316842591001	0.0021972542441783837
ENSMUSG00000024493	Lars	leucyl-tRNA synthetase	0.0012549267134930621	0.27331405654019286	3.0720969661807217e-4	0.0077777224221803306	0.3322355702450666	0.0011841352605148178	NA	NA	NA
ENSMUSG00000009073	Nf2	neurofibromin 2	0.0012645867890073571	0.2142938015857048	3.100108388129827e-4	NA	NA	NA	7.456106174690047e-5	0.3837769136776829	7.924031692039911e-6
ENSMUSG00000026674	Ddr2	discoidin domain receptor family, member 2	0.0012668738370081294	0.45209154370141	3.1079006231787457e-4	0.031839670904333074	0.4762332695580411	0.006956878558988327	0.04436484530780747	0.427949817844779	0.016237387961789623
ENSMUSG00000003072	Atp5d	ATP synthase, H+ transporting, mitochondrial F1 complex, delta subunit	0.0012674321071364	0.2687461555633718	3.110363447600326e-4	NA	NA	NA	9.963740424623974e-5	0.46915708065700085	1.119878700360997e-5
ENSMUSG00000020108	Ddit4	DNA-damage-inducible transcript 4	0.0012805693130323106	0.27690624792563256	3.1448122437703683e-4	NA	NA	NA	0.0063097556656492035	0.3598418792558922	0.0014940290953340003
ENSMUSG00000041544	Disp3	dispatched RND transporter family member 3	0.0013047375137450338	0.2624629674727698	3.2109170419344267e-4	0.036348475807098414	0.2668638052937996	0.008271135959555389	0.03977629645190878	0.25806212965174	0.01419087053610754
ENSMUSG00000019471	Cdc37	cell division cycle 37	0.0013362209896201284	0.23298483857031535	3.299922964963709e-4	NA	NA	NA	0.008830777953635738	0.2893167173710744	0.002223500461197509
ENSMUSG00000022962	Gart	phosphoribosylglycinamide formyltransferase	0.001339931454645011	0.42884866925974957	3.3102421168837334e-4	0.05998713255122185	0.3923464252269092	0.01592688639633062	0.024515630479286406	0.46535091329258993	0.007807444814071027
ENSMUSG00000005442	Cic	capicua transcriptional repressor	0.0013535199267318406	0.20557999560750986	3.3473144396965304e-4	NA	NA	NA	0.0038175935686996366	0.2747155696668135	8.183145017009054e-4
ENSMUSG00000035078	Mtmr9	myotubularin related protein 9	0.0013626590964598618	0.2083055724400117	3.3746176709533886e-4	0.0033023416704044124	0.27759905672412133	4.218725104691568e-4	NA	NA	NA
ENSMUSG00000022054	Nefm	neurofilament, medium polypeptide	0.0013696483336978849	0.24595628588413226	3.395470810875288e-4	0.025722682597996437	0.2679994788074443	0.005329585405019188	0.056989398323906974	0.22391309296082026	0.02227369652424933
ENSMUSG00000028743	Akr7a5	aldo-keto reductase family 7, member A5 (aflatoxin aldehyde reductase)	0.0013725866573467546	0.5464799583743061	3.4039391355748463e-4	NA	NA	NA	0.0022460777808332335	0.7811796946520677	4.394120941024561e-4
ENSMUSG00000030824	Nucb1	nucleobindin 1	0.0013768717177011411	0.2735409954447569	3.4205042240828835e-4	NA	NA	NA	0.0024932838875096545	0.384867603556233	4.963770561866888e-4
ENSMUSG00000021608	Lpcat1	lysophosphatidylcholine acyltransferase 1	0.0013813599759020237	0.25945855445298927	3.4328457608675324e-4	0.028375066539736475	0.26768361049318157	0.006030894846365106	0.050572626785259416	0.251233498412797	0.01911754371274691
ENSMUSG00000020486	Sept4	septin 4	0.0013838058836728748	0.2515920592051144	3.440117792413719e-4	NA	NA	NA	0.008588019157385145	0.30923055466090604	0.0021494990410307014
ENSMUSG00000031778	Cx3cl1	chemokine (C-X3-C motif) ligand 1	0.0013845838694288258	0.17696747928294376	3.443246179214444e-4	NA	NA	NA	0.002764320678709842	0.24325896927970347	5.617820684068307e-4
ENSMUSG00000022191	Drosha	drosha, ribonuclease type III	0.001384603970483122	0.20697335513738735	3.445684857106708e-4	0.05998059517996214	0.19277464229950916	0.015919976828150047	0.025235534396978326	0.22117206797526553	0.008119193849020889
ENSMUSG00000027423	Snx5	sorting nexin 5	0.0013989325580703743	0.27371250918102985	3.48737608282876e-4	NA	NA	NA	0.003295017628050715	0.37601345539657705	6.869712418699713e-4
ENSMUSG00000002274	Metrn	meteorin, glial cell differentiation regulator	0.001400842188886425	0.45391860357793007	3.4933449219965964e-4	NA	NA	NA	6.994008255953826e-5	0.8175231973834908	7.345155668401167e-6
ENSMUSG00000030095	Tmem43	transmembrane protein 43	0.0014055645262180554	0.33137669650805535	3.50754608328201e-4	0.010069398849424756	0.39368108961353543	0.0016459510756197632	NA	NA	NA
ENSMUSG00000030613	Ccdc90b	coiled-coil domain containing 90B	0.0014113718133784547	0.5675920924330534	3.52516201957129e-4	0.005090576457599116	0.7359231887982907	7.065244130317413e-4	NA	NA	NA
ENSMUSG00000037204	Atg101	autophagy related 101	0.0014113718133784547	0.5412568341046351	3.525690305825934e-4	0.02010866627842267	0.607215419790762	0.0039020753869098176	0.0707203151639244	0.47529824841850826	0.029116541385095413
ENSMUSG00000063077	Kif1b	kinesin family member 1B	0.0014225852952148912	0.21261938724379073	3.558610675513831e-4	6.63407239096353e-5	0.38653628801805157	4.217468603588477e-6	NA	NA	NA
ENSMUSG00000036278	Macrod1	MACRO domain containing 1	0.0014304062174262983	0.5806929699783109	3.585318071357449e-4	NA	NA	NA	4.616101341326366e-4	0.9376927280060098	6.777024482823665e-5
ENSMUSG00000039844	Rapgef1	Rap guanine nucleotide exchange factor (GEF) 1	0.0014349193088309582	0.20177753022938827	3.598822354083978e-4	NA	NA	NA	3.834555254113334e-4	0.32928755533935516	5.421233556018075e-5
ENSMUSG00000039217	Il18	interleukin 18	0.0014349193088309582	0.512047887848338	3.5993662986978577e-4	0.011427729475295963	0.589488510610054	0.0019261436551995437	0.09648097044901245	0.43460726508662195	0.04294331126687693
ENSMUSG00000033712	Ccar2	cell cycle activator and apoptosis regulator 2	0.0014406515840014473	0.23182325763486958	3.617473269238517e-4	0.009543569959053958	0.28309498235021485	0.001539418254414811	NA	NA	NA
ENSMUSG00000034216	Vps18	VPS18 CORVET/HOPS core subunit	0.001459311918827503	0.2706413632416361	3.6731408428695365e-4	0.011300081075107249	0.3183508242193689	0.0018948811877864654	NA	NA	NA
ENSMUSG00000035517	Tdrd7	tudor domain containing 7	0.001497919480011439	0.31438438017993803	3.780654186589727e-4	0.09616360927224502	0.26061641946368974	0.029959663156020125	0.015945884598354495	0.36815234089618637	0.004596838292737059
ENSMUSG00000040794	C1qtnf4	C1q and tumor necrosis factor related protein 4	0.0015138447055420444	0.22495333065381432	3.824765929899636e-4	NA	NA	NA	0.006709294564697013	0.2856800307455279	0.001614675393384341
ENSMUSG00000050896	Rtn4rl2	reticulon 4 receptor-like 2	0.0015211668913198886	0.2939138733490335	3.844577755168872e-4	NA	NA	NA	0.007528467939482487	0.3771865905519215	0.0018466187604621815
ENSMUSG00000035891	Cerk	ceramide kinase	0.0015238291691575304	0.26656178193056335	3.8539352402051924e-4	NA	NA	NA	3.8198924003289215e-5	0.501163739741131	3.5783689698587155e-6
ENSMUSG00000026641	Usf1	upstream transcription factor 1	0.001532671161305371	0.2916623438224012	3.878941764228378e-4	0.07719030653916248	0.2590982775675788	0.022192296359443503	0.021046210040946898	0.32422641007722364	0.006508294919071391
ENSMUSG00000068749	Psma5	proteasome (prosome, macropain) subunit, alpha type 5	0.001537788188766011	0.2938040002412066	3.893218609530098e-4	NA	NA	NA	0.008431873612240027	0.3688604521554114	0.002102695300007411
ENSMUSG00000025277	Abhd6	abhydrolase domain containing 6	0.0015409811001582104	0.2580063837714434	3.9026313379319464e-4	NA	NA	NA	0.01273099434030562	0.31089992514700354	0.003482534636544786
ENSMUSG00000076441	Ass1	argininosuccinate synthetase 1	0.0015537512585524506	0.46260041646559136	3.940333563481588e-4	0.06836214803334592	0.40842993609692024	0.018806434014313575	0.02485303754059888	0.5167708968342625	0.007966864587493962
ENSMUSG00000020253	Ppm1m	protein phosphatase 1M	0.0015543752016025987	0.4342759438777905	3.9439508649723133e-4	NA	NA	NA	0.0016326715281786593	0.6394710701095777	2.999732903493957e-4
ENSMUSG00000037344	Slc12a9	solute carrier family 12 (potassium/chloride transporters), member 9	0.0015733279890894406	0.3483543774375382	3.99948036215525e-4	0.08466998134549578	0.30620140122191813	0.025197225536268474	0.019201973117837997	0.3905073536531583	0.00578725904198447
ENSMUSG00000015501	Hivep2	human immunodeficiency virus type I enhancer binding protein 2	0.0015791610543996622	0.19605104496531148	4.019756983984649e-4	3.723460148153447e-4	0.32371560769711794	3.125098528554562e-5	NA	NA	NA
ENSMUSG00000025130	P4hb	prolyl 4-hydroxylase, beta polypeptide	0.0016057202985475642	0.2298973129901562	4.0942889696425427e-4	NA	NA	NA	0.014544681292594935	0.2704267618801594	0.004093538657092502
ENSMUSG00000024991	Eif3a	eukaryotic translation initiation factor 3, subunit A	0.0016193403285855682	0.21943266605563444	4.133207998175361e-4	0.01524519059369939	0.2590600998209908	0.002757626556972968	0.09794664666734983	0.1798052322902781	0.0437899999721275
ENSMUSG00000020467	Efemp1	epidermal growth factor-containing fibulin-like extracellular matrix protein 1	0.0016272280682357904	0.7927392221136811	4.1561479427638877e-4	NA	NA	NA	0.012653609589861064	0.9378844313283268	0.003455648060165628
ENSMUSG00000020654	Adcy3	adenylate cyclase 3	0.0016278131186875087	0.30713044197833167	4.159046370699906e-4	0.05842559402041473	0.2915038085522849	0.015401415968807678	0.03068408720396564	0.32275707540437837	0.010256261357316212
ENSMUSG00000032012	Nectin1	nectin cell adhesion molecule 1	0.0016418380460618115	0.2427558142807837	4.1962961532658914e-4	NA	NA	NA	0.011688742638222567	0.2929593120411943	0.0031387092066580565
ENSMUSG00000030397	Mark4	MAP/microtubule affinity regulating kinase 4	0.0016443638400650373	0.21515459034626816	4.204170121584379e-4	NA	NA	NA	7.535821001836855e-4	0.34405748179753526	1.2064050919342202e-4
ENSMUSG00000039701	Usp53	ubiquitin specific peptidase 53	0.0016459900744768665	0.2673849866239494	4.209747753665064e-4	0.004729228422962405	0.35200320224406556	6.473980425464796e-4	NA	NA	NA
ENSMUSG00000037820	Tgm2	transglutaminase 2, C polypeptide	0.0016605444494340196	0.6929255040590544	4.2584306462238765e-4	0.01931879143869583	0.7711171625055687	0.0037127807578206085	0.07909508865842213	0.6147338456125402	0.03354702248849526
ENSMUSG00000039367	Sec24c	Sec24 related gene family, member C (S. cerevisiae)	0.0016788580860017297	0.2221605147293845	4.309740070681573e-4	0.07351937776370264	0.19997302741461467	0.02070566448706022	0.02468152969768749	0.24434800204415433	0.007887955449834567
ENSMUSG00000022314	Rad21	RAD21 cohesin complex component	0.0017055109890051344	0.19596412864101995	4.38257330824316e-4	0.07629003213012228	0.17579965576662304	0.02180878784680642	0.023926646095071155	0.21612860151541685	0.007584786025997283
ENSMUSG00000028645	Slc2a1	solute carrier family 2 (facilitated glucose transporter), member 1	0.0017089758759396257	0.3309070122419433	4.392951013801505e-4	0.07265943737487915	0.3058668556237532	0.020287984023331648	0.02523216054030711	0.35594716886013344	0.008113990726668241
ENSMUSG00000025583	Rptor	regulatory associated protein of MTOR, complex 1	0.0017196523391274144	0.21220694180996477	4.4248451027491394e-4	0.0043023866424125035	0.2856137297368703	5.788626142084283e-4	NA	NA	NA
ENSMUSG00000024952	Rps6ka4	ribosomal protein S6 kinase, polypeptide 4	0.0017224938354867155	0.38782928935219446	4.433642374788544e-4	NA	NA	NA	2.3425200968166566e-4	0.6678975327524344	3.0217654866611688e-5
ENSMUSG00000030701	Plekhb1	pleckstrin homology domain containing, family B (evectins) member 1	0.0017266268919626864	0.3232390345364931	4.445770096186163e-4	NA	NA	NA	0.006478259841092487	0.41327829967362695	0.001545142433280998
ENSMUSG00000024330	Col11a2	collagen, type XI, alpha 2	0.0017368270047793141	0.3453593448870217	4.4735318177098525e-4	0.07518883459041878	0.318183004224706	0.021318528361830978	0.024542174450181344	0.3725356855493373	0.007823071181916302
ENSMUSG00000051390	Zbtb22	zinc finger and BTB domain containing 22	0.0017420413406597146	0.34431567454320483	4.4899676752274887e-4	NA	NA	NA	9.37599775606217e-6	0.7014468096851556	7.020069052240113e-7
ENSMUSG00000031826	Usp10	ubiquitin specific peptidase 10	0.0017482048031689412	0.2579172816263181	4.5073614738824855e-4	NA	NA	NA	0.011510167596500863	0.31721135557627395	0.003076857533128282
ENSMUSG00000023186	Vwa5a	von Willebrand factor A domain containing 5A	0.0017488762308019011	0.4610000313443856	4.512040617367201e-4	0.0016000812972721925	0.6689434406783586	1.7984179507855315e-4	NA	NA	NA
ENSMUSG00000031666	Rbl2	RB transcriptional corepressor like 2	0.0017488762308019011	0.2777633390882382	4.5121097268424794e-4	6.187576634116709e-4	0.4308386220343374	5.791012376448399e-5	NA	NA	NA
ENSMUSG00000038128	Camk4	calcium/calmodulin-dependent protein kinase IV	0.001766062574987366	0.2352354426752705	4.564067518901189e-4	7.39492604370378e-4	0.36866914616299695	7.150618558606002e-5	NA	NA	NA
ENSMUSG00000024835	Coro1b	coronin, actin binding protein 1B	0.0017804918972486685	0.3277395770707035	4.6044291451319833e-4	0.03876238710297762	0.3338988515577728	0.008970886275967305	0.04965910713830303	0.3215803025836342	0.018640758695552193
ENSMUSG00000030410	Dmwd	dystrophia myotonica-containing WD repeat motif	0.0017897993284298503	0.24571229889661095	4.633130151486225e-4	NA	NA	NA	8.934812824100579e-4	0.3822503499923039	1.4751342832164675e-4
ENSMUSG00000031709	Tbc1d9	TBC1 domain family, member 9	0.00183163996461394	0.23013141255926273	4.7527176158930414e-4	0.07659662505426489	0.20757589071558846	0.021932663643227004	0.025549062238137382	0.252686934402937	0.008231324718316495
ENSMUSG00000032492	Pth1r	parathyroid hormone 1 receptor	0.00183163996461394	0.7522551335568696	4.75407974943789e-4	0.0926382686186188	0.6585645852840659	0.028335659494662494	0.020022364213603063	0.8459456818296731	0.006113962677146109
ENSMUSG00000019810	Fuca2	fucosidase, alpha-L- 2, plasma	0.0018353321710072674	0.2988125686612424	4.7652461267418914e-4	NA	NA	NA	0.012671452793448923	0.36297036066617805	0.0034627070171350115
ENSMUSG00000049470	Aff4	AF4/FMR2 family, member 4	0.0018418039551238723	0.19326396723768038	4.785226872106533e-4	7.027405314313946e-5	0.3545380351165299	4.479645067953081e-6	NA	NA	NA
ENSMUSG00000031246	Sh3bgrl	SH3-binding domain glutamic acid-rich protein like	0.001858440944576899	0.31215097615097387	4.833260974639309e-4	NA	NA	NA	0.016764407789189136	0.36226447295655945	0.004887751084918423
ENSMUSG00000025580	Eif4a3	eukaryotic translation initiation factor 4A3	0.0018809387219285523	0.32203179230593953	4.898261020876649e-4	0.04985635226682794	0.3154696851928184	0.012501717936657364	0.04112174545913086	0.32859389941906064	0.014787937274140996
ENSMUSG00000032802	Srxn1	sulfiredoxin 1 homolog (S. cerevisiae)	0.001883804661540969	0.24067327556147117	4.907349329641789e-4	NA	NA	NA	4.422673599891383e-5	0.4638371852354397	4.242226380642817e-6
ENSMUSG00000024420	Zfp521	zinc finger protein 521	0.0018929623825218686	0.2732006673493557	4.940991515040117e-4	NA	NA	NA	9.073178500286073e-4	0.4325870694819371	1.5042395477917565e-4
ENSMUSG00000050103	Agmo	alkylglycerol monooxygenase	0.0019083140667744071	0.6309807252647566	4.984365560418274e-4	0.04211387842934933	0.6634911828044864	0.009957227704204822	0.050231133880880324	0.5984702677250268	0.01893903960953402
ENSMUSG00000034850	Tmem127	transmembrane protein 127	0.001923281052873278	0.2183904596059449	5.026539000815321e-4	0.06554833773895302	0.20608241036257208	0.01784443663453254	0.03199390671726769	0.2306985088493177	0.010801135682877418
ENSMUSG00000036199	Ndufa13	NADH:ubiquinone oxidoreductase subunit A13	0.0019349518208293091	0.3506219643054379	5.060617545721095e-4	NA	NA	NA	0.0010555000334793298	0.5379510703104228	1.7972544346486646e-4
ENSMUSG00000030717	Nupr1	nuclear protein transcription regulator 1	0.0019745357691655766	0.7530860405871688	5.170957125150256e-4	NA	NA	NA	5.442504468136562e-4	1.22800156162468	8.205551237495335e-5
ENSMUSG00000004895	Prcc	papillary renal cell carcinoma (translocation-associated)	0.0019852554012987356	0.2765789953313456	5.207592232683045e-4	0.09066425300233512	0.23902759736463036	0.027569478412876644	0.022824028811069198	0.31413039329806086	0.007170284907264212
ENSMUSG00000030600	Lrfn1	leucine rich repeat and fibronectin type III domain containing 1	0.0020156801430441626	0.2465691812531102	5.294355245035344e-4	NA	NA	NA	6.909073795720118e-5	0.46830983864785347	7.217189999669682e-6
ENSMUSG00000020099	Unc5b	unc-5 netrin receptor B	0.0020335753825774824	0.2454664824054083	5.350129316709498e-4	0.07759676163427649	0.2208738116350216	0.022356006543473087	0.02806126933236321	0.27005915317579504	0.00920771746228842
ENSMUSG00000056612	Ppp1r14b	protein phosphatase 1, regulatory inhibitor subunit 14B	0.002050516586058886	0.4986340945411558	5.402271559412686e-4	NA	NA	NA	2.4164574923943356e-4	0.8680454990798127	3.132869499757342e-5
ENSMUSG00000030207	Fam234b	family with sequence similarity 234, member B	0.002080456417454614	0.19807541261393957	5.493208913851956e-4	0.0558093294651263	0.19398732983866535	0.01444697642757216	0.040658303185670534	0.2021634953892138	0.014603741435791608
ENSMUSG00000038776	Ephx1	epoxide hydrolase 1, microsomal	0.0020839100433340013	0.5984434248844885	5.505922938611271e-4	NA	NA	NA	0.017851880933714776	0.688455578334873	0.005287963350847627
ENSMUSG00000018761	Mpdu1	mannose-P-dolichol utilization defect 1	0.0021110544148434467	0.41146960574465524	5.586746264762955e-4	NA	NA	NA	3.4762341640646283e-4	0.7009803968070275	4.8126937232154996e-5
ENSMUSG00000056698	Elmod3	ELMO/CED-12 domain containing 3	0.0021195171320284797	0.3733950210822239	5.612798753840623e-4	0.04847157826504249	0.36987990549457767	0.012016502711440707	0.04720093971673957	0.3769101366698701	0.017495250406523756
ENSMUSG00000026608	Kctd3	potassium channel tetramerisation domain containing 3	0.0021247631020095215	0.2001900290204546	5.628523666239317e-4	NA	NA	NA	0.0025018898812805336	0.2961067917086336	4.983061964872554e-4
ENSMUSG00000008140	Emc10	ER membrane protein complex subunit 10	0.0021349265529391095	0.27906352545308644	5.659129903546867e-4	NA	NA	NA	0.0019099043190915583	0.41225115268665347	3.6359517227939873e-4
ENSMUSG00000068921	Dap3	death associated protein 3	0.002140155184034549	0.2518808446275918	5.674835707515054e-4	0.007745762953572266	0.3253856349663879	0.0011772651017160642	NA	NA	NA
ENSMUSG00000032911	Cspg4	chondroitin sulfate proteoglycan 4	0.0021439232436630783	0.28255918664208735	5.686676420481295e-4	0.06353242512785179	0.27251588725039033	0.017065468114218104	0.036893709236979724	0.29260248603378436	0.012872858954850597
ENSMUSG00000062380	Tubb3	tubulin, beta 3 class III	0.002145177377985586	0.1967921576721122	5.693703779920338e-4	0.016230844101180284	0.23610470335248007	0.0029706767750515813	NA	NA	NA
ENSMUSG00000001100	Poldip2	polymerase (DNA-directed), delta interacting protein 2	0.0021492677818565373	0.25858898804583735	5.706414416073856e-4	NA	NA	NA	4.044398761605689e-5	0.49860386665887085	3.820078188526032e-6
ENSMUSG00000022897	Dyrk1a	dual-specificity tyrosine-(Y)-phosphorylation regulated kinase 1a	0.002167812830106783	0.2012126997396111	5.761262252703354e-4	0.020112466019542422	0.23203585664335527	0.003906950183387349	0.09943456713858319	0.1703895428358669	0.04458754569631706
ENSMUSG00000017344	Vtn	vitronectin	0.002170714787346002	0.30475999419106864	5.772719476742625e-4	NA	NA	NA	0.0028484689981303126	0.4377262780450018	5.815859672711507e-4
ENSMUSG00000040009	Gnaz	guanine nucleotide binding protein, alpha z subunit	0.0021817492002145144	0.2145945600585799	5.805827898440247e-4	0.07537297984711959	0.1956541225399691	0.021435755590093444	0.03125283536252189	0.2335349975771907	0.010489500767322751
ENSMUSG00000026365	Cfh	complement component factor h	0.002191214662149142	0.3772718443792137	5.83479656866592e-4	NA	NA	NA	0.01875582326186644	0.44023884306532507	0.005622055191493649
ENSMUSG00000022452	Smdt1	single-pass membrane protein with aspartate rich tail 1	0.00219444726062818	0.4045764608882478	5.845297283550263e-4	NA	NA	NA	5.780086813174161e-5	0.761838627340414	5.7966830984908075e-6
ENSMUSG00000042589	Cux2	cut-like homeobox 2	0.00220479075297113	0.19869731023708265	5.876652658225474e-4	NA	NA	NA	5.129724260971528e-4	0.32799501932693376	7.632859786229523e-5
ENSMUSG00000084883	Ccdc85c	coiled-coil domain containing 85C	0.0022072446119300706	0.2657998963578675	5.8850971236745e-4	NA	NA	NA	6.6346977057031295e-6	0.5586742800638013	4.721491941003262e-7
ENSMUSG00000069729	Arid1b	AT rich interactive domain 1B (SWI-like)	0.0022192236342937328	0.20509891572612587	5.922779198227213e-4	0.005564856759033986	0.27737673304972876	7.843505515622818e-4	NA	NA	NA
ENSMUSG00000054013	Tmem179	transmembrane protein 179	0.002229024063590349	0.24678505069862205	5.950857825249833e-4	NA	NA	NA	0.005479711759361556	0.3365137513734176	0.0012667668002319479
ENSMUSG00000025272	Tro	trophinin	0.002247170144197743	0.24661726374439488	6.001241064811707e-4	8.646692319262869e-5	0.455429207519835	5.77291456491802e-6	NA	NA	NA
ENSMUSG00000027429	Sec23b	SEC23 homolog B, COPII coat complex component	0.0022702883645522843	0.2719250865008091	6.070813361607936e-4	0.024364176626831983	0.2979451209711456	0.00496824924918751	0.08557110612909766	0.2459050520304725	0.036965418743597094
ENSMUSG00000045294	Insig1	insulin induced gene 1	0.0022785245982490272	0.2665710223547454	6.098733570574253e-4	NA	NA	NA	0.00111022802239364	0.4209395890218082	1.908638358173488e-4
ENSMUSG00000022551	Cyc1	cytochrome c-1	0.0022830742988618293	0.2766243684942681	6.114850080191478e-4	NA	NA	NA	3.1568593121632124e-4	0.4720328296891292	4.283394891773254e-5
ENSMUSG00000071074	Yipf3	Yip1 domain family, member 3	0.0022866726379357537	0.2957489643436179	6.126460116819159e-4	0.09433598166190377	0.25842263442757424	0.029050241916069735	0.02507605197677403	0.3330752942596616	0.00804648609968079
ENSMUSG00000028793	Rnf19b	ring finger protein 19B	0.0022893839583997787	0.31616350017473405	6.137154687637213e-4	NA	NA	NA	0.0026264199164197153	0.4636775338441816	5.274135741762354e-4
ENSMUSG00000000915	Hip1r	huntingtin interacting protein 1 related	0.0022973251131857635	0.2043261829084695	6.162926854142779e-4	NA	NA	NA	0.023059949397532576	0.23232863589862274	0.007250367942207042
ENSMUSG00000062963	Ufc1	ubiquitin-fold modifier conjugating enzyme 1	0.002319960189647988	0.3826338790284206	6.227651263852789e-4	NA	NA	NA	3.1315247526985984e-4	0.6552324855324513	4.2382147304270685e-5
ENSMUSG00000029710	Ephb4	Eph receptor B4	0.002339305471206469	0.5895336701633102	6.285634902793195e-4	NA	NA	NA	0.012280429912702175	0.7370695430689851	0.0033272518205639205
ENSMUSG00000038515	Grtp1	GH regulated TBC protein 1	0.0023556777776556352	0.6367932828087537	6.333690703832153e-4	NA	NA	NA	0.005646439607635623	0.9100926649368162	0.0013116025070664073
ENSMUSG00000028617	Lrrc42	leucine rich repeat containing 42	0.0023731600193058846	0.3683387647245448	6.382742120413826e-4	NA	NA	NA	0.003005490456913781	0.5464891624786382	6.180530707567026e-4
ENSMUSG00000032609	Klhdc8b	kelch domain containing 8B	0.0023768209462309525	0.3833647001951818	6.394638601996326e-4	NA	NA	NA	0.011164840156673439	0.4849053156728734	0.0029691367379474005
ENSMUSG00000035203	Epn1	epsin 1	0.0023814531720930225	0.23418391542186867	6.409155435978806e-4	NA	NA	NA	8.809452862046716e-5	0.4327601694828966	9.643056742807971e-6
ENSMUSG00000021550	2210016F16Rik	RIKEN cDNA 2210016F16 gene	0.0024063496193013133	0.6482277805528888	6.480310110807125e-4	NA	NA	NA	0.0022792456336223027	0.9611191410574861	4.4767034484240344e-4
ENSMUSG00000029777	Gars	glycyl-tRNA synthetase	0.002507604294918271	0.2296416689677503	6.787597927588661e-4	0.09231125711927758	0.2053473683301197	0.028195821742375737	0.028100590925445722	0.25393596960538084	0.009230315728810256
ENSMUSG00000031642	Sh3rf1	SH3 domain containing ring finger 1	0.002531973571279207	0.24278352037606918	6.855744880743061e-4	NA	NA	NA	0.01425224250320531	0.30028982831082535	0.003995496259416653
ENSMUSG00000013584	Aldh1a2	aldehyde dehydrogenase family 1, subfamily A2	0.002553993006262842	0.6130598271916085	6.921975352089924e-4	NA	NA	NA	0.007949554880799828	0.8185585026930483	0.0019652742420747265
ENSMUSG00000028419	Chmp5	charged multivesicular body protein 5	0.0025628233228953677	0.2543996887922132	6.950329101339633e-4	NA	NA	NA	0.025521126923671908	0.2877113898738338	0.008217921746404488
ENSMUSG00000052539	Magi3	membrane associated guanylate kinase, WW and PDZ domain containing 3	0.0026285945436010836	0.23571282012928532	7.149106008776172e-4	0.017863578988274197	0.2798775696653262	0.003348361695982044	NA	NA	NA
ENSMUSG00000052833	Sae1	SUMO1 activating enzyme subunit 1	0.0026346279861455962	0.2359513212605473	7.16778803442009e-4	NA	NA	NA	4.179683359832084e-6	0.5269387857041319	2.8157790943059237e-7
ENSMUSG00000034993	Vat1	vesicle amine transport 1	0.002661363003877572	0.27226073593384253	7.249706172902071e-4	NA	NA	NA	0.002668736368154981	0.41656878727610624	5.375225929131269e-4
ENSMUSG00000053395	Cacng8	calcium channel, voltage-dependent, gamma subunit 8	0.002666301136641909	0.24259948700700268	7.265457854439567e-4	0.01674871523049684	0.29180624647298886	0.0030873806993506206	NA	NA	NA
ENSMUSG00000040007	Bahd1	bromo adjacent homology domain containing 1	0.0026691747071198296	0.23580426165024132	7.275590506770173e-4	0.0457640294359461	0.23744027390531097	0.011155796358663303	0.05982467824929962	0.23416824939517164	0.023701781005695952
ENSMUSG00000000628	Hk2	hexokinase 2	0.0026805485146776924	0.5625992012285025	7.30890524876752e-4	0.06699351042657084	0.5384311911972294	0.018330321320890425	0.04291510916567042	0.5867672112597756	0.015580927669999725
ENSMUSG00000061904	Slc25a3	solute carrier family 25 (mitochondrial carrier, phosphate carrier), member 3	0.002680634855321762	0.20403181147938199	7.311452956549134e-4	NA	NA	NA	0.0018133155131030453	0.30892071485211736	3.408276117529143e-4
ENSMUSG00000021037	Ahsa1	AHA1, activator of heat shock protein ATPase 1	0.0027371504621566288	0.22234640629629984	7.484488022976376e-4	NA	NA	NA	0.003184065706855631	0.330548906383376	6.613672235062848e-4
ENSMUSG00000018076	Med13l	mediator complex subunit 13-like	0.002738825373143158	0.19292704717815531	7.491430396132972e-4	NA	NA	NA	0.006046206354660373	0.2617409538018972	0.0014247499295283034
ENSMUSG00000027710	Acad9	acyl-Coenzyme A dehydrogenase family, member 9	0.0027960319014906174	0.3515473476874239	7.672024047823388e-4	0.02713595136883452	0.3931176285000434	0.005686759267820797	0.09637082119325527	0.3099770668748045	0.0428681866482693
ENSMUSG00000032997	Chpf	chondroitin polymerizing factor	0.0028310176633318572	0.2342934389920341	7.777789405427383e-4	NA	NA	NA	3.035720202827817e-4	0.4187329479803269	4.0771296090769524e-5
ENSMUSG00000022571	Pycrl	pyrroline-5-carboxylate reductase-like	0.00283362188003935	0.5020826289879723	7.788197883930664e-4	NA	NA	NA	0.025200008269452186	0.5758651475106724	0.008092782781607046
ENSMUSG00000061533	Cep128	centrosomal protein 128	0.00283362188003935	0.5745287246128951	7.789832598710781e-4	0.06251500718364826	0.5789444384101202	0.01675443175360952	0.04897391038636191	0.5701130108156698	0.018274919031432902
ENSMUSG00000070493	Chchd2	coiled-coil-helix-coiled-coil-helix domain containing 2	0.002833826965124766	0.26983053887463987	7.792840821890584e-4	NA	NA	NA	0.001354986687118223	0.42025086038222503	2.4162197345101044e-4
ENSMUSG00000019158	Tmem160	transmembrane protein 160	0.002845198604517246	0.5692940747651463	7.829020571387919e-4	NA	NA	NA	0.0010197920833164191	0.9109477586396737	1.7232577341644656e-4
ENSMUSG00000022885	St6gal1	beta galactoside alpha 2,6 sialyltransferase 1	0.002868818682229723	0.29628431169728375	7.896489618731172e-4	0.05695729432373122	0.29250654745851884	0.014857142934094989	0.05309618265230381	0.30006207593604867	0.02037193310078904
ENSMUSG00000018707	Dync1h1	dynein cytoplasmic 1 heavy chain 1	0.0028785839938113107	0.25848724526288896	7.928334936806275e-4	6.485158644015003e-6	0.5589481267039927	2.9033014200325945e-7	NA	NA	NA
ENSMUSG00000024070	Prkd3	protein kinase D3	0.0029431143817032494	0.27739132101841496	8.123838541749675e-4	0.042810290348590074	0.2899521785080111	0.010195739813030036	0.07041899857404876	0.26483046352881884	0.028937816717568215
ENSMUSG00000019359	Gdpd2	glycerophosphodiester phosphodiesterase domain containing 2	0.0029516418773842096	0.5779018164587479	8.152468982475838e-4	NA	NA	NA	0.00751037277961011	0.7996559444970854	0.0018409083193925112
ENSMUSG00000016541	Atxn10	ataxin 10	0.0029553457092452943	0.19492008772257247	8.165248259046561e-4	0.05591656317663383	0.19667322249870942	0.014484381887296763	0.05611035945833552	0.19316695294643554	0.02182849315596422
ENSMUSG00000022546	Gpt	glutamic pyruvic transaminase, soluble	0.002956707610401566	0.49255742463705543	8.171561445464175e-4	0.01326501308580971	0.6113013958002183	0.002318074739233162	NA	NA	NA
ENSMUSG00000031819	Emc8	ER membrane protein complex subunit 8	0.0029882705309665653	0.2927874669023359	8.263948350106796e-4	NA	NA	NA	6.700551324980574e-4	0.49000917721821013	1.049616251717823e-4
ENSMUSG00000027163	Commd9	COMM domain containing 9	0.0030147666090102935	0.4179808322862435	8.345023762886251e-4	NA	NA	NA	0.00175748369560307	0.6534077550430886	3.279079818502062e-4
ENSMUSG00000026797	Stxbp1	syntaxin binding protein 1	0.003027091170246585	0.156738547264792	8.384361034815651e-4	NA	NA	NA	0.01050681628739756	0.2000403234824289	0.0027560793866967977
ENSMUSG00000020089	Ppa1	pyrophosphatase (inorganic) 1	0.003055733226691719	0.262995699415833	8.47160061294504e-4	0.08704557863492675	0.23806750258174672	0.02619701749825407	0.03674308048313084	0.2879238962499193	0.012810793695576196
ENSMUSG00000021771	Vdac2	voltage-dependent anion channel 2	0.0030868448449364013	0.2042422100011195	8.563178660670634e-4	0.07675344164188691	0.19315336650518153	0.022029567915468642	0.04251233883557079	0.2153310534970575	0.015387024390067715
ENSMUSG00000016253	Nelfcd	negative elongation factor complex member C/D, Th1l	0.003162690067424651	0.3591265034824205	8.793048313828884e-4	0.06999914807113197	0.3439895569992889	0.019395435586618	0.04801262745951724	0.37426344996555205	0.017849946032133125
ENSMUSG00000021190	Lgmn	legumain	0.003166678167959493	0.20525960932021528	8.811958742204196e-4	NA	NA	NA	0.011114632420201349	0.2655484840579047	0.002950990993649595
ENSMUSG00000047992	Dipk1c	divergent protein kinase domain 1C	0.003187405034026922	0.7038112955698886	8.875134520692576e-4	0.0310079715465842	0.7752016075136408	0.006723912107171238	0.09575256069797816	0.6324209836261364	0.04244564904915982
ENSMUSG00000026687	Aldh9a1	aldehyde dehydrogenase 9, subfamily A1	0.003224319846853932	0.3137015846554118	8.983484089828517e-4	0.022967691398740456	0.3622389974083672	0.004629991788049378	NA	NA	NA
ENSMUSG00000049303	Syt12	synaptotagmin XII	0.00325637486206747	0.2956661318860425	9.084030280277924e-4	NA	NA	NA	0.001639415558978178	0.47786200537091694	3.01778038718143e-4
ENSMUSG00000046982	Tshz1	teashirt zinc finger family member 1	0.0032921220985525764	0.22863846341121857	9.195110286477394e-4	NA	NA	NA	3.592383528805417e-4	0.4033651318428589	4.992089937812065e-5
ENSMUSG00000058756	Thra	thyroid hormone receptor alpha	0.0033240430820037042	0.18604623684902435	9.290002230390754e-4	NA	NA	NA	4.3405511514471606e-4	0.32127367931658873	6.263902420746226e-5
ENSMUSG00000085795	Zfp703	zinc finger protein 703	0.0033307959286143847	0.2716032409324239	9.314621237443143e-4	NA	NA	NA	0.0027254106119145526	0.41552527471778583	5.510534352046676e-4
ENSMUSG00000003402	Prkcsh	protein kinase C substrate 80K-H	0.0034037958037869444	0.2200018707962252	9.527574728964577e-4	NA	NA	NA	0.0013551689235624237	0.3583359983295787	2.419735764490828e-4
ENSMUSG00000066551	Hmgb1	high mobility group box 1	0.0034551671790293576	0.19815032419408557	9.680309667460842e-4	0.07189559269013295	0.1910840663593956	0.020025090036784206	0.05065746436471083	0.20521658202877552	0.01915658792158132
ENSMUSG00000021273	Fdft1	farnesyl diphosphate farnesyl transferase 1	0.0034593673642707022	0.21634988135418268	9.695061301229632e-4	0.06442041145997796	0.21159101130714278	0.017381786168102393	0.055941114172835774	0.22110875140122258	0.02175300118098367
ENSMUSG00000021702	Thbs4	thrombospondin 4	0.003485756886416272	0.6713763066414296	9.778039674480908e-4	0.016023724648320966	0.8392852712908382	0.0029274776852534984	NA	NA	NA
ENSMUSG00000033228	Scaf11	SR-related CTD-associated factor 11	0.0034925149690292487	0.20234075241912153	9.80000965604429e-4	0.04274216667334706	0.21780522549527812	0.010172141624408222	0.08257954416551705	0.18687627934296494	0.035366810729042714
ENSMUSG00000062312	Erbb2	erb-b2 receptor tyrosine kinase 2	0.0035169266127874754	0.7555901567129573	9.874576144762556e-4	0.03974074585007373	0.8126929747751225	0.00924746269618419	0.08646881271460753	0.698487338650792	0.03740542532250123
ENSMUSG00000020101	Vsir	V-set immunoregulatory receptor	0.003521083570296882	0.3158027486431245	9.889285003783876e-4	NA	NA	NA	0.014642795440937282	0.39871559742656576	0.004126644482956199
ENSMUSG00000028884	Rpa2	replication protein A2	0.003544439071671644	0.570819403472377	9.957938459789998e-4	0.0336111607823109	0.6657089228008373	0.007462704032922303	NA	NA	NA
ENSMUSG00000032036	Kirrel3	kirre like nephrin family adhesion molecule 3	0.003558730040218241	0.21611797483351988	0.0010003241171049008	NA	NA	NA	0.021873747933255944	0.25898414116369	0.006805711101117415
ENSMUSG00000042745	Id1	inhibitor of DNA binding 1, HLH protein	0.003567688337789301	0.46583466278708213	0.0010032488554466595	NA	NA	NA	8.053188464064084e-4	0.813289748754805	1.3087386411021076e-4
ENSMUSG00000007415	Gatad1	GATA zinc finger domain containing 1	0.0035685049952739983	0.2554699895366127	0.0010037863184325462	NA	NA	NA	2.6453007604716923e-4	0.4637139857676669	3.48630010062432e-5
ENSMUSG00000000184	Ccnd2	cyclin D2	0.0035704512380789004	0.21776926841808306	0.001004641761288137	0.027923600891070995	0.24902532678092604	0.0058867662018267505	NA	NA	NA
ENSMUSG00000035726	Supt16	suppressor of Ty 16	0.0035806731651677115	0.22635343945378383	0.0010078268384320058	0.009813032414442854	0.2966954681612956	0.0015921947702550684	NA	NA	NA
ENSMUSG00000003955	Fam162a	family with sequence similarity 162, member A	0.003609450624543417	0.4851755771404444	0.0010168606693486415	NA	NA	NA	0.003058472401479379	0.7221584413711752	6.331694784396196e-4
ENSMUSG00000061232	H2-K1	histocompatibility 2, K1, K region	0.0036171085543293046	0.7713920116814554	0.001019330082549283	NA	NA	NA	0.025122652390268438	0.8911522318690794	0.008063606447355202
ENSMUSG00000000214	Th	tyrosine hydroxylase	0.0036228593729601415	0.438668448281299	0.0010212632132177817	0.04099604249087596	0.47030176114509165	0.009639887158641239	0.0864828504887299	0.4070351354175063	0.037426417743634775
ENSMUSG00000024962	Vegfb	vascular endothelial growth factor B	0.0036352348487638116	0.3872123845179806	0.0010250826113589134	NA	NA	NA	0.0017983812324796865	0.6023777861452497	3.37865464016282e-4
ENSMUSG00000039579	Grin3a	glutamate receptor ionotropic, NMDA3A	0.0036352348487638116	0.2087401174412078	0.0010253789317223897	0.006184087812255651	0.29039659837353826	8.886992405087479e-4	NA	NA	NA
ENSMUSG00000049305	Ccdc71	coiled-coil domain containing 71	0.0036453242557712624	0.30384146912339133	0.0010285392599523678	NA	NA	NA	0.009854932409071128	0.4171213472323869	0.002553628651500877
ENSMUSG00000005981	Trap1	TNF receptor-associated protein 1	0.003649111268402673	0.25037220620415507	0.001030237314024148	0.010757983285123281	0.32815744679098074	0.0017770670224282828	NA	NA	NA
ENSMUSG00000019804	Snx3	sorting nexin 3	0.00366893788336196	0.2541568821840951	0.0010361513525512858	NA	NA	NA	3.2162780454369344e-4	0.45497659240478605	4.3778890327779546e-5
ENSMUSG00000011096	Akt1s1	AKT1 substrate 1 (proline-rich)	0.0036716496774270527	0.3224591475226159	0.001037233907838661	NA	NA	NA	0.0012803944674104329	0.5237849188243336	2.2519833684549921e-4
ENSMUSG00000010914	Pdhx	pyruvate dehydrogenase complex, component X	0.003672210288973744	0.25539111295253164	0.0010380258015153074	NA	NA	NA	0.019956564462766745	0.3150054211067987	0.006083541689935105
ENSMUSG00000017664	Slc35c2	solute carrier family 35, member C2	0.0036821203388388403	0.3444705407453028	0.0010411446968613576	NA	NA	NA	0.00950776448039587	0.45833583495407226	0.0024456269887466993
ENSMUSG00000034295	Fhod3	formin homology 2 domain containing 3	0.003687489349454638	0.2593464357829082	0.0010429809002727298	NA	NA	NA	0.012689234168224846	0.334815265531771	0.0034694442321326242
ENSMUSG00000061758	Akr1b10	aldo-keto reductase family 1, member B10 (aldose reductase)	0.003721517086905738	0.4661747707688234	0.0010534440010600834	NA	NA	NA	0.01793292955746719	0.5869374750149814	0.005321256485687302
ENSMUSG00000032480	Dhx30	DEAH (Asp-Glu-Ala-His) box polypeptide 30	0.0037383240314769104	0.2211729410491813	0.0010592939224878504	0.011206409041960139	0.29058351534150256	0.0018721804630028463	NA	NA	NA
ENSMUSG00000005779	Psmb4	proteasome (prosome, macropain) subunit, beta type 4	0.0037451195219767126	0.24403118757587255	0.0010621886473095343	NA	NA	NA	0.004604167927705542	0.35516659632332126	0.001023639497666445
ENSMUSG00000042082	Arsb	arylsulfatase B	0.003757281709653191	0.2452879302583181	0.0010669344766823345	0.02822867596600361	0.28190586867231815	0.005977865910164656	NA	NA	NA
ENSMUSG00000022114	Spry2	sprouty RTK signaling antagonist 2	0.00378762416707572	0.2961231104150271	0.001076204089221722	NA	NA	NA	0.0021440278020540236	0.4638363867361846	4.172282171512014e-4
ENSMUSG00000062203	Gspt1	G1 to S phase transition 1	0.003821292110196809	0.19933260875089143	0.0010867592588043543	0.003560213148240335	0.29040528651214126	4.6218586975775935e-4	NA	NA	NA
ENSMUSG00000085793	Lin52	lin-52 homolog (C. elegans)	0.0038382020750691685	0.37620517719671426	0.0010928926981629713	NA	NA	NA	0.0024210244318096067	0.5882995274752982	4.7969404984617153e-4
ENSMUSG00000048264	Dip2c	disco interacting protein 2 homolog C	0.003911404829765379	0.24182607421051494	0.001115086083185938	0.023103608432094833	0.29193345330634884	0.004663369596403166	NA	NA	NA
ENSMUSG00000004929	Thop1	thimet oligopeptidase 1	0.003922690949745094	0.30298639449733195	0.0011193186976414017	0.08014603003132276	0.285983153732626	0.023385095492302603	0.05067999639990438	0.3199896352620379	0.01916948022199437
ENSMUSG00000052684	Jun	jun proto-oncogene	0.003964227343817728	0.31261610515510213	0.0011342484343520574	NA	NA	NA	0.02315021802677142	0.37785112651503955	0.007284740391759003
ENSMUSG00000032280	Tle3	transducin-like enhancer of split 3	0.003985624585073267	0.21538891775441035	0.0011407144288167945	NA	NA	NA	0.03630997586446553	0.239903054177714	0.012628467410120333
ENSMUSG00000023973	Cnpy3	canopy FGF signaling regulator 3	0.004008778127236744	0.30896393943776473	0.001147686932139977	NA	NA	NA	9.713714123350063e-4	0.5189843484661886	1.6255158629603314e-4
ENSMUSG00000027952	Pmvk	phosphomevalonate kinase	0.004023939083146244	0.35095564644060345	0.0011524050879429411	NA	NA	NA	9.37453844917274e-4	0.5844482941760575	1.5598623883769704e-4
ENSMUSG00000040462	Os9	amplified in osteosarcoma	0.004024470949884047	0.20437969468415498	0.0011532211244298114	NA	NA	NA	0.02763731140725691	0.23785072439471744	0.00903284507220706
ENSMUSG00000022992	Kansl2	KAT8 regulatory NSL complex subunit 2	0.0040455610770350195	0.2399586418399734	0.0011603114449358612	0.08054739166333495	0.22794574236558998	0.02356044208836098	0.05192713876501723	0.25197154131435684	0.01978006079412715
ENSMUSG00000036206	Sh3bp4	SH3-domain binding protein 4	0.004062262485502397	0.27468295535139525	0.0011654519992047763	0.08635635806920659	0.254221123492447	0.02592255033907004	0.0485463312410327	0.2951447872103435	0.0181028025493819
ENSMUSG00000020919	Stat5b	signal transducer and activator of transcription 5B	0.004074076555620243	0.2614601378546578	0.0011695088811308407	NA	NA	NA	0.019015361825374603	0.32847567427743113	0.005717894533188637
ENSMUSG00000002010	Idh3g	isocitrate dehydrogenase 3 (NAD+), gamma	0.004074076555620243	0.20790046531665593	0.0011695442747437393	NA	NA	NA	0.014371829732132673	0.2651990922710516	0.004033980328505108
ENSMUSG00000026094	Stk17b	serine/threonine kinase 17b (apoptosis-inducing)	0.004085535123854958	0.38338445958864714	0.0011737648651229866	0.09742302407340296	0.3413472038630238	0.030505095953286706	0.04290975711340383	0.4254217153142705	0.015571787581690378
ENSMUSG00000043969	Emx2	empty spiracles homeobox 2	0.0040929777687668265	0.5830263453781717	0.001176735521719989	NA	NA	NA	0.024753144385600112	0.6799782439321829	0.007919383466418599
ENSMUSG00000020704	Asic2	acid-sensing (proton-gated) ion channel 2	0.00411119730349803	0.19355708543223935	0.0011830375402802924	0.07463785952329799	0.1865908621352883	0.021132966696450997	0.057002420063531324	0.20052330872919039	0.02229353683844139
ENSMUSG00000024187	Fam234a	family with sequence similarity 234, member A	0.004131748692267991	0.3766995482078871	0.0011907334064407279	NA	NA	NA	0.009068480281873351	0.5204366673097122	0.0023036896774016233
ENSMUSG00000049036	Tmem121	transmembrane protein 121	0.0041342649250998564	0.42002218651649337	0.0011918151798226274	NA	NA	NA	0.0013139391911665722	0.6927249732922842	2.3268499607219641e-4
ENSMUSG00000062580	Timm17a	translocase of inner mitochondrial membrane 17a	0.0041722475721106805	0.2119058165419539	0.0012034845062656875	NA	NA	NA	0.004864884197651818	0.31040293887703085	0.0010969384363548568
ENSMUSG00000042369	Rbm45	RNA binding motif protein 45	0.00418215502318479	0.2901436514141499	0.0012067030580999848	NA	NA	NA	0.0295232302290244	0.33627572134522143	0.009790385673611722
ENSMUSG00000041078	Grid1	glutamate receptor, ionotropic, delta 1	0.004185691021072396	0.2161959565677157	0.001208084374752716	0.09005425208047517	0.19982730808276505	0.02734330779981649	0.04802603427006991	0.23256460505266638	0.01786548296126758
ENSMUSG00000047921	Trappc9	trafficking protein particle complex 9	0.004192410143863239	0.20440048674625347	0.001210385297292354	0.0012564439370496652	0.3306339516953675	1.3384872442476808e-4	NA	NA	NA
ENSMUSG00000060703	Cd302	CD302 antigen	0.004197340897694067	0.6052834865775505	0.001212170907054234	0.09542429332708906	0.5687114035661036	0.02959116143456268	0.044880134366581316	0.6418555695889975	0.01646856651388225
ENSMUSG00000026209	Dnpep	aspartyl aminopeptidase	0.004213571932186387	0.3305358725464625	0.0012175852646273092	0.08014603003132276	0.31522040675142643	0.023402605104227498	0.0542731102396428	0.3458513383414985	0.020912445737987093
ENSMUSG00000028917	Plekhm2	pleckstrin homology domain containing, family M (with RUN domain) member 2	0.004215327886746027	0.22449954565959712	0.0012184562881468073	NA	NA	NA	2.1830019587693903e-5	0.47654761866081563	1.8359586904167647e-6
ENSMUSG00000038696	Mapkap1	mitogen-activated protein kinase associated protein 1	0.0042796813169594565	0.26451915952872224	0.0012385345310445077	NA	NA	NA	0.019706462813813583	0.32560911476030413	0.0059920021925897425
ENSMUSG00000008690	Ncaph2	non-SMC condensin II complex, subunit H2	0.004300155005148427	0.23603254964934517	0.0012455723718872093	NA	NA	NA	0.01495989121031155	0.30192715259042563	0.004235173203850816
ENSMUSG00000034109	Golim4	golgi integral membrane protein 4	0.0043005615247074976	0.3418959334657465	0.0012460610852663232	0.04935473364450831	0.36348018645686825	0.012341876376729888	0.08695104905951416	0.3203116804746247	0.03767403773190198
ENSMUSG00000028538	St3gal3	ST3 beta-galactoside alpha-2,3-sialyltransferase 3	0.004305845854934662	0.2723320251945778	0.0012483350227236608	NA	NA	NA	0.001046957802241186	0.46240589271474786	1.7809029466226334e-4
ENSMUSG00000030894	Tpp1	tripeptidyl peptidase I	0.004311766811095813	0.26953346919652443	0.0012507954615470732	NA	NA	NA	0.025185845357528793	0.3175089776255255	0.008086061970216697
ENSMUSG00000025027	Xpnpep1	X-prolyl aminopeptidase (aminopeptidase P) 1, soluble	0.004321378318273253	0.2760685636220617	0.001254703206106601	0.04894927415210418	0.2952696564146385	0.012178376456555607	0.08862788660278391	0.25686747082948497	0.03853818479812246
ENSMUSG00000029869	Ephb6	Eph receptor B6	0.004321378318273253	0.199354235804433	0.0012548922733008894	0.005274681351952177	0.28428216364290404	7.361713471455726e-4	NA	NA	NA
ENSMUSG00000034958	Atcay	ataxia, cerebellar, Cayman type	0.004321378318273253	0.18440881358123226	0.0012552793707539085	NA	NA	NA	0.018595224938130202	0.22940354527508935	0.005561083831665437
ENSMUSG00000016528	Mapkapk2	MAP kinase-activated protein kinase 2	0.004335103188081237	0.3388482664818479	0.0012601826743581272	NA	NA	NA	0.005009004117404298	0.4954374141748278	0.0011380761533031072
ENSMUSG00000004562	Arhgef40	Rho guanine nucleotide exchange factor (GEF) 40	0.004335936190703254	0.28886492865328517	0.001260798835405906	0.04744206152388066	0.30702955635943646	0.011678953818640004	0.09021110069413768	0.2707003009471339	0.03935112017685278
ENSMUSG00000032290	Ptpn9	protein tyrosine phosphatase, non-receptor type 9	0.004349985108252685	0.2797261989824609	0.0012656344147447863	NA	NA	NA	0.0353404228928611	0.31485960280159675	0.01222724370079064
ENSMUSG00000030042	Pole4	polymerase (DNA-directed), epsilon 4 (p12 subunit)	0.004377455231392873	0.455432005673557	0.0012740044812144878	NA	NA	NA	0.0010604892788491768	0.7690854655505617	1.8084941812169608e-4
ENSMUSG00000015484	Fam163a	family with sequence similarity 163, member A	0.004393731634500082	0.5167577374588532	0.0012802575227586713	NA	NA	NA	0.010222729297644752	0.6902366599943524	0.0026674507138251856
ENSMUSG00000035226	Rims4	regulating synaptic membrane exocytosis 4	0.004406664707522343	0.18910817505699487	0.0012851663396992185	NA	NA	NA	1.1022277006149289e-4	0.3731585698546537	1.2512133649695907e-5
ENSMUSG00000030545	Pex11a	peroxisomal biogenesis factor 11 alpha	0.004413483343172741	0.5709068998061184	0.00128753563931771	NA	NA	NA	0.014194282651925396	0.7458049132711411	0.0039731257832742095
ENSMUSG00000026991	Pkp4	plakophilin 4	0.004421117091101396	0.19725092486227802	0.0012901439764682154	NA	NA	NA	0.0022472281310048467	0.30766904955586316	4.398309867376863e-4
ENSMUSG00000013646	Sh3bp5l	SH3 binding domain protein 5 like	0.004422814521187927	0.23017880527308276	0.0012910208177089575	NA	NA	NA	0.017170919355313057	0.2944680211530112	0.005038856865934186
ENSMUSG00000047669	Msl3l2	MSL3 like 2	0.00442408968906112	0.40232402708072335	0.0012917746569026042	NA	NA	NA	0.027316148359256227	0.48722248360186754	0.0089160963850104
ENSMUSG00000022453	Naga	N-acetyl galactosaminidase, alpha	0.004481668123688002	0.35198483050253987	0.0013101331209504562	NA	NA	NA	0.009014012143658231	0.48739159595502834	0.0022844102197936583
ENSMUSG00000027188	Pamr1	peptidase domain containing associated with muscle regeneration 1	0.004537023324320518	0.3620827465517091	0.0013286633473706684	NA	NA	NA	0.04387125205237184	0.3923612518180284	0.01602267585523526
ENSMUSG00000038848	Ythdf1	YTH N6-methyladenosine RNA binding protein 1	0.0045710128381573605	0.2418783178089097	0.0013406215500599817	0.02235054626954184	0.29067215143229036	0.0044708804277639545	NA	NA	NA
ENSMUSG00000025809	Itgb1	integrin beta 1 (fibronectin receptor beta)	0.0045820858049752	0.1911748514657308	0.0013446265771177117	0.02685310222792186	0.22584571591799749	0.005603179012278355	NA	NA	NA
ENSMUSG00000008855	Hdac5	histone deacetylase 5	0.004597818027180257	0.19960037757126428	0.001350036449971672	NA	NA	NA	0.0017723798373812643	0.319201413246422	3.314516939051653e-4
ENSMUSG00000071369	Map3k5	mitogen-activated protein kinase kinase kinase 5	0.00461239539417748	0.2628631085138364	0.0013551124568764337	NA	NA	NA	0.014223778345319796	0.34399294673739594	0.003983835787738582
ENSMUSG00000046997	Spsb4	splA/ryanodine receptor domain and SOCS box containing 4	0.004662249766547764	0.5825197442541009	0.0013717703746825172	NA	NA	NA	0.009814053417220603	0.8181593496296348	0.0025404963603104487
ENSMUSG00000000811	Txnrd3	thioredoxin reductase 3	0.004676726039264181	0.6547406526266351	0.0013772399463510667	0.07241347665432607	0.6245647774678047	0.0202068141962171	0.06513013572512275	0.6849165277854654	0.02631497936137971
[truncated: 1,717 more rows]
