# Supplementary material for: Activity-dependent translation dynamically alters the proteome of the perisynaptic astrocyte process
Source: Cell Rep. Author manuscript; Available in PMC 2022 Nov 1. (PMC9624251; doi:10.1016/j.celrep.2022.111474)
Supplement: 4 [file NIHMS1843697-supplement-4.csv]

Ensembl gene id	Ensembl gene name	Full gene name	Log2FC	p-value	FDR corrected p-value	Linear Fold Change
ENSMUSG00000057738	Sptan1	spectrin alpha, non-erythrocytic 1	0.7549195754793376	8.656587073958181e-11	5.017790697419859e-7	1.6875375161213049
ENSMUSG00000030401	Rtn2	reticulon 2 (Z-band associated protein)	-0.5916258959563605	2.6967206166477133e-10	1.042102736959898e-6	0.6635946241566634
ENSMUSG00000021061	Sptb	spectrin beta, erythrocytic	0.4946064059441631	1.5850047522562493e-9	3.6749920185813395e-6	1.408936318655531
ENSMUSG00000074657	Kif5a	kinesin family member 5A	-0.45706137299575805	2.5741785845017774e-8	4.263207475732729e-5	0.7284685668589538
ENSMUSG00000059213	Ddn	dendrin	-0.4019714262311617	8.780738161049456e-8	1.0179509750104634e-4	0.7568233858496337
ENSMUSG00000032518	Rpsa	ribosomal protein SA	-0.5976401950363286	1.558284758933498e-7	1.5054329341930036e-4	0.6608339928205589
ENSMUSG00000035478	Mbd3	methyl-CpG binding domain protein 3	-0.6556532107256852	2.0129940256172656e-7	1.7951261337677661e-4	0.6347880124803488
ENSMUSG00000005417	Mprip	myosin phosphatase Rho interacting protein	0.3989669110061944	9.682928051279354e-7	6.603187346969503e-4	1.3185633721789463
ENSMUSG00000032171	Pin1	protein (peptidyl-prolyl cis/trans isomerase) NIMA-interacting 1	-0.5128020056388898	1.8306783076086807e-6	0.0010106216009574968	0.7008599034161691
ENSMUSG00000022619	Mapk8ip2	mitogen-activated protein kinase 8 interacting protein 2	0.4721520013867527	2.8752115617994114e-6	0.0012363089158087463	1.3871771134873845
ENSMUSG00000079557	March2	membrane-associated ring finger (C3HC4) 2	-0.47776809998040526	2.9859958287453547e-6	0.0012363089158087463	0.7180876720543903
ENSMUSG00000035863	Palm	paralemmin	-0.36255681916131255	3.867601026137352e-6	0.0014289634224517998	0.7777849265889891
ENSMUSG00000032827	Ppp1r9a	protein phosphatase 1, regulatory subunit 9A	0.5943518498491259	3.9443482721001975e-6	0.0014289634224517998	1.5097941378507131
ENSMUSG00000047215	Rpl9	ribosomal protein L9	-0.6025924218274974	5.277833438980205e-6	0.0016996089738360422	0.6585694883110572
ENSMUSG00000090841	Myl6	myosin, light polypeptide 6, alkali, smooth muscle and non-muscle	-0.415620808441465	6.08689863224919e-6	0.0018078717370538899	0.7496968219683656
ENSMUSG00000017404	Rpl19	ribosomal protein L19	-0.6386978036256861	8.768563276227817e-6	0.002420332239554978	0.6422924291937679
ENSMUSG00000034593	Myo5a	myosin VA	0.4609428362773208	1.3722812360326018e-5	0.003451962999639007	1.3764410619605232
ENSMUSG00000024914	Drap1	Dr1 associated protein 1 (negative cofactor 2 alpha)	-0.5878722233615253	1.4542576719069653e-5	0.003451962999639007	0.6653234443088505
ENSMUSG00000068267	Cenpb	centromere protein B	-0.4927625331671807	1.4590372378358606e-5	0.003451962999639007	0.7106629867120842
ENSMUSG00000020315	Sptbn1	spectrin beta, non-erythrocytic 1	0.46752517288802414	1.5117318413767427e-5	0.0034896339181839705	1.3827354612006253
ENSMUSG00000056413	Adap1	ArfGAP with dual PH domains 1	-0.43263640553282123	1.7333625190285377e-5	0.003791485223226007	0.7409066020832639
ENSMUSG00000043384	Gprasp1	G protein-coupled receptor associated sorting protein 1	0.3911850881617856	1.926337816480799e-5	0.004116185205468208	1.3114702563194567
ENSMUSG00000024248	Cox7a2l	cytochrome c oxidase subunit 7A2 like	-0.6236518726644336	2.0656320503613714e-5	0.004116185205468208	0.6490259768031159
ENSMUSG00000049517	Rps23	ribosomal protein S23	-0.70610355860014	2.195068673386682e-5	0.004116185205468208	0.6129734283860967
ENSMUSG00000056692	Ilrun	inflammation and lipid regulator with UBA-like and NBR1-like domains	-0.34731114684389863	3.331113488908891e-5	0.005332323637708749	0.7860477465022084
ENSMUSG00000072214	Sept5	septin 5	-0.4383714376477171	3.361872735246576e-5	0.005332323637708749	0.7379671806433181
ENSMUSG00000037736	Limch1	LIM and calponin homology domains 1	0.3989818102032777	3.378756297553604e-5	0.005332323637708749	1.3185769894968378
ENSMUSG00000051390	Zbtb22	zinc finger and BTB domain containing 22	-0.5572066349658936	4.233499303808218e-5	0.006373890575201126	0.6796167735290772
ENSMUSG00000041841	Rpl37	ribosomal protein L37	-0.6483104904930662	4.479136299899252e-5	0.006580217107618526	0.6380270562554059
ENSMUSG00000032046	Abhd12	abhydrolase domain containing 12	-0.34045272680265015	5.9488767778439374e-5	0.007514816180249007	0.7897934308124182
ENSMUSG00000037126	Psd	pleckstrin and Sec7 domain containing	-0.2921185341848841	7.146636788638402e-5	0.008541336112441752	0.8167018867901744
ENSMUSG00000040390	Map3k10	mitogen-activated protein kinase kinase kinase 10	-0.35472015826577075	7.494980914281509e-5	0.008571971591912565	0.782021318273031
ENSMUSG00000030209	Grin2b	glutamate receptor, ionotropic, NMDA2B (epsilon 2)	0.4533609060367928	8.054950939034949e-5	0.00897894675348386	1.3692262972742446
ENSMUSG00000003345	Csnk1g2	casein kinase 1, gamma 2	-0.4106905596043452	8.990046661828701e-5	0.009480465683110223	0.7522632096257127
ENSMUSG00000028837	Psmb2	proteasome (prosome, macropain) subunit, beta type 2	-0.46169558886266654	8.995525102580217e-5	0.009480465683110223	0.7261323389623627
ENSMUSG00000028857	Tmem222	transmembrane protein 222	-0.4428381422068484	1.0572143279098663e-4	0.010481173118279046	0.7356859058363316
ENSMUSG00000031749	St3gal2	ST3 beta-galactoside alpha-2,3-sialyltransferase 2	-0.3386678557839373	1.0952418148287211e-4	0.010481173118279046	0.7907711508000572
ENSMUSG00000031818	Cox4i1	cytochrome c oxidase subunit 4I1	-0.4781171944106091	1.1301187266323477e-4	0.010481173118279046	0.7179139346580545
ENSMUSG00000029364	Wsb2	WD repeat and SOCS box-containing 2	-0.37672598352976344	1.1698563646950891e-4	0.010668325041304562	0.7701834441697757
ENSMUSG00000047126	Cltc	clathrin, heavy polypeptide (Hc)	0.33460224866676247	1.1871076773296717e-4	0.010668325041304562	1.2610296947428166
ENSMUSG00000024998	Plce1	phospholipase C, epsilon 1	-0.3875549273033652	1.200227951741999e-4	0.010703263572726919	0.7644240495057842
ENSMUSG00000001334	Fndc5	fibronectin type III domain containing 5	-0.3951522788237317	1.235739843934349e-4	0.010935825962390006	0.7604091099578446
ENSMUSG00000044216	Kcnj4	potassium inwardly-rectifying channel, subfamily J, member 4	-0.3553290333370081	1.273183035987871e-4	0.011044138265518066	0.7816913436015734
ENSMUSG00000003199	Mpnd	MPN domain containing	-0.41640926806740025	1.3074170698855773e-4	0.011144769184693749	0.7492872106760456
ENSMUSG00000056481	Cd248	CD248 antigen, endosialin	-1.0731935597913436	1.334073833979141e-4	0.011207186925594335	0.4752657821022429
ENSMUSG00000031592	Pcm1	pericentriolar material 1	0.42493440121536497	1.344173906439322e-4	0.011210797192338893	1.3425114579165043
ENSMUSG00000024083	Pja2	praja ring finger ubiquitin ligase 2	0.3386036027154543	1.4308400216023765e-4	0.011569341796333283	1.2645320496919883
ENSMUSG00000045211	Nudt18	nudix (nucleoside diphosphate linked moiety X)-type motif 18	-0.5540468263497657	1.4358738160428466e-4	0.011569341796333283	0.6811069098983088
ENSMUSG00000035086	Becn1	beclin 1, autophagy related	-0.4238469341054696	1.4391709899748634e-4	0.011569341796333283	0.7454342776886784
ENSMUSG00000028917	Plekhm2	pleckstrin homology domain containing, family M (with RUN domain) member 2	-0.3718107165556625	1.4482884313596648e-4	0.011569341796333283	0.7728119369165531
ENSMUSG00000056367	Actr3b	ARP3 actin-related protein 3B	-0.3478646712145341	1.520344582950104e-4	0.011763658202630077	0.7857462183795461
ENSMUSG00000025499	Hras	Harvey rat sarcoma virus oncogene	-0.4170635751434474	1.5341493659033834e-4	0.011763658202630077	0.7489474626684067
ENSMUSG00000075318	Scn2a	sodium channel, voltage-gated, type II, alpha	0.3661561856764248	1.535729368884255e-4	0.011763658202630077	1.2889141603425407
ENSMUSG00000021803	Cdhr1	cadherin-related family member 1	-0.7700843298832393	1.7030009790308838e-4	0.012443547743954095	0.5863831977448988
ENSMUSG00000040740	Slc25a34	solute carrier family 25, member 34	-0.7849787193746238	1.7066540940987673e-4	0.012443547743954095	0.5803605177977571
ENSMUSG00000041881	Ndufa7	NADH:ubiquinone oxidoreductase subunit A7	-0.43193148319844704	1.754998495470247e-4	0.012603196695544874	0.7412687085678419
ENSMUSG00000020821	Kif1c	kinesin family member 1C	-0.49037274152183263	1.8715879306991992e-4	0.01316734170456129	0.7118411593854983
ENSMUSG00000061306	Slc38a10	solute carrier family 38, member 10	-0.37044460058139544	1.8816804106431694e-4	0.01316734170456129	0.7735440741426787
ENSMUSG00000008036	Ap2s1	adaptor-related protein complex 2, sigma 1 subunit	-0.41170874866766227	2.1275695258412528e-4	0.014175237651194049	0.7517324834988975
ENSMUSG00000020022	Ndufa12	NADH:ubiquinone oxidoreductase subunit A12	-0.5318560372696232	2.2833416552399874e-4	0.014626296971717814	0.6916643304199669
ENSMUSG00000021131	Erh	ERH mRNA splicing and mitosis factor	-0.4600468374449627	2.283584707910743e-4	0.014626296971717814	0.7269626572577826
ENSMUSG00000037996	Slc24a2	solute carrier family 24 (sodium/potassium/calcium exchanger), member 2	0.3665992909921833	2.472180941900435e-4	0.015491888464568511	1.2893100946291487
ENSMUSG00000023046	Igfbp6	insulin-like growth factor binding protein 6	-0.674336165641506	2.560302581912037e-4	0.015788078634099065	0.6266204829488964
ENSMUSG00000026904	Slc4a10	solute carrier family 4, sodium bicarbonate cotransporter-like, member 10	0.3826905301105393	2.5824543238530496e-4	0.015840419564247834	1.303771035706948
ENSMUSG00000052397	Ezr	ezrin	-0.39014529432905853	2.660457946658601e-4	0.016020960757873955	0.7630527532971736
ENSMUSG00000038690	Atp5j2	ATP synthase, H+ transporting, mitochondrial F0 complex, subunit F2	-0.5511888799509012	2.667165898619575e-4	0.016020960757873955	0.6824575046613588
ENSMUSG00000001100	Poldip2	polymerase (DNA-directed), delta interacting protein 2	-0.3838261799305344	2.753366409871687e-4	0.016165022318642797	0.7664023129079038
ENSMUSG00000003346	Abhd17a	abhydrolase domain containing 17A	-0.417607266499035	2.7575507792665686e-4	0.016165022318642797	0.748665268904839
ENSMUSG00000003226	Ranbp2	RAN binding protein 2	0.4145944435843551	2.8247559880740294e-4	0.016292236900369263	1.332923925794365
ENSMUSG00000020900	Myh10	myosin, heavy polypeptide 10, non-muscle	0.3147978486174563	2.892272367725374e-4	0.016517297319724268	1.243837353775263
ENSMUSG00000036667	Tcaf1	TRPM8 channel-associated factor 1	0.31525481902467195	2.997754096061875e-4	0.016628212074471443	1.2442313988607947
ENSMUSG00000039621	Prex1	phosphatidylinositol-3,4,5-trisphosphate-dependent Rac exchange factor 1	-0.4187038180833896	3.0610617377090576e-4	0.016898518440600526	0.7480964458673285
ENSMUSG00000041164	Zmiz2	zinc finger, MIZ-type containing 2	-0.30670169544750975	3.1625685218085664e-4	0.01721173471679831	0.8084880217509823
ENSMUSG00000022708	Zbtb20	zinc finger and BTB domain containing 20	0.3394414347251015	3.1771855683557655e-4	0.01721173471679831	1.26526662844594
ENSMUSG00000020255	D10Wsu102e	DNA segment, Chr 10, Wayne State University 102, expressed	0.4657127994517848	3.224147952084366e-4	0.01733603456480248	1.380999502099223
ENSMUSG00000047547	Cltb	clathrin, light polypeptide (Lcb)	-0.3537474093365835	3.230038355902127e-4	0.01733603456480248	0.7825487803448047
ENSMUSG00000026043	Col3a1	collagen, type III, alpha 1	-0.5777546505315856	3.3047072836371247e-4	0.017547836155315646	0.6700057349068034
ENSMUSG00000021606	Ndufs6	NADH:ubiquinone oxidoreductase core subunit S6	-0.6128038309621328	3.339512866500099e-4	0.017547836155315646	0.6539245849751298
ENSMUSG00000043535	Setx	senataxin	0.33371202955990026	3.3444316081433187e-4	0.017547836155315646	1.260251812779912
ENSMUSG00000059534	Uqcr10	ubiquinol-cytochrome c reductase, complex III subunit X	-0.5339208599319161	3.3799127491207644e-4	0.017547836155315646	0.6906751105098374
ENSMUSG00000028416	Bag1	BCL2-associated athanogene 1	-0.5208721874528222	3.383133063860402e-4	0.017547836155315646	0.6969503614670967
ENSMUSG00000040260	Daam2	dishevelled associated activator of morphogenesis 2	-0.35286551540214806	3.507171420263136e-4	0.017623271462740904	0.7830272847943314
ENSMUSG00000033004	Mycbp2	MYC binding protein 2, E3 ubiquitin protein ligase	0.35685608578031425	3.5267825233812553e-4	0.017623271462740904	1.2806321071212592
ENSMUSG00000063316	Rpl27	ribosomal protein L27	-0.4347993567984958	3.5702759943025966e-4	0.017764038455772534	0.7397966348865165
ENSMUSG00000022490	Ppp1r1a	protein phosphatase 1, regulatory inhibitor subunit 1A	-0.477587684548931	3.717204665912706e-4	0.018337682422096168	0.7181774777267699
ENSMUSG00000063882	Uqcrh	ubiquinol-cytochrome c reductase hinge protein	-0.4510779612856326	3.768177373917794e-4	0.018510373006707197	0.7314960802268566
ENSMUSG00000051403	Ppp1r37	protein phosphatase 1, regulatory subunit 37	-0.343350357969492	3.804759024073705e-4	0.01860379282163058	0.7882087346052676
ENSMUSG00000021270	Hsp90aa1	heat shock protein 90, alpha (cytosolic), class A member 1	0.27896797439980525	3.9109446251226e-4	0.01878699700456765	1.2133266259738673
ENSMUSG00000039278	Pcsk1n	proprotein convertase subtilisin/kexin type 1 inhibitor	-0.43323304756106845	4.0074448137638165e-4	0.018957972969316252	0.7406002555516856
ENSMUSG00000037270	4932438A13Rik	RIKEN cDNA 4932438A13 gene	0.42963539049650745	4.1597848380142135e-4	0.01928975425083951	1.3468931361730567
ENSMUSG00000002660	Clpp	caseinolytic mitochondrial matrix peptidase proteolytic subunit	-0.5088646512558264	4.554387691736308e-4	0.02052645511872276	0.7027752789982312
ENSMUSG00000049470	Aff4	AF4/FMR2 family, member 4	0.27417491846309017	4.643086365278343e-4	0.02058880630673984	1.2093022878814914
ENSMUSG00000020716	Nf1	neurofibromin 1	0.3529247012256193	4.6743297533093103e-4	0.02058880630673984	1.2771470991471938
ENSMUSG00000036644	Tbc1d9b	TBC1 domain family, member 9B	-0.28417706253292285	4.8108685924326024e-4	0.02081059686271312	0.8212099071502978
ENSMUSG00000001802	Lrp3	low density lipoprotein receptor-related protein 3	-0.3435188206771118	5.361546537226147e-4	0.022391891752222427	0.7881167012776444
ENSMUSG00000063065	Mapk3	mitogen-activated protein kinase 3	-0.31600967881926934	5.434460634003132e-4	0.022391891752222427	0.8032886075991633
ENSMUSG00000022594	Lynx1	Ly6/neurotoxin 1	-0.3282797821715293	5.505437072584643e-4	0.02239457262542939	0.7964856186731903
ENSMUSG00000026201	Stk16	serine/threonine kinase 16	-0.3992427440202563	5.696397839675211e-4	0.022694580151792442	0.7582561797905787
ENSMUSG00000107002	0610012G03Rik	RIKEN cDNA 0610012G03 gene	-0.50699939126667	5.742277078498618e-4	0.02279801992158715	0.7036844845765282
ENSMUSG00000035901	Dennd5a	DENN/MADD domain containing 5A	-0.3046103787041208	5.785253612415551e-4	0.0228123963022903	0.8096608480018941
ENSMUSG00000042589	Cux2	cut-like homeobox 2	-0.280751810356309	5.828557563222497e-4	0.022905243332352002	0.8231619432543905
ENSMUSG00000002968	Med25	mediator complex subunit 25	-0.3358373453197493	5.849727305617818e-4	0.02291077319392816	0.7923241353910461
ENSMUSG00000026833	Olfm1	olfactomedin 1	-0.2568718811440384	6.112087217136954e-4	0.02369813615661161	0.8369005605250006
ENSMUSG00000033819	Ppp1r16a	protein phosphatase 1, regulatory subunit 16A	-0.3541510122335549	6.157821568941611e-4	0.023754558390034323	0.7823298880834582
ENSMUSG00000040048	Ndufb10	NADH:ubiquinone oxidoreductase subunit B10	-0.5199144026088104	6.202098080988803e-4	0.023808252666524237	0.6974132105826233
ENSMUSG00000078794	Dact3	dishevelled-binding antagonist of beta-catenin 3	-0.3383971924842158	6.365663415082979e-4	0.02418880099139233	0.7909195209000964
ENSMUSG00000029544	Cabp1	calcium binding protein 1	-0.3388565142439243	6.490218277589074e-4	0.02426704175222318	0.7906677499361549
ENSMUSG00000037373	Ctbp1	C-terminal binding protein 1	-0.3202888979347436	6.509055926496502e-4	0.02426704175222318	0.8009094803769905
ENSMUSG00000027770	Dhx36	DEAH (Asp-Glu-Ala-His) box polypeptide 36	0.3384663512592988	6.540981867169348e-4	0.02426704175222318	1.2644117535762345
ENSMUSG00000036782	Klhl13	kelch-like 13	0.35177053044288725	6.577715044841817e-4	0.02426704175222318	1.276125776998959
ENSMUSG00000024429	Gnl1	guanine nucleotide binding protein-like 1	-0.3459472884842116	6.750930868495579e-4	0.02426704175222318	0.7867911916911574
ENSMUSG00000024127	Prepl	prolyl endopeptidase-like	0.30274855735257616	6.982152555696071e-4	0.024668850583905826	1.2334921697178276
ENSMUSG00000040599	Mis12	MIS12 kinetochore complex component	-0.5407894860815974	7.204074086450938e-4	0.02493039727887335	0.6873946431212535
ENSMUSG00000048814	Lonrf2	LON peptidase N-terminal domain and ring finger 2	0.27528538623904525	8.183771170404013e-4	0.026650128982722957	1.210233467472565
ENSMUSG00000046982	Tshz1	teashirt zinc finger family member 1	-0.32475451774543285	8.253504249820875e-4	0.026727059991109886	0.7984342326412761
ENSMUSG00000022450	Ndufa6	NADH:ubiquinone oxidoreductase subunit A6	-0.4541473573912938	8.357951864780391e-4	0.026859806421112506	0.7299414450373168
ENSMUSG00000003970	Rpl8	ribosomal protein L8	-0.4369671975335496	8.364004242233774e-4	0.026859806421112506	0.7386858270535558
ENSMUSG00000031673	Cdh11	cadherin 11	0.3107775469650378	8.391558808861251e-4	0.026873851179869745	1.2403760260484027
ENSMUSG00000069020	Urm1	ubiquitin related modifier 1	-0.4531834887901545	8.52264266209816e-4	0.027143680324643947	0.7304292839081109
ENSMUSG00000013593	Ndufs2	NADH:ubiquinone oxidoreductase core subunit S2	-0.2965609805154455	8.850989159129062e-4	0.027362537952475525	0.8141909098374012
ENSMUSG00000003161	Sri	sorcin	-0.34735375571980864	8.969056487822697e-4	0.02754899717592011	0.7860245315362201
ENSMUSG00000015829	Tnr	tenascin R	0.338453299536539	9.068340489749803e-4	0.02754899717592011	1.2644003147921907
ENSMUSG00000053646	Plxnb1	plexin B1	-0.3226799019853772	9.120707999214402e-4	0.02754899717592011	0.7995832182283741
ENSMUSG00000032826	Ank2	ankyrin 2, brain	0.277761941927674	9.361833015193134e-4	0.027828648755162562	1.2123127596987615
ENSMUSG00000084883	Ccdc85c	coiled-coil domain containing 85C	-0.3602628755337942	9.496675439039371e-4	0.027890748458740348	0.7790226198980092
ENSMUSG00000022323	Rida	reactive intermediate imine deaminase A homolog	-0.6615294392736372	9.508326497537065e-4	0.027890748458740348	0.6322077214286151
ENSMUSG00000015994	Fnta	farnesyltransferase, CAAX box, alpha	-0.3551966885816091	9.527073569965649e-4	0.027890748458740348	0.7817630548724707
ENSMUSG00000070003	Ssbp4	single stranded DNA binding protein 4	-0.36584486797706306	9.753459236278507e-4	0.02812524478646699	0.7760142940813627
ENSMUSG00000073616	Cops9	COP9 signalosome subunit 9	-0.56354261359844815	9.784072197262228e-4	0.02812524478646699	0.676638600382983
ENSMUSG00000028431	Elp1	elongator complex protein 1	0.3114056362977024	9.791842524016852e-4	0.02812524478646699	1.2409161516741467
ENSMUSG00000020219	Timm13	translocase of inner mitochondrial membrane 13	-0.6000623297329811	0.0010026185554242108	0.02862895791387408	0.6597254522042757
ENSMUSG00000073702	Rpl31	ribosomal protein L31	-0.5177837002095723	0.001011255912837818	0.028743042456958242	0.6984439744059371
ENSMUSG00000073433	Arhgdig	Rho GDP dissociation inhibitor (GDI) gamma	-0.3861914975240005	0.0010165313040069765	0.028743042456958242	0.7651468156666505
ENSMUSG00000042388	Dlgap3	DLG associated protein 3	-0.2663291198744878	0.001039355615341415	0.02909603338740417	0.8314324033004203
ENSMUSG00000018707	Dync1h1	dynein cytoplasmic 1 heavy chain 1	0.3565996038926572	0.001068474730133942	0.029492446539149498	1.2804044569692972
ENSMUSG00000034994	Eef2	eukaryotic translation elongation factor 2	-0.2663234295699789	0.0010817872510765273	0.0295782066078542	0.8314356826579765
ENSMUSG00000044024	Rell2	RELT-like 2	-0.45163640261381705	0.001087223704518574	0.029587287339163916	0.7312129860314935
ENSMUSG00000022193	Psmb5	proteasome (prosome, macropain) subunit, beta type 5	-0.4054333131318267	0.0011182917828683994	0.029967068599715582	0.75500949179185
ENSMUSG00000026193	Fn1	fibronectin 1	-0.27755451765802236	0.0011297820525177453	0.029967068599715582	0.8249882531405562
ENSMUSG00000001313	Rnd2	Rho family GTPase 2	-0.4567380840106459	0.0011371357337094606	0.03002919034372159	0.7286318253757192
ENSMUSG00000015092	Edf1	endothelial differentiation-related factor 1	-0.48636352677371325	0.001141650974768574	0.030079908523845632	0.7138221000295903
ENSMUSG00000049577	Zfpm1	zinc finger protein, multitype 1	-0.3222370408365217	0.0011667229535568973	0.030463556758074575	0.7998287023310413
ENSMUSG00000027270	Lamp5	lysosomal-associated membrane protein family, member 5	-0.3193429377320637	0.0011824676188233751	0.03068742674992407	0.8014348006364929
ENSMUSG00000031987	Egln1	egl-9 family hypoxia-inducible factor 1	-0.34457911325390933	0.0011832381400169118	0.03068742674992407	0.7875376965195234
ENSMUSG00000033685	Ucp2	uncoupling protein 2 (mitochondrial, proton carrier)	-0.5759063029390135	0.001187241207967766	0.030722516348148016	0.6708646809057045
ENSMUSG00000035390	Brsk1	BR serine/threonine kinase 1	-0.3361491965142448	0.0012388632779686333	0.031594399150666856	0.7921528860847583
ENSMUSG00000037740	Mrps26	mitochondrial ribosomal protein S26	-0.42604037534398914	0.0012434946462606144	0.031594399150666856	0.7443017972201249
ENSMUSG00000044894	Uqcrq	ubiquinol-cytochrome c reductase, complex III subunit VII	-0.4906978791679098	0.001271886308417016	0.03198476783834808	0.7116807510704948
ENSMUSG00000049760	Micos13	mitochondrial contact site and cristae organizing system subunit 13	-0.4920754315400769	0.0013391133175151195	0.03338567890312426	0.7110015294935214
ENSMUSG00000084845	Tmem240	transmembrane protein 240	-0.34748539405653306	0.0013684027950122712	0.03387352004123664	0.7859528142026351
ENSMUSG00000020163	Uqcr11	ubiquinol-cytochrome c reductase, complex III subunit XI	-0.5021873276717645	0.0013703684032899152	0.03387352004123664	0.7060355206009308
ENSMUSG00000035247	Hectd1	HECT domain E3 ubiquitin protein ligase 1	0.30468409744436736	0.0013870462580629517	0.03406739987136301	1.2351481508713618
ENSMUSG00000052911	Lamb2	laminin, beta 2	-0.4040616570852557	0.001390648543084861	0.03406739987136301	0.7557276656060992
ENSMUSG00000027952	Pmvk	phosphomevalonate kinase	-0.479709472325239	0.0013929049891336209	0.03406739987136301	0.7171220223812443
ENSMUSG00000022075	Rhobtb2	Rho-related BTB domain containing 2	-0.28458669399931513	0.0014290929064796393	0.03449851342135114	0.8209767701001565
ENSMUSG00000066607	Insyn1	inhibitory synaptic factor 1	-0.28258172704703594	0.0014622243850071711	0.03501583046057913	0.8221185052218838
ENSMUSG00000040560	Wdr7	WD repeat domain 7	0.25583427233981415	0.0015849685432920274	0.03660266996490931	1.1940260170569388
ENSMUSG00000073684	Faap20	Fanconi anemia core complex associated protein 20	-0.5420428347350115	0.0015969643462214723	0.0368063770690766	0.6867977248548168
ENSMUSG00000069072	Slc7a14	solute carrier family 7 (cationic amino acid transporter, y+ system), member 14	0.3316234436272054	0.001606874669749563	0.036888114943379575	1.2584286694418283
ENSMUSG00000042903	Foxo4	forkhead box O4	-0.4575433963082435	0.0016472127451615925	0.03759082156428808	0.7282252166233328
ENSMUSG00000030123	Plxnd1	plexin D1	-0.2817410681887163	0.0016606743762461853	0.03767553433233273	0.822597693533896
ENSMUSG00000031010	Usp9x	ubiquitin specific peptidase 9, X chromosome	0.34383275994161056	0.001683986770946841	0.038129802022630326	1.2691237581597925
ENSMUSG00000029104	Htt	huntingtin	0.3039555555848922	0.0017068040158116763	0.03842229999975784	1.2345245749004539
ENSMUSG00000036095	Dgkb	diacylglycerol kinase, beta	0.34059091094047883	0.0017521365033741135	0.038937687700682136	1.2662751391892766
ENSMUSG00000030835	Nomo1	nodal modulator 1	-0.28238024294184777	0.0017752259288940522	0.039200369892702376	0.8222333287805569
ENSMUSG00000061755	Bod1l	biorientation of chromosomes in cell division 1-like	0.2904064509541568	0.0017832310727968718	0.039227699861355096	1.2229847810707786
ENSMUSG00000096847	Tmem151b	transmembrane protein 151B	-0.3153959020892125	0.001804433168664989	0.03961892750820685	0.8036304294912547
ENSMUSG00000021963	Sap18	Sin3-associated polypeptide 18	-0.384308259107426	0.0018257575857840989	0.03978572874435161	0.7661462609609493
ENSMUSG00000032121	Tmem218	transmembrane protein 218	-0.5648341443001343	0.001841340534443865	0.03990030059029481	0.6760331304453041
ENSMUSG00000042750	Bex2	brain expressed X-linked 2	-0.30528262333027106	0.001886870573461071	0.03991250078186134	0.8092836627004901
ENSMUSG00000040712	Camta2	calmodulin binding transcription activator 2	-0.2329661412830853	0.0018876675219385854	0.03991250078186134	0.8508836987248428
ENSMUSG00000032571	Pik3r4	phosphoinositide-3-kinase regulatory subunit 4	0.3426420437532444	0.0018938144831965591	0.03991250078186134	1.2680767297037046
ENSMUSG00000071415	Rpl23	ribosomal protein L23	-0.5550799543173193	0.0019084475197296115	0.03991250078186134	0.6806193372062144
ENSMUSG00000008855	Hdac5	histone deacetylase 5	-0.2730940796676246	0.001911696506266611	0.03991250078186134	0.827542849375219
ENSMUSG00000020864	Ankrd40	ankyrin repeat domain 40	-0.3944294702762104	0.0019196876914017993	0.03991250078186134	0.760790180036804
ENSMUSG00000061111	Mcrip1	MAPK regulated corepressor interacting protein 1	-0.4804735974281932	0.0019285199068934916	0.03991250078186134	0.7167422984392113
ENSMUSG00000031210	Gpr165	G protein-coupled receptor 165	0.46547720729873493	0.0019521236261987763	0.04016727895114089	1.3807740032424054
ENSMUSG00000042380	Smim12	small integral membrane protein 12	-0.5538741305202268	0.001954140026606009	0.04016727895114089	0.6811884457460005
ENSMUSG00000052833	Sae1	SUMO1 activating enzyme subunit 1	-0.3026815809530129	0.0019656732655445592	0.04030615210892815	0.8107440404821741
ENSMUSG00000026239	Pde6d	phosphodiesterase 6D, cGMP-specific, rod, delta	-0.4020573819815013	0.0019802257380627337	0.04033128025563693	0.7567782956661493
ENSMUSG00000031839	Hsbp1	heat shock factor binding protein 1	-0.3266943700975908	0.0019967115457250294	0.04053918905357314	0.7973613768704636
ENSMUSG00000024084	Qpct	glutaminyl-peptide cyclotransferase (glutaminyl cyclase)	-0.6593467463237399	0.0020127686207550527	0.040651099247146986	0.6331649297642815
ENSMUSG00000037206	Islr	immunoglobulin superfamily containing leucine-rich repeat	-0.6608426867495956	0.0020300324687375425	0.040720319947937074	0.6325087369512905
ENSMUSG00000006435	Neurl1a	neuralized E3 ubiquitin protein ligase 1A	-0.25572556399821	0.002038577912988626	0.04074695473323645	0.8375657979249419
ENSMUSG00000019362	D8Ertd738e	DNA segment, Chr 8, ERATO Doi 738, expressed	-0.48539606741734975	0.0020789223718028216	0.041339531829005335	0.7143009437594905
ENSMUSG00000063765	Chadl	chondroadherin-like	-0.4161631862609173	0.002086623629789092	0.04136679464691805	0.7494150281783487
ENSMUSG00000038112	AW551984	expressed sequence AW551984	0.6088098762231031	0.0021012842445624486	0.04149946890496162	1.5250006696912675
ENSMUSG00000079184	Mphosph8	M-phase phosphoprotein 8	0.38221817942779795	0.0021156359384666844	0.04167577507267787	1.3033442398025923
ENSMUSG00000038305	Spats2l	spermatogenesis associated, serine-rich 2-like	0.4103814831363793	0.00223708066880369	0.04296786495439179	1.32903719691659
ENSMUSG00000078570	1110065P20Rik	RIKEN cDNA 1110065P20 gene	-0.6638855701322405	0.002238643184029383	0.04296786495439179	0.6311760768996179
ENSMUSG00000026796	Fam129b	family with sequence similarity 129, member B	-0.42502440351680926	0.002289942476857601	0.04359163076224986	0.7448261325502918
ENSMUSG00000023175	Bsg	basigin	-0.29493927423075544	0.0023307632795868715	0.04388495501450287	0.815106641064314
ENSMUSG00000007338	Mrpl49	mitochondrial ribosomal protein L49	-0.4383177366609609	0.002331849589315429	0.04388495501450287	0.7379946502763588
ENSMUSG00000024477	Pggt1b	protein geranylgeranyltransferase type I, beta subunit	0.35053055475199396	0.0023426526822128224	0.04401681125590478	1.2750294364127872
ENSMUSG00000022443	Myh9	myosin, heavy polypeptide 9, non-muscle	0.2948917596063523	0.0023600582940328076	0.044272096768159123	1.2267929317919746
ENSMUSG00000024150	Mcfd2	multiple coagulation factor deficiency 2	-0.3904747852530006	0.0024152756997581205	0.044753007961154334	0.7628785028551098
ENSMUSG00000052459	Atp6v1a	ATPase, H+ transporting, lysosomal V1 subunit A	0.23831478229009395	0.0024168044940694657	0.044753007961154334	1.1796139446897937
ENSMUSG00000000326	Comt	catechol-O-methyltransferase	-0.3406301671185568	0.002420437849706182	0.044753007961154334	0.7896962983110195
ENSMUSG00000047045	Tmem164	transmembrane protein 164	-0.3307204731475606	0.002498563477282531	0.04573576153312274	0.7951392968477414
ENSMUSG00000039323	Igfbp2	insulin-like growth factor binding protein 2	-0.4013992344693458	0.0025105980332912705	0.04573576153312274	0.7571236114564935
ENSMUSG00000050965	Prkca	protein kinase C, alpha	0.31156845171601694	0.0025175463319676785	0.04573576153312274	1.241056203228816
ENSMUSG00000025825	Iscu	iron-sulfur cluster assembly enzyme	-0.35457149513395164	0.0025207064706969564	0.04573576153312274	0.7821019061486032
ENSMUSG00000015090	Ptgds	prostaglandin D2 synthase (brain)	-0.4853942341853349	0.0025209308737742975	0.04573576153312274	0.7143018514219924
ENSMUSG00000033763	Mtss1l	metastasis suppressor 1-like	-0.4045093671160049	0.002571159096609153	0.04628485622203402	0.7554931778225848
ENSMUSG00000046215	Rprml	reprimo-like	-0.4090198367205049	0.0026177517041520173	0.04647411256697448	0.7531348778167071
ENSMUSG00000025757	Hspa4l	heat shock protein 4 like	0.26119171627410753	0.0026308421887744457	0.046635097086333566	1.1984682723241755
ENSMUSG00000022452	Smdt1	single-pass membrane protein with aspartate rich tail 1	-0.49660575061604934	0.0026466327187499965	0.04677197120193401	0.7087723600337141
ENSMUSG00000026042	Col5a2	collagen, type V, alpha 2	-0.5379664443684257	0.0026984021221353066	0.0473861581450142	0.6887410424272672
ENSMUSG00000025381	Cnpy2	canopy FGF signaling regulator 2	-0.45635806052733574	0.002718174343693129	0.0473861581450142	0.7288237811728455
ENSMUSG00000041168	Lonp1	lon peptidase 1, mitochondrial	-0.3078273604926776	0.002736053541285795	0.04755482564336765	0.8078574437537063
ENSMUSG00000016940	Kctd2	potassium channel tetramerisation domain containing 2	-0.317446722914433	0.0027466788272375794	0.04766803539545698	0.8024888637942644
ENSMUSG00000054793	Cadm4	cell adhesion molecule 4	-0.35492695804228425	0.002823503148565235	0.04870963095434043	0.7819092292736253
ENSMUSG00000013858	Tmem259	transmembrane protein 259	-0.3237326124961502	0.002858805936002726	0.04904340558163849	0.7989999885014717
ENSMUSG00000002274	Metrn	meteorin, glial cell differentiation regulator	-0.5244741822809253	0.002869755172354738	0.049067633950028305	0.6952124471852718
ENSMUSG00000056629	Fkbp2	FK506 binding protein 2	-0.4132147562405406	0.002894043935072083	0.049108043415228196	0.7509481707455894
ENSMUSG00000023032	Slc4a8	solute carrier family 4 (anion exchanger), member 8	0.2820595402021452	0.0028956111858985793	0.049108043415228196	1.2159294637064384
ENSMUSG00000037509	Arhgef4	Rho guanine nucleotide exchange factor (GEF) 4	-0.271035388203604	0.0028974296296054593	0.049108043415228196	0.8287245762599929
ENSMUSG00000041378	Cldn5	claudin 5	-0.5528759069132054	0.0029196637103200574	0.04926377927706599	0.6816599339443257
ENSMUSG00000025658	Cnksr2	connector enhancer of kinase suppressor of Ras 2	0.25689342070557486	0.002963833895033243	0.049724640152127915	1.194902927978061
ENSMUSG00000002052	Supt6	suppressor of Ty 6	0.23582249577651868	0.002996816759865535	0.050132895666841475	1.177577895557501
ENSMUSG00000037152	Ndufc1	NADH:ubiquinone oxidoreductase subunit C1	-0.49574712741145455	0.0030353180904013396	0.05048557047635973	0.7091943130516457
ENSMUSG00000018286	Psmb6	proteasome (prosome, macropain) subunit, beta type 6	-0.3349673404506896	0.0030563092463299292	0.05068926050458208	0.7928020837612346
ENSMUSG00000028677	Rnf220	ring finger protein 220	-0.2890301918042288	0.0030752331661311047	0.05085760070607403	0.8184520533675617
ENSMUSG00000062963	Ufc1	ubiquitin-fold modifier conjugating enzyme 1	-0.46236208710792076	0.003109657713016365	0.05128060009530401	0.7257969568187935
ENSMUSG00000020734	Grin2c	glutamate receptor, ionotropic, NMDA2C (epsilon 3)	-0.38793224796086395	0.0031432214732395624	0.05161383362502301	0.7642241491374594
ENSMUSG00000049323	Smcr8	Smith-Magenis syndrome chromosome region, candidate 8 homolog (human)	0.26644930214148127	0.0031692188843916954	0.051826497079691704	1.2028437952375974
ENSMUSG00000024851	Pitpnm1	phosphatidylinositol transfer protein, membrane-associated 1	-0.2234848787991688	0.0031695839238765995	0.051826497079691704	0.8564940452734303
ENSMUSG00000022791	Tnk2	tyrosine kinase, non-receptor, 2	-0.2933658673714081	0.0032127947363440965	0.052311698565220666	0.8159960833538444
ENSMUSG00000033720	Sfxn5	sideroflexin 5	-0.36013016377523016	0.0032353913070523126	0.05253206081604687	0.7790942845355208
ENSMUSG00000067924	Rtl8b	retrotransposon Gag like 8B	-0.36126979730111036	0.003263964509492782	0.05265941342392349	0.7784790946654012
ENSMUSG00000063077	Kif1b	kinesin family member 1B	0.24774327057729173	0.0032650829521729922	0.05265941342392349	1.1873483571179866
ENSMUSG00000034880	Mrpl34	mitochondrial ribosomal protein L34	-0.5255676107347039	0.0033331620266416973	0.05319102718063824	0.6946857405319307
ENSMUSG00000043716	Rpl7	ribosomal protein L7	-0.3673745212341604	0.003333707281337932	0.05319102718063824	0.7751919416848304
ENSMUSG00000032959	Pebp1	phosphatidylethanolamine binding protein 1	-0.33277211128626233	0.0033503169375682074	0.0532276674902021	0.7940093430751609
ENSMUSG00000049940	Pgrmc2	progesterone receptor membrane component 2	-0.35593581246262335	0.0033542252613793463	0.0532276674902021	0.7813626433251409
ENSMUSG00000043940	Wdfy3	WD repeat and FYVE domain containing 3	0.24890790928027368	0.003399094244216448	0.05368623920054671	1.1883072501052283
ENSMUSG00000022141	Nipbl	NIPBL cohesin loading factor	0.2756392292164585	0.0034388050308961408	0.05416585152605837	1.2105303321050362
ENSMUSG00000041708	Mpped1	metallophosphoesterase domain containing 1	-0.23564328280773467	0.0034491692646760933	0.05425538573322924	0.8493062178330776
ENSMUSG00000032244	Fem1b	feminization 1 homolog b (C. elegans)	0.23322892432891693	0.0034655223795688373	0.05443875466983947	1.1754628340113327
ENSMUSG00000021294	Kif26a	kinesin family member 26A	-0.5369694548237545	0.0034937897947656146	0.054660600662237206	0.6892171686479257
ENSMUSG00000041740	Rnf10	ring finger protein 10	-0.28395316447491564	0.003561407203437298	0.05564338774858302	0.8213373641433096
ENSMUSG00000033916	Chmp2a	charged multivesicular body protein 2A	-0.3236413597785251	0.0036058106292326197	0.05596005706116969	0.79905052809867
ENSMUSG00000017485	Top2b	topoisomerase (DNA) II beta	0.253523228846782	0.0036452171924992245	0.05629561190847924	1.1921148459572162
ENSMUSG00000070493	Chchd2	coiled-coil-helix-coiled-coil-helix domain containing 2	-0.3289701019354099	0.003657720470660232	0.05633839283722902	0.7961045968877717
ENSMUSG00000040824	Snrpd2	small nuclear ribonucleoprotein D2	-0.41325272533666896	0.0036967722880928535	0.056613845622008524	0.7509284074225898
ENSMUSG00000022551	Cyc1	cytochrome c-1	-0.3297635099657046	0.0037384573983100917	0.05710136576891817	0.7956669006938598
ENSMUSG00000007721	Ccdc124	coiled-coil domain containing 124	-0.47334448123307826	0.0038941552724116027	0.05832679854401513	0.7202928650939646
ENSMUSG00000036745	Ttll7	tubulin tyrosine ligase-like family, member 7	0.261647184540217	0.003937055431299194	0.058764499722505595	1.1988466963334348
ENSMUSG00000027692	Tnik	TRAF2 and NCK interacting kinase	0.262218841073402	0.003965257360062741	0.05901056299769879	1.1993218240096035
ENSMUSG00000035504	Reep6	receptor accessory protein 6	-0.7228298791335996	0.003990569185820967	0.05931111355284933	0.6059077739197055
ENSMUSG00000031807	Pgls	6-phosphogluconolactonase	-0.3826470628101251	0.004004302957997275	0.05943903225616185	0.7670289508681782
ENSMUSG00000040859	Bsdc1	BSD domain containing 1	-0.30832747317813775	0.00404813391286007	0.060012808761875695	0.8075774471326327
ENSMUSG00000042978	Sbk1	SH3-binding kinase 1	-0.3578424604374936	0.004080902930898529	0.06026739831580465	0.7803306861525446
ENSMUSG00000028936	Rpl22	ribosomal protein L22	-0.3958143715422353	0.0041049238342423635	0.06036336836757557	0.7600602172175113
ENSMUSG00000033940	Brk1	BRICK1, SCAR/WAVE actin-nucleating complex subunit	-0.369195253564617	0.0041054363960555266	0.06036336836757557	0.7742142390270114
ENSMUSG00000052727	Map1b	microtubule-associated protein 1B	0.2804355452063517	0.004161289327648185	0.060973910054815	1.2145615014427362
ENSMUSG00000026385	Dbi	diazepam binding inhibitor	-0.5048216637401466	0.00419589885000421	0.061263293914482125	0.7047474883324559
ENSMUSG00000030733	Sh2b1	SH2B adaptor protein 1	-0.2656624569043004	0.004271992558502633	0.061961579697052696	0.8318166933034169
ENSMUSG00000034088	Hdlbp	high density lipoprotein (HDL) binding protein	0.22739702130522307	0.004275792612580191	0.061961579697052696	1.1707207727127569
ENSMUSG00000036748	Cuedc2	CUE domain containing 2	-0.2698543896863169	0.004287267740153922	0.0619864697707108	0.8294032527448605
ENSMUSG00000022174	Dad1	defender against cell death 1	-0.40270065031028557	0.0043283991176155424	0.06241185444094152	0.7564409388567195
ENSMUSG00000031765	Mt1	metallothionein 1	-0.70486221094197	0.004391077638964227	0.06323697275591587	0.6135010801496
ENSMUSG00000034463	Scara3	scavenger receptor class A, member 3	-0.4412964259952705	0.00441878245019946	0.06331334055916998	0.7364725066806784
ENSMUSG00000038128	Camk4	calcium/calmodulin-dependent protein kinase IV	0.2698174434529538	0.004427434079975668	0.06331334055916998	1.2056552561628722
ENSMUSG00000009073	Nf2	neurofibromin 2	-0.23847053545984512	0.0044326000902173285	0.06331334055916998	0.8476434603525521
ENSMUSG00000031731	Ap1g1	adaptor protein complex AP-1, gamma 1 subunit	0.23904307987802548	0.004450651894251249	0.06334175065544784	1.180209584689649
ENSMUSG00000024571	Gm16286	predicted gene 16286	-0.292371854061556	0.0044529911829716195	0.06334175065544784	0.816558496362522
ENSMUSG00000003308	Keap1	kelch-like ECH-associated protein 1	-0.28216666776546884	0.00447545412123413	0.06350543406054744	0.8223550604163833
ENSMUSG00000056234	Ncoa4	nuclear receptor coactivator 4	0.2818417774197969	0.004486943758012615	0.06359063445799541	1.2157459431472242
ENSMUSG00000033208	S100b	S100 protein, beta polypeptide, neural	-0.524911815728344	0.0045352332338476405	0.064166569688472	0.6950015903721556
ENSMUSG00000002055	Spag5	sperm associated antigen 5	-0.5010925797838838	0.004538651526313037	0.064166569688472	0.7065714787940897
ENSMUSG00000024736	Tmem132a	transmembrane protein 132A	-0.25016262676732903	0.004610406979631481	0.064707564303714	0.8408016311486649
ENSMUSG00000029053	Prkcz	protein kinase C, zeta	-0.21837777062224092	0.004644940141602864	0.0649050161444137	0.8595313879277293
ENSMUSG00000043439	Epop	elongin BC and polycomb repressive complex 2 associated protein	-0.44155606362228134	0.004650825708601973	0.0649050161444137	0.7363399777932037
ENSMUSG00000029361	Nos1	nitric oxide synthase 1, neuronal	0.2804483660592846	0.0046549453993840854	0.0649050161444137	1.2145722949806201
ENSMUSG00000036006	Ripor2	RHO family interacting cell polarization regulator 2	0.33694890733997257	0.0046990691004191575	0.06522118675995354	1.2630825293228658
ENSMUSG00000068290	Ddrgk1	DDRGK domain containing 1	-0.32637389462297495	0.004710922148163372	0.06524936734009316	0.7975385197470747
ENSMUSG00000036199	Ndufa13	NADH:ubiquinone oxidoreductase subunit A13	-0.4001662098155748	0.004775580646873846	0.06590308129950545	0.7577709770496543
ENSMUSG00000013419	Zfp651	zinc finger protein 651	-0.25667895065085655	0.0047902788624517795	0.06590308129950545	0.8370124860740563
ENSMUSG00000029675	Eln	elastin	-0.4636367885818166	0.004795408556588451	0.06590308129950545	0.725155957977631
ENSMUSG00000032239	Rp9	retinitis pigmentosa 9 (human)	-0.46021816927917847	0.004839607926667022	0.06616986800917675	0.7268763296234163
ENSMUSG00000058709	Egln2	egl-9 family hypoxia-inducible factor 2	-0.34123969697661427	0.004845874056740366	0.06616986800917675	0.7893627269109966
ENSMUSG00000020092	Pald1	phosphatase domain containing, paladin 1	-0.5671764868027714	0.0048690256892090535	0.06632974713866105	0.6749364216410165
ENSMUSG00000020758	Itgb4	integrin beta 4	-0.45138194531091563	0.004893125540775385	0.06657981736409513	0.7313419660920573
ENSMUSG00000022537	Tmem44	transmembrane protein 44	-0.2661866989001788	0.005039192516102268	0.06793528214509573	0.8315144852751933
ENSMUSG00000019494	Cops6	COP9 signalosome subunit 6	-0.28412396788159655	0.005094107414211811	0.06843103969056492	0.8212401302083846
ENSMUSG00000038390	Gpr162	G protein-coupled receptor 162	-0.2316945745894565	0.005214556544556993	0.06971054485873025	0.851633983635618
ENSMUSG00000038976	Ppp1r9b	protein phosphatase 1, regulatory subunit 9B	-0.21543668596937343	0.005228502387198688	0.06971054485873025	0.8612854197942601
ENSMUSG00000059070	Rpl18	ribosomal protein L18	-0.32694624836605457	0.005243474089261863	0.06971054485873025	0.7972221787265381
ENSMUSG00000024120	Lrpprc	leucine-rich PPR-motif containing	0.2890472305415429	0.005250757462910077	0.0697274126775676	1.221833101044678
ENSMUSG00000024974	Smc3	structural maintenance of chromosomes 3	0.2801185094562216	0.005296738514128935	0.06996469718706147	1.2142946279178377
ENSMUSG00000048732	Klhl11	kelch-like 11	0.28222654763615584	0.005301409899169666	0.06996469718706147	1.2160702287386125
ENSMUSG00000029781	Fkbp9	FK506 binding protein 9	-0.39714339461474624	0.005304836438146039	0.06996469718706147	0.7593603656163772
ENSMUSG00000016664	Pacsin2	protein kinase C and casein kinase substrate in neurons 2	-0.257875869726008	0.0053381550367221685	0.07003935957497996	0.8363183541092233
ENSMUSG00000026074	Map4k4	mitogen-activated protein kinase kinase kinase kinase 4	-0.2225302900061608	0.005342683524525913	0.07003935957497996	0.8570609496739935
ENSMUSG00000039275	Foxk2	forkhead box K2	-0.22424927024147093	0.005357471016222409	0.07003935957497996	0.8560403642876392
ENSMUSG00000020114	Cand1	cullin associated and neddylation disassociated 1	0.23943569238657345	0.00535764845619932	0.07003935957497996	1.180530808571287
ENSMUSG00000028484	Psip1	PC4 and SFRS1 interacting protein 1	0.24804301422723332	0.005396399851153226	0.07028591481412778	1.1875950739187264
ENSMUSG00000060601	Nr1h2	nuclear receptor subfamily 1, group H, member 2	-0.3580139979263424	0.005401945147881296	0.07028591481412778	0.7802379097825495
ENSMUSG00000052310	Slc39a1	solute carrier family 39 (zinc transporter), member 1	-0.302983003938771	0.00542378406446006	0.07041201417613155	0.810574669024362
ENSMUSG00000018042	Cyb5r3	cytochrome b5 reductase 3	-0.34997857765941937	0.005480862096274224	0.07069306109083373	0.7845957481430401
ENSMUSG00000017493	Igfbp4	insulin-like growth factor binding protein 4	-0.26771414075684147	0.005485371821754523	0.07069306109083373	0.8306345918246498
ENSMUSG00000071654	Uqcc3	ubiquinol-cytochrome c reductase complex assembly factor 3	-0.5432461944479493	0.005524657942537723	0.07069306109083373	0.6862251020162474
ENSMUSG00000001930	Vwf	Von Willebrand factor	-0.45086416572474525	0.0055429994420398395	0.07069306109083373	0.7316044899730617
ENSMUSG00000026895	Ndufa8	NADH:ubiquinone oxidoreductase subunit A8	-0.3641076729677262	0.005566037287786755	0.07080999563920011	0.776949280398234
ENSMUSG00000095098	Ccdc85b	coiled-coil domain containing 85B	-0.42435639080921583	0.005567604123210702	0.07080999563920011	0.7451710900891372
ENSMUSG00000030505	Prmt3	protein arginine N-methyltransferase 3	0.4125818498147675	0.005787414609622722	0.07253781819523916	1.3310657617243824
ENSMUSG00000040389	Wdr47	WD repeat domain 47	0.2557094997495145	0.005792435724886662	0.07253781819523916	1.1939227552638378
ENSMUSG00000047423	AI837181	expressed sequence AI837181	-0.3895040771656202	0.005800272359784931	0.07253781819523916	0.763391973476766
ENSMUSG00000025135	Anapc11	anaphase promoting complex subunit 11	-0.3876160680236599	0.00586040477169292	0.07289664433287127	0.764391654269555
ENSMUSG00000031760	Mt3	metallothionein 3	-0.5483678883053161	0.005893995882053146	0.07315748850175816	0.6837932619285113
ENSMUSG00000032216	Nedd4	neural precursor cell expressed, developmentally down-regulated 4	0.22785292313780495	0.005909924332617512	0.073206597423738	1.1710907872142935
ENSMUSG00000035203	Epn1	epsin 1	-0.2661575377487455	0.006031104815589347	0.0739097231787815	0.8315312928223185
ENSMUSG00000005609	Ctr9	CTR9 homolog, Paf1/RNA polymerase II complex component	0.3432389995644638	0.006101512679640409	0.07430129883936057	1.2686015408281157
ENSMUSG00000037579	Kcnh3	potassium voltage-gated channel, subfamily H (eag-related), member 3	-0.2593714270751794	0.006136000864990214	0.07458840117536421	0.8354518411224721
ENSMUSG00000034685	Fam171a2	family with sequence similarity 171, member A2	-0.2859618726765733	0.006243533963902113	0.075287629983681	0.8201945868871396
ENSMUSG00000031730	Dhodh	dihydroorotate dehydrogenase	-0.49733922452855583	0.006243589881198843	0.075287629983681	0.7084121079414082
ENSMUSG00000027347	Rasgrp1	RAS guanyl releasing protein 1	0.2516692938203253	0.006247451051867603	0.075287629983681	1.1905839028490668
ENSMUSG00000056938	Acbd4	acyl-Coenzyme A binding domain containing 4	-0.41103974297847395	0.006265361302347256	0.07534681906443128	0.7520811572776992
ENSMUSG00000044502	Bod1	biorientation of chromosomes in cell division 1	-0.42363581571307957	0.006317047279834986	0.07580357130169099	0.7455433696292855
ENSMUSG00000061360	Phf5a	PHD finger protein 5A	-0.5757394684467545	0.006322958116858035	0.07580357130169099	0.6709422647588043
ENSMUSG00000022641	Bbx	bobby sox HMG box containing	0.288577489549731	0.006381387131961184	0.07626744435136701	1.2214353373812352
ENSMUSG00000026457	Adipor1	adiponectin receptor 1	-0.3004753580093711	0.006411987672188239	0.07647548671160315	0.811984808911982
ENSMUSG00000023495	Pcbp4	poly(rC) binding protein 4	-0.26650156917596113	0.006455636435260829	0.07683798069197001	0.8313330258407698
ENSMUSG00000017721	Pigt	phosphatidylinositol glycan anchor biosynthesis, class T	-0.2870243049664098	0.006685342406452625	0.07836519162589008	0.8195907999414378
ENSMUSG00000037197	Rbm17	RNA binding motif protein 17	-0.27763332422208875	0.006693939453596854	0.07838670715711953	0.8249431897611715
ENSMUSG00000069601	Ank3	ankyrin 3, epithelial	0.2709763560217907	0.006732894197662136	0.0786839137434447	1.2066241444890247
ENSMUSG00000030161	Gabarapl1	gamma-aminobutyric acid (GABA) A receptor-associated protein-like 1	-0.22679523810609983	0.006749030337732234	0.07879306012621329	0.854531015980946
ENSMUSG00000017754	Pltp	phospholipid transfer protein	-0.4489206271052004	0.006813197182637576	0.07926330977707682	0.7325907412137381
ENSMUSG00000064329	Scn1a	sodium channel, voltage-gated, type I, alpha	0.26062236264738653	0.006817363074750926	0.07926330977707682	1.197995395096497
ENSMUSG00000062908	Acadm	acyl-Coenzyme A dehydrogenase, medium chain	-0.37010978082541796	0.006829819804220761	0.07926330977707682	0.7737236185974342
ENSMUSG00000055302	Mrfap1	Morf4 family associated protein 1	-0.29688253625603966	0.00689491593067807	0.07969509385517667	0.8140094587481723
ENSMUSG00000018865	Sult4a1	sulfotransferase family 4A, member 1	-0.2029071808085034	0.006903575265815077	0.07969509385517667	0.8687980795281368
ENSMUSG00000022370	Mrpl13	mitochondrial ribosomal protein L13	-0.4637903169696595	0.006908581629866472	0.07969509385517667	0.7250787926042395
ENSMUSG00000048148	Nwd1	NACHT and WD repeat domain containing 1	-0.3213134751718371	0.006931496041605129	0.07969509385517667	0.8003408901465283
ENSMUSG00000068099	1500009C09Rik	RIKEN cDNA 1500009C09 gene	-0.4080713996475677	0.006945688415190475	0.07969509385517667	0.7536301563498128
ENSMUSG00000020085	Aifm2	apoptosis-inducing factor, mitochondrion-associated 2	-0.5987911412431378	0.006946045751288991	0.07969509385517667	0.6603070061401891
ENSMUSG00000023169	Slc38a1	solute carrier family 38, member 1	0.1929825491119894	0.006952151649616856	0.07969509385517667	1.143124508057695
ENSMUSG00000028789	Azin2	antizyme inhibitor 2	-0.31441801072088826	0.006956362425086103	0.07969509385517667	0.8041753330475748
ENSMUSG00000050390	C77080	expressed sequence C77080	-0.3443390581910479	0.007001902604920765	0.08013134935720279	0.7876687485681566
ENSMUSG00000037843	Vstm2l	V-set and transmembrane domain containing 2-like	-0.3217753518032803	0.007055406797755241	0.08066403452305376	0.8000847032342974
ENSMUSG00000053279	Aldh1a1	aldehyde dehydrogenase family 1, subfamily A1	-0.44306864107821875	0.007097592280166597	0.08097254325290978	0.7355683749511177
ENSMUSG00000021194	Chga	chromogranin A	-0.23339807646522645	0.007103344819133033	0.08097254325290978	0.8506289868261292
ENSMUSG00000055553	Kxd1	KxDL motif containing 1	-0.5019137308865943	0.007142195650805023	0.0812556174482656	0.7061694278792526
ENSMUSG00000017344	Vtn	vitronectin	-0.3330388983973087	0.007162185159887251	0.08140314956722833	0.7938625262720523
ENSMUSG00000030701	Plekhb1	pleckstrin homology domain containing, family B (evectins) member 1	-0.3492726864729683	0.007172282420196531	0.08143807061443524	0.7849797341712478
ENSMUSG00000081534	Slc48a1	solute carrier family 48 (heme transporter), member 1	-0.3021573008640649	0.007278894296282643	0.08208581865447925	0.8110387210546502
ENSMUSG00000021951	Eef1akmt1	EEF1A alpha lysine methyltransferase 1	-0.5832722532353164	0.007311844483042277	0.08221747147614851	0.6674481845728357
ENSMUSG00000026235	Epha4	Eph receptor A4	0.26305562045796205	0.0073612981600655394	0.08261429573421968	1.200017645958055
ENSMUSG00000000378	Ccm2	cerebral cavernous malformation 2	-0.3222907503046648	0.007361387690282837	0.08261429573421968	0.7997989264093386
ENSMUSG00000027394	Ttl	tubulin tyrosine ligase	-0.2590323351449716	0.007422778056659282	0.08282220020293654	0.8356482293160218
ENSMUSG00000024663	Rab3il1	RAB3A interacting protein (rabin3)-like 1	-0.5596967100174465	0.007514531837166541	0.08359363947110406	0.678444774511996
ENSMUSG00000055538	Zcchc24	zinc finger, CCHC domain containing 24	-0.3368205993997014	0.007520759593579016	0.08359363947110406	0.791784318937683
ENSMUSG00000054455	Vapb	vesicle-associated membrane protein, associated protein B and C	-0.22665103534560235	0.007530646968162363	0.08362336235814777	0.8546164338181076
ENSMUSG00000028161	Ppp3ca	protein phosphatase 3, catalytic subunit, alpha isoform	0.2020032908364086	0.00759281768025446	0.08411630796713634	1.1502945172084915
ENSMUSG00000032172	Olfm2	olfactomedin 2	-0.2382645529799565	0.007659448954434953	0.0846482285307573	0.8477644922837697
ENSMUSG00000042699	Dhx9	DEAH (Asp-Glu-Ala-His) box polypeptide 9	0.27545514679723015	0.007775232952737454	0.08515485110390608	1.210375882876494
ENSMUSG00000090112	Shprh	SNF2 histone linker PHD RING helicase	0.29751709755856587	0.007778744701029633	0.08515485110390608	1.2290274153103715
ENSMUSG00000028692	Akr1a1	aldo-keto reductase family 1, member A1 (aldehyde reductase)	-0.30556925368051335	0.007819593936850215	0.08544067154562163	0.8091228926059418
ENSMUSG00000059734	Ndufs8	NADH:ubiquinone oxidoreductase core subunit S8	-0.3255053831921996	0.007866197067734695	0.08562706348004537	0.7980187874677803
ENSMUSG00000022263	Trio	triple functional domain (PTPRF interacting)	0.24368494326123916	0.007893494391428528	0.08584360270152995	1.184013018038641
ENSMUSG00000034902	Pip5k1c	phosphatidylinositol-4-phosphate 5-kinase, type 1 gamma	-0.20379848945801865	0.007946641263561769	0.08631292710762123	0.8682614948272057
ENSMUSG00000000149	Gna12	guanine nucleotide binding protein, alpha 12	-0.31999704324418415	0.00795154025281976	0.08631292710762123	0.80107151935754906
ENSMUSG00000079598	Clec2l	C-type lectin domain family 2, member L	-0.3520406900092395	0.007974408906474995	0.08639936677828468	0.7834750893768841
ENSMUSG00000018474	Chd3	chromodomain helicase DNA binding protein 3	-0.1876578032613026	0.008059086905392615	0.08674929850902191	0.878030035231119
ENSMUSG00000038351	Sgsm2	small G protein signaling modulator 2	-0.2402473834287922	0.008072736891924868	0.08681562039711038	0.8466001307444629
ENSMUSG00000028295	Smim8	small integral membrane protein 8	-0.6438309147426925	0.008114427281119229	0.08710236617594001	0.6400112124612197
ENSMUSG00000018395	Kif3a	kinesin family member 3A	0.26661749896650033	0.00814047303042189	0.0872204286891691	1.2029840371428586
ENSMUSG00000062785	Kcnc3	potassium voltage gated channel, Shaw-related subfamily, member 3	-0.23001637380163895	0.008239757699407123	0.08788324215648281	0.8526252148820115
ENSMUSG00000033917	Gde1	glycerophosphodiester phosphodiesterase 1	-0.22409698899346212	0.00826352556552267	0.08805059915542676	0.8561307269571389
ENSMUSG00000044477	Zfand3	zinc finger, AN1-type domain 3	-0.3051775317746555	0.008346265037994577	0.08875180761069848	0.8093426162383888
ENSMUSG00000000197	Nalcn	sodium leak channel, non-selective	0.2554825487072443	0.008352300707605629	0.08875180761069848	1.1937349534799861
ENSMUSG00000020629	Adi1	acireductone dioxygenase 1	-0.3692467809715657	0.008367174555931431	0.08879194763870189	0.7741865876255561
ENSMUSG00000039976	Tbc1d16	TBC1 domain family, member 16	-0.26100577624438626	0.00837905552632967	0.08879194763870189	0.8345059399642604
ENSMUSG00000052889	Prkcb	protein kinase C, beta	0.19919624639415412	0.008469312864568743	0.08950295719138143	1.148058570925941
ENSMUSG00000022760	Thap7	THAP domain containing 7	-0.5085715290266075	0.00860382500296847	0.09052976099863325	0.7029180811699429
ENSMUSG00000029250	Polr2b	polymerase (RNA) II (DNA directed) polypeptide B	0.23448932094772787	0.008621055208206807	0.09061096376132503	1.176490214503185
ENSMUSG00000034424	Gcsh	glycine cleavage system protein H (aminomethyl carrier)	-0.4044894808971839	0.008672673552204139	0.09076517252502726	0.7555035916701215
ENSMUSG00000025318	Jph3	junctophilin 3	-0.2232561873027092	0.00868277196456387	0.09076517252502726	0.8566298247866124
ENSMUSG00000017639	Rab11fip4	RAB11 family interacting protein 4 (class II)	-0.19990963191669198	0.008682831333177203	0.09076517252502726	0.8706050948828628
ENSMUSG00000023913	Pla2g7	phospholipase A2, group VII (platelet-activating factor acetylhydrolase, plasma)	-0.3974784349021695	0.008687520557134093	0.09076517252502726	0.7591840381400938
ENSMUSG00000061603	Akap6	A kinase (PRKA) anchor protein 6	0.2591614164077247	0.008690532347345835	0.09076517252502726	1.1967828581826598
ENSMUSG00000071655	Ubxn1	UBX domain protein 1	-0.3319422184113448	0.008698700655349324	0.09076870989870811	0.7944662187408486
ENSMUSG00000028822	Tmem50a	transmembrane protein 50A	-0.2918645950372332	0.008713696386307248	0.09079614457335915	0.8168456530252692
ENSMUSG00000009293	Ube2g2	ubiquitin-conjugating enzyme E2G 2	-0.3991940192630758	0.008719921827395189	0.09079614457335915	0.7582817891335755
ENSMUSG00000054000	Tusc1	tumor suppressor candidate 1	-0.6014553749022984	0.008724825761642551	0.09079614457335915	0.6590887384350151
ENSMUSG00000004285	Atp6v1f	ATPase, H+ transporting, lysosomal V1 subunit F	-0.3525935632736356	0.008908422932524071	0.0917075149964149	0.78317490158268
ENSMUSG00000055799	Tcf7l1	transcription factor 7 like 1 (T cell specific, HMG box)	0.6276456691642578	0.00891434556252313	0.0917075149964149	1.5450415851958754
ENSMUSG00000046658	Zfp316	zinc finger protein 316	-0.2833829752362401	0.009016952074965778	0.09228084103245432	0.8216620414110105
ENSMUSG00000031610	Scrg1	scrapie responsive gene 1	-0.5105333744784996	0.009022418445277056	0.09228084103245432	0.7019628692920762
ENSMUSG00000040724	Kcna2	potassium voltage-gated channel, shaker-related subfamily, member 2	0.20339033047363528	0.009059030107923843	0.0925298114900098	1.1514009681682043
ENSMUSG00000001418	Glmp	glycosylated lysosomal membrane protein	-0.3423385422690806	0.009133987383229764	0.09313132430411843	0.7887617286071661
ENSMUSG00000009863	Sdhb	succinate dehydrogenase complex, subunit B, iron sulfur (Ip)	-0.2622772623554344	0.009212522665006951	0.09384953888877469	0.8337707913376222
ENSMUSG00000024121	Atp6v0c	ATPase, H+ transporting, lysosomal V0 subunit C	-0.24302634771452378	0.009220761021381864	0.09385099431157151	0.8449709526988761
ENSMUSG00000061650	Med9	mediator complex subunit 9	-0.37706907563255637	0.009285133633454658	0.09417546300318447	0.7700003060622451
ENSMUSG00000042115	Klhdc8a	kelch domain containing 8A	-0.3531679810146161	0.009575784844840007	0.09649673602372798	0.7828631378365266
ENSMUSG00000017715	Pgs1	phosphatidylglycerophosphate synthase 1	-0.25469537798082387	0.009580094074773149	0.09649673602372798	0.8381640925678917
ENSMUSG00000034105	Meak7	MTOR associated protein , eak-7 homolog	-0.5320175369682675	0.009587837361264537	0.09649673602372798	0.6915869077313369
ENSMUSG00000038552	Fndc4	fibronectin type III domain containing 4	-0.2871742557148176	0.009588910540786219	0.09649673602372798	0.8195056177901986
ENSMUSG00000050732	Vamp8	vesicle-associated membrane protein 8	-0.6047380353443863	0.009599453928473306	0.09651905411343542	0.6575907746362957
ENSMUSG00000050315	Synpo2	synaptopodin 2	0.40950522761384706	0.009623352612502795	0.09659179812705186	1.328230219311919
ENSMUSG00000042312	S100a13	S100 calcium binding protein A13	-0.633549065953873	0.009651923728919582	0.09671226039498959	0.6445887587822772
ENSMUSG00000048581	E130311K13Rik	RIKEN cDNA E130311K13 gene	-0.7100338564874917	0.00965203875416225	0.09671226039498959	0.6113057928413734
ENSMUSG00000035237	Lcat	lecithin cholesterol acyltransferase	-0.5561582337186153	0.009682276610007465	0.09677463436770917	0.6801108280625477
ENSMUSG00000001768	Rin2	Ras and Rab interactor 2	-0.3025649808290198	0.009697280507520502	0.09677463436770917	0.8108095683125143
ENSMUSG00000033272	Slc35a4	solute carrier family 35, member A4	-0.3151512890351299	0.009700002168142676	0.09677463436770917	0.803766698872034
ENSMUSG00000041120	Nbl1	NBL1, DAN family BMP antagonist	-0.45121541034628215	0.009807719419693953	0.09762354733646535	0.7314263921383214
ENSMUSG00000070283	Ndufaf3	NADH:ubiquinone oxidoreductase complex assembly factor 3	-0.4309595759771414	0.009845603261702082	0.09776282136697388	0.7417682508255379
ENSMUSG00000040225	Prrc2c	proline-rich coiled-coil 2C	0.2423458949308189	0.009849648525543474	0.09776282136697388	1.1829145772291463
ENSMUSG00000020331	Hcn2	hyperpolarization-activated, cyclic nucleotide-gated K+ 2	-0.27296908994621655	0.009942896274750044	0.09851500095707467	0.8276145477092243
ENSMUSG00000039007	Cpq	carboxypeptidase Q	-0.4576995638629347	0.009961535974439713	0.09851500095707467	0.7281463926216314
ENSMUSG00000056121	Fez2	fasciculation and elongation protein zeta 2 (zygin II)	-0.2825501928252069	0.0099800545866038	0.09851500095707467	0.82213647516696
ENSMUSG00000009894	Snap47	synaptosomal-associated protein, 47	0.19158782108782238	0.010027722363546649	0.09851500095707467	1.1420199243997984
ENSMUSG00000053025	Sv2b	synaptic vesicle glycoprotein 2 b	0.221706227212501	0.01002994480955615	0.09851500095707467	1.1661118928355887
ENSMUSG00000003380	Rabac1	Rab acceptor 1 (prenylated)	-0.2614021609564733	0.010033664805756157	0.09851500095707467	0.8342766884943349
ENSMUSG00000020361	Hspa4	heat shock protein 4	0.2305091441561063	0.01008848965378087	0.09873349933925245	1.1732489296124848
ENSMUSG00000010277	2610507B11Rik	RIKEN cDNA 2610507B11 gene	-0.1898784877233308	0.010092227785475213	0.09873349933925245	0.876679557324233
