# Supplementary material for: Activity-dependent translation dynamically alters the proteome of the perisynaptic astrocyte process
Source: Cell Rep. Author manuscript; Available in PMC 2022 Nov 1. (PMC9624251; doi:10.1016/j.celrep.2022.111474)
Supplement: 5 [file NIHMS1843697-supplement-5.csv]

Ensembl gene id	Ensembl gene name	Full gene name	Log2FC (RNASeqPTZ vs RNASeqSal)	p-value (RNASeqPTZ vs RNASeqSal)	FDR corrected p-value (RNASeqPTZ vs RNASeqSal)	Log2FC (TRAPSeqPTZ vs RNASeqPTZ)	p-value (TRAPSeqPTZ vs RNASeqPTZ)	FDR corrected p-value (TRAPSeqPTZ vs RNASeqPTZ)	Log2FC (TRAPSeqSal vs RNASeqSal)	p-value (TRAPSeqSal vs RNASeqSal)	FDR corrected p-value (TRAPSeqSal vs RNASeqSal)	Log2FC (TRAPSeqPTZ vs TRAPSeqSal)	p-value (TRAPSeqPTZ vs TRAPSeqSal)	FDR corrected p-value (TRAPSeqPTZ vs TRAPSeqSal)	Log2FC (TRAPSeqAll vs RNASeqAll)	p-value (TRAPSeqAll vs RNASeqAll)	FDR corrected p-value (TRAPSeqAll vs RNASeqAll)	Mean CPM TRAPSeqPTZ	Mean CPM RNASeqPTZ	Mean CPM TRAPSeqSal	Mean CPM RNASeqSal	TRAP enriched	Transcriptionally responsive
ENSMUSG00000000056	Narf	nuclear prelamin A recognition factor	0.11325154795970024	0.24321321212408192	0.8661487027777803	-0.1339430716756268	0.16093048208102834	0.32334970707027355	-0.040187814027359416	0.6954940865810647	0.7903217943280026	0.01949629031143286	0.8472978874541047	0.9404235911206736	-0.0870654428514931	0.21433837645855064	0.3171846819356622	6.345267411881463	6.482589756955973	6.339216230914953	6.361766119165157	NA	NA
ENSMUSG00000000058	Cav2	caveolin 2	0.03736365883887749	0.7833383136462297	0.9785830042067805	-0.14393617744983234	0.2827575085547421	0.4706646758455772	-0.11386996342049602	0.4375637960042776	0.5721360489307421	0.007297444809541165	0.9598522304296969	0.9847404342806617	-0.1289030704351642	0.19434400892405726	0.293707482134871	4.823162974485647	4.967180339363019	4.83261389378544	4.9347343374473	NA	NA
ENSMUSG00000000078	Klf6	Kruppel-like factor 6	0.11419276988335328	0.3347022030016636	0.8953740058709049	-0.2783463625473571	0.017782268680145742	0.06543110815765356	-0.344298110717764	0.007903893215495044	0.02471476060432	0.18014451805376017	0.16226417626994086	0.43975904190492526	-0.3113222366325606	3.712573544617632e-4	0.0014729591068703698	5.496110603087113	5.78527283369149	5.324956811220956	5.668988236382353	NA	NA
ENSMUSG00000000085	Scmh1	sex comb on midleg homolog 1	0.010714424552447342	0.9194177850651641	0.9910562884482053	-0.25629040961235805	0.015500440721547219	0.058705197414210035	-0.3111444546246087	0.006139578537388483	0.02008922776854211	0.06556846956469801	0.5641579528418983	0.7950745377213867	-0.2837174321184834	2.57446943920847e-4	0.001072818986655061	5.968947911490386	6.221255348826934	5.892682431255333	6.206941267418753	NA	NA
ENSMUSG00000000088	Cox5a	cytochrome c oxidase subunit 5A	-0.02877762981363642	0.8135252013982042	0.9814168071411604	-0.12187959826425175	0.3141290791906849	0.5040790445081843	0.18861162963812741	0.1314977330276828	0.2330611862085196	-0.33926885771601556	0.00631417286053952	0.07580357130169099	0.03336601568693783	0.701404980577385	0.7807381603296806	5.623270506926117	5.76008739065463	5.978120253382407	5.79094143494948	NA	NA
ENSMUSG00000000125	Wnt3	wingless-type MMTV integration site family, member 3	0.1561962806676999	0.47182651912830414	0.9247675646279584	-0.02254411779064863	0.9133588783613349	0.954355067764124	-0.07565290841405196	0.7543786809820263	0.8337793925659863	0.2093050712911032	0.3674202737266784	0.649093856866819	-0.0490985131023503	0.7578063374140799	0.8235913442993745	3.24594884830519	3.2682260660333102	3.0448318597581134	3.090527565916347	NA	NA
ENSMUSG00000000126	Wnt9a	wingless-type MMTV integration site family, member 9A	-0.029409759402577798	0.8814832118716986	0.9896534707222454	-0.08587343949395698	0.6588365519208202	0.793463204970633	0.11161976699529154	0.5885855007497797	0.7054142158784448	-0.22690296589182632	0.26578126922716044	0.5635322868711891	0.012873163750667282	0.9275621737649746	0.9524010574119411	3.59157129379611	3.6762603234811397	3.8116007479338267	3.71880003585287	NA	NA
ENSMUSG00000000127	Fer	fer (fms/fps related) protein kinase	-0.07002048665078318	0.6906479092592986	0.9660410037910181	-0.32896326333911646	0.06345512304215771	0.16628283034080793	-0.30344598171202736	0.10068888976706639	0.18854567906147643	-0.09553776827787229	0.6080276629212559	0.8217375491077313	-0.3162046225255719	0.013529536668150616	0.0329304888922675	4.73814772682796	5.108262879296467	4.87216394712661	5.18029411523548	NA	NA
ENSMUSG00000000131	Xpo6	exportin 6	-0.016885810110442247	0.8420444546140119	0.9859635363555799	0.03532369529706706	0.6721596364871055	0.8030035723201787	-0.004578151404273865	0.9583704871576384	0.9739974627525644	0.023016036590898677	0.7901326640685978	0.9169177151698954	0.015372771946396597	0.7995532303577787	0.8565955641380397	7.140480439201137	7.1019505525333635	7.115762415922523	7.121210854980677	NA	NA
ENSMUSG00000000134	Tfe3	transcription factor E3	0.19832905746977972	0.08216685331793441	0.744606660468941	-0.21501918160980038	0.05291743211524242	0.14557944720265908	0.22006215379463995	0.06978785884067516	0.1422131565371677	-0.23675227793466058	0.0458449842818356	0.2265476993944246	0.002521486092419784	0.9755181598778411	0.9840917183661513	5.078629546238707	5.29688788689666	5.3228063397027	5.110663198821681	NA	NA
ENSMUSG00000000142	Axin2	axin 2	0.01666550386983215	0.888294920916552	0.9898993149850647	-0.19763481686056156	0.09379007229742016	0.22077326053685115	-0.16466263308032325	0.20260564367280798	0.3243312934408814	-0.016306679910406137	0.899259127590997	0.9642589529801349	-0.1811487249704424	0.038337622822826885	0.07876095363902749	5.026043152200254	5.21321218939019	5.036045798931033	5.19764900944801	NA	NA
ENSMUSG00000000148	Brat1	BRCA1-associated ATM activator 1	0.04656668290996213	0.7984453648106725	0.9812935522523921	-0.1295334617104906	0.4729375893296076	0.6475574930128506	0.1362102805026044	0.46940379703654417	0.6024513780852966	-0.21917705930313286	0.24006427444962103	0.536649659408881	0.0033384093960568935	0.9796074261368225	0.9869287295736667	4.522903870377257	4.678129198868013	4.74846783476567	4.586879063089117	NA	NA
ENSMUSG00000000149	Gna12	guanine nucleotide binding protein, alpha 12	0.08158183379056913	0.5055665565089021	0.9292901680050266	0.26383837487488027	0.0286616252347219	0.09344044469801209	0.6654172519096335	5.9449340395815036e-8	1.0506039683059203e-6	-0.31999704324418415	0.00795154025281976	0.08631292710762123	0.4646278133922569	6.606141962518924e-8	6.350331987685066e-7	7.2403708329873195	6.994788618898873	7.58048391605765	6.914384661077247	NA	NA
ENSMUSG00000000168	Dlat	dihydrolipoamide S-acetyltransferase (E2 component of pyruvate dehydrogenase complex)	0.05480579926448606	0.5376873070097187	0.9360878435446266	0.26165019971854764	0.002374868967953517	0.013482789395438354	0.3024706925377535	8.516484723936431e-4	0.0039524262371735406	0.013985306445280192	0.8735611544844724	0.9520616288162613	0.28206044612815057	6.444289676892501e-6	4.1252705811272645e-5	7.1275781120611	6.867727714379573	7.1178918898830235	6.814012161927684	NA	NA
ENSMUSG00000000171	Sdhd	succinate dehydrogenase complex, subunit D, integral membrane protein	0.14048716216856186	0.2915813039792258	0.8800269958760502	0.20996822445153512	0.10306131664635336	0.23512323514522263	0.5689180775739514	2.2905176183743357e-5	1.8478754871129906e-4	-0.2184626909538544	0.09282514329252418	0.3338885114848986	0.38944315101274324	2.8415736502858573e-5	1.5429678373659927e-4	5.93270106513513	5.734473638466946	6.167214141003043	5.57126341260607	NA	NA
ENSMUSG00000000184	Ccnd2	cyclin D2	0.06217638719709648	0.5075494947374998	0.9296261048913135	0.24902532678092604	0.0058867662018267505	0.027923600891070995	0.18651321005524005	0.05378410733125392	0.11555785609028146	0.12468850392278245	0.18164537275683063	0.4634418192848208	0.21776926841808306	0.001004641761288137	0.0035704512380789004	6.748916259091237	6.5033393795646965	6.602908744244017	6.43353908016266	NA	NA
ENSMUSG00000000194	Gpr107	G protein-coupled receptor 107	-0.19370702899508474	0.0335663728298181	0.6735202438599535	0.18674716260024	0.03611828274870253	0.11092492737564097	0.07929590032133131	0.3980003327314901	0.534200885700403	-0.08625576671617606	0.34800660891218593	0.6337151737642666	0.13302153146078566	0.03985103485313113	0.08117959006367056	6.128355016920566	5.937010131339493	6.220249745430487	6.1363645682791965	NA	NA
ENSMUSG00000000197	Nalcn	sodium leak channel, non-selective	-0.15526620593399582	0.10352001025873306	0.7651361434078519	0.22506327858619088	0.01699416077486609	0.06330761756523862	-0.18568547605504923	0.057932660041457085	0.12246778407378045	0.2554825487072443	0.008352300707605629	0.08875180761069848	0.01968890126557083	0.7720887935260408	0.8349705277326398	7.520348256065564	7.298827530585227	7.26489702983517	7.4584855446925635	NA	NA
ENSMUSG00000000202	Btbd17	BTB (POZ) domain containing 17	0.029909750000766604	0.881147311786272	0.9896534707222454	1.4129276274012945	5.883409502706246e-14	5.370580028730198e-12	1.7041197150275427	5.753804681740263e-19	1.0422477761783573e-16	-0.2612823376254815	0.14038102661140067	0.40869845341686795	1.5585236712144186	3.6264930151078694e-31	6.005990503449362e-29	5.973185134746643	4.629239518299387	6.285045022860373	4.59049301701138	NA	NA
ENSMUSG00000000214	Th	tyrosine hydroxylase	-0.10920206536343043	0.5763804047218526	0.9492699582618488	0.47030176114509165	0.009639887158641239	0.04099604249087596	0.4070351354175063	0.037426417743634775	0.0864828504887299	-0.045935439635845086	0.8015531155555371	0.9203293336297712	0.438668448281299	0.0010212632132177817	0.0036228593729601415	3.9341810076765	3.46577234139716	4.015441235826167	3.605690862073623	NA	NA
ENSMUSG00000000223	Drp2	dystrophin related protein 2	-0.09474035116093539	0.2994392193974185	0.8800269958760502	0.0328645992308382	0.7153694880477517	0.8310720339809474	-0.027206568823343547	0.7741413549855364	0.8496280155587733	-0.03466918310675364	0.7114098370352845	0.8740328784177673	0.002829015203747324	0.9655062416645878	0.9771378314812367	6.61343115453488	6.58355855120019	6.656070020545187	6.680203468511773	NA	NA
ENSMUSG00000000247	Lhx2	LIM homeobox protein 2	0.06335707457565935	0.7197489389075493	0.9734075418519854	1.003666382620996	4.304529721014726e-9	1.489624270320111e-7	1.4080118595369986	5.682714557779399e-16	6.587970986833657e-14	-0.3409884023403432	0.039883268029593015	0.21131934472900907	1.2058391210789972	4.513929715705989e-23	3.398051116505164e-21	6.55468775927461	5.593277244914186	6.932701627278327	5.53818101501077	NA	NA
ENSMUSG00000000253	Gmpr	guanosine monophosphate reductase	-0.17654890199872203	0.2063691393505946	0.8421396579625269	0.3936488956981569	0.0030296011759336086	0.01649702509750978	0.38408027156330504	0.005698272074238566	0.018960983971483266	-0.1669802778638702	0.20733777950165175	0.4982725700171329	0.38886458363073095	5.2012448374899596e-5	2.630804162348215e-4	4.88739702832382	4.493340066229953	5.06403387571813	4.679071379727024	NA	NA
ENSMUSG00000000263	Glra1	glycine receptor, alpha 1 subunit	-0.311792349243784	0.15314623272085962	0.805912063519258	0.5079540253597473	0.017206181101174188	0.06393309535445908	0.04819024520734517	0.8271489748286369	0.888459007244361	0.1479714309086182	0.49290107814744427	0.7490805818019578	0.27807213528354624	0.07008464228095991	0.12927466316040864	4.718769683113816	4.15786574634802	4.55829438681724	4.5466459492127465	NA	NA
ENSMUSG00000000266	Mid2	midline 2	-0.03396874087649315	0.8001610708575229	0.9814168071411604	0.23482910484279093	0.07099435640598128	0.18084763212800287	0.10210772720019866	0.461669303693816	0.5949771783772357	0.09875263676609912	0.4633993132594271	0.7274990130226969	0.1684684160214948	0.0764798257216753	0.1390816484094783	5.58710949956505	5.3553770419278335	5.494896671322446	5.391414913315523	NA	NA
ENSMUSG00000000275	Trim25	tripartite motif-containing 25	0.36290136792209976	0.07140296120481178	0.7356701555049632	0.10251647998330748	0.5753768810515335	0.731156876250184	0.5445431286744572	0.009806145790082786	0.029550987300345655	-0.07912528076904994	0.6819455444322289	0.8603560538251819	0.32352980432888234	0.020344595194504506	0.04629144103825137	3.619472160900443	3.49917923523178	3.7163208205821934	3.1804589155971232	NA	NA
ENSMUSG00000000276	Dgke	diacylglycerol kinase, epsilon	0.04853099033230851	0.606208419945232	0.9549025187397588	0.03234185703783243	0.7255694564953795	0.8374678125399178	-0.13583766556370588	0.17219657451724965	0.2857536341795699	0.21671051293384683	0.026304974997392185	0.1689215050667349	-0.051747904262936725	0.44545615843108394	0.5602270823054412	6.61966005177295	6.591976153922497	6.385134468376483	6.540046240841667	NA	NA
ENSMUSG00000000278	Scpep1	serine carboxypeptidase 1	0.3206414857380958	0.1392172408830578	0.7990768871088006	0.1708379931748651	0.4003681384956723	0.5851573158825428	0.651416121253703	0.0031908539607852873	0.011856272425443537	-0.15993664234074206	0.4411070032548972	0.7096480356541925	0.41112705721428405	0.006127677806502821	0.016766147937405523	3.9873997318307133	3.86285554891514	4.196707061306396	3.551098229204567	NA	NA
ENSMUSG00000000282	Mnt	max binding protein	0.27044247678460537	0.015130879297599473	0.5945412509321537	-0.27281779117362215	0.012200427994274274	0.04897491749917648	-0.06052154629136588	0.6165862390082073	0.7291731376948023	0.05814623190234912	0.6237000472776989	0.8300487484893081	-0.166669668732494	0.040340124228220336	0.08188812120079818	5.584739810808827	5.863728634449833	5.514900423259337	5.602451450471063	NA	NA
ENSMUSG00000000295	Hddc2	HD domain containing 2	-0.42032602350479076	0.0623866236956581	0.7166767815887539	0.2570863465818734	0.2510725767437356	0.43605758534683553	0.37342868035476284	0.0855766409926011	0.1662351094265681	-0.5366683572776803	0.01286797518458406	0.11501806963368005	0.3152575134683181	0.04321101855438646	0.08680390540651571	3.1279467677851867	2.8857526626424868	3.6571861831976533	3.2950816049632397	NA	NA
ENSMUSG00000000296	Tpd52l1	tumor protein D52-like 1	0.32349756981936023	0.13911390229289328	0.7990768871088006	-0.171546851908476	0.4154311284332103	0.5986442600281177	0.10711849040464189	0.6477299814539142	0.7523428188553479	0.044832227506242335	0.8432118434484824	0.9392554245949538	-0.03221418075191706	0.8382233588558629	0.8871209968245406	3.7501800396220935	3.94416963705237	3.7001404729548164	3.64039673033712	NA	NA
ENSMUSG00000000305	Cdh4	cadherin 4	-0.08187089086488902	0.4681257619274066	0.9247675646279584	0.17910764207831703	0.09987724258454012	0.23014845424022531	0.2061590026082487	0.075411591780083	0.1511752694979253	-0.1089222513948207	0.33148951754214256	0.6202723006904838	0.19263332234328287	0.015414941267086299	0.036740422308661896	5.446099513433094	5.27412894270865	5.548183861898787	5.35711255429121	NA	NA
ENSMUSG00000000308	Ckmt1	creatine kinase, mitochondrial 1, ubiquitous	-0.031058967833543664	0.704524923310598	0.9676585447276299	0.10882188552578281	0.17513431063452967	0.3422677112586147	0.139760144750398	0.0962781255418106	0.18196157636227753	-0.06199722705815883	0.45198967392056766	0.7181957549375009	0.1242910151380904	0.03241407384920778	0.06844742406809942	7.140185089505377	7.027880428573287	7.198220996508914	7.06357115487988	NA	NA
ENSMUSG00000000325	Arvcf	armadillo repeat gene deleted in velocardiofacial syndrome	-0.07012455723344498	0.5128187668952383	0.93004535956736	0.19105487181819814	0.06257059990493986	0.1647095741820999	0.17322408642243933	0.11900340554859226	0.21485850810229404	-0.0522937718376862	0.6243626334531486	0.8303000264442635	0.18213947912031872	0.01603151755623702	0.03793700408847842	5.4054856071754065	5.218797724044227	5.453712851855563	5.291170134645213	NA	NA
ENSMUSG00000000326	Comt	catechol-O-methyltransferase	0.03667355740014544	0.7504103621204663	0.9761989651743975	0.11229352562603828	0.3140203909661598	0.5040643421005376	0.48959725014474054	2.3992150845851144e-5	1.922190772328627e-4	-0.3406301671185568	0.002420437849706182	0.044753007961154334	0.3009453878853894	1.8166209791870333e-4	7.902471674189598e-4	5.721478010796173	5.62190014948951	6.064735245438571	5.583693728327973	NA	NA
ENSMUSG00000000339	Rtca	RNA 3'-terminal phosphate cyclase	0.13881256354686072	0.41367141868049956	0.9135397863079675	0.034991504353340946	0.8305186278371642	0.9054168189313753	0.3789377394527155	0.030302264513108905	0.07298120834596168	-0.20513367155251386	0.22435329290865352	0.5189400887250639	0.20696462190302825	0.08369578503133338	0.14902245981696327	4.427918630317197	4.394018683473777	4.619221955649723	4.230304117959683	NA	NA
ENSMUSG00000000340	Dbt	dihydrolipoamide branched chain transacylase E2	-0.04435922321544958	0.7828787063168136	0.9785261330165341	0.5631492511880475	1.7515537213830568e-4	0.0015668026459871743	0.7024000812488491	8.183673479391114e-6	7.669630286708261e-5	-0.1836100532762513	0.2124631934010309	0.5046020568388749	0.6327746662184484	5.939461559415545e-9	7.062172088031222e-8	4.94390372629777	4.391300638198807	5.147764266308207	4.436319211831833	NA	NA
ENSMUSG00000000346	Dazap2	DAZ associated protein 2	0.20355676022166372	0.14805091182373797	0.8009119088999507	0.3785958455893896	0.006010861975116618	0.028326797917693883	0.7150735950655929	4.178477175894926e-7	5.958313148849924e-6	-0.1329209892545396	0.33528566824979444	0.6226808555853552	0.5468347203274913	2.994310011509736e-8	3.0746710330763836e-7	7.09084853876229	6.738496656006316	7.24538524044164	6.53761381773988	NA	NA
ENSMUSG00000000355	Mcts1	malignant T cell amplified sequence 1	0.11327655298090918	0.382651248190045	0.9050188190017975	-0.37268389409381086	0.004172311091459863	0.021149804321510358	-0.24495287211466876	0.09111576194946178	0.17448051342585238	-0.01445446899823293	0.9210416865146148	0.9734375304735099	-0.3088183831042398	0.0015091644453094106	0.005052192727251516	4.600476426528753	4.948207313651634	4.611388580540694	4.85605373972168	NA	NA
ENSMUSG00000000374	Trappc10	trafficking protein particle complex 10	0.055930141642088586	0.4850807587096209	0.9262118803087375	0.22976060956521535	0.003058225461448254	0.016613874308608063	0.3977553148952396	9.611351427245962e-7	1.232570764336974e-5	-0.11206456368793564	0.15435688035785106	0.4294998140864528	0.31375796223022745	2.2826787019942224e-8	2.407924858254688e-7	7.33614881398187	7.109649902573893	7.451586150215681	7.050354140204977	NA	NA
ENSMUSG00000000378	Ccm2	cerebral cavernous malformation 2	0.16252931766984527	0.16553249123485153	0.8159090862608988	-0.2250808806546588	0.050792434048974475	0.14147926187644427	0.2597391873198513	0.033383688717649164	0.07883827730774226	-0.3222907503046648	0.007361387690282837	0.08261429573421968	0.01732915333259623	0.8363946250585936	0.8856707059101459	5.36851754236094	5.604700581178833	5.69955775471228	5.44200834018698	NA	NA
ENSMUSG00000000384	Tbrg4	transforming growth factor beta regulated gene 4	0.2101777947418507	0.1086074745138219	0.7752141960845456	-0.3653736471161356	0.004904131610348889	0.024110940525349737	-4.7530463801619496e-4	0.9972855333756282	0.9984523482390457	-0.15472054773626873	0.27211755559857803	0.569433000370815	-0.18292447587707591	0.056831962384541385	0.10873955106849122	4.8213960663694895	5.19862976371459	4.99403707040946	4.973598071338103	NA	NA
ENSMUSG00000000399	Ndufa9	NADH:ubiquinone oxidoreductase subunit A9	-0.09809392054025415	0.37251858357742024	0.8998750695136879	0.3679910962219955	4.8380387603368336e-4	0.0036948210374561866	0.36900045121272385	8.561573887790484e-4	0.00396437411967416	-0.09910327553098255	0.3511923493912666	0.6365691645048331	0.3684957737173597	1.4314146444098317e-6	1.0556227717966398e-5	6.000444885505063	5.640656710941213	6.1084739349596	5.72818040870779	NA	NA
ENSMUSG00000000402	Egfl6	EGF-like-domain, multiple 6	-0.5714177217549982	0.10834902914218664	0.7752141960845456	1.3981788380102687	5.234750929426672e-6	7.985061516426765e-5	0.784441027409219	0.011717095679531837	0.034121148006232754	0.042320088846051596	0.8756955047589562	0.952607486785266	1.0913099327097437	6.861392036419799e-7	5.478245032934899e-6	2.7026694815398833	1.44506282572648	2.670965046993173	2.00281135081863	NA	NA
ENSMUSG00000000416	Cttnbp2	cortactin binding protein 2	-0.11457533457531768	0.3247001913338927	0.8947585733619725	-0.21760142974067803	0.061759349441048765	0.16327740172230062	-0.6023758990752368	6.476984963421516e-7	8.751478634142848e-6	0.2701991347592411	0.025634322744435112	0.16715320734164818	-0.40998866440795745	1.0558510131314136e-6	8.021284924791926e-6	6.992545039336983	7.21751446900881	6.701254928763423	7.333295224699897	NA	NA
ENSMUSG00000000420	Galnt1	polypeptide N-acetylgalactosaminyltransferase 1	-0.06652188670673284	0.5001809950205356	0.92895376727479	0.2646682220717651	0.005441176477671634	0.026206713296903716	0.43207289870414184	1.2734687019119456e-5	1.1167415023649915e-4	-0.23392656333910958	0.014485667427884876	0.1216019858736201	0.3483705603879535	3.9028841055556646e-7	3.269229438996157e-6	6.284325698423883	6.021165505999177	6.5291734200639535	6.089739101513716	NA	NA
ENSMUSG00000000439	Mkrn2	makorin, ring finger protein, 2	0.17366977621608493	0.23132167865781808	0.8573587560425858	-0.22161276856531453	0.12008152156504766	0.26256225565892066	-0.23349527999257164	0.14710181575148487	0.2538517202103424	0.18555228764334203	0.24256434472961722	0.5392230965389171	-0.22755402427894308	0.03432747770302471	0.07187257522325545	4.665507326822767	4.87404455256358	4.48036116465258	4.683569736593083	NA	NA
ENSMUSG00000000441	Raf1	v-raf-leukemia viral oncogene 1	0.07197971764675913	0.4992409705831123	0.92895376727479	0.004401309547432417	0.9658440397717484	0.9836214081662413	0.0799794306932677	0.48088829611079914	0.6129942135640716	-0.003598403499076145	0.9738780855877459	0.9898619221027183	0.042190370120350054	0.5814623143985655	0.682138495327117	5.463989226116103	5.4665970151436065	5.46742276845817	5.401441461402904	NA	NA
ENSMUSG00000000489	Pdgfb	platelet derived growth factor, B polypeptide	0.1630240264453036	0.17880249766097253	0.8278631868272278	-0.23670373993437246	0.04672885431455642	0.1336608951563416	-0.06366106197605462	0.6305101044634546	0.7396037277187928	-0.010018651513014237	0.938695116253773	0.9788875130637752	-0.15018240095521354	0.09130959105879119	0.15987797751768104	5.006760657934973	5.244409027589606	4.98723737381098	5.084381414891573	NA	NA
ENSMUSG00000000530	Acvrl1	activin A receptor, type II-like 1	0.09517092267465677	0.5906399813448306	0.9523317310260802	-0.19382680201113783	0.26477558691718933	0.45116562413898026	-0.25941927733209796	0.20382438955549248	0.3258323425423089	0.16076339799561687	0.4255029877363512	0.6989028247134484	-0.2266230396716179	0.09092202790766202	0.15939196575435138	3.41773445691657	3.6140272669910565	3.2534781072630965	3.4854539118301964	NA	NA
ENSMUSG00000000531	Grasp	GRP1 (general receptor for phosphoinositides 1)-associated scaffold protein	0.06758929146118867	0.6067400653373778	0.9549025187397588	0.08899441609847149	0.4844716487292818	0.65751344225223185	0.14193607134687425	0.2995654886755266	0.4341621090405526	0.014647636212785912	0.912262230790202	0.9690779045146295	0.11546524372267286	0.21653560830761176	0.3195795425983632	5.413481104519113	5.308913310609936	5.384323921287953	5.2364114304352265	NA	NA
ENSMUSG00000000532	Acvr1b	activin A receptor, type 1B	0.07939630051566081	0.3186253819086916	0.8912335077209612	-0.03426868767559236	0.6600170579041272	0.794144032411266	0.0028267078274565346	0.9731040628853078	0.9844834105095884	0.04230090501261191	0.6067614587849374	0.8215350259984168	-0.01572098992406791	0.7835027559833994	0.8448653567217514	6.905362966479204	6.938219150316553	6.861980831551606	6.860751927030654	NA	NA
ENSMUSG00000000538	Tom1l2	target of myb1-like 2 (chicken)	0.06264062179946296	0.4214940095877647	0.9156997577663402	0.15814600459725933	0.03877420837350502	0.11702926260714495	0.24065559975956885	0.0023789580081357495	0.009301605459803623	-0.01986897336284655	0.7984194322337357	0.9193463786232206	0.1994008021784141	2.9335046646792484e-4	0.0012055341927552827	8.030307324353608	7.872912507967377	8.048007971438814	7.81171497811829	NA	NA
ENSMUSG00000000552	Zfp385a	zinc finger protein 385A	0.174544269584391	0.12963087462316597	0.7942165451364862	0.05059999045887619	0.6528827775436472	0.788999274477588	0.3729573032642009	0.001495525364843668	0.006311476357711192	-0.14781304322093372	0.1979026169806173	0.48525487281224544	0.21177864686153855	0.00919265259985893	0.023766820158377472	6.497836734879273	6.45719594719996	6.66280826567061	6.280658034208614	NA	NA
ENSMUSG00000000555	Itga5	integrin alpha 5 (fibronectin receptor alpha)	0.15748808517523427	0.4350899973490885	0.9175290482955033	-0.020810908322297605	0.9138240940202504	0.9545830529804257	0.0921390560544661	0.6744528428525699	0.7742283203475435	0.04453812079847056	0.8320940909233012	0.9354603176952901	0.035664073866084244	0.8066595150922549	0.8611846172266793	3.42176236663394	3.447682549532483	3.38429448641551	3.2724271802953466	NA	NA
ENSMUSG00000000560	Gabra2	gamma-aminobutyric acid (GABA) A receptor, subunit alpha 2	-0.1699870769338835	0.07078895282773724	0.734039651280821	-0.03685062401712987	0.6940863927849145	0.8164935110660085	-0.2842304903471277	0.004789887360114479	0.016487281521914237	0.07739278939611433	0.4415253055522604	0.7100217546022508	-0.16054055718212878	0.019702807706249343	0.045061086947829676	6.01434109620466	6.05426896690621	5.94792439828845	6.2302970560183635	NA	NA
ENSMUSG00000000561	Wdr77	WD repeat domain 77	-0.012114773386912584	0.9346793917607111	0.9924439523022317	0.023338953341003277	0.8711282473415127	0.9286441891756281	-0.13114572512706632	0.414763061345951	0.5502172067952409	0.14236990508115702	0.36461630824196223	0.647220465694238	-0.05390338589303152	0.61757760842276	0.7141026976537931	4.465379566073157	4.456910946383343	4.33967132881152	4.450559172513446	NA	NA
ENSMUSG00000000563	Atp5f1	ATP synthase, H+ transporting, mitochondrial F0 complex, subunit B1	0.03861644356238141	0.676765950154336	0.9638721499017971	0.20093063117205534	0.02743224322308521	0.09027022301595992	0.3733662328756916	6.572441330665843e-5	4.503209949551366e-4	-0.13381915814125483	0.14571761795116692	0.4155133738342633	0.28714843202387347	1.09166630289825e-5	6.574383090649045e-5	7.705087031639294	7.508437944235143	7.844532709813723	7.467836490734906	NA	NA
ENSMUSG00000000567	Sox9	SRY (sex determining region Y)-box 9	-0.011062406855110967	0.9431493634077857	0.9926916133865552	0.8721534105416954	4.5347913889321954e-9	1.56463799321104e-7	0.8944033218705628	5.029878238074307e-9	1.2224607633961308e-7	-0.03331231818397844	0.8195464006212334	0.92921398163153	0.8832783662061291	1.2431265659743284e-16	4.619091756198843e-15	6.441933620578733	5.593491974918887	6.497778693556193	5.60207854465646	NA	NA
ENSMUSG00000000568	Hnrnpd	heterogeneous nuclear ribonucleoprotein D	0.03525075820698121	0.6395349847798961	0.9613756585261068	-0.057417685604573936	0.43805689839406103	0.6182223614707495	-0.2529604650360609	0.0017272283343354703	0.0071132355523805	0.2307935376384682	0.0037257416638054714	0.05698222045975835	-0.15518907532031742	0.004618151753444785	0.013173777873446209	7.09223210639773	7.149893899003406	6.864573522244127	7.116496499915686	NA	NA
ENSMUSG00000000581	C1d	C1D nuclear receptor co-repressor	0.018793443060698863	0.8899994234695533	0.9898993149850647	-0.404345241131134	0.003356896307168038	0.017900873454001407	-0.41094072866104886	0.0066422900459484875	0.021437658269120495	0.02538893059061374	0.8691415367189635	0.9502034925672335	-0.4076429848960914	6.817989677578372e-5	3.332249339467372e-4	4.567047028985336	4.97712863389198	4.5330119796152	4.949607195416487	NA	NA
ENSMUSG00000000594	Gm2a	GM2 ganglioside activator protein	0.08181610255413843	0.5841204856263129	0.9511760840422016	0.8426610075255386	8.644206797537206e-9	2.7606691295826127e-7	1.0928054570398709	2.1975158061452695e-13	1.431224760710231e-11	-0.16832834696019372	0.24327539868452924	0.5400744353005468	0.9677332322827047	1.913217817883071e-20	1.0980165427088338e-18	7.3679893967114305	6.554003350546854	7.5591241539903	6.476370932589107	NA	NA
ENSMUSG00000000600	Krit1	KRIT1, ankyrin repeat containing	-0.17023938244886028	0.15932094696419233	0.8087256499435729	-0.22353387454379212	0.066148344707606	0.17174865849838217	-0.5950005493977931	3.5099738442238063e-6	3.767696923711721e-5	0.2012272924051407	0.11886328014733487	0.3782469363440823	-0.40926721197079263	3.6825110415686564e-6	2.490743903436723e-5	6.102278657342977	6.3269120877131435	5.879994981687746	6.506743398111683	NA	NA
ENSMUSG00000000605	Clcn4	chloride channel, voltage-sensitive 4	-0.08116855880284428	0.3034010412759908	0.8800269958760502	0.27408298067494874	3.7491979264112914e-4	0.0029709126152348666	0.16998655038306842	0.0343727338087482	0.08068092792970599	0.02292787148903601	0.7703607684792715	0.9068582070784724	0.22203476552900858	6.643611752224739e-5	3.258011465462834e-4	7.557496683938856	7.282462343534327	7.5353770578058565	7.36685245267465	NA	NA
ENSMUSG00000000627	Sema4f	sema domain, immunoglobulin domain (Ig), TM domain, and short cytoplasmic domain	0.05447940319118111	0.6188616617309568	0.9549025187397588	0.005881598774470027	0.9559097678606399	0.9781731943469697	0.10633554651925127	0.35498898404536333	0.4918680901626929	-0.04597454455360014	0.681283479459937	0.8602426193589836	0.05610857264686065	0.47360074177196865	0.5863363305598497	5.633577742553056	5.628401578950297	5.659458352649363	5.58566451855775	NA	NA
ENSMUSG00000000628	Hk2	hexokinase 2	-0.03946574481864567	0.8722703592417489	0.9886804898580883	0.5384311911972294	0.018330321320890425	0.06699351042657084	0.5867672112597756	0.015580927669999725	0.04291510916567042	-0.0878017648811919	0.6981783584767891	0.8672134906302797	0.5625992012285025	7.30890524876752e-4	0.0026805485146776924	3.6086940082824	3.0724071711645	3.717722568177303	3.1368350339672766	NA	NA
ENSMUSG00000000631	Myo18a	myosin XVIIIA	-0.14189361200602413	0.06582047581159141	0.7217326700024084	0.43107774519122904	1.2783301050332782e-8	4.0161736877102423e-7	0.2838078699492535	2.533962458490938e-4	0.0014063165241079804	0.0053762632359514225	0.9437116934726262	0.97901851266063	0.35744280757024127	4.325912539417517e-11	7.587035411417137e-10	8.299921982748584	7.86678262238783	8.296535345527566	8.01312644523955	NA	NA
ENSMUSG00000000632	Sez6	seizure related gene 6	-0.0678843646730795	0.4398922853203828	0.91836836370357	-0.1387687960347639	0.11348968773013059	0.2520471168305371	-0.16620048794115153	0.06592518822717439	0.13562922930215307	-0.04045267276669187	0.6537407060267789	0.8471196214152646	-0.15248464198795772	0.015439159039688746	0.03678678484327594	7.551622589923637	7.697057252807514	7.599589551194507	7.766514265348273	NA	NA
ENSMUSG00000000708	Kat2b	K(lysine) acetyltransferase 2B	-0.10924756377374163	0.27176946166672294	0.8778576007640926	-0.0694859253279869	0.482090606189202	0.6552577370201175	-0.1888848632833228	0.07761626261929067	0.15465887462107886	0.010151374181594263	0.9242147290006422	0.9747472119090652	-0.12918539430565484	0.07628867907028071	0.13883569431610698	5.594452177665864	5.653408746095787	5.584270859026983	5.763447446423067	NA	NA
ENSMUSG00000000711	Rab5b	RAB5B, member RAS oncogene family	0.17058816844751334	0.047093578964723055	0.6972328919693512	-0.22987432326949372	0.00680719338952393	0.031328222693430295	-0.11085316784523933	0.22181515294187149	0.3464236923151174	0.05156701302325895	0.5658564767614921	0.7961321039036824	-0.17036374555736652	0.006111642895717384	0.01674203121220502	6.963805380574283	7.197539906206713	6.920236561831484	7.027584455478873	NA	NA
ENSMUSG00000000738	Spg7	SPG7, paraplegin matrix AAA peptidase subunit	-0.0471568012662946	0.6785549949432441	0.9649764544132764	-0.11307892729310319	0.31642925387700926	0.5062606044985052	0.1208504798103776	0.3046788938391103	0.43980773541541635	-0.2810862083697754	0.016246370646888626	0.12926173338850508	0.0038857762586372055	0.9620171464929258	0.9745983025602538	5.519329946993596	5.63767861350587	5.8090919884839565	5.695110070063606	NA	NA
ENSMUSG00000000740	Rpl13	ribosomal protein L13	0.17449234921693157	0.14412160556361078	0.8009119088999507	-0.5626170473199845	2.747047682826456e-6	4.569085191823114e-5	0.12608362421787908	0.2973975984087861	0.4315596893670118	-0.514208322320932	2.3098419665335636e-5	0.004119691987388247	-0.21826671155105273	0.01034762406610393	0.026220766294719748	7.39105980698743	7.9660393848554865	7.9150700412159	7.78973422794395	NA	NA
ENSMUSG00000000743	Chmp1a	charged multivesicular body protein 1A	0.10420401566603713	0.3571835813016163	0.8994941823929649	0.24676085589957297	0.02357596897329513	0.08057671235477902	0.5899252167100351	2.0996372285702758e-7	3.1943693426266674e-6	-0.23896034514442502	0.029161068279165887	0.17991208674364656	0.418343036304804	1.0706614919829702e-7	9.937693095723436e-7	6.294462042873364	6.055929111276344	6.546184676338957	5.943221485330107	NA	NA
ENSMUSG00000000751	Rpa1	replication protein A1	0.09493629240812505	0.4137357540847928	0.9135397863079675	0.43103756213132777	5.760416245582789e-5	6.16056324123997e-4	0.7440444251593893	7.549067634980722e-11	2.917211369744383e-9	-0.21807057061993643	0.03944236330476863	0.20977078367283924	0.5875409936453585	6.23714067311352e-14	1.6546263575149895e-12	5.67491511756744	5.245195399570977	5.90669065228362	5.1605398348008595	NA	NA
ENSMUSG00000000753	Serpinf1	serine (or cysteine) peptidase inhibitor, clade F, member 1	0.2905970059967137	0.2062140625358675	0.8421396579625269	0.10218164764463969	0.6321172995369461	0.7723583319489687	0.8903827971512506	8.331040509712368e-5	5.50009980803505e-4	-0.49760414350989723	0.018336889793756448	0.1377147358771347	0.4962822223979451	0.0014164307899117085	0.004777620642259656	3.42046489310566	3.33017260178268	3.89236032751413	3.036480815433167	NA	NA
ENSMUSG00000000759	Tubgcp3	tubulin, gamma complex associated protein 3	0.03192789242189566	0.782933295450161	0.9785261330165341	-0.16357251876957293	0.1536971711839602	0.3139755604468107	-0.3214861732866901	0.011488459418824487	0.033624079718795344	0.18984154693901284	0.13250176310925896	0.39911571289206427	-0.2425293460281315	0.004632188359345235	0.013196288179869151	5.39532105511687	5.57118113876181	5.2234439208302	5.54221546741416	NA	NA
ENSMUSG00000000766	Oprm1	opioid receptor, mu 1	-0.12076420951441329	0.5270716380216338	0.931776564418193	-0.16159005622802577	0.3999639039509043	0.584713939281568	-0.5325336837537666	0.012356516754047335	0.03565184139613508	0.2501794180113276	0.24382858418999484	0.5406458008705352	-0.34706186999089617	0.015595297148907419	0.037109252842217506	3.74457428807928	3.90230278545741	3.4236466929156233	4.003374340007257	NA	NA
ENSMUSG00000000776	Polr3d	polymerase (RNA) III (DNA directed) polypeptide D	-0.15135242183267292	0.4053863995505167	0.9102378421519559	0.04578546901576515	0.7983888522787044	0.8837975056964509	-0.02368291208200378	0.9014074242430764	0.9373052533186819	-0.081884040734904	0.6648014437680047	0.851634534599545	0.011051278466880683	0.9328462592605083	0.9552589597744964	3.96131350693432	3.9122373806780733	4.05904166405332	4.078975391777034	NA	NA
ENSMUSG00000000787	Ddx3x	DEAD/H (Asp-Glu-Ala-Asp/His) box polypeptide 3, X-linked	-0.05154273027543066	0.6794403630519243	0.9652882510859018	0.24439503444314745	0.04898298196832877	0.13785597164565336	-0.13382657486153365	0.28840601495179297	0.4214130238638941	0.3266788790292504	0.00923687872012983	0.09388233522659506	0.055284229790806896	0.5318994261037423	0.6383343733768825	8.369050106680813	8.133684238190419	8.047762651952073	8.176417718264966	NA	NA
ENSMUSG00000000792	Slc5a5	solute carrier family 5 (sodium iodide symporter), member 5	0.13291419808641072	0.45542697830825696	0.9234385955059087	-0.3545345223758122	0.04635214135727473	0.13304767021952835	-0.20708109063484034	0.308236644214687	0.44367859652109093	-0.014539233654561081	0.9432401923034448	0.97901851266063	-0.2808078065053263	0.03740331157830852	0.0770599948689054	3.3826907243773534	3.725106905012087	3.41464453687578	3.606376463086777	NA	NA
ENSMUSG00000000794	Kcnn3	potassium intermediate/small conductance calcium-activated channel, subfamily N, member 3	-0.09993837463358764	0.4007054872001775	0.9102378421519559	0.24414116951587872	0.03423949679684445	0.10650348440188295	-0.10928268372332195	0.3821091193855399	0.5184681346043907	0.25348547860561305	0.03694974970357449	0.20349569991141994	0.06742924289627839	0.4282496540365224	0.5433024993702564	5.78193005535004	5.532269255132537	5.505370230121903	5.64160056823945	NA	NA
ENSMUSG00000000804	Usp32	ubiquitin specific peptidase 32	0.10431558324644868	0.2045687223129919	0.8392689128227485	-0.028276960066330608	0.727713766312765	0.8383312730857744	0.031972910886680604	0.7047348289961083	0.7969167842910538	0.044065712293437476	0.5971840541128878	0.8158884573361853	0.0018479754101749977	0.9748193797386868	0.9838148401941843	7.90237681305025	7.934108094793077	7.861378827344983	7.831180934818077	NA	NA
ENSMUSG00000000805	Car4	carbonic anhydrase 4	0.17089056611528988	0.16226358809478436	0.8129678931550278	-0.6713944330179091	8.55090211944067e-8	2.164843821172234e-6	-0.22876001406231397	0.09008747425898936	0.1729399054619082	-0.2717438528403053	0.05001157557940987	0.2383086257262851	-0.45007722354011154	1.0037872462791375e-6	7.657545803438854e-6	4.76658130851341	5.436784381129566	5.039289518003186	5.26947351457694	NA	NA
ENSMUSG00000000811	Txnrd3	thioredoxin reductase 3	0.22306460754183685	0.46623582360903765	0.9247675646279584	0.6245647774678047	0.0202068141962171	0.07241347665432607	0.6849165277854654	0.02631497936137971	0.06513013572512275	0.16271285722417608	0.5508590072512676	0.7858309713774355	0.6547406526266351	0.0013772399463510667	0.004676726039264181	2.981846178893983	2.265480220199893	2.7944164696529166	2.1518077328360468	NA	NA
ENSMUSG00000000823	Zfp512b	zinc finger protein 512B	-0.023371750456607967	0.8072837508020316	0.9814168071411604	-0.13014677909232833	0.17096680183279944	0.3366771078049336	-0.19922384053742404	0.05158651522700387	0.11182544334829017	0.04570531098848774	0.6532581566118894	0.8470217883460054	-0.16468530981487617	0.01838468919368084	0.042558646530020366	6.152784889497057	6.2694439110757365	6.110868098509067	6.306355982348767	NA	NA
ENSMUSG00000000826	Dnajc5	DnaJ heat shock protein family (Hsp40) member C5	0.15576625472391345	0.02420516125080107	0.641887633816837	-0.07916636636433468	0.24675727491203178	0.4317321291963756	0.06626899651029637	0.34902167170322385	0.4859726447340228	0.010330891849282408	0.8827005873862045	0.9555652170667913	-0.006448684927019149	0.8956978557044382	0.9299503171396697	8.524197920897487	8.60417143167319	8.512048805745884	8.448328202888304	NA	NA
ENSMUSG00000000827	Tpd52l2	tumor protein D52-like 2	0.026886542131159465	0.8064873910165392	0.9814168071411604	-0.012078565134896095	0.9100265681888182	0.9529511675180498	0.010479019441241025	0.9285857932243253	0.9546054012220034	0.004328957555022343	0.9697792023560616	0.9882779793349	-7.997728468275349e-4	0.9919423550579587	0.9948600849716164	5.448788212446717	5.45609504788964	5.44357526655407	5.437320598939913	NA	NA
ENSMUSG00000000838	Fmr1	fragile X mental retardation 1	-0.0366874826552172	0.6997789834171348	0.9670628884167126	0.1044497477315147	0.26109805315185114	0.4471857453369094	-0.21119084792349616	0.03748504665836038	0.08658381070140903	0.2789531129997937	0.005002431692013843	0.06764725000647105	-0.053370550095990725	0.4383340619243194	0.553009770365506	6.4009720413762405	6.298798398509714	6.121539809191947	6.33288413703859	NA	NA
ENSMUSG00000000861	Bcl11a	B cell CLL/lymphoma 11A (zinc finger protein)	-0.1288435834340785	0.18967445305815572	0.8288835859361536	-0.011840611206715639	0.9033530271680612	0.9492903955728186	-0.35527621560581163	6.279848658985906e-4	0.0030412429679892053	0.21459202096501748	0.03770434996490424	0.20525310759519436	-0.18355841340626364	0.010018807374882508	0.025534066915586618	6.58921408328105	6.60088397490595	6.385774204530446	6.7378302541503166	NA	NA
ENSMUSG00000000869	Il4	interleukin 4	-0.3960923733565744	0.05195354282919571	0.7150758020924072	0.05226316871974535	0.8017938787052457	0.8858473683245891	-1.2130928429534118	2.2015847654314336e-6	2.544663228878027e-5	0.8692636383165827	9.674957748186119e-4	0.02812524478646699	-0.5804148371168332	5.40156028589946e-4	0.002050516586058886	3.0312777423134265	2.9789171456427965	2.1571329320378734	3.3800208042565867	NA	NA
ENSMUSG00000000876	Pxmp4	peroxisomal membrane protein 4	-0.02189348097505048	0.9168674966986922	0.9907022918471375	0.5283729724843969	0.0072399083776102215	0.03281167233058456	0.6199737190444282	0.0028236901456549115	0.010718742586305629	-0.11349422753508184	0.5614055648605455	0.793607451948336	0.5741733457644126	5.942472326790883e-5	2.9516316060191385e-4	4.3030316457741495	3.8009872599337435	4.452160202160473	3.8385013752000434	NA	NA
ENSMUSG00000000881	Dlg3	discs large MAGUK scaffold protein 3	-0.051963836269237305	0.5355919025214	0.9358351300472544	0.39031895060902194	1.6377192165428264e-6	2.903070164737154e-5	0.20920178817630272	0.014280909483188402	0.039970686537567156	0.1291533261634819	0.11936776041520333	0.37860177792466154	0.2997603693926623	3.762525449532965e-7	3.1607940243793956e-6	7.50262674334153	7.108634746836357	7.376145010674917	7.167137014984166	NA	NA
ENSMUSG00000000902	Smarcb1	SWI/SNF related, matrix associated, actin dependent regulator of chromatin, subfamily b, member 1	0.04517280792538927	0.6152776814011676	0.9549025187397588	0.029058077876427675	0.7371943551163663	0.844673529399565	-0.04581107214686324	0.6390902713793327	0.7462415737651646	0.12004195794868018	0.20412010285191953	0.49437974450246674	-0.008376497135217782	0.8979091503197892	0.9316621122041813	5.83341369754132	5.80667522169868	5.716744662558097	5.7553335324144	NA	NA
ENSMUSG00000000915	Hip1r	huntingtin interacting protein 1 related	-0.04209256269500452	0.6189024926084286	0.9549025187397588	0.17632372991831624	0.03194238218198171	0.10098392054423616	0.23232863589862274	0.007250367942207042	0.023059949397532576	-0.09809746867531102	0.24385723218770194	0.5406458008705352	0.2043261829084695	6.162926854142779e-4	0.0022973251131857635	6.792188243043056	6.611824954345697	6.8906211753673565	6.663287072680021	NA	NA
ENSMUSG00000000916	Nsun5	NOL1/NOP2/Sun domain family, member 5	-0.007798774787585466	0.9722505289293775	0.9951704380962629	-0.34814904039868816	0.12823732982260752	0.27539604397270295	-0.6661989824768005	0.011445313126594827	0.03352337419823492	0.31025116729052693	0.24840142469931106	0.5453853020701911	-0.5071740114377443	0.0036891182896773038	0.010854809221377914	2.9739303438843034	3.31596690697216	2.7144085383425067	3.27657315516983	NA	NA
ENSMUSG00000000934	Top1mt	DNA topoisomerase 1, mitochondrial	-0.21979175660602085	0.24204043724696658	0.8652758849501133	0.15831994758529405	0.38920497965365675	0.5736948073727663	0.16603206507501866	0.3858836395971066	0.5218183872447517	-0.22750387409574543	0.22600205205652107	0.5205725788776573	0.16217600633015636	0.22178325293186105	0.32541871297798575	3.5204148620475233	3.3723905489201567	3.7385470339481666	3.5777348141804834	NA	NA
ENSMUSG00000000948	Gm38393	predicted gene, 38393	-0.14261842561005675	0.44123401551877695	0.91836836370357	-0.6109931795087156	0.0010843598735606013	0.007237181355318394	-1.537348823953525	5.522127376119449e-15	5.040789186720691e-13	0.7837372188347524	6.468320404990621e-5	0.007977365793091093	-1.0741710017311201	2.3592049921279665e-15	7.576250269733938e-14	6.297096305700523	6.93952863242743	5.4385254774807334	7.082138286042934	NA	NA
ENSMUSG00000000957	Mmp14	matrix metallopeptidase 14 (membrane-inserted)	0.3348621239884389	0.11341729649813966	0.7784764465973553	0.530020508679358	0.006613558461066587	0.030619402252054687	1.0208101156610183	1.1287416605381645e-6	1.411268596299506e-5	-0.1559274829932214	0.42102690534771603	0.6952452601153327	0.7754153121701882	6.159329773465249e-8	5.970326928409919e-7	4.666047682866783	4.119405950625587	4.84749141013809	3.844975453153727	NA	NA
ENSMUSG00000000959	Oxa1l	oxidase assembly 1-like	0.1519801631517709	0.13574897752851117	0.7987957541434458	-0.2397307125152807	0.016737808540493726	0.06247308899225491	0.05019401500489651	0.6478905172082756	0.7524538936080484	-0.1379445643684063	0.20332840617873116	0.4933416100523295	-0.09476834875519209	0.20215256997693487	0.3029805744980745	5.435653065251447	5.67503895966387	5.577682600101607	5.515949683274223	NA	NA
ENSMUSG00000000976	Heatr6	HEAT repeat containing 6	-0.10490264617366948	0.5082235845915688	0.9296261048913135	-0.1724528974195349	0.27786573062687614	0.46597677059993853	-0.25139421820894836	0.13590017130830803	0.238855470887995	-0.025961325384256047	0.8780475856587459	0.9535555653903364	-0.21192355781424163	0.06736553488172374	0.12505502736330237	4.648330060626996	4.84148415951984	4.69073585322486	4.937047335170053	NA	NA
ENSMUSG00000001016	Ilf2	interleukin enhancer binding factor 2	-0.06256845002222026	0.5650543383619119	0.9445379882379078	0.02908103264579262	0.785344583955374	0.87573751426229	-0.042739477639523786	0.7081012815264044	0.7991996803999485	0.009252060263096138	0.9343556065913982	0.9777924306927315	-0.006829222496865583	0.930404441357909	0.954011221403595	5.787261651339507	5.759044951022247	5.7627157306177095	5.824444586867417	NA	NA
ENSMUSG00000001017	Chtop	chromatin target of PRMT1	-0.002937298422309226	0.9755332491300526	0.9952868905553862	-0.09457713538429892	0.32038406060934616	0.5097738697013656	-0.15618655987475868	0.11498231905299049	0.20903089615513856	0.05867212606815054	0.5513845122726422	0.7860551710251772	-0.1253818476295288	0.0679957376836154	0.12596446098068742	7.1346797234547195	7.230670430739477	7.067432573565867	7.231589596111936	NA	NA
ENSMUSG00000001018	Snapin	SNAP-associated protein	0.1612001808947167	0.29138803030848454	0.8800269958760502	-0.009903061675139048	0.9471640562479913	0.9739930316329587	0.3626814731976998	0.020117725360015933	0.05257474080597234	-0.21138435397812216	0.16641484314741248	0.44456206635134676	0.17638920576128037	0.10243008584264872	0.17615665111612916	5.461951903882883	5.500463366693907	5.701826262508884	5.33590774064961	NA	NA
ENSMUSG00000001025	S100a6	S100 calcium binding protein A6 (calcyclin)	0.33963128574105667	0.23999925236854974	0.8629997930237584	0.45970054024055323	0.07889907229832754	0.1956109805719656	0.7460754097431529	0.01100562605070559	0.03249280621981494	0.053256416238457	0.8416469908176019	0.9389153722308479	0.6028879749918531	0.0021556066163353443	0.006861600083244274	3.2890951019341634	2.8831424764489366	3.29483214428843	2.5434847314235065	NA	NA
ENSMUSG00000001034	Mapk7	mitogen-activated protein kinase 7	-0.02642899668618049	0.8670069838262855	0.98817652155614355	-0.21522179267060193	0.1721193714379917	0.3378563957129424	-0.3093379540875124	0.07122567642841152	0.14449434620428128	0.06768716473073	0.6934047514583035	0.8643004108965409	-0.26227987337905717	0.024329817234143535	0.05368396863255158	4.44708854227326	4.67099741910286	4.363321063976117	4.693654078831	NA	NA
ENSMUSG00000001036	Epn2	epsin 2	-0.07182812687535516	0.39625241431181796	0.9102378421519559	0.17730447907895472	0.032616664897109716	0.10238965506422772	0.018947140705409798	0.8281473165679218	0.8888724970810035	0.08652921149818978	0.3122426489908861	0.6039087470389294	0.09812580989218227	0.10325490852080552	0.177121280847822	7.158582528518833	6.982413842501376	7.06644551138422	7.051999691759323	NA	NA
ENSMUSG00000001039	B9d1	B9 protein domain 1	-0.20127578371840907	0.3004876834906332	0.8800269958760502	-0.3945507289259758	0.051432882661349766	0.14282581101263445	-0.4992727757561239	0.020380509865690802	0.05310659718430062	-0.09655373688826095	0.6672844069969563	0.8528087454873459	-0.44691175234104985	0.002501016566666021	0.007789974491498973	3.3110820021624234	3.6986543241102567	3.3547995365447267	3.88748026373439	NA	NA
ENSMUSG00000001052	Sec24b	Sec24 related gene family, member B (S. cerevisiae)	-0.08857028816126256	0.3487800603037295	0.8985310920218758	0.09424420449241458	0.3094118976392739	0.4990278421441433	-0.10515607091638016	0.2890478745524031	0.4222444568656765	0.11082998724753217	0.25543148907479163	0.5532965139515434	-0.005455933211982788	0.9359769777353638	0.9571122080696898	6.426246821364793	6.328424233547353	6.305264924396797	6.427287180179063	NA	NA
ENSMUSG00000001053	N4bp3	NEDD4 binding protein 3	0.18858175171149408	0.42915021534640335	0.9171901234537393	0.5225602078104428	0.015569161777378823	0.05888851304572682	1.0060775550207204	1.2110733864771743e-5	1.0725724804759267e-4	-0.29493559549878356	0.1588931428066859	0.435781453645117	0.7643188814155816	1.249668539480059e-6	9.352748468813638e-6	3.703662811929873	3.207200571315833	4.010266299520526	2.893735417568967	NA	NA
ENSMUSG00000001054	Rmnd5b	required for meiotic nuclear division 5 homolog B	-0.11312025820286217	0.42439506210395184	0.9168863128906286	0.22400715628061482	0.10455468859414983	0.23785370974724862	0.16267079664249998	0.2612665417654679	0.3914271153640565	-0.05178389856474734	0.7140112072206145	0.8756513197195159	0.1933389764615574	0.05325898151240392	0.10297387803090371	5.298377788981333	5.084016049166367	5.3618579119838	5.179402671197553	NA	NA
ENSMUSG00000001056	Nhp2	NHP2 ribonucleoprotein	0.1382257053765448	0.37808506954126353	0.9011614434892482	-0.36415699242036603	0.02023125986305213	0.0724786760174176	0.04745617023669768	0.78108538612739975	0.8548213802865047	-0.27338745728051894	0.11047814740790356	0.3651006735746368	-0.15835041109183418	0.1713648854258042	0.26562817445398423	3.8501619886613363	4.193514797728667	4.114319998839163	4.062745022633433	NA	NA
ENSMUSG00000001062	Vps9d1	VPS9 domain containing 1	0.07768950788685036	0.44346270433811164	0.91836836370357	-0.4661626127262485	5.848944075616617e-6	8.7379908078123e-5	-0.253595851521966	0.023291125648087326	0.05898078192186028	-0.1348772533174321	0.23555767223122187	0.5306684986740293	-0.3598792321241072	2.1220515872086494e-6	1.5055657313653532e-5	5.3388734006356735	5.8088040412474236	5.467953698562537	5.735821650192907	NA	NA
ENSMUSG00000001065	Zfp276	zinc finger protein (C2H2 type) 276	0.04605274840959433	0.7594036613486396	0.9761989651743975	-0.3126299772655486	0.038269069131848514	0.11577591817471812	0.0518841429825504	0.7460629034071689	0.8279826956920647	-0.31846137183850465	0.048107369945429086	0.23325334160491817	-0.1303729171414991	0.23567525597094022	0.3416083073857352	4.140753343488074	4.458372444228983	4.451172021340963	4.4124838156735935	NA	NA
ENSMUSG00000001082	Mfsd10	major facilitator superfamily domain containing 10	0.11661186932000306	0.4988189331367253	0.92895376727479	-0.866530191433781	2.2064076677206376e-6	3.7616006017478454e-5	-0.7129078344267806	5.417971207577701e-4	0.002684211120061893	-0.03701048768699723	0.8662912701974157	0.9484669977046861	-0.7897190129302808	9.609567919427813e-9	1.0986560245554895e-7	3.3301833296539	4.146733226904517	3.3856282778227067	4.062668582985463	NA	NA
ENSMUSG00000001089	Luzp1	leucine zipper protein 1	-0.02119235754277377	0.8075012388162572	0.9814168071411604	0.05293459694813177	0.5374282362512967	0.702438606447025	-0.16039777321785753	0.07605863449227764	0.15220917480907556	0.19214001262321553	0.03143030772510073	0.1881112841802234	-0.05373158813486288	0.38876008116889965	0.5042962538873283	7.326804943756963	7.27433823270258	7.124823318372897	7.29564204974787	NA	NA
ENSMUSG00000001098	Kctd10	potassium channel tetramerisation domain containing 10	-0.08363452668125258	0.6671410736992683	0.963417110433982	0.1460641860385853	0.4416514004303386	0.620764389571886	0.4503588508797699	0.02071049328867686	0.05385750307214689	-0.38792919152243716	0.041425661889541415	0.2153342773059869	0.2982115184591776	0.028234969277518136	0.0608642615906039	4.218218105892824	4.05794873980926	4.607420712653913	4.139144597138607	NA	NA
ENSMUSG00000001100	Poldip2	polymerase (DNA-directed), delta interacting protein 2	0.09620357729553256	0.36804117159721406	0.8998750695136879	0.018574109432803885	0.8588275927698835	0.9225449945980553	0.49860386665887085	3.820078188526032e-6	4.044398761605689e-5	-0.3838261799305344	2.753366409871687e-4	0.016165022318642797	0.25858898804583735	5.706414416073856e-4	0.0021492677818565373	6.3143058765573095	6.30332886330547	6.709667421335377	6.20286383138162	NA	NA
ENSMUSG00000001105	Ift20	intraflagellar transport 20	0.178932477191076	0.1523073248624595	0.8058587892827977	-0.30561254688706224	0.01339805538584761	0.052421078666261	0.1323510889962911	0.3206990878004132	0.45703330335790227	-0.2590311586922774	0.04986046439018232	0.23810023140494602	-0.08663072894538558	0.3400250222448813	0.4539279229485155	4.89866954119015	5.207133929972687	5.161008372924947	5.010621818589537	NA	NA
ENSMUSG00000001119	Col6a1	collagen, type VI, alpha 1	-0.15143527906764523	0.2709175687239721	0.8778576007640926	-0.3562463357019893	0.010805566318588278	0.04473890368978354	-0.47907416173616263	0.001191691506740514	0.005206080049177158	-0.028607453033471897	0.8491263730453913	0.9410207332999809	-0.417660248719076	4.033827857125696e-5	2.0893035093912674e-4	5.088235698289856	5.44170003223793	5.136241930981973	5.607614693240383	NA	NA
ENSMUSG00000001120	Pcbp3	poly(rC) binding protein 3	0.15422577727127298	0.1344483337281244	0.7980423807319046	-0.12529314286696647	0.2119462297798301	0.3887942591794258	0.1950054897884223	0.07189512310170947	0.14556062908105444	-0.1660728553841158	0.11653824781769442	0.37455958309676984	0.03485617346072791	0.6367615803387547	0.7287962287360237	5.7535311430353	5.8762642819826	5.916552866378897	5.728273353107733	NA	NA
ENSMUSG00000001127	Araf	Araf proto-oncogene, serine/threonine kinase	0.11539111606264717	0.18724104858583707	0.8287173174869196	-0.27957898158022476	0.0013074696917745269	0.008402159721032202	-0.2185477222490252	0.0189182778198954	0.05021101552637427	0.054359856731447616	0.5574863341969974	0.7902835745103682	-0.24906335191462498	9.234094795991128e-5	4.3498927659457596e-4	6.710228173310517	6.992264093935416	6.643413975849887	6.877683414675284	NA	NA
ENSMUSG00000001128	Cfp	complement factor properdin	-0.18148888649057798	0.48889178974310626	0.9265758016922268	-0.38312215676696815	0.15598804787655374	0.3168686593714539	-1.2012145712482931	9.840076845558383e-5	6.334037249892189e-4	0.6366035279907469	0.04567784749958177	0.22601079217356018	-0.7921683640076306	1.168566555137052e-4	5.350391814259023e-4	2.9456529478816833	3.2975656129604802	2.27980099685964	3.41386833866757	NA	NA
ENSMUSG00000001138	Cnnm3	cyclin M3	0.12475288289037599	0.3179196186644346	0.8906820056009642	0.04402665712439373	0.7151395905870949	0.8310558614350632	0.3908170866919428	0.002264564175290763	0.008947884282258288	-0.2220375466771731	0.07306019247676103	0.2915617250888436	0.21742187190816828	0.013390657800873559	0.03262671203983337	5.45911473542896	5.4246757553161595	5.696537125583854	5.29329003439249	NA	NA
ENSMUSG00000001143	Lman2l	lectin, mannose-binding 2-like	0.0040011752287666125	0.972171213829505	0.9951704380962629	-0.08553364427604208	0.44883068754008587	0.6274320704994834	0.06666085507742592	0.5804285065930596	0.6988894554355358	-0.1481933241247014	0.21294532484932935	0.5052067971184723	-0.009436394599308085	0.9090129632018781	0.9394835769278215	5.3563191430036765	5.442519846009077	5.50888314256211	5.444487135436916	NA	NA
ENSMUSG00000001150	Mcm3ap	minichromosome maintenance complex component 3 associated protein	-0.027738312427906923	0.7748406167179581	0.9770984629679247	0.1664859390197688	0.07602193396196355	0.19047380169030548	0.05468802667006791	0.5891462220653105	0.7058851574847862	0.08405959992179397	0.3920828734134345	0.671108334782511	0.11058698284491836	0.10924951269082292	0.18524639470889426	6.1962770596878904	6.03392727304677	6.097796658941033	6.060447960911067	NA	NA
ENSMUSG00000001151	Pcnt	pericentrin (kendrin)	-0.010465945956913086	0.9250839752769157	0.9919070038277177	0.167750043514124	0.1177891695070801	0.2591346192642682	0.32758300203891294	0.003856908704266026	0.01386884075947768	-0.170298904481702	0.11984995024251298	0.37912388796500535	0.24766652277651846	0.0014992922020864953	0.005022044062059734	5.7067417811353005	5.541994926740033	5.87802683227793	5.559735059951457	NA	NA
ENSMUSG00000001156	Mxd1	MAX dimerization protein 1	0.2162110533759703	0.04564280311513763	0.6914046503343975	-0.1836778377879504	0.08001366851707985	0.19740337499861815	-0.32505147053474237	0.00852809888445955	0.026322217882731515	0.35758468612276223	0.0029894299610335366	0.05008159181829738	-0.2543646541613464	0.0017048164676761995	0.005632356030142543	5.37805066747449	5.55949608994784	5.027124141003227	5.352324224806036	NA	NA
ENSMUSG00000001157	Gmcl1	germ cell-less, spermatogenesis associated 1	-0.049048020228021516	0.6710752292226184	0.963417110433982	-0.1966322256941515	0.08871790158462577	0.21254332399172376	-0.4386921846404119	6.093506195631981e-4	0.0029669053895825933	0.19301193871823888	0.1327903437526064	0.39951862691123735	-0.3176622051672817	2.3105886956427873e-4	9.78329245748241e-4	5.249564067958837	5.44086427798707	5.014103423936336	5.488797979944693	NA	NA
ENSMUSG00000001158	Snrnp27	small nuclear ribonucleoprotein 27 (U4/U6.U5)	0.11643644893791749	0.47163038166640847	0.9247675646279584	-0.4568912935152221	0.005049162571818373	0.02465667299708947	-0.19435961490979642	0.27052417191658384	0.40171470795810893	-0.14609522966750824	0.4120511947104336	0.6871039154714076	-0.32562545421250927	0.006654157144103324	0.018006919647896788	4.25162599518937	4.707438935141357	4.422391911955973	4.5883825245213	NA	NA
ENSMUSG00000001173	Ocrl	OCRL, inositol polyphosphate-5-phosphatase	0.032069451136159825	0.7311213774709738	0.976110978508918	-0.18621085153170805	0.044549171390297015	0.12966571527183363	-0.3190325473690762	0.0014973494023915014	0.006316874680467495	0.164891146973528	0.09906541444310701	0.3439642052620477	-0.25262169945039215	2.1965403075113862e-4	9.344767627515413e-4	6.350715579429093	6.53408064137755	6.150414667313243	6.500905419674154	NA	NA
ENSMUSG00000001175	Calm1	calmodulin 1	0.08674054339772745	0.19973964427596158	0.8363625664425819	-0.19792917031875762	0.0034108126836139016	0.01811339965237561	-0.12233514107226617	0.07219038159416845	0.14597995705933975	0.01114651415123602	0.8697333944935896	0.9504189454594613	-0.1601321556955119	8.402639135027154e-4	0.003031801913861494	10.912734778770966	11.110284480343067	10.9020049206752	11.024180201797266	NA	NA
ENSMUSG00000001211	Agpat3	1-acylglycerol-3-phosphate O-acyltransferase 3	0.106751060809781	0.29623890893343485	0.8800269958760502	0.4664607987004641	3.935050512823165e-6	6.240634828339118e-5	0.7599683957127085	1.1894652448244192e-13	8.159450049260053e-12	-0.18675653620246335	0.06389522316829423	0.2719930946440939	0.6132145972065862	1.5581736127934148e-17	6.616815638503318e-16	8.749868001934873	8.296643535200266	8.94936412600865	8.189928099432757	NA	NA
ENSMUSG00000001227	Sema6b	sema domain, transmembrane domain (TM), and cytoplasmic domain, (semaphorin) 6B	-0.061988657764077935	0.5323188022863268	0.9347211138694101	0.2890851309825007	0.0030294803107717033	0.01649702509750978	0.32968407672437827	9.80793118240183e-4	0.0044411757650981145	-0.10258760350595544	0.29630542862848774	0.5926581098070538	0.30938460385343947	9.438347143176565e-6	5.758882022676101e-5	7.33349499459276	7.051195306360774	7.446703783651857	7.11207103301509	NA	NA
ENSMUSG00000001229	Dpp9	dipeptidylpeptidase 9	-0.02656466339021773	0.804597382368692	0.9814168071411604	0.16786250246065096	0.11021410274445621	0.24699634508341017	0.06301361384761565	0.5684228756910457	0.688293962595184	0.07828422522281757	0.46952266730147907	0.7319266665637827	0.1154380581541333	0.13003918396072495	0.21298792231535674	6.504762522728747	6.33523710005004	6.400580792792553	6.357070109340623	NA	NA
ENSMUSG00000001240	Ramp2	receptor (calcitonin) activity modifying protein 2	-0.191601302815458	0.4319610282224459	0.9171901234537393	0.25093620213385365	0.2935125370948478	0.48217243057114506	0.3867077118715406	0.11184877539588799	0.20487166803115475	-0.327372812553145	0.1697762137331676	0.449299125784009	0.3188219570026971	0.061403864845716395	0.11595012870834472	3.83098857209004	3.64535857572054	4.188924302756083	3.82866974201295	NA	NA
ENSMUSG00000001248	Gramd1a	GRAM domain containing 1A	0.10158168242035663	0.34105191861254047	0.8968669397021325	-0.6464092106004095	2.7599659508624937e-9	1.0125406730490155e-7	-0.5667760520464353	1.2268181119841957e-6	1.5243839627259144e-5	0.021948523866382547	0.8537958860965139	0.9426052897585842	-0.6065926313234224	2.879337653055928e-14	8.043412388404187e-13	5.83148146825678	6.48198060901986	5.80567816950776	6.38023543244732	NA	NA
ENSMUSG00000001260	Gabrg1	gamma-aminobutyric acid (GABA) A receptor, subunit gamma 1	-0.4780004654018979	2.3938734129724595e-4	0.11563406031912385	0.8306778932361887	1.5140904184633657e-11	9.094741047277616e-10	0.07954345187067569	0.5396154440140364	0.6652942510320881	0.27313397596361505	0.02641461795052247	0.16927842227772638	0.4551106725534322	3.9670879407573256e-7	3.3206101442021427e-6	5.547463838167103	4.731395666851267	5.268060945280523	5.20630373478704	NA	NA
ENSMUSG00000001270	Ckb	creatine kinase, brain	-0.054625126747174	0.5901172791681699	0.9523317310260802	0.8089573874051567	1.6464790133248056e-15	2.1446776630870195e-13	0.9481683474675445	1.4562625653150882e-20	3.246625369172657e-18	-0.19383608680956185	0.05439727829817477	0.2497535236874218	0.8785628674363506	2.8091771043264906e-34	5.7134719597293e-32	10.634201150415267	9.83346985244966	10.8348719350118	9.88844049790332	NA	NA
ENSMUSG00000001280	Sp1	trans-acting transcription factor 1	-0.005256831495849183	0.9611929451558091	0.9933241052942855	-0.37188109194634317	6.63907837832776e-4	0.0048285342308628425	-0.5557430938396113	3.8856902808531555e-6	4.102623627133937e-5	0.17860517039741894	0.1431153464468239	0.41311121540925233	-0.4638120928929772	1.1619592046222862e-8	1.3116448937863841e-7	5.494237299804084	5.87010678000281	5.2870645163102	5.872566110207487	NA	NA
ENSMUSG00000001285	Myg1	melanocyte proliferating gene 1	-0.14012590280134807	0.3714176457185609	0.8998750695136879	-0.15436560600303378	0.33004009744569734	0.5185551554914415	-0.02722738141447904	0.8701190191978188	0.9162485636909979	-0.2672641273899028	0.11321636405663581	0.36989266826960654	-0.0907964937087564	0.4292847792056873	0.5442836268809638	3.838815623134513	3.988232211957847	4.121487263136333	4.115559832269387	NA	NA
ENSMUSG00000001288	Rarg	retinoic acid receptor, gamma	-0.10502741421545458	0.6255629354873805	0.9561174833362166	0.08833002976288987	0.6741645687721087	0.8041073019587702	0.17666583316287005	0.4273709797394185	0.5628208301850595	-0.19336321761543476	0.374668782604164	0.6560626651025367	0.13249793146287997	0.3865148632570646	0.5021141651433382	3.43304467358977	3.3231265198090165	3.651659086307897	3.4331865592644433	NA	NA
ENSMUSG00000001289	Pfdn5	prefoldin 5	-0.033652477499195546	0.8383783736353215	0.9859160293232719	-0.6732669362489828	5.922030580404966e-5	6.304325116495387e-4	0.031234181991865118	0.852533071295335	0.9049089814618951	-0.7381535957400436	1.535161992817929e-5	0.0034896339181839705	-0.32101637712855885	0.006783432330949951	0.0182979735762823	5.58732148798174	6.271237168059897	6.31345949521811	6.29786916196011	NA	NA
ENSMUSG00000001300	Efnb2	ephrin B2	-0.10184001454133312	0.25878123176450585	0.8722918993578072	0.1620007383100739	0.0647873355074325	0.16885781936548225	-0.1537919412698894	0.10986255643971368	0.20197218788544255	0.21395266503863017	0.022593660283230264	0.1555393727217865	0.004104398520092252	0.9498066521330873	0.9664801648537594	6.25748605260716	6.09632971252254	6.046188606600923	6.194371593899267	NA	NA
ENSMUSG00000001305	Rrp15	ribosomal RNA processing 15 homolog (S. cerevisiae)	-0.045761019235599915	0.8363935841292046	0.9850979777758924	0.1353963141759152	0.5226303749687499	0.6909096688483402	-0.3794960462052986	0.13619795419803438	0.23927002318803037	0.46913134114561383	0.055602637327716	0.25248780828053724	-0.1220498660146917	0.462944154189517	0.5771329844223598	3.0693637312412734	2.9027509911873097	2.6073422320462165	2.9709204271302467	NA	NA
ENSMUSG00000001313	Rnd2	Rho family GTPase 2	0.0918355479992032	0.5113244694314295	0.93004535956736	-0.14733104251586718	0.28955059433470565	0.4779657050719837	0.4012425894939819	0.004439418969275406	0.01549252983468085	-0.4567380840106459	0.0011371357337094606	0.03002919034372159	0.12695577348905737	0.1997219929555305	0.3001279210224596	6.654779009409326	6.827637773438233	7.137932241203696	6.728580121999814	NA	NA
ENSMUSG00000001323	Srr	serine racemase	-0.06721906341825062	0.5651095908236116	0.9445379882379078	-0.04998662963935671	0.6655822270342411	0.7987675732927492	-0.09001500394805326	0.4635246585106356	0.5967007519701107	-0.02719068910955408	0.8232172983553333	0.9311696887338646	-0.07000081679370498	0.4065820518161594	0.5220407272903683	5.616621648128366	5.666831009406467	5.63401557044243	5.73594626920609	NA	NA
ENSMUSG00000001334	Fndc5	fibronectin type III domain containing 5	0.06656812874552161	0.51878094344892145	0.9301456956208172	-0.053985157944690235	0.5956541328273821	0.7470032974759175	0.4077352496245631	9.300778043775674e-5	6.034846380942174e-4	-0.3951522788237317	1.235739843934349e-4	0.010935825962390006	0.17687504583993643	0.015169854526433404	0.036260644025761325	6.617009659886676	6.682274264180627	7.022767117537334	6.61369429603574	NA	NA
ENSMUSG00000001366	Fbxo9	f-box protein 9	0.1493367682165971	0.13000907660291003	0.7942165451364862	-0.04371049642063411	0.6502031748964838	0.7870737607366541	0.22925740472487327	0.02429156111553118	0.060981391947239706	-0.12363113292891026	0.21444509273151324	0.5067390868398762	0.09277345415211957	0.185502659069878	0.28242207137643605	6.508698389585566	6.55485083640191	6.63311668922716	6.405864255641854	NA	NA
ENSMUSG00000001376	Vps50	VPS50 EARP/GARPII complex subunit	-0.06923456535389334	0.47166424426026676	0.9247675646279584	-0.14315073296347514	0.1355196115770345	0.2864841095938295	-0.395058461818912	1.7577531602527114e-4	0.0010359752103106092	0.18267316350154353	0.08265967591835052	0.31367385365677175	-0.2691045973911936	1.592468771886896e-4	7.065247023530342e-4	5.902351730955173	6.0540766090696065	5.7229559802397	6.120556191976457	NA	NA
ENSMUSG00000001380	Hars	histidyl-tRNA synthetase	0.06906658607831948	0.4930798701889691	0.9269002343521648	0.18910872335191434	0.048065327458586216	0.1361079086503445	0.3558232201440505	5.762546930281685e-4	0.00282593936390675	-0.09764791071381668	0.3212826303261187	0.6109956583613343	0.2724659717479824	1.0864187449960826e-4	5.021871017041302e-4	5.857483532369213	5.670925178812746	5.938783416062167	5.58831808433111	NA	NA
ENSMUSG00000001383	Zmat2	zinc finger, matrin type 2	0.1343282501421898	0.13956970260408055	0.7997618212631552	-0.14612721245434354	0.10116568648790315	0.23201064361112983	0.13177749390314536	0.16747530661835808	0.28018646817978915	-0.1435764562152991	0.12576872536955458	0.3884714438682782	-0.007174859275599088	0.9124777392146027	0.9413859954360495	6.276854606837094	6.42615174171552	6.426781420578656	6.2911714733547734	NA	NA
ENSMUSG00000001415	Smg5	Smg-5 homolog, nonsense mediated mRNA decay factor (C. elegans)	-0.027909857157163417	0.7584072419603037	0.9761989651743975	0.01225278248470683	0.8905890172777616	0.9415099833395121	0.15936160857420478	0.0880962383697985	0.17001826059947964	-0.17501868324666137	0.056728359565917555	0.25480506487705623	0.0858071955294558	0.1836377220329298	0.2803044254809421	6.406115176961904	6.400058605076533	6.57635258390873	6.428466102455613	NA	NA
ENSMUSG00000001416	Cct3	chaperonin containing Tcp1, subunit 3 (gamma)	-0.002027814944609034	0.9825074582807235	0.9961637034927356	0.32224721523213923	2.7098832857393905e-4	0.0022682799228575276	0.2595838775594989	0.006219111192705759	0.020297904295337236	0.060635522728031285	0.5046556810500272	0.75632186829293	0.29091554639581907	7.336386855220043e-6	4.602312381632357e-5	6.532105578197746	6.211085764947851	6.46594526173059	6.200990942895893	NA	NA
ENSMUSG00000001418	Glmp	glycosylated lysosomal membrane protein	-0.0460062701929842	0.7404093061282423	0.976110978508918	0.28756312125512373	0.03002090844087409	0.0962478958946497	0.5838953933312202	2.1073835296885204e-5	1.7192749654946528e-4	-0.3423385422690806	0.009133987383229764	0.09313132430411843	0.43572925729317197	4.90078892443653e-6	3.2171486976779554e-5	5.066560097587874	4.786775418210613	5.423548510246367	4.832030229215203	NA	NA
ENSMUSG00000001419	Mef2d	myocyte enhancer factor 2D	0.09272038610657662	0.2107763555734183	0.8444216111766824	0.02680186112150738	0.7132897591482245	0.8300217472331817	0.08057049866046749	0.2896815250499814	0.422850405427403	0.038951748567616504	0.6033357180507809	0.8201372737469127	0.05368617989098744	0.30836385774606295	0.4217976130252687	8.021195864356233	7.992378509379017	7.980053432555167	7.903334264649104	NA	NA
ENSMUSG00000001424	Snd1	staphylococcal nuclease and tudor domain containing 1	-0.08246677611225438	0.3922520971973732	0.9102378421519559	0.20606003266388798	0.028353989944229302	0.0926720624255569	0.11384930060766303	0.25055957338532375	0.37881287614189596	0.009743955943970555	0.9197694620759596	0.9728835187683398	0.1599546666357755	0.019177784139855294	0.044060255951910904	6.586692931381257	6.374006960631854	6.579642879004203	6.464740234894307	NA	NA
ENSMUSG00000001435	Col18a1	collagen, type XVIII, alpha 1	0.10293569137981522	0.5237782188673232	0.9304157402653627	-0.05180282476544228	0.7409777710634605	0.8471356656727919	0.19287824320925442	0.2545683928439946	0.3835149977873443	-0.14174537659488148	0.38962145294875494	0.669911911147748	0.07053770922190607	0.5406413763700216	0.6462833033880863	4.401551911648997	4.454518323675363	4.5439910586521535	4.3453975405961796	NA	NA
ENSMUSG00000001436	Slc19a1	solute carrier family 19 (folate transporter), member 1	-0.07176396957878661	0.6594026180579526	0.963417110433982	0.024488539637214493	0.8778313548113796	0.9325676032329173	0.0680044632729219	0.6915228599066765	0.7869661838517817	-0.11527989321449401	0.49307344837372036	0.7491743757531507	0.046246501455068194	0.6926172633583817	0.7738542727557556	4.119478371876213	4.105553029691826	4.268669527151443	4.1760744022241	NA	NA
ENSMUSG00000001440	Kpnb1	karyopherin (importin) beta 1	0.002774133979790601	0.9714810426430307	0.9951704380962629	0.3149948104000988	2.9667469977884537e-5	3.5567216075865093e-4	0.13259110464951057	0.09558374396308324	0.1808556134754405	0.18517783973037882	0.01672208261389502	0.1313408561943665	0.2237929575248047	4.463033723378587e-5	2.2873541094221026e-4	7.72450060689206	7.40930773501739	7.5338844485696095	7.407260738916777	NA	NA
ENSMUSG00000001441	Npepps	aminopeptidase puromycin sensitive	-0.04050009846389583	0.6292226144847397	0.9574276676364839	0.22086695598179162	0.007123559212870833	0.03238565566855355	0.07821349645740282	0.3631619825657282	0.500615234289659	0.10215336106049298	0.22518166931649075	0.5199389103068321	0.14954022621959723	0.011890315888827694	0.029529655548238956	7.4262813320762	7.2057613828012865	7.31845778680703	7.2502713865873	NA	NA
ENSMUSG00000001445	Mrpl10	mitochondrial ribosomal protein L10	0.003253120275022159	0.9805642497638447	0.9959640642568258	-0.1034367078630766	0.43191627169371016	0.6128770303237677	-0.005761886170543183	0.9677077345133567	0.980735708209926	-0.09442170141751124	0.5018137854171688	0.7547364914538222	-0.054599297016809885	0.5730514999751809	0.6747979724948981	4.759603534836977	4.863448043400243	4.85045544647147	4.85442874343116	NA	NA
ENSMUSG00000001467	Cyp51	cytochrome P450, family 51	-0.1219673770522652	0.18523525279683234	0.8287173174869196	0.3705287045699532	3.3717473592803655e-5	3.9443660076828735e-4	0.3429045828554313	2.1352254308987175e-4	0.0012218000207506825	-0.09434325533774329	0.2942323739074413	0.5906555689539337	0.35671664371269224	2.9658416109304596e-8	3.048138457049363e-7	6.94528832362233	6.58125678134417	7.051211661566777	6.70297944552597	NA	NA
ENSMUSG00000001472	Tcf25	transcription factor 25 (basic helix-loop-helix)	0.04066894018183179	0.5530883970928979	0.9378719119289562	0.12752446229358666	0.0601645005010836	0.16052636462809255	0.25078307084189394	2.9541628093283397e-4	0.0016108941415119212	-0.08258966836647552	0.22829223926267264	0.5235853426464074	0.1891537665677403	9.573443256237678e-5	4.487866060233053e-4	8.97152789194231	8.844104874396136	9.055200405347136	8.801902484778603	NA	NA
ENSMUSG00000001473	Tubb6	tubulin, beta 6 class V	-0.22491054577945846	0.3744162221098053	0.8998750695136879	0.546673252961401	0.019948598213780058	0.07164315337433463	0.26222782704975517	0.3015785277564356	0.43637042839245604	0.0595348801321874	0.8015146870220524	0.9203293336297712	0.40445054000557806	0.019616415852324993	0.04489893563198493	3.1031208305842166	2.5895277166035466	3.01812324205599	2.83180299322642	NA	NA
ENSMUSG00000001482	Def8	differentially expressed in FDCP 8	0.2214748664199263	0.058077252846586616	0.7166767815887539	-0.003956561895906279	0.9721665237796563	0.9866099428189133	0.2837072391174493	0.018895763763438954	0.05019055021224422	-0.06618893459342927	0.5728372831763321	0.8000203410458684	0.1398753386107715	0.0912288153509467	0.15976067316669562	6.072847444874307	6.082188407934266	6.147747805459943	5.86382505546836	NA	NA
ENSMUSG00000001504	Irx2	Iroquois homeobox 2	-0.32271104932843403	0.1669208572245691	0.8162076038347348	0.18279775214053995	0.4291368669629283	0.6104274476934022	0.28905577782823494	0.2085601600676415	0.3315693277702727	-0.428969075016129	0.05971722558114793	0.26183880338965504	0.23592676498438744	0.14765647292503672	0.2357176384769968	2.9738128216533735	2.7685178533613968	3.3482766320581767	3.1080217410515565	NA	NA
ENSMUSG00000001506	Col1a1	collagen, type I, alpha 1	0.06315217187224369	0.7986448292765449	0.9812935522523921	-0.31043063479659233	0.2102161035638975	0.38707676121605206	0.27460348414035946	0.26912346094102785	0.4003824533589263	-0.521881947064708	0.036021504658549905	0.200658910056844	-0.01791357532811644	0.9185872590625499	0.9449979673717402	6.505391819321306	6.7425029041121665	7.050254301878927	6.779713542242074	NA	NA
ENSMUSG00000001507	Itga3	integrin alpha 3	-0.08567942045597278	0.43367241481727764	0.9175290482955033	0.161163416970688	0.1260244364313425	0.2718141937764751	0.15264798120938283	0.17931132237150121	0.29506829811963287	-0.0771639846946676	0.4822610739050213	0.7415235170280834	0.1569056990900354	0.042906405109954866	0.08631163533571175	5.2940024001617	5.130910861980963	5.371159802147897	5.225757507506703	NA	NA
ENSMUSG00000001518	Itfg2	integrin alpha FG-GAP repeat containing 2	0.01719188841907661	0.906610055055579	0.9900331233302984	-0.4036177154362604	0.006767048497995469	0.031180601445652413	-0.5131647308254902	0.0022140732380453772	0.008799366146266733	0.12673890380830638	0.4591878021282489	0.7245361278685916	-0.45839122313087527	4.387036230945802e-5	2.2530491818182924e-4	4.1615617937059834	4.5641037114225105	3.9723236025913202	4.546956178205471	NA	NA
ENSMUSG00000001520	Nrip2	nuclear receptor interacting protein 2	-0.07310196555622901	0.7005756581206052	0.9670628884167126	-0.37471256769902683	0.054053186303235634	0.14782100126737063	-0.4962867757920455	0.02119514093932838	0.054798231246573126	0.04847224253678966	0.8265287684892602	0.9318241770977335	-0.43549967174553617	0.002691632152978529	0.00831343529897839	3.4156948998519967	3.7446834756812	3.3823873418490265	3.8529368373267032	NA	NA
ENSMUSG00000001521	Tulp3	tubby-like protein 3	0.02874924957888429	0.8487003130014806	0.98626530960567	0.03227946952226681	0.8266353132337492	0.9022863370980938	0.10122746067591336	0.5185327392324989	0.6463817253679957	-0.040198741574762255	0.7935331036022607	0.9186366348781929	0.06675346509909008	0.5349469065134569	0.6407976324871364	5.115674729443961	5.0920169303173335	5.1706197965963865	5.0614801806348	NA	NA
ENSMUSG00000001524	Gtf2h4	general transcription factor II H, polypeptide 4	0.016890677586404685	0.9376713842971603	0.9924609109976245	-0.15648410789190118	0.4637547489873866	0.6412582067045292	0.19831387684501495	0.37651826276991895	0.5127402811547749	-0.3379073071505114	0.1290155059693698	0.3934876824791905	0.020914884476556882	0.8926133623079291	0.9276661185270152	3.2659901104336067	3.4124345366650166	3.536979757197013	3.32477984202	NA	NA
ENSMUSG00000001525	Tubb5	tubulin, beta 5 class I	0.060339823287698484	0.37798246640875927	0.9011614434892482	0.1001994111645878	0.13797614892156865	0.29003762365326297	0.06709173371618443	0.3369596897514785	0.4742325046680674	0.09344750073610186	0.17556199529515656	0.4568980658052374	0.08364557244038612	0.08518998624189997	0.15114899150632788	8.660573574342276	8.559625568150564	8.566180661975247	8.500577152926587	NA	NA
ENSMUSG00000001542	Ell2	elongation factor RNA polymerase II 2	0.008548223162972594	0.9378320170627203	0.9924722275238751	-0.24098533978102302	0.02775902115901321	0.09109991247040991	-0.32421437831040656	0.007456622446858357	0.023605850362214346	0.09177726169235614	0.4499045122808923	0.7166450963001353	-0.2825998590457148	5.394535200977371e-4	0.0020491103075010045	5.280950310027643	5.526347581081977	5.183962404120013	5.512205078342213	NA	NA
ENSMUSG00000001552	Jup	junction plakoglobin	0.18793623660863273	0.042404505077304436	0.6863685232697327	0.15565087464275384	0.0733671037763098	0.18518285087715206	0.4048504546075064	2.418519629872755e-5	1.9309847155037774e-4	-0.06126334335611982	0.49789814606724186	0.7515475080802456	0.2802506646251301	1.4730081923508897e-5	8.576887982884915e-5	6.108253799723873	5.956725377588067	6.18005344519215	5.768617867457016	NA	NA
ENSMUSG00000001555	Fkbp10	FK506 binding protein 10	-0.24968182730183322	0.32817840566194295	0.8953740058709049	1.420563008229112	3.023237597878991e-11	1.718058503539762e-9	1.5683499013780204	1.4545692199091692e-13	9.803965678143603e-12	-0.39746872045074166	0.02674432650453391	0.170542891731057	1.4944564548035664	3.121896172491016e-23	2.3810619952426545e-21	3.911147790620007	2.570407089099217	4.325349033395197	2.7565130976339303	NA	NA
ENSMUSG00000001569	Nom1	nucleolar protein with MIF4G domain 1	-0.16138940990993278	0.19466327612933088	0.8336669949700133	0.2810604931702454	0.018751913264849776	0.06827604600483776	0.037707315736754274	0.7709172062328392	0.8467307600054291	0.08196376752355834	0.5116287168960877	0.7613325314621215	0.15938390445349981	0.07090183397429932	0.13049134168345008	5.1347594583994836	4.86538083118684	5.031427847182293	5.02946451902662	NA	NA
ENSMUSG00000001576	Ergic1	endoplasmic reticulum-golgi intermediate compartment (ERGIC) 1	0.07164565829958115	0.37310258355128345	0.8998750695136879	-0.20843343129236594	0.00898506850849472	0.03880920239157202	-0.11831993780177427	0.16378250297830751	0.2752182282979445	-0.018467835191010536	0.8267675824710901	0.9319881598049128	-0.1633766845470701	0.005049855934417105	0.014188797830270843	6.928345994248713	7.13653109164966	6.951983236764583	7.068706153740036	NA	NA
ENSMUSG00000001627	Ifrd1	interferon-related developmental regulator 1	-0.01492620014154824	0.921972924516961	0.9913633250496732	-0.005971696497181724	0.96825759385619	0.9849956375548273	-0.27927324323070996	0.09139121482043745	0.17483471178437812	0.25837534659198	0.11296914991267386	0.36974911206595934	-0.14262246986394586	0.20179124960323278	0.30263466450844473	4.76128172786379	4.770204954495737	4.49471217854406	4.749152333246816	NA	NA
ENSMUSG00000001630	Stk38l	serine/threonine kinase 38 like	-0.060387167964482555	0.5847945770101057	0.9511760840422016	0.11973637586691296	0.26158211556048544	0.44778269729414016	0.013821790806160174	0.9062728617881659	0.9400953958740939	0.045527417096270235	0.6889721015522152	0.8630756758708222	0.06677908333653657	0.4000399697933764	0.5160413230015147	5.28229293489815	5.155897037103894	5.240140938176516	5.23114206781425	NA	NA
ENSMUSG00000001632	Brpf1	bromodomain and PHD finger containing, 1	0.016832797291353313	0.8794335015616643	0.9896534707222454	0.1560134111667512	0.14220502599792947	0.29661440561244984	0.11091393205064098	0.3426554281736938	0.4797851475715551	0.061932276407463516	0.581514531798509	0.8059172704291828	0.13346367160869607	0.09120515398680548	0.15975515163143766	5.525991597331694	5.372969693906267	5.479793919134083	5.337939267235437	NA	NA
ENSMUSG00000001642	Akr1b3	aldo-keto reductase family 1, member B3 (aldose reductase)	-0.1740674691974538	0.26853111527099655	0.8766580112166794	0.3997065169873083	0.007786873626835303	0.03476057988290399	0.1668998300017209	0.3000597124431173	0.4347102869696376	0.058739217788133624	0.7031963314147865	0.8698809969213555	0.2833031734945146	0.010163895353331204	0.02583425538942527	4.66385787652501	4.271653514640467	4.619595159301907	4.415769576766837	NA	NA
ENSMUSG00000001663	Gstt1	glutathione S-transferase, theta 1	-0.2532342468270101	0.47710483725490804	0.9253419397303797	1.1570349237009185	2.495979533849504e-4	0.0021153091860123666	0.9092188138812899	0.005645425895482301	0.018817545257713144	-0.005418137007381471	0.9852290808922688	0.9952741969288453	1.0331268687911042	5.949157819591768e-6	3.840121748470343e-5	2.8700303567252767	1.8904821334464532	2.91018383877416	2.1067153725628733	NA	NA
ENSMUSG00000001674	Ddx18	DEAD (Asp-Glu-Ala-Asp) box polypeptide 18	0.036894604694846796	0.8036814190697196	0.9814168071411604	0.17910360348095644	0.20147608895906038	0.3764922105167115	0.16031031531243842	0.3064883622306566	0.4417058771598197	0.05568789286336484	0.7083058576805038	0.8722994134286237	0.16970695939669742	0.10667098564671998	0.18175143101152624	4.4629206082767	4.28758618310441	4.406636793926423	4.236816414541623	NA	NA
ENSMUSG00000001687	Ubl3	ubiquitin-like 3	0.1814896640692592	0.0292331264073312	0.6645446741069592	-0.0014315983889799087	0.9860476408192329	0.9934170765636019	0.23007546481405194	0.00681323358636081	0.02189185614375856	-0.05001739913377265	0.5499425376959575	0.7850341711948315	0.11432193321253602	0.0526977246207957	0.1020930350148537	7.8357412002622935	7.841016220755317	7.891295099748397	7.6605903843028	NA	NA
ENSMUSG00000001700	Gramd3	GRAM domain containing 3	0.002618653546940144	0.9866398478663662	0.9981771377413051	0.5824966281575197	9.440693764598798e-5	9.338560136963923e-4	0.6893247381764965	8.798067407106944e-6	8.140143292146115e-5	-0.10420945647203672	0.48116444834172784	0.7411824939709873	0.635910683167008	3.413194441030994e-9	4.231996059344632e-8	5.68426963823404	5.12181817160097	5.810299972149384	5.101805331525913	NA	NA
ENSMUSG00000001707	Eef1e1	eukaryotic translation elongation factor 1 epsilon 1	0.1938108707891871	0.3819241891952906	0.9046858171200287	-0.43134224674946225	0.05180610265730106	0.14350971280910182	-0.20028644189931652	0.4000567013308836	0.5361524253080104	-0.03724493406095863	0.8760552707059688	0.9526439723008676	-0.3158143443243894	0.05212948849017756	0.10112736948906098	3.96176943551459	4.354743116505183	4.011290767219547	4.17342166173391	NA	NA
ENSMUSG00000001729	Akt1	thymoma viral proto-oncogene 1	0.1082613054058315	0.2779422579513511	0.8780074908100413	0.24287507084839238	0.012924120391406925	0.05115374793362256	0.5559753675063247	3.0150551356030046e-8	5.758407609068472e-7	-0.20483899125210084	0.03691418839292839	0.2033964762543816	0.39942521917735857	1.1658972088658113e-8	1.314809955484567e-7	7.50467982523139	7.2713455132875335	7.72057298129231	7.1637619637041805	NA	NA
ENSMUSG00000001741	Il16	interleukin 16	0.20596988813742365	0.35259103852793183	0.8985310920218758	-0.1875284954682417	0.39350443220072195	0.5784804568225931	-0.11967388457103319	0.6022018006728782	0.7166954378835019	0.13811527724021513	0.5444576131874771	0.7820545799820792	-0.15360119001963746	0.3337484483042887	0.4475801709684107	4.908896558263857	5.120029745919816	4.8020647562556	4.90335521766819	NA	NA
ENSMUSG00000001750	Tcirg1	T cell, immune regulator 1, ATPase, H+ transporting, lysosomal V0 protein A3	-0.06987810957817737	0.7427917222413319	0.976110978508918	-0.2235010652557382	0.295102458705368	0.4834557183340392	-0.5018938518102305	0.03337737683540785	0.07883827730774226	0.20851467697631487	0.37949267223471367	0.6609763445338094	-0.36269745853298435	0.022705575334001946	0.05071786798595078	3.5141051597330133	3.7658006387456835	3.29571760381846	3.8510515256444164	NA	NA
ENSMUSG00000001751	Naglu	alpha-N-acetylglucosaminidase (Sanfilippo disease IIIB)	-0.3310352253900309	0.12651504810955974	0.7941506163920368	-0.07085166420976262	0.7488198051509282	0.8523385371737565	0.12123828326863435	0.5791203914131007	0.697604187204081	-0.5231251728684279	0.01897063939055932	0.14056955614913716	0.025193309529435864	0.871458603306222	0.9127129449931368	3.240095899550713	3.34077815290824	3.771086991516923	3.592876038007927	NA	NA
ENSMUSG00000001755	Coasy	Coenzyme A synthase	-0.2025202407861784	0.22282075090764603	0.850292718026811	0.36379037975032624	0.02253105359551218	0.07794762886683756	0.10463188683281237	0.5397868608246436	0.6653640699138855	0.05663825213133549	0.7302161609473977	0.8847612828034261	0.2342111332915693	0.04514938314270929	0.08974910815730947	4.444022576329833	4.103060592969056	4.411910374023133	4.288088062091533	NA	NA
ENSMUSG00000001761	Smo	smoothened, frizzled class receptor	0.24043965912725052	0.21503926719203975	0.8486429094089663	0.844520752271891	2.7656408372842355e-6	4.5802963180908776e-5	1.3569336500798108	4.9446692644612e-13	2.9396692709178813e-11	-0.2719732386806692	0.1176218002632564	0.37605888870709636	1.1007272011758509	2.65481438931385e-17	1.0991879719755522e-15	5.35826008869207	4.572382730199497	5.67671403496202	4.336340300051983	NA	NA
ENSMUSG00000001763	Tspan33	tetraspanin 33	-0.06507848890432473	0.65736463352472	0.963301596396983	0.03815978410229435	0.7900135686249478	0.8784411376432975	0.29364152137999583	0.04999565221721736	0.10917302621100035	-0.32056022618202623	0.028829733817879986	0.17884278525480385	0.1659006527411451	0.10930112784101827	0.1853068112110156	4.481364455417607	4.45464289159918	4.8291688251386065	4.515982932802573	NA	NA
ENSMUSG00000001767	Crnkl1	crooked neck pre-mRNA splicing factor 1	-0.16037077191595495	0.28807767380892413	0.8800269958760502	0.2878289276720531	0.04705238782376791	0.13409005212412523	0.12022325903296119	0.4407515849543013	0.5746972358986857	0.007234896723136937	0.9615519638677781	0.9854377578782842	0.20402609335250713	0.055495819448441376	0.10664064890863266	4.558459040065583	4.262323082593267	4.573068364194463	4.430248614807416	NA	NA
ENSMUSG00000001768	Rin2	Ras and Rab interactor 2	0.01965225579096388	0.8738266852487326	0.9886804898580883	0.25767213494964886	0.027977911413680265	0.09172735492612989	0.5798893715696325	2.4653549861704257e-6	2.7883766199681704e-5	-0.3025649808290198	0.009697280507520502	0.09677463436770917	0.4187807532596407	8.247057966275923e-7	6.433926177862501e-6	5.303896187252513	5.051291328624563	5.61665163687596	5.02002693092771	NA	NA
ENSMUSG00000001773	Folh1	folate hydrolase 1	-0.3504551445068209	0.07231934228154116	0.7365916762361714	0.9085828640085785	3.992061622370844e-7	8.550352543010355e-6	0.8123681764143306	6.4909932932136856e-6	6.334570570398236e-5	-0.2542404569125731	0.12598208974824476	0.3884714438682782	0.8604755202114546	1.2888330698443848e-11	2.490240296450992e-10	4.35635594624987	3.47323443857428	4.6252738315474105	3.8146824679052966	NA	NA
ENSMUSG00000001774	Chordc1	cysteine and histidine-rich domain (CHORD)-containing, zinc-binding protein 1	-0.0680251823849352	0.5685388703636287	0.9455229485243543	-0.17079338284403056	0.1517014069329525	0.31099459072921637	-0.6909605067439571	7.003191979223325e-8	1.2153892906457486e-6	0.45214194151499143	4.146852745038137e-4	0.01928975425083951	-0.43087694479399385	8.560453464135678e-7	6.651564142742956e-6	6.23960476508054	6.424801375041607	5.772429731363403	6.493034393057304	NA	NA
ENSMUSG00000001783	Rtcb	RNA 2',3'-cyclic phosphate and 5'-OH ligase	0.08122818430953731	0.4115994494255859	0.9127986573912933	0.13535589282246513	0.1526112163574512	0.3122523528471464	0.30729522710957474	0.00261624186139837	0.010043076787811689	-0.09071114997757232	0.35441312434390576	0.6382959997699083	0.22132555996601994	0.0014697563335162	0.004931659963662317	5.984290684726473	5.853256888357693	6.077320523159713	5.762834830540114	NA	NA
ENSMUSG00000001785	Pwp1	PWP1 homolog, endonuclein	-0.3025143126075274	0.07474624026369679	0.7390608417962361	0.35309213645942333	0.03207160073347699	0.10128195785976539	0.08485204759294894	0.6225003888251902	0.733132392354586	-0.03427422374105301	0.8379436578295909	0.9381904002170067	0.21897209202618614	0.0665528880295629	0.12392348713888897	4.3018157909390435	3.9539313521984067	4.306281195431146	4.24348207128065	NA	NA
ENSMUSG00000001786	Fbxo7	F-box protein 7	0.15840313206393802	0.18047543872943045	0.8287173174869196	-0.19487747797667973	0.09248851133707092	0.21830885704954142	-0.06852477332521205	0.5922887663588435	0.7086071897211634	0.03205042741247035	0.7986915628739506	0.9193463786232206	-0.13170112565094588	0.1268525979394162	0.20898140797380302	5.33847546957913	5.53066679320363	5.317661492403166	5.389140194342277	NA	NA
ENSMUSG00000001794	Capns1	calpain, small subunit 1	-0.006380714929079624	0.9551541913312138	0.9933241052942855	0.1998778196917597	0.07299252878677594	0.18451861888903043	0.43389218764597837	1.4363783565234418e-4	8.736586719399927e-4	-0.24039508288329833	0.032027743075092874	0.18974368319769738	0.316885003668869	7.102758882987721e-5	3.4496138973806725e-4	6.9127230791443965	6.72837821543645	7.170326901034064	6.7353445834902965	NA	NA
ENSMUSG00000001802	Lrp3	low density lipoprotein receptor-related protein 3	0.010393285997798882	0.9168458094215088	0.9907022918471375	0.023988818958927946	0.8064160967972689	0.8888364527639036	0.37790092563383865	1.7780357645253808e-4	0.001045802568145243	-0.3435188206771118	5.361546537226147e-4	0.022391891752222427	0.2009448722963833	0.004226566238704363	0.012192544420590739	6.55554457205459	6.530754935498167	6.9067942476061734	6.5123599549905835	NA	NA
ENSMUSG00000001829	Clpb	ClpB caseinolytic peptidase B	-0.10590626263990145	0.30166977179623655	0.8800269958760502	0.3107578037317175	0.0015018536438803675	0.009370277103086695	0.11977057691353915	0.2594404560758189	0.3893453990015493	0.08508096417827689	0.4029797628567347	0.6799992234918978	0.21526419032262833	0.002901536803736979	0.008840517681709405	5.820747442094113	5.51614372165835	5.72766409841484	5.610757667774683	NA	NA
ENSMUSG00000001833	Sept7	septin 7	-0.09206757114566418	0.2871089322365687	0.8795717905948771	0.03502168849488206	0.68425170212916	0.8101551914716731	-0.21687954637328274	0.013727724302600818	0.03873095834510861	0.15983366372250063	0.06818025635120849	0.2812013454298542	-0.09092892893920035	0.13967317625266595	0.22561392396504895	8.609694313518007	8.574165903263452	8.452962124606236	8.66882597069757	NA	NA
ENSMUSG00000001844	Zdhhc4	zinc finger, DHHC domain containing 4	0.11137292004680285	0.5102938479186387	0.9299110261587521	-0.5364244551091429	0.0017954694814182799	0.010841257625675846	0.03424147752512514	0.8487016248932227	0.9022708624527406	-0.45929301258746524	0.011835822892538365	0.10913651154924608	-0.25109148879200893	0.043089069409579954	0.08660394966457358	4.0438281010627835	4.56979566449458	4.512152422946533	4.46782328797322	NA	NA
ENSMUSG00000001847	Rac1	Rac family small GTPase 1	0.12594745508348035	0.20066383660329945	0.8370452105331162	0.04815295724825987	0.6210378123850907	0.7648238998679934	0.3408282332456676	6.097117440040169e-4	0.0029674174006039324	-0.16672782091392738	0.09016940055322335	0.32855214267862803	0.19449059524696372	0.005192794602654026	0.014527043394924742	8.005626508539736	7.962816126038087	8.17703414072327	7.837613567836247	NA	NA
ENSMUSG00000001855	Nup214	nucleoporin 214	-0.14389870571274407	0.16579850114808942	0.8161792033162635	-0.0010592666799337709	0.9917768537915307	0.9958140538719222	-0.1498743062144838	0.1717080780852998	0.284983786577363	0.004916333821805961	0.9639935624247842	0.9864617759170523	-0.07546678644720879	0.31580677938238777	0.42948577650409486	5.828959899792396	5.818172140481494	5.82805749150971	5.97614990365874	NA	NA
ENSMUSG00000001864	Aif1l	allograft inflammatory factor 1-like	-0.12369912705175098	0.7056185128862549	0.9684087580015265	-0.23805346059302895	0.4713754814646092	0.6468790577853761	0.12762919674157544	0.7070669303913818	0.7986969622943866	-0.4893817843863554	0.1539443772509329	0.42903942016504754	-0.055212131925726764	0.8149025656248652	0.8683056473611269	2.205846076218023	2.3928549831047263	2.72503328905495	2.6195456507814736	NA	NA
ENSMUSG00000001870	Ltbp1	latent transforming growth factor beta binding protein 1	-0.1642990232634549	0.4146120097838676	0.9135397863079675	0.6803606021166544	3.395739935926905e-4	0.002748412118489702	0.6842726876656368	4.6753337231812686e-4	0.0023678961927846415	-0.1682111088124373	0.3623189457047983	0.6453162601867762	0.6823166448911455	5.561587074548123e-7	4.496197974563207e-6	4.517862757473384	3.8825890735840534	4.7180149847244035	4.034600968524357	NA	NA
ENSMUSG00000001891	Ugp2	UDP-glucose pyrophosphorylase 2	0.09644447130487592	0.40372994270671175	0.9102378421519559	0.5126465439426887	2.831266879457645e-6	4.668972536778446e-5	0.7835962934985323	7.569170413787998e-12	3.596286582255912e-10	-0.17450527825096773	0.10779565298608254	0.36013688906848845	0.6481214187206105	2.7133290437232796e-16	9.648964295669934e-15	6.432993983045387	5.92132993066075	6.619843151475047	5.831812094700873	NA	NA
ENSMUSG00000001909	Trmt1	tRNA methyltransferase 1	-0.012085880685171548	0.9027467812238117	0.9898993149850647	-0.3511941699761563	4.747352689978172e-4	0.003635142650919217	-0.30724051004407266	0.005362365144368587	0.01803478361435017	-0.05603954061725522	0.6182587201105146	0.8265745633154008	-0.3292173400101145	1.0163916589577613e-5	6.162671810824962e-5	5.218575395471643	5.568830114919846	5.25394145717349	5.582901742948497	NA	NA
ENSMUSG00000001910	Nacc1	nucleus accumbens associated 1, BEN and BTB (POZ) domain containing	0.07612101393187688	0.41629542213526044	0.9135397863079675	0.02274266673881199	0.8049212681454928	0.888202195089539	0.07066876138206112	0.4641762450276897	0.5973795746676296	0.028194919288627756	0.7666495539712059	0.9045811725403206	0.046705714060436554	0.4838188994164282	0.5957421668544506	7.118963573376907	7.103209229304166	7.0984485744852135	7.026045696598537	NA	NA
ENSMUSG00000001911	Nfix	nuclear factor I/X	0.05745581289210231	0.5120059955947519	0.93004535956736	0.16602267968583617	0.05590335983047665	0.1518480905610862	0.31765410763793434	3.207083061867525e-4	0.001722878310297971	-0.09417561505999583	0.2814922525438133	0.5782987212015644	0.24183839366188525	9.389012889887261e-5	4.4139021262150455e-4	8.695975449618306	8.535927197050773	8.796897105956411	8.478498167497703	NA	NA
ENSMUSG00000001924	Uba1	ubiquitin-like modifier activating enzyme 1	-0.06643088728100711	0.38573575853261977	0.9059586461221788	0.49274595550847167	5.982632301052707e-11	3.2109563086159272e-9	0.3078963603672014	6.466774260405282e-5	4.4492174481233494e-4	0.11841870786026312	0.1175341436396798	0.37602743520759274	0.4003211579378365	1.0775173796503588e-13	2.7575406141913044e-12	8.68829138205642	8.195957094090334	8.568272824865673	8.26043297749878	NA	NA
ENSMUSG00000001930	Vwf	Von Willebrand factor	-0.14170935772751272	0.40840218141646123	0.9110364249585686	0.3639145265675523	0.028646481524569736	0.09343776419409061	0.6730693345647848	5.88265455588276e-5	4.1082900160451105e-4	-0.45086416572474525	0.0055429994420398395	0.07069306109083373	0.5184919305661686	1.1133351970724181e-5	6.690977158973842e-5	4.987827406368047	4.624889296639823	5.393263286523727	4.76565239254406	NA	NA
ENSMUSG00000001942	Siae	sialic acid acetylesterase	-0.1253194554984304	0.37400561413280675	0.8998750695136879	0.23848854304211173	0.07747515389021599	0.19307168079305115	-0.005514057667056296	0.970507458083032	0.9827531340835108	0.11868314521073763	0.4079164522750442	0.6832539653847716	0.11648724268752772	0.24745462529529327	0.35539413665118125	4.631624386116797	4.391303395452007	4.48514963560011	4.529215040866953	NA	NA
ENSMUSG00000001943	Vsig2	V-set and immunoglobulin domain containing 2	0.17358190315472505	0.35290165253794636	0.8985310920218758	-0.4404384311818637	0.018376732917543454	0.06712081433934507	-0.21498299046158018	0.292920177135917	0.4264502842567733	-0.051873537565558514	0.8001299289459153	0.919562656416633	-0.32771071082172193	0.01787100836204706	0.04157708206727103	3.95427561052965	4.403371287249747	4.053601175949557	4.254129833976997	NA	NA
ENSMUSG00000001946	Esam	endothelial cell-specific adhesion molecule	-0.21674283389579815	0.26719175571530157	0.876112159847989	-0.1007953430005893	0.6094118906692553	0.7564981257302077	-0.1629969017015749	0.43100395514595324	0.5656134086492004	-0.15454127519481253	0.4604010014483325	0.7249971216776037	-0.1318961223510821	0.3563625890949443	0.47064382494619383	3.55120141185578	3.6542068793636933	3.69111081239895	3.8465232077790734	NA	NA
ENSMUSG00000001962	Fam50a	family with sequence similarity 50, member A	0.012834929835357875	0.9399253579389923	0.9926916133865552	-0.31261460596109836	0.06798383760327951	0.1753025585722199	-0.04171941602018124	0.8191157619803288	0.8833496770826001	-0.25806026010555927	0.15982092698358297	0.4366148121766256	-0.1771670109906398	0.1565203327451393	0.24697702701979038	4.008117962975927	4.2943405412380535	4.28389514925434	4.31365543532524	NA	NA
ENSMUSG00000001964	Emd	emerin	0.1275866745713575	0.4361417228531985	0.91836836370357	-0.16462891691231818	0.3053459653253415	0.49467241140534984	-0.050303945812075354	0.7764354495158785	0.850937432996557	0.013261703471114666	0.9393164817269747	0.9789648948778754	-0.10746643136219677	0.3685738727963167	0.4832352104895177	4.30336946444269	4.4690795792084534	4.28256633391834	4.305465746776293	NA	NA
ENSMUSG00000001983	Taco1	translational activator of mitochondrially encoded cytochrome c oxidase I	0.28585317988102366	0.26208675449090185	0.8740604697582594	0.37565254074302895	0.10566739852472583	0.23943049606411768	0.679420509074794	0.008308568789971877	0.025768121450546806	-0.0179147884507414	0.9392098871160647	0.9789648948778754	0.5275365249089116	0.0023300538113242212	0.007336315544454562	3.4779350808234333	3.116382715808467	3.4358812888452466	2.837215272362827	NA	NA
ENSMUSG00000001985	Grik3	glutamate receptor, ionotropic, kainate 3	0.0479570087726203	0.587319530242995	0.9523317310260802	0.08451136717090431	0.3291897123850772	0.518096162867255	0.056116259423337256	0.5384803386742265	0.6643893748669973	0.07635211652018735	0.3936637562937847	0.6729200717655331	0.07031381329712079	0.26362006228773976	0.37320153646376447	7.165295166146503	7.086976298519083	7.08381292561719	7.03613984432005	NA	NA
ENSMUSG00000001986	Gria3	glutamate receptor, ionotropic, AMPA3 (alpha 3)	-0.09152495537056439	0.3083234890769392	0.8834390036749767	0.16033388509817312	0.07152383832013466	0.18167744470756378	-0.19431359021861902	0.03501172737474205	0.08188237955525209	0.26312251994622776	0.00395839307888554	0.05898412720246795	-0.016989852560222955	0.7908079681108051	0.8502909269438474	7.909930861683724	7.753593477770237	7.6477483300855464	7.845199794207277	NA	NA
ENSMUSG00000001988	Npas1	neuronal PAS domain protein 1	0.39150669493044354	0.12841264497197116	0.7941506163920368	-0.3316060188435974	0.1865901191478462	0.3570715172137638	0.4323699226212058	0.10746771977679011	0.19836795659173104	-0.3724692465343597	0.1557726040073111	0.4316137185126094	0.05038195188880422	0.7840071955697313	0.8452520615865242	3.2316469926095297	3.5579294885341533	3.5559463359944967	3.07195410509292	NA	NA
ENSMUSG00000001995	Sipa1l2	signal-induced proliferation-associated 1 like 2	0.008053374363478881	0.9371576597685803	0.9924439523022317	0.26306929696709136	0.00825775872705063	0.03630344972419338	0.2573870501996075	0.013232601437476402	0.03761783925077585	0.013735621130962765	0.8922056709648482	0.9606520241010016	0.26022817358334943	2.989378622847871e-4	0.0012241563537504546	6.90773256505589	6.642533556561063	6.889486897711007	6.63009518128429	NA	NA
ENSMUSG00000001998	Ap4e1	adaptor-related protein complex AP-4, epsilon 1	-0.13721669750797705	0.3276538759208778	0.8953740058709049	-0.4190341236184536	0.0037834608573877318	0.019616127781617164	-0.6834216806115322	1.6221744200840346e-5	1.3736937948892778e-4	0.1271708594851015	0.43836961774187594	0.7081158591132769	-0.5512279021149928	2.85330274587697e-7	2.450247313551979e-6	4.426288434876187	4.834943539640813	4.232958602669616	4.9696002116252	NA	NA
ENSMUSG00000001999	Blvra	biliverdin reductase A	-0.05550380042600696	0.7709637017780291	0.9770984629679247	0.1283103744546488	0.48483373914510963	0.6577838583970752	-0.10585125038713739	0.6083208443674859	0.7221240578284112	0.1786578244157792	0.3714138164484058	0.6532956154387664	0.011229562033755702	0.9353804756141587	0.9566710060692495	3.7106884026470834	3.5530506368887034	3.5313882727122503	3.633675933788637	NA	NA
ENSMUSG00000002006	Pdzd4	PDZ domain containing 4	0.0797646777053779	0.36582818873456097	0.8998750695136879	-0.05168461865985698	0.5505197073995864	0.7122168248949231	0.12331137140250004	0.17814861225691908	0.29352996900148703	-0.09523131235697913	0.2900544253646087	0.5876618233575513	0.03581337637132152	0.5697252301764556	0.67228633305341845	6.737879416774273	6.790815961628967	6.840863700940224	6.70715820125234	NA	NA
ENSMUSG00000002007	Srpk3	serine/arginine-rich protein specific kinase 3	-0.33162384176194704	0.10366211377642791	0.7651361434078519	-0.3332208971329986	0.12734633387581917	0.2740619274782528	-0.9397284049707512	1.342400938177005e-4	8.214432245615504e-4	0.27488366607580556	0.2991617142736553	0.5949874341352694	-0.6364746510518748	1.1896530581113637e-4	5.436203351472227e-4	2.7216328934653933	3.0414806867642468	2.351179768955357	3.35589058475375	NA	NA
ENSMUSG00000002010	Idh3g	isocitrate dehydrogenase 3 (NAD+), gamma	-0.10718900028579487	0.23840219386048409	0.8628775002886644	0.1506018383622603	0.09029503536974415	0.21499082872077302	0.2651990922710516	0.004033980328505108	0.014371829732132673	-0.22178625419458614	0.014050080049000373	0.11997067381078216	0.20790046531665593	0.0011695442747437393	0.004074076555620243	6.49431271654775	6.3423268879422565	6.71918859784364	6.4524238754164	NA	NA
ENSMUSG00000002012	Pnck	pregnancy upregulated non-ubiquitously expressed CaM kinase	0.15995158716466218	0.1278005252979446	0.7941506163920368	-0.036047946330016456	0.7211702366293072	0.8347171079516332	0.13363164045675532	0.23227098180705189	0.358169392403452	-0.009727999622109617	0.9281897844869206	0.9760979836317915	0.048791847063369434	0.5171552471415978	0.624779155910019	5.6086673823662405	5.6369203305171665	5.59460610073592	5.493546941790947	NA	NA
ENSMUSG00000002014	Ssr4	signal sequence receptor, delta	0.1861803637337872	0.19250441232870438	0.8327981977946134	-0.48098012112024935	7.936219704348976e-4	0.00562375275259888	-0.18958796814188145	0.2256766864111065	0.3512061440246232	-0.1052117892445807	0.5037451985589354	0.7555852098452241	-0.3352840446310654	0.0015673382663746256	0.005222809003185121	4.570330667368476	5.03981313772988	4.6320411829527535	4.872383883597947	NA	NA
ENSMUSG00000002015	Bcap31	B cell receptor associated protein 31	0.13666849144264331	0.2577199273440037	0.8722918993578072	-0.029492066227066002	0.8010000286692941	0.8855832496978215	0.3110200183918521	0.012862370020156198	0.036872763512282594	-0.20384359317627482	0.09318546099230253	0.3341627086244797	0.14076397608239308	0.1000081044305984	0.17254501668695923	5.449913033729674	5.4865357366491	5.668336713609767	5.346630127884817	NA	NA
ENSMUSG00000002017	Fam98a	family with sequence similarity 98, member A	-0.08638403753507429	0.4674767337823947	0.9247675646279584	-0.14803909068845084	0.2130792280340351	0.3903646476925678	-0.24333739478994437	0.057846055231088586	0.12232931745603977	0.008914266566419249	0.9446905563794596	0.9792713174208263	-0.1956882427391976	0.025275023911830192	0.05545117276671574	5.21508875017864	5.3549331651399	5.224255024708693	5.438350487591824	NA	NA
ENSMUSG00000002028	Kmt2a	lysine (K)-specific methyltransferase 2A	-0.05069461571995135	0.516579246820422	0.9301456956208172	-0.28232767885020826	3.1125105140303614e-4	0.002546459731062384	-0.6143182356323343	4.804215427868249e-14	3.5932431906630074e-12	0.28129594106217476	5.609490021207406e-4	0.022580145074950504	-0.44832295724127197	2.1372497971673656e-15	6.901709442496175e-14	8.203930519850253	8.487615334765124	7.916590891396884	8.538628435992333	NA	NA
ENSMUSG00000002031	Ift46	intraflagellar transport 46	-0.028681471906972296	0.8584954212838352	0.9872155603714171	-0.11298074839203008	0.4788708593928674	0.6526628113027876	-0.04910180474653534	0.7703467012039682	0.8465051475883983	-0.09256041555246704	0.5795542788147438	0.8041619095510861	-0.0810412765692827	0.48442776547340133	0.5963018778013529	4.866775406575603	4.996296343472044	4.98632346704018	5.018223647616327	NA	NA
ENSMUSG00000002032	Tmem25	transmembrane protein 25	-0.09746077496813405	0.3555798453312549	0.8991088034789392	-0.09345667492769318	0.3729262177788488	0.5584980807014849	-0.25562428367845286	0.025820493965670085	0.06411158418162632	0.06470683378262566	0.5715252316681181	0.7997214255556419	-0.17454047930307304	0.02477515949802682	0.054542047865671274	5.421774812206917	5.51152408809878	5.363796640142117	5.621373445729963	NA	NA
ENSMUSG00000002043	Trappc6a	trafficking protein particle complex 6A	-0.6043718767525805	0.03395664014635248	0.6738410448309481	0.296750182783839	0.30465441014833156	0.49417358008249723	0.37313844962948856	0.16356367243945835	0.27501101291627705	-0.68076014359823	0.012044053465748406	0.10981202996760507	0.3349443162066638	0.0890613964610549	0.15674643527751778	2.421503636683503	2.1351506839002	3.10860328595672	2.686389976135157	NA	NA
ENSMUSG00000002052	Supt6	suppressor of Ty 6	-0.1112253991625533	0.16495050834803543	0.8147725791558479	0.4623179426323974	3.125528584821606e-9	1.1252873566408968e-7	0.11527004769332544	0.15746220380446493	0.26707524926191106	0.23582249577651868	0.002996816759865535	0.050132895666841475	0.2887939951628614	3.106918335225772e-7	2.6503682310722863e-6	7.856254571061896	7.392674097483587	7.618882497290453	7.50824028635152	NA	NA
ENSMUSG00000002055	Spag5	sperm associated antigen 5	-0.03615935675145648	0.8416367095235139	0.9859635363555799	0.018732342961897325	0.9154264096851078	0.9554819814062712	0.48366556599432464	0.0074738997568448	0.023654086781627566	-0.5010925797838838	0.004538651526313037	0.064166569688472	0.25119895447811097	0.046539099988733526	0.0920381757368454	3.8096455280984736	3.774046289587747	4.31259601076012	3.8133421428533634	NA	NA
ENSMUSG00000002058	Unc119	unc-119 lipid binding chaperone	0.12672665296980404	0.5064903315797339	0.9296261048913135	0.07328916433351307	0.6909270849784398	0.8147612344781866	0.4287293399645324	0.027798833913567272	0.06810753807737203	-0.2287135226612153	0.2252847457060683	0.5199389103068321	0.25100925214902275	0.06117052385728163	0.11560969727379622	4.338994572306913	4.251195609225003	4.579508779253647	4.102986152156753	NA	NA
ENSMUSG00000002059	Rab34	RAB34, member RAS oncogene family	-0.03431184351995341	0.8383153386574083	0.9859160293232719	0.26398708192875203	0.10074461263030066	0.23142727419435885	0.21055728303915597	0.22499408336928017	0.3503971532106482	0.01911795536964262	0.9085645247269385	0.96739424459583	0.23727218248395399	0.04495328062741456	0.08945131862574957	4.52280290946178	4.244616886326037	4.5140817752582905	4.2940525624600765	NA	NA
ENSMUSG00000002064	Sdf2	stromal cell derived factor 2	0.11354428640999771	0.46958697391463583	0.9247675646279584	0.4197783921832022	0.003904477511664749	0.02010866627842267	0.6502802348081089	3.184994160886364e-5	2.451768745495061e-4	-0.11695755621490908	0.4211145111533872	0.6952452601153327	0.5350293134956555	5.368962422700228e-7	4.3556599976461685e-6	4.860915104602427	4.45483417818163	4.97730581163075	4.304273521224997	NA	NA
ENSMUSG00000002068	Ccne1	cyclin E1	0.14719073780062417	0.47753644869274026	0.9253419397303797	0.051915094937999666	0.7910716949460647	0.8792803604515559	0.5641578315861007	0.0071238906820483465	0.022701282209177154	-0.36505199884747686	0.06666853143483978	0.2786187040101289	0.3080364632620502	0.03166317730166835	0.06713080001065128	3.4313553584374166	3.40623840917903	3.8218704998378534	3.2751883578635765	NA	NA
ENSMUSG00000002083	Bbc3	BCL2 binding component 3	0.0852505182119216	0.7211489910402489	0.9737915916345636	-0.020955780610166855	0.9276566338909501	0.9629244844512604	-0.004105444990360468	0.9872535249275723	0.9930785348794227	0.06840018259211521	0.784710657809989	0.9146855679379353	-0.012530612800263661	0.9422492051195782	0.9611522248087347	3.16946765428624	3.1834145201237534	3.15255260886589	3.152687267544407	NA	NA
ENSMUSG00000002100	Mybpc3	myosin binding protein C, cardiac	0.3005684507388506	0.14344682478070814	0.8009119088999507	-0.15870286943918843	0.4272512682488331	0.6088361821734192	0.19401469462710227	0.36868831415991876	0.5058229143261465	-0.05214911332744014	0.8041828955288778	0.9218720763241649	0.01765591259395692	0.9043480904862371	0.9360989983281978	4.16785739964836	4.322726188596674	4.183775307276063	3.9806813667592533	NA	NA
ENSMUSG00000002102	Psmc3	proteasome (prosome, macropain) 26S subunit, ATPase 3	-0.046736308666875746	0.6159320824401866	0.9549025187397588	0.17307480693062063	0.05687308729493928	0.15386924177601657	0.14978311683941034	0.11787644043020234	0.2131225162051366	-0.02344461857566545	0.8021399693072011	0.9206225783762382	0.1614289618850155	0.014485801371789375	0.034870342241410356	6.662628050111961	6.48388305198908	6.69015746355124	6.53347187216677	NA	NA
ENSMUSG00000002103	Acp2	acid phosphatase 2, lysosomal	0.01719601745078961	0.8617188185383078	0.988026772474828	0.07720592686604477	0.4199978322581316	0.6027525215856053	0.06250889931780668	0.547347164373942	0.6721105472499851	0.0318930449990277	0.752149359758353	0.8971598293067227	0.06985741309192572	0.32269396670531453	0.4365726637897901	6.024345082826733	5.949990723197606	6.0008668098084	5.931230821643223	NA	NA
ENSMUSG00000002105	Slc39a13	solute carrier family 39 (metal ion transporter), member 13	-0.16928218803616274	0.31923628240945967	0.892097863455926	0.029353036202636996	0.8616657282992611	0.9236525347704503	-0.2005771066165743	0.2665628454313955	0.3973592731241055	0.06064795478304856	0.7351168039767835	0.8880346932681336	-0.08561203520696864	0.4882812290026533	0.5995414558006078	4.381164314479786	4.348593902408207	4.296996055203083	4.521836708426257	NA	NA
ENSMUSG00000002107	Celf2	CUGBP, Elav-like family member 2	-0.12630582622134073	0.25745861713852053	0.8722918993578072	-0.12159444260844439	0.2754646280751706	0.46308895494133595	-0.6370225436451278	1.8974784771319177e-8	3.838999648410178e-7	0.3891222748153426	5.784091909033786e-4	0.0228123963022903	-0.37930849312678605	1.8052916661271354e-6	1.3007300363835848e-5	8.936388453228387	9.074451456420466	8.55664763586554	9.20129841976993	NA	NA
ENSMUSG00000002109	Ddb2	damage specific DNA binding protein 2	-0.03377192293186514	0.8706671197116471	0.9886301543066156	-0.8015721118126673	4.4148554220744374e-4	0.0034280923582122543	-1.3150504274291135	2.699532966012611e-6	3.0092005456715577e-5	0.4797063926845811	0.12155905073113901	0.3818027838325913	-1.0583112696208903	4.891517438870148e-9	5.907016840502252e-8	2.39548491608515	3.13364605865887	1.91294062230051	3.1599982481994098	NA	NA
ENSMUSG00000002129	Sf3a1	splicing factor 3a, subunit 1	0.05835538302972432	0.5029451480309228	0.92895376727479	-0.06058296341922161	0.4773022441389696	0.6512905974932998	-0.10961716770946985	0.24094504601522165	0.36793698502532957	0.10738958731997256	0.24163193596372878	0.5378723182848517	-0.08510006556434573	0.17856586928710108	0.274235851692938	6.356793572342653	6.4203335173049565	6.259739182573736	6.366301406590053	NA	NA
ENSMUSG00000002147	Stat6	signal transducer and activator of transcription 6	-0.2995594141439811	0.18421112456481403	0.8287173174869196	0.08655772046009372	0.7001614020651761	0.8203932822055373	-0.3186291434764885	0.18616078162772046	0.30396647062114973	0.10562744979260119	0.6607860207637185	0.8506307298815985	-0.11603571150819741	0.4822283205714852	0.5941622829615504	3.3555072769334733	3.2825020121530732	3.2828184302251997	3.6015244193715166	NA	NA
ENSMUSG00000002190	Clgn	calmegin	-0.2167940873006157	0.1553921824482211	0.8085455863236969	0.10807473330286538	0.47229707492897804	0.6472523308056636	-0.253757247212043	0.12449628777058867	0.22286681039599052	0.14503789321429272	0.37457421301055266	0.6560566326380627	-0.07284125695458882	0.5151813907602716	0.6227839273288663	4.286211062597173	4.1788503394951135	4.178900297928006	4.40344919489066	NA	NA
ENSMUSG00000002205	Vrk3	vaccinia related kinase 3	0.1623569497028212	0.3486966136029536	0.8985310920218758	0.07417854148644358	0.6537424084338775	0.7896742775942013	0.3568514519700973	0.04630008769914342	0.10253236231063415	-0.12031596078083255	0.48278581204337523	0.7415734361621795	0.21551499672827046	0.07689053588330387	0.1396728270910595	4.424330223638797	4.369758278021424	4.5582758670384305	4.215786138160197	NA	NA
ENSMUSG00000002210	Smg9	smg-9 homolog, nonsense mediated mRNA decay factor (C. elegans)	-7.080620314370342e-4	0.9957090135469093	0.9996622877559748	-0.08143673623783783	0.5298468454218995	0.6963512616456277	0.07145368360082793	0.6095823660804284	0.7232512915740873	-0.1535984818701028	0.2650511755320015	0.5633481218034371	-0.004991526318504947	0.9582429071007427	0.9724185943644004	4.633594352908147	4.72262245718657	4.7593545342376	4.719985161539613	NA	NA
ENSMUSG00000002221	Paxip1	PAX interacting (with transcription-activation domain) protein 1	0.05891321418759551	0.5233944392015516	0.9304157402653627	-0.27874701675718855	0.002484605761739718	0.014023385879186247	-0.33141698817766435	0.0013397241941275643	0.005752378734266983	0.11158318560807132	0.280943307921084	0.5777853057883852	-0.30508200246742645	1.045641031020443e-5	6.320185856423355e-5	5.6872159944810665	5.9606647562097335	5.577560569390403	5.9055448605940235	NA	NA
ENSMUSG00000002222	Rmnd5a	required for meiotic nuclear division 5 homolog A	0.08565628154873194	0.2807019829539579	0.8782704913935506	-0.044760279537530194	0.5674962821566785	0.7251966930161347	-0.09800784706395978	0.23634650548686076	0.36296712983868384	0.1389038490751615	0.08902027460488787	0.32684112365711343	-0.07138406330074498	0.2101574021177299	0.3123387110600078	7.55842178558066	7.604671565832353	7.42307965714104	7.519048506427747	NA	NA
ENSMUSG00000002227	Mov10	Moloney leukemia virus 10	-0.09179300451071494	0.6257431805702083	0.9562271193064816	-0.290625203613767	0.12857574782578785	0.2758381115654453	-0.6868518905513339	0.0016260575847804545	0.006746916814731499	0.304433682426852	0.1711647640979094	0.4509168169670164	-0.4887385470825505	7.637439380628536e-4	0.0027860552152179554	3.5114601376017167	3.7877887407791366	3.1333222819528634	3.875361105856883	NA	NA
ENSMUSG00000002233	Rhoc	ras homolog family member C	0.0405442134953577	0.8358431744999307	0.9850492957179726	0.5530389103042767	0.0019591705315462073	0.011576281331404271	0.8230916662351371	1.3958875388254657e-5	1.2067167846290632e-4	-0.2295085424355027	0.1865427243662218	0.47140336574294234	0.6880652882697069	1.2415626413169819e-7	1.14052580830331e-6	4.1927723979642035	3.6675528759865466	4.453891868455047	3.63067820344925	NA	NA
ENSMUSG00000002250	Ppard	peroxisome proliferator activator receptor delta	0.20363241753796635	0.110008624663416	0.7760344005016389	-0.15254397521956745	0.21855490005350167	0.3977561940848108	0.06352036531779624	0.6396821078103797	0.7463601726897878	-0.01243192299939734	0.9251798312911945	0.9748781843445573	-0.0445118049508856	0.6280781113618215	0.7222088419973811	5.281053614874053	5.441507882746366	5.299398630077906	5.24816500931743	NA	NA
ENSMUSG00000002265	Peg3	paternally expressed 3	-0.11960757195006604	0.25916747667719103	0.8722918993578072	0.2251985015302873	0.033215379588607326	0.10387534274904903	-0.3084491174055024	0.0038936692896895855	0.013957732861895908	0.4140400469857237	1.033797914441895e-4	0.01042158193228251	-0.041625307937607554	0.5795157308642942	0.6803367967503557	9.550396222151234	9.333249018671516	9.13632136004999	9.45178648463195	NA	NA
ENSMUSG00000002266	Zim1	zinc finger, imprinted 1	0.007039302644829262	0.9749149720798213	0.9952868905553862	-0.44536938369335444	0.050081436813949554	0.14010475313323292	-0.6695903479767883	0.00795451670963803	0.024842864282013388	0.2312602669282631	0.36689332422127413	0.6488028450011162	-0.5574798658350714	0.0010302336323542744	0.003649111268402673	3.401383604894553	3.8984406871442334	3.2434512568782465	3.89869660537954	NA	NA
ENSMUSG00000002274	Metrn	meteorin, glial cell differentiation regulator	0.2027350053301961	0.26893998582642326	0.8769594216045226	0.09031400977236934	0.6094139563697412	0.7564981257302077	0.8175231973834908	7.345155668401167e-6	6.994008255953826e-5	-0.5244741822809253	0.002869755172354738	0.049067633950028305	0.45391860357793007	3.4933449219965964e-4	0.001400842188886425	4.701296560329314	4.6491055441915465	5.26151548849708	4.43873195410536	NA	NA
ENSMUSG00000002279	Lmf1	lipase maturation factor 1	-0.29786631133114144	0.04335997126302491	0.6863685232697327	-0.11741627152625539	0.434439127222484	0.6149515020623025	-0.28263372753517013	0.07030931926433631	0.14299928740902648	-0.1326488553222267	0.4048795848446198	0.6812052423301684	-0.20002499953071276	0.06500683150688649	0.12161113404217122	4.436369624954517	4.545767920324667	4.51383622318131	4.834463668272247	NA	NA
ENSMUSG00000002280	Narfl	nuclear prelamin A recognition factor-like	-0.08906939445104838	0.5183536172920036	0.9301456956208172	0.08701114761854402	0.5169882428636843	0.6854351211709392	0.13765837621251598	0.3368772937659451	0.4742325046680674	-0.13971662304502033	0.31818719713411947	0.6084024701263149	0.11233476191553	0.2526151143845813	0.3613730282651099	4.658622139486183	4.5551735422507	4.801587519290304	4.655447238695017	NA	NA
ENSMUSG00000002307	Daxx	Fas death domain-associated protein	-0.06995493373665128	0.6675715849691188	0.963417110433982	0.20849793138299175	0.1853673955300881	0.35596558164325187	0.1585138978374874	0.3468884345804527	0.483976626390429	-0.019970900191146928	0.9026842039781126	0.9660129213254185	0.18350591461023957	0.11156768265403892	0.18847197081796835	4.614998100405484	4.4089753070970366	4.656390223713654	4.475318207805364	NA	NA
ENSMUSG00000002308	Cd320	CD320 antigen	-0.008309505358839526	0.9626926474883809	0.9933737784861375	0.1870609546926313	0.26919198313265097	0.45611555984461016	0.3777498696698074	0.03603935886777758	0.08382911062482855	-0.1989984203360156	0.248260616842607	0.5453212816597326	0.28240541218121934	0.022290958804090627	0.05001337050819095	4.130438780786857	3.96520841002867	4.342850136942913	3.98251838880792	NA	NA
ENSMUSG00000002319	Ipo4	importin 4	0.001192400394522416	0.9934108808367944	0.9996622877559748	0.04993226563464007	0.7223308042712135	0.8353519594663118	0.02891836031870724	0.8503404652775283	0.9034088172619489	0.02220630571045525	0.8817274818646273	0.9549576510889971	0.039425312976673656	0.7045588192667799	0.7831959336235286	4.717439769094956	4.66411699213738	4.688473825597036	4.667784492924503	NA	NA
ENSMUSG00000002320	Tm9sf1	transmembrane 9 superfamily member 1	0.005160859547921901	0.970094399795968	0.9951704380962629	0.08798920789122357	0.5070309744720206	0.6775418203657259	0.3433209707054637	0.014900245756381998	0.041354692136398495	-0.25017090326631825	0.06616780091480776	0.27722562920324045	0.21565508929834362	0.02578084691482125	0.056317572693333845	4.713263840895126	4.613531333527794	4.97289517722145	4.619786103073824	NA	NA
ENSMUSG00000002324	Rec8	REC8 meiotic recombination protein	-0.009430105775063598	0.9637527399628982	0.9940200635578184	-0.3692211188688582	0.08035841412791296	0.19787491397300233	-0.24107315305320265	0.2951222000549979	0.4290096131959361	-0.13757807159071916	0.558841214001898	0.7913333570201544	-0.30514713596103044	0.05057883103895206	0.09854796440917163	3.02689704266444	3.3699957189554466	3.0641418433769965	3.3936823646409766	NA	NA
ENSMUSG00000002325	Irf9	interferon regulatory factor 9	0.3029668798638457	0.10946481833782463	0.7752141960845456	-0.49928034483807904	0.008035212331617697	0.03558144253645682	-0.5540765225997771	0.013484345445291377	0.038183687529863924	0.3577630576255438	0.1107049385843522	0.3655375542604372	-0.5266784337189281	3.198884719717091e-4	0.0013007601036717023	3.57026957609593	4.064136684845787	3.160053433514303	3.75272992915466	NA	NA
ENSMUSG00000002329	Mdp1	magnesium-dependent phosphatase 1	0.10580833970637049	0.5306406239646851	0.9340596346223192	-0.19233382981949243	0.24712361870664168	0.43198192274820524	0.224147882096697	0.2012867513104715	0.322576348899958	-0.31067337220981894	0.07257931721680921	0.2908441149306842	0.01590702613860228	0.8952368199629385	0.929650365791008	4.382097825353793	4.595147208669274	4.711071588277503	4.497427687575613	NA	NA
ENSMUSG00000002332	Dhrs1	dehydrogenase/reductase (SDR family) member 1	0.05677739259694288	0.6714591292214261	0.963417110433982	0.8076562318229371	5.7381961087697114e-11	3.108547078923704e-9	0.9156444417493239	1.8360450737285002e-12	9.58795970258311e-11	-0.051210817329443964	0.6691782575207442	0.8535390298137924	0.8616503367861306	6.55557133497365e-22	4.392990663950839e-20	5.99120805552516	5.207132605964273	6.053525276082157	5.154009971388923	NA	NA
ENSMUSG00000002341	Ncan	neurocan	-0.059524455441578514	0.5290134841742489	0.9330490366248537	0.6931688113977793	1.4960208710295442e-13	1.259988148651853e-11	0.796543502058374	3.652113337435634e-17	4.866545967918542e-15	-0.16289914610217313	0.08006597949870982	0.30755629566883463	0.7448561567280766	4.936330238743213e-29	6.654287960203496e-27	9.268176141660586	8.583856207343496	9.43968408823965	8.644662573976623	NA	NA
ENSMUSG00000002342	Tmem161a	transmembrane protein 161A	-0.016242194114955796	0.9119403333795042	0.9900412383508128	-0.1555429963304454	0.2868977023374467	0.47480443443226544	-0.3394594973046836	0.0376219729839127	0.08685084828020309	0.16767430685928242	0.3032004351922785	0.5974847263613947	-0.2475012468175645	0.023934414954902897	0.052972827906107155	4.400726580950764	4.55644173512284	4.194524146693543	4.54048124375971	NA	NA
ENSMUSG00000002343	Armc6	armadillo repeat containing 6	0.014183707072525836	0.9271951721882863	0.992041821377082	0.08116117678319615	0.5881258213670044	0.7419377295358557	-0.15943895366881738	0.3456566587189211	0.48288742438267107	0.25478383752453937	0.12005449156374476	0.37923480128024334	-0.03913888844281061	0.7291950653868646	0.8028070648651399	4.489850010743534	4.41961037409481	4.242203613130107	4.3958802966779205	NA	NA
ENSMUSG00000002345	Borcs8	BLOC-1 related complex subunit 8	-0.31322560991213205	0.10003919225276181	0.7651361434078519	-0.14848653457598895	0.4448973081392751	0.623889499607913	-0.4481629332046704	0.029065305091158754	0.07069872266675901	-0.013549211283450624	0.9487375939076969	0.9808110638717761	-0.29832473389032965	0.035001765705810546	0.07308635983924022	3.882287963146063	4.032400976601747	3.91520076362111	4.317813372418433	NA	NA
ENSMUSG00000002346	Slc25a42	solute carrier family 25, member 42	0.2025651218168701	0.12495044049640326	0.7941506163920368	-0.6277861979182527	2.8698079179779273e-6	4.725807271749732e-5	-0.3394502135066	0.020632144949468526	0.05367784030502438	-0.0857708625947826	0.5657167250481941	0.7961099773590331	-0.48361820571242636	1.1140039614163024e-6	8.413451416742146e-6	4.747033974968147	5.38076212779109	4.83228448055503	5.168009856529173	NA	NA
ENSMUSG00000002365	Snx9	sorting nexin 9	-0.10136695594091855	0.5971686813609854	0.9536303955538906	0.19888350543134825	0.2859187642213766	0.4737428246249412	0.028822822653462903	0.8847002924719362	0.9259958911725493	0.06869372683696683	0.7228675444886735	0.8807173555230722	0.11385316404240559	0.40366028867703607	0.5193822116129722	4.27719353498941	4.07675366750535	4.165404356344253	4.188439285120744	NA	NA
ENSMUSG00000002372	Ranbp3	RAN binding protein 3	-0.07072611600057657	0.4696400632715951	0.9247675646279584	0.10240882661288651	0.2842560207008398	0.47236712771504924	0.009406296883734596	0.9266671686687028	0.9537333528388026	0.022276413728575344	0.8238478902702595	0.9312511947141777	0.055907561748310554	0.42441144221525695	0.5395549785723734	6.18271453093441	6.088893966310646	6.17671441767303	6.15629133243068	NA	NA
ENSMUSG00000002379	Ndufa11	NADH:ubiquinone oxidoreductase subunit A11	0.10549120523958629	0.4853353990205643	0.9262118803087375	-0.20378597473666094	0.17291807860249983	0.3390223719328227	0.18561026695701652	0.2364191233371783	0.363020781039458	-0.28390503645409115	0.06740040470188988	0.2797166203303721	-0.009087853889822209	0.9330473159940941	0.9552960818086665	4.98534188347039	5.214724866544146	5.304871332240893	5.1112872799597735	NA	NA
ENSMUSG00000002393	Nr2f6	nuclear receptor subfamily 2, group F, member 6	-0.1667217834578324	0.3748742055797197	0.8998750695136879	0.4912419024382723	0.006004344338595656	0.02830759004365166	0.5862165298259381	0.0013683400592796617	0.005843431458630817	-0.26169641084549816	0.1337777551905288	0.4009064672887186	0.5387292161321052	2.548263605345909e-5	1.3987698852639736e-4	4.41275725674116	3.9555252365665967	4.665235437448214	4.099548692187663	NA	NA
ENSMUSG00000002395	Use1	unconventional SNARE in the ER 1 homolog (S. cerevisiae)	0.14037881789772017	0.24572269514470862	0.8661936550251523	-0.5211093642597809	2.1260746528773653e-5	2.670377405287898e-4	0.009851624214120185	0.9392921608138718	0.96087164835038	-0.390582170576181	0.002931621413175958	0.04926377927706599	-0.2556288700228304	0.0040904476923437	0.01185514002433513	4.916857198568256	5.4469582055743	5.3094980035828465	5.295786794861813	NA	NA
ENSMUSG00000002396	Ocel1	occludin/ELL domain containing 1	-0.024440445053990355	0.8810993513122927	0.9896534707222454	-0.1186724064073664	0.46307010881185695	0.6406171564983123	0.027809680336334023	0.873417609253583	0.9182488749502845	-0.1709225317976908	0.32395195975849383	0.6139570164263886	-0.04543136303551619	0.7023742196157428	0.7815918917263684	3.8614054978622234	3.9725280294442635	4.00778843742412	3.983820820693167	NA	NA
ENSMUSG00000002409	Dyrk1b	dual-specificity tyrosine-(Y)-phosphorylation regulated kinase 1b	-0.1325349703911677	0.23817176080036587	0.8628775002886644	-0.05940273140445595	0.5952118483630332	0.7467039236092029	-0.09891206465312914	0.40460314969739253	0.5403875938297087	-0.09302563714249452	0.43177723985501654	0.7029285375872294	-0.07915739802879256	0.3316165932753211	0.44557616664821487	5.406470796095343	5.464970540452606	5.51496558403496	5.5992510033563905	NA	NA
ENSMUSG00000002413	Braf	Braf transforming gene	-0.09923701980225871	0.28722665422745874	0.8795717905948771	-0.06791758679646075	0.4649751191832779	0.6418096472970223	-0.5369445499480906	2.9381835066201205e-8	5.648816151284753e-7	0.3697899433493711	1.271490229712472e-4	0.011044138265518066	-0.3024310683722757	6.5910775207223015e-6	4.205303340546706e-5	7.797552483074747	7.8658749998017905	7.418105618806517	7.968280788866197	NA	NA
ENSMUSG00000002416	Ndufb2	NADH:ubiquinone oxidoreductase subunit B2	0.025455152866041553	0.8828174453574731	0.9896604400918233	-0.4904324956314845	0.005563211952351398	0.026683622740426047	-0.3125513590616152	0.10255808916934425	0.1912734761486821	-0.15242598370382773	0.4382231204795828	0.7081158591132769	-0.40149192734654987	0.0020508470660846297	0.006586002780365405	3.7522977075060564	4.234023879135407	3.9359282005806366	4.182993217899657	NA	NA
ENSMUSG00000002428	Hltf	helicase-like transcription factor	-0.4170348243063614	0.00178139888690972	0.308235183521558	0.04717296680952984	0.727232198432318	0.8382435556940478	-0.5790055031154772	6.428626448061222e-5	4.430860072079295e-4	0.20914364561864554	0.15513534827650236	0.4305339269662438	-0.26591626815297364	0.007465896658681609	0.019855962368455125	4.81057222163895	4.767313544632667	4.557921140730337	5.18518703144501	NA	NA
ENSMUSG00000002455	Prpf6	pre-mRNA splicing factor 6	-0.16760908297515528	0.08955675135444878	0.749337037403994	0.4030741241560243	1.8514834275815057e-5	2.3665101847797568e-4	0.022948219631725816	0.8235691793113601	0.8867057590085611	0.2125168215491432	0.03087479737188778	0.18593845502976367	0.21301117189387506	0.002295655970535423	0.007237840540227674	6.03294323214082	5.628411359111907	5.839922947404666	5.795390940671616	NA	NA
ENSMUSG00000002458	Rgs19	regulator of G-protein signaling 19	0.0019579897801898284	0.9927214203694039	0.9996622877559748	-0.6499089158955754	0.003396823862287685	0.01805565292778594	-0.27508699465771225	0.2360738002147259	0.36273075757313683	-0.3728639314576733	0.1210930802392205	0.3812256799361514	-0.4624979552766438	0.0039456683521075855	0.011495886706706017	3.2935299843356667	3.934912797849617	3.68320409179126	3.8893921787370065	NA	NA
ENSMUSG00000002459	Rgs20	regulator of G-protein signaling 20	-0.01808684705862666	0.9151979847604945	0.9901643792949909	0.8058824531411735	2.0806230532118089e-7	4.814503603968962e-6	0.8167801185210186	6.824748838907558e-7	9.157327927020291e-6	-0.028984512438471874	0.8476878517388552	0.9404575009152125	0.811331285831096	7.262221589563554e-13	1.6540458720591413e-11	5.099381522856876	4.3170647955037	5.1467137000238505	4.3504097070659835	NA	NA
ENSMUSG00000002475	Abhd3	abhydrolase domain containing 3	-0.20135090544572345	0.17059577043313223	0.8201553259334161	1.0160194780828196	2.3873336917519033e-13	1.9219694089222092e-11	1.067755298619646	2.7232458846716526e-14	2.162369146643731e-12	-0.2530867259825497	0.05523486948591481	0.2517858322024926	1.0418873883512327	4.4476770268745505e-26	4.3329344346686276e-24	6.092446942067133	5.106901956611536	6.3656770138666	5.304570952671783	NA	NA
ENSMUSG00000002477	Snrpd1	small nuclear ribonucleoprotein D1	0.07820080854139962	0.6238090846223824	0.9549025187397588	-0.06816969329019348	0.6623470420170251	0.7962863484500023	0.20278299381148807	0.22174052185313434	0.3463537954518171	-0.19275187856028192	0.2364253742538558	0.5316158663148697	0.06730665026064729	0.5545246885699122	0.6581964487141386	4.601216115975664	4.6832197315848765	4.8159476854800465	4.585748142862234	NA	NA
ENSMUSG00000002486	Tchp	trichoplein, keratin filament binding	-0.1022131250192744	0.6069442823305592	0.9549025187397588	-0.176232540478777	0.37821332642002625	0.5629255479762953	-3.909847113188747e-4	0.9986361146804408	0.999091853477277	-0.27805468078673257	0.19040259237316903	0.4757141817855639	-0.08831176259504794	0.5427044984988602	0.6473477982402805	3.2361993027610767	3.4116987319960903	3.3824028485893165	3.52037635939325	NA	NA
ENSMUSG00000002489	Tiam1	T cell lymphoma invasion and metastasis 1	0.10172253080114113	0.2327280589984907	0.8576215076329086	0.07640870797906199	0.3618749549501959	0.548465989376078	0.19655827016307204	0.023745711414131027	0.059896438734556356	-0.01842703138286891	0.829341647599878	0.9334313740235675	0.136483489071067	0.02376735121878941	0.0526533351193246	7.692148510283623	7.617606047445993	7.700349235942164	7.51390665730436	NA	NA
ENSMUSG00000002496	Tsc2	tuberous sclerosis 2	-0.03066907105728945	0.728752814577925	0.9752054558247624	0.07822074111163403	0.36929331296950857	0.5548493231279825	-0.03233320296328801	0.7233296331546307	0.8102773637222567	0.0798848730176326	0.3750252427797649	0.6562505271482969	0.02294376907417301	0.7162226563432151	0.7925553229166483	7.1913846429607835	7.120394025540824	7.11369187304093	7.148335773687506	NA	NA
ENSMUSG00000002504	Slc9a3r2	solute carrier family 9 (sodium/hydrogen exchanger), member 3 regulator 2	0.20029913561497475	0.09747776303959607	0.7628929481253119	-0.15862843061142187	0.18017538852915202	0.34917640909703435	0.20400184979586128	0.10583106409222769	0.19605297635365862	-0.16233114479230837	0.18951062853800046	0.47522070316184406	0.022686709592219707	0.7930132351045284	0.8521088548120119	5.61390789029554	5.774785541829633	5.77346726195475	5.55922263494138	NA	NA
ENSMUSG00000002524	Puf60	poly-U binding splicing factor 60	0.019977499377351358	0.8390449016909688	0.9859160293232719	0.0942350988390495	0.3285455604538284	0.5174335935798441	0.1960136027241719	0.05165623109995206	0.11195563416372112	-0.08180100450777103	0.4079603164317596	0.6832539653847716	0.1451243507816107	0.03739524462319424	0.0770599948689054	6.757395093498463	6.654678065437057	6.84102054432135	6.637076417429827	NA	NA
ENSMUSG00000002546	Golga2	golgi autoantigen, golgin subfamily a, 2	-0.07432350556001406	0.4648088086648918	0.9247675646279584	0.08447184220994058	0.39862535523261616	0.5836402807794543	0.10590151779341461	0.3088264406077873	0.44430689078755004	-0.09575318114348809	0.35027560324576584	0.6360570608509003	0.0951866800016776	0.1872935469733778	0.2847716546260906	6.6379509944204065	6.551733361696123	6.73725654386412	6.633329929559417	NA	NA
ENSMUSG00000002550	Uck1	uridine-cytidine kinase 1	0.023502267059078655	0.8526034688197853	0.987099423398143	0.24054208702605787	0.04437912221489132	0.12936564340891	0.2136206421400312	0.10519568468269523	0.19518783171038506	0.05042371194510531	0.687167195609876	0.8625302402236134	0.22708136458304454	0.010766314645689548	0.027139353269727967	5.154077741043054	4.91418967731412	5.110634606703223	4.886545949853737	NA	NA
ENSMUSG00000002578	Ikzf4	IKAROS family zinc finger 4	0.0024096663128642597	0.9898562552047463	0.999028518501669	-0.4791203386622504	0.013583749840999986	0.053040219571139385	-0.8806973788883041	6.655196266985202e-5	4.5464755641225365e-4	0.40398670653891805	0.07348409268828035	0.2923926386002539	-0.6799088587752773	3.8222202369048994e-6	2.5736225357667425e-5	3.8476308512923203	4.292250530116463	3.4368063156527566	4.3241677483141965	NA	NA
ENSMUSG00000002580	Mien1	migration and invasion enhancer 1	-0.0749829309907613	0.7624381357948636	0.9761989651743975	-0.25233458968559797	0.31239934998392893	0.5025875193399512	0.040960500724884615	0.8740010438512593	0.9185362593866107	-0.3682780214012439	0.15762848212641964	0.4345747903190447	-0.10568704448035668	0.5561977454244199	0.6597094805305197	3.0461590868342565	3.33172409015363	3.3925261428433564	3.4144745094371065	NA	NA
ENSMUSG00000002602	Axl	AXL receptor tyrosine kinase	-0.04862568146334782	0.7626656316034355	0.9761989651743975	1.0591470496160094	4.256475436801342e-12	2.78787117168576e-10	1.2565285143355729	7.02736866528683e-16	7.83348893621829e-14	-0.24600714618291122	0.09351249810935022	0.33430583630307487	1.1578377819757912	2.5926770681742584e-26	2.5911125216676015e-24	6.23424105541153	5.21189084499075	6.51453108951267	5.26975648836931	NA	NA
ENSMUSG00000002603	Tgfb1	transforming growth factor, beta 1	0.09330400860337774	0.6623374285613232	0.963417110433982	-0.12403801608828466	0.549934525617397	0.711856962425467	0.10257532115049534	0.6591197924580972	0.7622880839950839	-0.13330932863540224	0.5570103429736603	0.7900251471801453	-0.010731347468894663	0.9450024094915239	0.9631979016384066	2.8947369023260565	2.9908452921298267	3.01005550342054	2.9272296835524467	NA	NA
ENSMUSG00000002608	Ccdc97	coiled-coil domain containing 97	-0.01504938319446902	0.9017696136146033	0.9898993149850647	0.0539155064005494	0.650476569843134	0.7872403042271063	-0.07487478919708422	0.561785469318488	0.6828959783799132	0.1137409124031646	0.36767278187725677	0.6493648019961972	-0.010479641398267412	0.9049816339942915	0.9365695485534566	5.54043876547354	5.48539849079885	5.434343319411377	5.513362827788943	NA	NA
ENSMUSG00000002617	Zfp40	zinc finger protein 40	0.04350616695972774	0.8045679003478879	0.9814168071411604	-0.4116538388139717	0.02038968070990959	0.0729110328408334	-0.5360093869828589	0.006507281330126754	0.021046210040946898	0.16786171512861492	0.3997937423336938	0.6782977981669124	-0.4738316128984153	3.5211590491627224e-4	0.0014105320268466982	4.0771959311132635	4.498990891348816	3.91605842401133	4.468608413430603	NA	NA
ENSMUSG00000002625	Akap8l	A kinase (PRKA) anchor protein 8-like	-0.158184137301764	0.22642326062904944	0.8547459656374373	-0.5627716505459801	2.2319303955584915e-5	2.7942515200550316e-4	-0.8544382777648181	5.922078257533877e-10	1.8307907530557395e-8	0.13348248991707404	0.3386177720311127	0.6255929611405083	-0.7086049641553991	1.3426489983964576e-13	3.4059802709869003e-12	6.26403838876086	6.84822538830352	6.124285940405847	7.007616437886264	NA	NA
ENSMUSG00000002635	Pdcd2l	programmed cell death 2-like	0.15358240948265636	0.44916267258887665	0.9216934983054635	0.008038379229573834	0.9667629153811987	0.9841660061480715	0.04313887789861608	0.8459417731120092	0.90096490360014	0.11848191081361412	0.5763047198014741	0.8022455111261395	0.02558862856409496	0.8617611249078916	0.9050092146985405	3.43520192869548	3.40987780258767	3.28526088376525	3.29024550705043	NA	NA
ENSMUSG00000002658	Gtf2f1	general transcription factor IIF, polypeptide 1	-0.027170352945062842	0.8235560607143647	0.9834181723256875	0.07976544711777667	0.49978952480427674	0.6715414883004149	0.061357524344440674	0.6329525066010786	0.7413435450622655	-0.008762430171726855	0.9441861643837398	0.9790858939180996	0.07056148573110867	0.41892254318163324	0.5343348050505747	5.2274783669195	5.150481602014587	5.26530857806265	5.1840676996737765	NA	NA
ENSMUSG00000002660	Clpp	caseinolytic mitochondrial matrix peptidase proteolytic subunit	0.041583888367642166	0.7886144358852489	0.9790590378643198	0.33332249118841834	0.024620272956179773	0.08333513120612908	0.8837710308118869	5.652001240157401e-9	1.3537944292798502e-7	-0.5088646512558264	4.554387691736308e-4	0.02052645511872276	0.6085467610001526	9.52652815899785e-9	1.091314633866226e-7	5.223515732995657	4.91332393291789	5.754977433296253	4.872610819583674	NA	NA
ENSMUSG00000002661	Alkbh7	alkB homolog 7	0.07748297401285911	0.7079944228363863	0.9690502321545484	0.007331897921689987	0.9706026018057499	0.985999126783185	0.42456124600060385	0.043664658755488674	0.09772784589505754	-0.33974637406605473	0.09483869829722871	0.3359854770151231	0.21594657196114692	0.1360080933451666	0.2208940636243368	3.5572812796187234	3.5725248780645034	3.8813715467107235	3.50514335575803	NA	NA
ENSMUSG00000002679	Med6	mediator complex subunit 6	-0.09150164101766611	0.6119410657660554	0.9549025187397588	-0.3124609426009366	0.09082136987207573	0.21575658625552746	-0.6091173777410182	0.0039235043719036125	0.014051648496595175	0.2051547941224154	0.34512403194557567	0.6315742545138214	-0.4607891601709774	0.0010379769749852487	0.003672210288973744	3.3696694912610234	3.64540897114954	3.179172444087523	3.7653888638156334	NA	NA
ENSMUSG00000002688	Prkd1	protein kinase D1	-0.18477315158095103	0.2680682935352763	0.8762180856317099	0.4920008514736868	0.0015047989771370465	0.009379104592446117	0.3876746559464795	0.01879924913400156	0.049974706537601485	-0.08044695605374375	0.6015582623549054	0.8184326881211615	0.43983775371008316	1.0367903389461114e-4	4.8193706493192734e-4	4.203262207393187	3.719299598756937	4.26973184607141	3.8979003630179165	NA	NA
ENSMUSG00000002718	Cse1l	chromosome segregation 1-like (S. cerevisiae)	-0.09674507251635311	0.3328649624240683	0.8953740058709049	0.06375768053486057	0.5169178526300157	0.6854351211709392	-0.12943165052883673	0.21754873368797428	0.34197186029080484	0.09644425854734417	0.3515349338129182	0.6365691645048331	-0.03283698499698808	0.6481376223906106	0.7381726551109489	6.235885055725167	6.170624421871887	6.134933550000257	6.26912586873275	NA	NA
ENSMUSG00000002728	Naa20	N(alpha)-acetyltransferase 20, NatB catalytic subunit	-0.0630652068020293	0.5502636511753032	0.9378719119289562	-0.33219652996367594	0.0020197196645163197	0.011873534518629663	-0.37859328905818773	0.0013286464624506426	0.005709043157594625	-0.016668447707517495	0.8900697121181357	0.9593939564226547	-0.35539490951093183	8.49506463737947e-6	5.2356876311079316e-5	5.08768752417078	5.412505348051507	5.117948166538973	5.480825325185693	NA	NA
ENSMUSG00000002731	Prkra	protein kinase, interferon inducible double stranded RNA dependent activator	0.001447727148893385	0.9937021856632149	0.9996622877559748	0.42502488019016604	0.012078214661156434	0.048669705445528864	0.3126325121423536	0.09795309268796343	0.1845855337339987	0.11384009519670585	0.5148264751785089	0.7633179852595541	0.3688286961662598	0.0036760698418890256	0.010819161634176054	4.07231928689679	3.66049463372129	3.91141383017422	3.6561334942206067	NA	NA
ENSMUSG00000002733	Plekha3	pleckstrin homology domain-containing, family A (phosphoinositide binding specific) member 3	0.27791190419409795	0.022736446796072483	0.6401547080484734	-0.5453331228710678	8.281903573722064e-6	1.1746365184640344e-4	-0.13649334706814412	0.30952530801880973	0.44492583953652337	-0.13092787160882577	0.3321671748110232	0.6207061774790382	-0.34091323496960596	1.7257487881523642e-4	7.558219003041314e-4	5.034854634516737	5.5773944693265936	5.18312591068387	5.2851565339313895	NA	NA
ENSMUSG00000002741	Ykt6	YKT6 v-SNARE homolog (S. cerevisiae)	0.17353317133836632	0.11523735394933796	0.7832771818836308	0.06533027812779293	0.5403166739107974	0.7045204364692245	0.3686441551998202	0.001103613015686004	0.0048863710056895465	-0.12978070573366093	0.2362285122947893	0.5314568490264879	0.21698721666380658	0.00521670905449945	0.014590424142053589	6.193064582233046	6.1316583190396035	6.3268814069917365	5.942457012205376	NA	NA
ENSMUSG00000002748	Baz1b	bromodomain adjacent to zinc finger domain, 1B	-0.1239571241054631	0.15175832514547508	0.8054892025284536	0.02609094803644307	0.7612625532361009	0.8607366379603691	-0.14404102850393616	0.10596579064701626	0.19623984200812453	0.04617485243491612	0.6019666777536523	0.8187356417278857	-0.05897504023374654	0.3405679784316119	0.4543388462551987	7.35769056178972	7.335600008770624	7.305244032209614	7.45591758928522	NA	NA
ENSMUSG00000002763	Pex6	peroxisomal biogenesis factor 6	-0.18346102382373156	0.093322386197623175	0.7547377388206943	0.33280103435947733	0.0015791661034856306	0.009758674113917332	0.3974745757529376	2.44862989892276e-4	0.001368706191813479	-0.2481345652171918	0.01767582670034905	0.13490181628515244	0.36513780505620747	1.3464217637466947e-6	9.986607490157026e-6	5.702304992082917	5.373905927234303	5.9272024162024195	5.535581358417663	NA	NA
ENSMUSG00000002767	Mrpl2	mitochondrial ribosomal protein L2	0.15735517852093084	0.30099601845094004	0.8800269958760502	-0.3256279402196219	0.031012897744569164	0.09871843040988203	0.003082613844938574	0.9851595923275803	0.9917436221198455	-0.17135537554362962	0.2976764464383555	0.59383167071951	-0.16127266318734165	0.14928044792846787	0.23791699654038054	4.20807340346979	4.52832148590639	4.39532522844159	4.374727424480393	NA	NA
ENSMUSG00000002768	Mea1	male enhanced antigen 1	0.03614568759749692	0.8012722476102268	0.9814168071411604	0.1669561049457195	0.2235731475069995	0.4026096290057284	0.3846323922323869	0.008719583905992137	0.02682753084452411	-0.18153059968917049	0.19631154768438924	0.48349393728888856	0.2757942485890532	0.005996395145305077	0.016476939777085035	4.837936798527816	4.650671128588064	5.036998444978267	4.640089577361227	NA	NA
ENSMUSG00000002771	Grin2d	glutamate receptor, ionotropic, NMDA2D (epsilon 4)	-0.0873087216042122	0.5016512736730927	0.92895376727479	0.01816888697282668	0.8872876048811226	0.9393904295330461	-0.2498578634745029	0.07205540752860994	0.14578330531922773	0.18071802884311738	0.1880459724335696	0.47371076888795577	-0.11584448825083811	0.22051724708866569	0.3240329838936086	5.350088797020494	5.3209612599961496	5.17664248904725	5.419119472575597	NA	NA
ENSMUSG00000002778	Kdelr1	KDEL (Lys-Asp-Glu-Leu) endoplasmic reticulum protein retention receptor 1	0.026769235950568602	0.7895312911701303	0.9790590378643198	-0.2311369594093859	0.02081786178536671	0.07384142635598245	0.05743366283801099	0.5928858087808636	0.7090287993807047	-0.26180138629682825	0.014795738498353311	0.12269456109542914	-0.08685164828568745	0.2360876749057223	0.3421205518977548	5.187394742937067	5.40704405789716	5.4503552674085105	5.391431023872141	NA	NA
ENSMUSG00000002781	Tmem143	transmembrane protein 143	-0.08031113701542332	0.6580761794542191	0.963301596396983	0.1976338658253406	0.25757120887565826	0.4432274045562574	0.15932564930840054	0.3943566058329075	0.5305531079750373	-0.042002920498483254	0.8159821550737291	0.9277835547047607	0.17847975756687057	0.16305778763647144	0.25496748476795433	4.14998711897689	3.97233497043012	4.174261917400023	4.058161600836397	NA	NA
ENSMUSG00000002797	Ggct	gamma-glutamyl cyclotransferase	0.01993460834263028	0.9288502128452805	0.992041821377082	-0.6168049023603043	0.007137153391752611	0.03242202949474452	-0.3271146694400292	0.17505267343836822	0.28958128469905864	-0.2697556245776448	0.27698950664808986	0.5747123683235514	-0.47195978590016674	0.004540227548460842	0.01298023624397202	3.4392504827513433	4.063514134599116	3.71560667332378	4.027116762224747	NA	NA
ENSMUSG00000002799	Jag2	jagged 2	-0.006891367246049519	0.9460885069327852	0.9931444337824874	-0.042504382226832414	0.6709342203870076	0.8021182238781662	0.012855941008826956	0.9048955091984232	0.9395838457803242	-0.062251690481708886	0.556535368569626	0.7898515956801474	-0.014824220609002728	0.8400790202030144	0.8886331218987555	5.719290260525377	5.7683724829344065	5.7701671872505464	5.7728527122241635	NA	NA
ENSMUSG00000002803	Btbd6	BTB (POZ) domain containing 6	-0.019702866041625463	0.8765335651636289	0.9896429315292121	0.048617498204935716	0.6943072919401672	0.8166704987279177	0.2520406048054277	0.0525515554693216	0.11332406669565576	-0.2231259726421175	0.07914711626703919	0.30554529433359484	0.15032905150518172	0.09377913382237657	0.16331403010407264	5.396596414099957	5.353794592906377	5.636516088037797	5.38255287308323	NA	NA
ENSMUSG00000002808	Epdr1	ependymin related protein 1 (zebrafish)	0.07491965748966821	0.5149491672414827	0.9301456956208172	0.308448159353737	0.005512601778215886	0.02648470468912423	0.5246469514181248	5.846258603021091e-6	5.8176545909719746e-5	-0.14127913457471958	0.2065937979565974	0.49756511963904587	0.41654755538593086	2.0810069456404942e-7	1.8374039239002475e-6	6.4796447328610105	6.180496342428703	6.632906378667803	6.10403956412142	NA	NA
ENSMUSG00000002812	Flii	flightless I actin binding protein	-0.0017173751039944389	0.9873006305032642	0.9981771377413051	0.3521516166563256	6.069630002545324e-4	0.004475846573488167	0.27124465701388245	0.013961433531611151	0.03921853620837608	0.07918958453844871	0.45245199508966955	0.7185034866272482	0.31169813683510406	3.5595941375613875e-5	1.8697520466167506e-4	6.13155779015698	5.774220402959253	6.04755674102896	5.785588618471493	NA	NA
ENSMUSG00000002814	Top3a	topoisomerase (DNA) III alpha	-0.4149935339533291	0.06420968585575579	0.7178234215291966	0.2567784730585032	0.24882718578673124	0.43365206927624406	-0.06368433491639536	0.7821034370651107	0.8556124512499601	-0.09453072597843051	0.6800230105209026	0.8596929741494093	0.09654706907105394	0.5474084166227555	0.6514840133361672	3.09167324767458	2.837843713979593	3.2039154045626965	3.2060305412363768	NA	NA
ENSMUSG00000002820	Atg4d	autophagy related 4D, cysteine peptidase	0.11948051417496668	0.42574505093176235	0.9171901234537393	-0.22857424907995913	0.12365944673949963	0.26816011336532347	-0.0769720576410816	0.6308484089271238	0.7398508451888868	-0.03212167726391084	0.8397393987110942	0.93843752914288	-0.15277315336052036	0.16168988093458447	0.253375343292057	4.786829940212203	5.032397040815907	4.8312354094833205	4.891343738077917	NA	NA
ENSMUSG00000002825	Qtrt1	queuine tRNA-ribosyltransferase catalytic subunit 1	0.03256821161896839	0.8647879427445521	0.98817652155614355	-0.5703586379593267	0.004502280367261224	0.022488124212692535	-0.3720604612386271	0.09399661605801175	0.17849349221302707	-0.1657299651017312	0.47865074020868487	0.7390780542407144	-0.47120954959897693	0.0016210225352556215	0.005389307212853003	2.8585932985921167	3.4062009271696034	3.0495190054091568	3.3713645524807165	NA	NA
ENSMUSG00000002831	Plin4	perilipin 4	-0.4867862573935464	0.05631357307419952	0.7166767815887539	-0.31039478791520597	0.25068548466761253	0.4355157835683549	-0.9695609535335237	7.37397167873352e-4	0.0034949490462615578	0.1723799082247713	0.5720040175005531	0.7999244777064615	-0.6399778707243649	0.001216236212503954	0.004210160170665374	2.646550451969247	2.9937728115437867	2.39442881521196	3.39350447679817	NA	NA
ENSMUSG00000002833	Hdgfl2	HDGF like 2	0.0750771266868333	0.47953162760496054	0.9260206407749461	0.022881314407435363	0.8247645736787426	0.9010928001750695	0.0687761788327228	0.5378885381912636	0.6637298374934878	0.029182262261545876	0.7886798229138889	0.9164506836566025	0.04582874662007908	0.5468124132765204	0.6510420362652461	5.957881241212137	5.92034342216593	5.922875033827476	5.8448193946629665	NA	NA
ENSMUSG00000002844	Adprh	ADP-ribosylarginine hydrolase	0.03253208603318213	0.749185020442906	0.9761989651743975	0.3898017879647933	4.7673320252973936e-5	5.268606307842964e-4	0.3823024324575959	2.2074796745302192e-4	0.0012587954681175027	0.04003144154037957	0.6822551414893097	0.8604411323202511	0.3860521102111946	4.431459578663987e-8	4.432606634637757e-7	6.182131678859204	5.799050025435873	6.13966804396901	5.753871914101317	NA	NA
ENSMUSG00000002845	Tmem39a	transmembrane protein 39a	-0.25368867163515507	0.16393383120038643	0.8135579802273235	-0.7105182609504562	3.821008766119043e-4	0.0030236829095985026	-1.2368722728410428	5.149682392670799e-8	9.29910716171847e-7	0.2726653402554315	0.27645696913318035	0.5744695542500377	-0.9736952668957496	1.3655307332540036e-10	2.204818633790204e-9	3.01076217118238	3.68107377846784	2.7691723424228436	3.9502102358585898	NA	NA
ENSMUSG00000002846	Timmdc1	translocase of inner mitochondrial membrane domain containing 1	0.18619047048243456	0.2692317745817928	0.8772354646485293	0.00765126663076469	0.9621845036983696	0.9815325792137757	0.26265690085879956	0.1362879444625231	0.23931862398734657	-0.06881516374560034	0.6844631921265387	0.8617486735798179	0.13515408374478213	0.25786506359716316	0.36725180372013666	4.425930023716857	4.409508233159774	4.470758966469013	4.253542484789946	NA	NA
ENSMUSG00000002871	Tpra1	transmembrane protein, adipocyte asscociated 1	0.018079677141091786	0.8802599327223868	0.9896534707222454	-0.15825941369810595	0.18233968137075224	0.3519586956595289	-0.2644523463862795	0.05042229611626126	0.10979445508561549	0.12427260982926537	0.3546369878830745	0.6384375278552812	-0.21135588004219275	0.01880920814540806	0.0433681682636666	4.71086237746272	4.860374115826507	4.599667904342823	4.851032404943397	NA	NA
ENSMUSG00000002881	Nab1	Ngfi-A binding protein 1	0.2684313246783287	0.005612667400190069	0.4633954297784811	-0.4713612519277074	1.0160922067792313e-6	1.9310749103592836e-5	-0.250307253528292	0.022309375270349978	0.05701277026673129	0.04737732627891327	0.6649736991636	0.851634534599545	-0.3608342527279997	7.431658668687569e-7	5.864888968420353e-6	5.522433432455337	5.988423388955926	5.4688434914463535	5.73099982363644	NA	NA
ENSMUSG00000002885	Adgre5	adhesion G protein-coupled receptor E5	0.06470157863807212	0.807016529078861	0.9814168071411604	-0.1992771003331927	0.4466499314804051	0.6255905105294596	0.3720472766752289	0.16930751897659643	0.2821710850338819	-0.5066227983703495	0.058870595731177505	0.25963557027001094	0.0863850881710181	0.6464518011117552	0.7366144810584409	2.6731079275680933	2.8807351851972265	3.152569314303417	2.80650245944674	NA	NA
ENSMUSG00000002897	Il17ra	interleukin 17 receptor A	0.22296530989870006	0.1573392267616301	0.8085455863236969	-0.10114339413438894	0.5024744095632827	0.673509750267908	0.12135439233881744	0.4788044688213212	0.6108352527143633	4.6752342549368815e-4	0.9977168465449412	0.9989959855250088	0.01010549910221425	0.9293629080719711	0.9536042719080587	4.202077708161483	4.279511320355336	4.211871999676263	4.0849085583237965	NA	NA
ENSMUSG00000002900	Lamb1	laminin B1	-0.16597807191802605	0.16749076185999243	0.8166475512993042	0.21855734345453773	0.06093708713051277	0.16173160510623502	0.12323677915358659	0.3185601391149958	0.45475528786604436	-0.07065750761707489	0.5564263283961708	0.7898515956801474	0.17089706130406215	0.04434193198382605	0.08852350912493463	5.24411997336527	5.041251594444416	5.30831095092519	5.1965995799865095	NA	NA
ENSMUSG00000002908	Kcnn1	potassium intermediate/small conductance calcium-activated channel, subfamily N, member 1	0.12752788152242656	0.4643370060634232	0.9247675646279584	0.2146408864774449	0.18645337864488384	0.35703964627719587	0.35704224349394004	0.04883298827073596	0.10709815229334885	-0.014873475494068592	0.9302367629054906	0.9764989453905487	0.28584156498569246	0.018800280022508192	0.043356205749142125	4.137711238347197	3.902140916239413	4.17165597989226	3.78716646444508	NA	NA
ENSMUSG00000002910	Arrdc2	arrestin domain containing 2	0.07196569980983727	0.7006269614841087	0.9670628884167126	-0.3394030946257343	0.07114095175920664	0.1810619217880313	0.11787726237685986	0.5550314364280053	0.6778130667344218	-0.3853146571927569	0.05537236235981625	0.2518661117501537	-0.11076291612443724	0.4187068852455704	0.5342360687488331	3.3718028339944768	3.6749045539459666	3.75307717887771	3.6375359747144236	NA	NA
ENSMUSG00000002930	Ppp1r17	protein phosphatase 1, regulatory subunit 17	-0.06282638727082471	0.8008278521504164	0.9814168071411604	-0.27933582795091283	0.2641963504213731	0.4504821724422678	0.012089508486475352	0.9624077525296696	0.9770820111678036	-0.3542517237082129	0.1688076514353362	0.44772068247308455	-0.13362315973221875	0.4552663013563315	0.5697832485829593	3.8672100002967165	4.1558122294741	4.25999656514505	4.237069477355639	NA	NA
ENSMUSG00000002948	Map2k7	mitogen-activated protein kinase kinase 7	0.0985876065959969	0.36808689458766225	0.8998750695136879	-0.3405877307724019	0.0018988345330700602	0.011306208906975453	-0.053011589313029184	0.6589850750826629	0.7622083184109859	-0.1889885348633758	0.11723796148096283	0.375764359261488	-0.19679966004271554	0.01540895998491889	0.03673371850815642	4.899542487405847	5.238041308724116	5.06239942187253	5.149670380761983	NA	NA
ENSMUSG00000002949	Timm44	translocase of inner mitochondrial membrane 44	-0.007648287919163791	0.9567377269348483	0.9933241052942855	-0.19936561108625128	0.15603685326084427	0.31687053186251596	-0.2673131748192193	0.07650156395389009	0.15288443904799995	0.0602992758138042	0.6890682248736923	0.8630756758708222	-0.23333939295273526	0.023642699603308955	0.052397212101158615	5.121855326241216	5.313260375281863	5.078482148913717	5.336657624867083	NA	NA
ENSMUSG00000002957	Ap2a2	adaptor-related protein complex 2, alpha 2 subunit	0.02651246527420703	0.7136788756029062	0.9708139564064421	0.37764977930534355	7.908039206772636e-8	2.0193369718968095e-6	0.50157340553292	4.6597204522737225e-12	2.298729327796139e-10	-0.09741116095336941	0.16734303513367607	0.44581980842935187	0.4396115924191318	3.2395091713448675e-18	1.4389130200536799e-16	8.232002706583843	7.854985914882933	8.328753891664633	7.828216152085953	NA	NA
ENSMUSG00000002963	Pnkp	polynucleotide kinase 3'- phosphatase	-0.2198802753273158	0.15233286773199345	0.8058587892827977	-0.07884839154464264	0.6108877824289606	0.7574355146202075	-0.12661603322955683	0.43509227218110647	0.5695601525966087	-0.17211263364240162	0.2936551618313599	0.5900041488932598	-0.10273221238709973	0.3598288214216262	0.4744649143244896	4.204873605288056	4.290433245235917	4.376166835748913	4.484390028590833	NA	NA
ENSMUSG00000002968	Med25	mediator complex subunit 25	0.016032276531124424	0.8680303170092479	0.98817652155614355	-0.0956655400308756	0.31590297865594663	0.5055646550972548	0.2562040818199981	0.009436044613578418	0.028644164756536947	-0.3358373453197493	5.849727305617818e-4	0.02291077319392816	0.08026927089456123	0.24203374116454074	0.3492692062635681	6.3878798853363365	6.487391003118996	6.734195239851177	6.46546097204547	NA	NA
ENSMUSG00000002980	Bcam	basal cell adhesion molecule	0.22931712650434805	0.24074531100197255	0.8648448396962293	0.33133253599535367	0.05953132711443313	0.1592033852912626	0.816135406018375	2.2402253930620773e-5	1.813612638391666e-4	-0.25548574351867326	0.14269934101608278	0.412341341076632	0.5737339710068643	1.0592431761690946e-5	6.392402988718538e-5	3.849947271780347	3.53182030425408	4.09310764052924	3.2471830915211366	NA	NA
ENSMUSG00000002981	Clptm1	cleft lip and palate associated transmembrane protein 1	0.05414365716236187	0.5217414863786412	0.9304157402653627	0.202127462096836	0.014285644885784139	0.05531512396823498	0.4004562520209317	2.7543226316244662e-6	3.057218217541559e-5	-0.14418513276173386	0.08384359182173245	0.3168369854862234	0.30129185705888384	3.8795334645434306e-7	3.2543727535782917e-6	7.49156304672189	7.293464193787213	7.638756788499566	7.235752973711564	NA	NA
ENSMUSG00000002984	Tomm40	translocase of outer mitochondrial membrane 40	0.08918333576601448	0.3810959435314924	0.9045956743162554	0.047409113630866105	0.6262909698130836	0.7681539582144602	0.3618480226364145	5.72277798751627e-4	0.002808728736589243	-0.22525557323953396	0.0254586546276925	0.16661814973583916	0.20462856813364033	0.004243737379222614	0.012235177179141448	5.54348183686741	5.49284519509851	5.7814013143997665	5.412171560412114	NA	NA
ENSMUSG00000002985	Apoe	apolipoprotein E	0.011335577471371464	0.9404788072083765	0.9926916133865552	1.5730097585659595	3.2692163086930666e-24	1.403704617284397e-21	1.8630730451609645	9.945041513847119e-33	8.235204733573547e-30	-0.2787277091236336	0.06537627040729346	0.2755024001569441	1.718041401863462	6.1416115995224594e-55	3.747352803855993e-52	11.618731507180533	10.08500395022592	11.9338856226605	10.076503829627267	NA	NA
ENSMUSG00000002996	Hbp1	high mobility group box transcription factor 1	-0.3671438428552096	0.026192799563561492	0.6433328926702719	0.026319854589323465	0.8747590178143771	0.9307681249075496	-0.6839682883674597	1.819608296780037e-4	0.001065924816931146	0.34314430010157354	0.0639335101272454	0.2719930946440939	-0.3288242168890681	0.0080998758642162	0.021283286693984226	4.236803060099737	4.204011653614823	3.89655495312186	4.5763262211739635	NA	NA
ENSMUSG00000002997	Prkar2b	protein kinase, cAMP dependent regulatory, type II beta	-0.07468257443631914	0.4236609039263953	0.9167160847438646	-0.11012319275991342	0.23544975469911283	0.41742911855433784	-0.2483143703417612	0.013395898042172075	0.03798654388320694	0.06350860314552866	0.5256657323197219	0.771046787830103	-0.17921878155083731	0.00877904428729138	0.022855481792627207	6.01948826744528	6.1203597142250565	5.935275903756176	6.20599696739071	NA	NA
ENSMUSG00000003031	Cdkn1b	cyclin-dependent kinase inhibitor 1B	0.11985145096903009	0.26437052448829923	0.8753752250895506	-0.19584002066453043	0.06454600813613205	0.16845607211215194	-0.08704506263312949	0.4470467812965079	0.5804898449339624	0.011056492937629139	0.9221594392205906	0.9741748112706676	-0.14144254164882997	0.06969098056483343	0.12875339246025722	5.8970344610359735	6.096325291226913	5.873971263476523	5.975095483447786	NA	NA
ENSMUSG00000003032	Klf4	Kruppel-like factor 4 (gut)	0.27793778166236205	0.2568214228670112	0.8722918993578072	-0.22305539566411747	0.35039883255002174	0.537145718992722	0.045631457241992836	0.8626165204917697	0.9115224976812584	0.009250928756251726	0.9715344110359524	0.9891971216528892	-0.08871196921106232	0.6179545094723504	0.7143231257665728	3.2843907080741634	3.51467089682161	3.2363316082957634	3.2120271003368166	NA	NA
ENSMUSG00000003033	Ap1m1	adaptor-related protein complex AP-1, mu subunit 1	0.005755032783468391	0.9567446087675885	0.9933241052942855	-0.009512382489331353	0.9269211458170087	0.9623676198689398	-0.10144619478714852	0.3723634870905328	0.5091178093926815	0.09768884508128556	0.3805412563419326	0.6617091322591907	-0.055479288638239935	0.47106336171810054	0.5839767752444512	5.69733340424465	5.706864330092094	5.6065319388942	5.71218967590304	NA	NA
ENSMUSG00000003037	Rab8a	RAB8A, member RAS oncogene family	0.1645677010939166	0.195960315788487	0.8337341712620241	-0.039756524913418544	0.7460937288759513	0.8501922908954443	0.10520766468386958	0.4371465344055833	0.5717973342394141	0.019603511496628482	0.8810473708591398	0.9544885683926744	0.032725569885225514	0.7201424205533361	0.7955604232394535	5.197375908868707	5.244638677006767	5.190858416077443	5.08340335457414	NA	NA
ENSMUSG00000003038	Hmgn2	high mobility group nucleosomal binding domain 2	0.21188344200505047	0.10160029901205833	0.7651361434078519	-0.36475625064562117	0.004585150247811666	0.0227842463878614	0.038929496205108625	0.7754483655967627	0.85026603933868	-0.19180230484567934	0.15790324418259385	0.4350219367416375	-0.16291337722025628	0.08221228997679238	0.1469906042105111	5.3914862342505	5.767358972370607	5.590349564756896	5.54380799235948	NA	NA
ENSMUSG00000003039	Fam32a	family with sequence similarity 32, member A	0.04099805030530868	0.708812166252439	0.9695182453103002	-0.13983295623837966	0.1982242160087289	0.37154621442024155	0.024037812521518077	0.8335351016308418	0.8923420845143918	-0.12287271845458904	0.27834734106252856	0.5757743399323813	-0.05789757185843079	0.46287861337443126	0.5771296800225619	6.072963101374699	6.22555283944463	6.21537638822476	6.18351263218355	NA	NA
ENSMUSG00000003062	Stard3nl	STARD3 N-terminal like	0.03693270938944093	0.7453338814441055	0.976110978508918	-0.1594658734867002	0.1558352051954496	0.316683208922912	-0.2319040044276282	0.064822368383946255	0.13402513840705635	0.10937084033036897	0.3798680763342297	0.6613882089341424	-0.19568493895716418	0.020225838942131792	0.04606643435287502	5.154088663167257	5.312782830958853	5.061985870409327	5.2604754252065	NA	NA
ENSMUSG00000003068	Stk11	serine/threonine kinase 11	0.2186644007592785	0.1011367306136799	0.7651361434078519	-0.030397048377700756	0.8162302474453534	0.8947949118145929	0.46302217584372213	6.319984049158646e-4	0.003054817474249269	-0.27475482346214436	0.03870964896135798	0.20785593349190506	0.21631256373301067	0.021560410000481155	0.048637834819143425	6.2082547535297135	6.25847401363168	6.501644819808683	6.035523395840813	NA	NA
ENSMUSG00000003070	Efna2	ephrin A2	0.27968802076378907	0.14515154170769615	0.8009119088999507	-0.2042973624591099	0.26789927685401865	0.45478932736398275	0.21886272458173153	0.2919053127616266	0.4253466931681168	-0.14347206627705233	0.47407160224917955	0.7364212896790485	0.007282681061310818	0.9580536720518162	0.9723874945636548	3.52986968191157	3.7344863421898866	3.6753950699003366	3.48032469216871	NA	NA
ENSMUSG00000003072	Atp5d	ATP synthase, H+ transporting, mitochondrial F1 complex, delta subunit	0.15587955720022348	0.14035665452445925	0.8009119088999507	0.0683352304697427	0.5112333634687058	0.6803729058308697	0.46915708065700085	1.119878700360997e-5	9.963740424623974e-5	-0.2449422929870347	0.019741208781340582	0.14321641639679683	0.2687461555633718	3.110363447600326e-4	0.0012674321071364	7.300106419817913	7.24269140939044	7.556673512824797	7.083280880843513	NA	NA
ENSMUSG00000003099	Ppp5c	protein phosphatase 5, catalytic subunit	0.06839660666889413	0.4538277241366224	0.9226981420406635	0.13856802666226464	0.1176175105274385	0.25893273823482615	0.3899454300683497	2.657173307542095e-5	2.098406686262637e-4	-0.18298079673719095	0.04232572726778596	0.21769394685689558	0.26425672836530717	3.7767745975661626e-5	1.970483704301734e-4	6.72056900773836	6.58279034642176	6.907897531990576	6.506388630678846	NA	NA
ENSMUSG00000003119	Cdk12	cyclin-dependent kinase 12	-0.10680406748332939	0.24449123689190574	0.8661487027777803	-0.0021282571092433623	0.9812893203228543	0.9907757438166566	-0.2260968872606022	0.02065482899022442	0.053724799749533696	0.11716456266802945	0.22632743686477425	0.5210115122266339	-0.11411257218492278	0.08720662378486482	0.15399583026999628	6.288713897558393	6.28490993354428	6.165622038110826	6.3931079884661965	NA	NA
ENSMUSG00000003123	Lipe	lipase, hormone sensitive	-0.3037866369292073	0.101305862706839	0.7651361434078519	-0.13629416059064964	0.4748329934344257	0.649296873423602	-0.6087465650128724	0.0036023316755897246	0.013087380481075423	0.16866576749301543	0.43432966323138034	0.7050103312575459	-0.37252036280176104	0.008675839194016806	0.022617270918874933	3.410556263213367	3.548433408601207	3.2586267133035265	3.8392027138985934	NA	NA
ENSMUSG00000003131	Pafah1b2	platelet-activating factor acetylhydrolase, isoform 1b, subunit 2	0.10109060142120001	0.20759360915691438	0.8422982497099505	-0.18308691220219525	0.02154191688268994	0.07565448119388805	-0.30082374788731014	3.431167560787894e-4	0.0018213152716215228	0.2188274371063149	0.008757057859706435	0.09085953228222149	-0.24195533004475267	2.92392015731932e-5	1.5802800178929083e-4	7.701642508760304	7.8857985406052	7.47733963987992	7.78419404051823	NA	NA
ENSMUSG00000003134	Tbc1d8	TBC1 domain family, member 8	-0.0995675738911493	0.4296323452491398	0.9171901234537393	-0.10010781742904401	0.42569275075712426	0.6076158654921623	-0.1780561747334814	0.1874501019072742	0.30555526313428427	-0.02161921658671192	0.8726698133782489	0.9518983083202542	-0.1390819960812627	0.13171628882191297	0.21525048439701677	4.9445116845985	5.048415896218024	4.933606519410731	5.131079701105743	NA	NA
ENSMUSG00000003135	Cnot11	CCR4-NOT transcription complex, subunit 11	3.9591453699111843e-4	0.9976415354494091	0.999829761827073	0.1117662333411485	0.3811021157530102	0.566062373853254	0.12201956726101479	0.3765736784349026	0.5127402811547749	-0.009857419382875168	0.9411696919397975	0.9789809810577995	0.11689290030108165	0.21356357567924517	0.31640160164210723	5.068790255244217	4.9620646039861	5.047326333868477	4.949817792147287	NA	NA
ENSMUSG00000003153	Slc2a3	solute carrier family 2 (facilitated glucose transporter), member 3	0.06902829837632071	0.3928440896960954	0.9102378421519559	0.05013241524349396	0.5262497552533605	0.6933530415561097	0.022632068589638916	0.7874882984750776	0.860123595649291	0.09652864503017576	0.24090647357019337	0.5373924856839045	0.036382241916566437	0.5281854516912193	0.6346617922461669	7.306130310469284	7.255784004250144	7.204309881706837	7.188490458884679	NA	NA
ENSMUSG00000003154	Foxj2	forkhead box J2	-0.021707678882744816	0.8329790990356871	0.9848496131594677	-0.05224702333024778	0.6053684296205635	0.7538979701999347	-0.11850398326633854	0.28550635200088725	0.4181247017112539	0.04454928105334595	0.6836913974508422	0.8612035926238766	-0.08537550329829316	0.25545057903500235	0.36452961136789536	5.518148976990757	5.571536509644943	5.44429301098827	5.595235020554373	NA	NA
ENSMUSG00000003161	Sri	sorcin	0.10277191162639099	0.3246066018582548	0.8947133464913809	-0.08217654803043231	0.41938360526386154	0.6022402491729721	0.36794911931576735	5.864238108940468e-4	0.002867318110373127	-0.34735375571980864	8.969056487822697e-4	0.02754899717592011	0.1428862856426675	0.05287407389182755	0.10231499559805654	5.754080497886187	5.839734738092226	6.109994165925037	5.738830736987943	NA	NA
ENSMUSG00000003166	Dgcr2	DiGeorge syndrome critical region gene 2	0.232623527829456	0.0169878054957586	0.5966800268365794	0.02680969623485605	0.773708402736267	0.8695844107703394	0.24253973724850866	0.017874138609673577	0.048033122137678665	0.016893486815803375	0.8635114885007504	0.9475332405290298	0.13467471674168235	0.05172955130744926	0.10050288056096184	6.16631675224222	6.14523661775812	6.150286771816513	5.90318994339979	NA	NA
ENSMUSG00000003184	Irf3	interferon regulatory factor 3	-0.06161025440977801	0.7183076034966586	0.9730616156345369	-0.17443315134773096	0.3066309787072225	0.4960965904657513	-0.2655946748662411	0.15579124629277202	0.26493881740825964	0.02955126910873212	0.8748358083257395	0.9522977958610609	-0.22001391310698604	0.08234140451172828	0.1471987513499562	3.93528741440427	4.075698955310647	3.8684274268804866	4.1728342750192935	NA	NA
ENSMUSG00000003199	Mpnd	MPN domain containing	0.05758261836832478	0.6000205232383172	0.9542523787431715	-0.017009175974533434	0.8741459441543905	0.9305761185107299	0.45698271046119165	3.954284778980903e-5	2.9568842178633996e-4	-0.41640926806740025	1.3074170698855773e-4	0.011144769184693749	0.2199867672433291	0.00441077754372936	0.012660100040716632	5.92815301797896	5.9420553539813765	6.35615893723139	5.894378019235393	NA	NA
ENSMUSG00000003200	Sh3gl1	SH3-domain GRB2-like 1	-0.04367237605118717	0.6994827409383372	0.9670628884167126	-0.11160708313308619	0.3201775787158107	0.509655179191596	-0.27094708142265694	0.027313546969849088	0.06710022250931563	0.11566762223838356	0.343563648868194	0.6300116072965791	-0.19127708227787157	0.021528658065590126	0.048594574173361826	5.402030004064653	5.51667181705076	5.264849017230273	5.550324915145927	NA	NA
ENSMUSG00000003208	Yju2	YJU2 splicing factor	0.046812805887082434	0.8464799461786625	0.986210098889986	-0.11317186464245078	0.6326507269649106	0.7727947465948578	0.1968386632598209	0.4398303052845153	0.5741417328187576	-0.26319772201518926	0.2930701281270552	0.5897647644512158	0.041833399308685064	0.8098974684279504	0.864004909495282	2.779533325163807	2.8801475842407367	3.0715598899256564	2.8661294034328666	NA	NA
ENSMUSG00000003226	Ranbp2	RAN binding protein 2	-0.2868780351017667	0.011309502290102457	0.5722046169406344	0.4027676014554156	3.4896610570178595e-4	0.0028113718300214066	-0.2987048772307061	0.00927436009199948	0.028205051559955396	0.4145944435843551	2.8247559880740294e-4	0.016292236900369263	0.05203136211235476	0.5173225835554481	0.6249161937228623	8.11235858673247	7.7274309399801835	7.708077995684267	8.00990799948773	NA	NA
ENSMUSG00000003228	Grk5	G protein-coupled receptor kinase 5	-0.09825623235495347	0.3985976871414391	0.9102378421519559	-0.2672255505385731	0.02355221280155251	0.08054300973699065	-0.6299199393245465	1.872937601808003e-6	2.2201396337178097e-5	0.2644381564310199	0.049165441737550435	0.236268791558462	-0.4485727449315598	4.256153080817287e-7	3.5370310154777644e-6	5.046423505059657	5.309823664428453	4.752623966656404	5.391630944363286	NA	NA
ENSMUSG00000003233	Dvl3	dishevelled segment polarity protein 3	0.09294294059626484	0.3528442372556381	0.8985310920218758	0.13050012607900288	0.18036439402673926	0.34942587231817984	0.2156415069965394	0.0356826913860144	0.08321654420399616	0.0078015596787283335	0.9378682474123096	0.9788549851666144	0.17307081653777115	0.014446894903909586	0.034798016335138966	6.772557804216773	6.647789840974533	6.76226363006817	6.55789509653477	NA	NA
ENSMUSG00000003234	Abcf3	ATP-binding cassette, sub-family F (GCN20), member 3	0.03811359334879295	0.7288265306595313	0.9752054558247624	0.2199164715320499	0.03593715987955494	0.11050914973041921	0.21727886085508846	0.05690024263305632	0.1207255697007727	0.04075120402575439	0.7088589223702918	0.8727486710958786	0.21859766619356918	0.004786918744632136	0.013581681107812127	5.792623187520767	5.578213127282964	5.76405204397263	5.545758991752804	NA	NA
ENSMUSG00000003235	Eif2b5	eukaryotic translation initiation factor 2B, subunit 5 epsilon	-0.07977151338302939	0.5047035816031171	0.9292901680050266	0.44445211455683725	8.97842422330509e-5	8.957562136039236e-4	0.6300639219475223	8.056434400727451e-8	1.373503588347549e-6	-0.2653833207737144	0.01745357582787806	0.1339995394520466	0.5372580182521798	4.64553359258302e-11	8.098597133656384e-10	5.734286723017346	5.2897103095429365	6.003574482089847	5.3501282139297	NA	NA
ENSMUSG00000003269	Cyth2	cytohesin 2	0.34061072574430046	0.0025715671463949832	0.3646258369339761	-0.05796528063925143	0.5936074774599741	0.7459828169315426	0.3858041005369723	0.0010113433510586995	0.0045567444496010506	-0.10315865543192324	0.36162546054501826	0.6446753750727967	0.16391940994886042	0.040287998886060106	0.08183963046891446	6.014618278865947	6.071994405386111	6.127862266899717	5.744527557500203	NA	NA
ENSMUSG00000003273	Car11	carbonic anhydrase 11	0.16760701692702812	0.10187220499234731	0.7651361434078519	-0.6823760053080641	6.371851443197073e-11	3.373007935204734e-9	-0.3357194775195544	0.0024648702118149233	0.009566535107321862	-0.1790495108614816	0.11326093232887328	0.36989266826960654	-0.5090477414138093	2.2660897720921644e-11	4.1832450203605834e-10	5.848861732149733	6.529267644683864	6.022330644034053	6.3520134494116	NA	NA
ENSMUSG00000003279	Dlgap1	DLG associated protein 1	-0.06651703197479931	0.41504833523759344	0.9135397863079675	0.13627049086268117	0.0929222962490497	0.21904192363058825	-0.1211373381266073	0.14339760011224895	0.24878904191878212	0.19089079701448916	0.02035166067072548	0.14559123050222147	0.0075665763680369345	0.8961026858640879	0.9302873141597896	8.911047561592337	8.77768195767111	8.72038645753792	8.8434823103405	NA	NA
ENSMUSG00000003282	Plag1	pleiomorphic adenoma gene 1	-0.13225357046889338	0.6034242966762109	0.9549025187397588	0.005603723380913056	0.9821487438776519	0.9914585532817054	-0.6504926035040166	0.027873282722236964	0.0682583368396479	0.5238427564160363	0.07407474765556915	0.2929882461859479	-0.32244444006155176	0.09794010054378413	0.169490906941945	2.7653532131756666	2.77162946812745	2.20286737683404	2.8665921892865533	NA	NA
ENSMUSG00000003299	Mrpl4	mitochondrial ribosomal protein L4	0.0783381381611849	0.5027584909724093	0.92895376727479	-0.08446030253124052	0.4589695904136051	0.6366919303176886	0.19078441731700113	0.12014879567562843	0.2164881859290582	-0.19690658168705674	0.10111690564426107	0.34813980113993825	0.0531620573928803	0.5254848457819322	0.6323381583091073	5.14246448717621	5.228403841784023	5.342943240462127	5.127152980827907	NA	NA
ENSMUSG00000003308	Keap1	kelch-like ECH-associated protein 1	0.05873986060186271	0.5748590088703694	0.9492699582618488	0.22050443535209463	0.025693470711517088	0.08586463129392263	0.5614109637194262	8.47605708331675e-8	1.4324042240071586e-6	-0.28216666776546884	0.00447545412123413	0.06350543406054744	0.3909576995357604	5.607910514260037e-8	5.472433214799378e-7	5.68280177284652	5.465619933410693	5.97769330059385	5.401846568078323	NA	NA
ENSMUSG00000003316	Glg1	golgi apparatus protein 1	-0.05588035175694856	0.45239871445944685	0.9225790750129799	0.3265420684430683	8.196458690540641e-6	1.1644797254833045e-4	0.19449749271822173	0.009698717557769571	0.02928815645929217	0.07616422396789807	0.3034371495062603	0.5975449081410014	0.260519780580645	6.893601355199644e-7	5.500173469430796e-6	8.558557400877183	8.23201035518369	8.481291953459843	8.29027499725821	NA	NA
ENSMUSG00000003344	Btbd2	BTB (POZ) domain containing 2	0.15525771233332356	0.11887023838036385	0.7846759387066028	0.03689987378093032	0.7022965673175989	0.8217916168419647	0.3248408664468318	0.001504058971838254	0.0063336562515513535	-0.13268328033257792	0.18193415022990506	0.4637294578307846	0.18087037011388105	0.010118629118159845	0.025741774712931115	6.4260359837003	6.396697091883653	6.569212486464097	6.238723340961767	NA	NA
ENSMUSG00000003345	Csnk1g2	casein kinase 1, gamma 2	0.17331796378989367	0.09313144146171519	0.7547377388206943	-0.3281575510562424	0.0014188087776826307	0.008924715224999857	0.2558509723379965	0.015023987825894413	0.041618420756414316	-0.4106905596043452	8.990046661828701e-5	0.009480465683110223	-0.03615328935912297	0.6229004663708146	0.7186788521732539	7.035929999787187	7.36514005306345	7.448636478866536	7.189998798941606	NA	NA
ENSMUSG00000003346	Abhd17a	abhydrolase domain containing 17A	0.03422866300729753	0.7663112343709981	0.9765306703896088	0.004291741171276842	0.969999380411404	0.9859024037444685	0.4561276706776094	8.264086148901391e-5	5.474602898526504e-4	-0.417607266499035	2.7575507792665686e-4	0.016165022318642797	0.23020970592444312	0.004626194928908452	0.013186987413532256	7.016321603001686	7.024975591927003	7.4489108256274	6.9836486030553395	NA	NA
ENSMUSG00000003352	Cacnb3	calcium channel, voltage-dependent, beta 3 subunit	0.07184664213611078	0.35740549233185825	0.8994941823929649	-0.09959816291264502	0.19595017643580867	0.3685926826016943	0.1525747775566882	0.05807017911796925	0.12271374161768456	-0.18032629833322245	0.023317318474087047	0.15873028365830366	0.02648830732202159	0.6343719189950853	0.726998184032294	7.208414768995813	7.308691695062493	7.392159194138417	7.235553349805607	NA	NA
ENSMUSG00000003360	Ddx23	DEAD (Asp-Glu-Ala-Asp) box polypeptide 23	0.09375008587673528	0.3638106744303651	0.8998750695136879	0.15810402852398361	0.11264412180855526	0.2508419715955784	0.47292480978603985	6.062949738289822e-6	5.9870337577507595e-5	-0.22107069538532098	0.02868507505317603	0.17840454672289147	0.3155144191550117	1.2408517980322096e-5	7.339385150299697e-5	6.3366793209167795	6.17779728073623	6.56398723216434	6.08267962994701	NA	NA
ENSMUSG00000003363	Pld3	phospholipase D family, member 3	-0.035562435724860356	0.6060747613249196	0.9549025187397588	0.19367047481042957	0.004451658373233474	0.02229473625019444	0.25276779287291357	2.839120857416835e-4	0.0015591628659418933	-0.09465975378734438	0.16856962018037622	0.4473964301170104	0.22321913384167158	4.5684822895651175e-6	3.024695327408818e-5	8.664951773036123	8.47204501523696	8.760850629296877	8.50709071495002	NA	NA
ENSMUSG00000003378	Grik5	glutamate receptor, ionotropic, kainate 5 (gamma 2)	0.07393467985701249	0.32916197955762755	0.8953740058709049	0.04162439177777702	0.5779423831767094	0.7333719404736857	0.26897954292561177	4.621719696659385e-4	0.0023463119455776915	-0.15342047129082226	0.04312087121795501	0.21954337287209155	0.15530196735169438	0.0037664416151176766	0.011048673492929964	8.215400829523317	8.174942340195107	8.370136426052124	8.099176696635167	NA	NA
ENSMUSG00000003380	Rabac1	Rab acceptor 1 (prenylated)	0.017903772831738708	0.8600468423971054	0.9877672918475969	0.032658499716647894	0.7434550847857153	0.8488993201931249	0.3119644335048599	0.0025110857445768083	0.009723118582791897	-0.2614021609564733	0.010033664805756157	0.09851500095707467	0.17231146661075392	0.016360416683411833	0.03857358361008611	6.503953745440303	6.472005906318893	6.76540364342002	6.44433719370525	NA	NA
ENSMUSG00000003382	Etv3	ets variant 3	0.325744739954679	0.01568886728486188	0.5945412509321537	-0.27026843429124453	0.03988099203454355	0.1194060797149957	0.0724498464442355	0.6153177290877242	0.7278214910023453	-0.016973540780801023	0.9041707469160406	0.9664478008088996	-0.09890929392350452	0.3105503596741173	0.42415295943709264	5.226613970195377	5.489536314858796	5.236464083029944	5.167455807774333	NA	NA
ENSMUSG00000003402	Prkcsh	protein kinase C substrate 80K-H	0.12401889888321523	0.19005795862235197	0.8292592827658737	0.08166774326287171	0.3676893324078898	0.5532999001304084	0.3583359983295787	2.419735764490828e-4	0.0013551689235624237	-0.15264935618349174	0.10358201280485983	0.35216085436436856	0.2200018707962252	9.527574728964577e-4	0.0034037958037869444	6.107627938309417	6.0269695352430235	6.273241267330554	5.896054477747986	NA	NA
ENSMUSG00000003410	Elavl3	ELAV like RNA binding protein 3	0.09923582893908617	0.19708088004316338	0.8352495498411574	-0.15010448677173518	0.04910376432285085	0.1380693523635241	-0.16984934391969678	0.033484364221016895	0.07899557069887035	0.11898068608704777	0.13327681743772088	0.40020215291936156	-0.15997691534571598	0.003771789631558712	0.011055968950356548	7.906099675750636	8.05587103892178	7.78643548015519	7.957245738882903	NA	NA
ENSMUSG00000003411	Rab3b	RAB3B, member RAS oncogene family	0.1906975655349989	0.11628740675568976	0.7835890366037236	-0.21878927313471716	0.06624110612097706	0.17186687307225507	0.2043375341149333	0.1097105873698829	0.20175679558677864	-0.23242924171465157	0.0642026590944476	0.27280413193407943	-0.007225869509891919	0.9339665997207417	0.9558152180934462	5.31990782761555	5.545553401641223	5.575380218153047	5.3442846447230865	NA	NA
ENSMUSG00000003420	Fcgrt	Fc receptor, IgG, alpha chain transporter	-0.3250135917008322	0.17142235397432373	0.8207242708935095	0.8542328121270993	1.6608236784485653e-4	0.0014995271732285217	0.6685510686577271	0.003497134412034188	0.012765201271634868	-0.1393318482314599	0.5234165419949034	0.7691682052664363	0.7613919403924132	2.314636178377558e-6	1.630229478489127e-5	4.37206764068757	3.583806920225383	4.546683563365593	3.8981570485260266	NA	NA
ENSMUSG00000003421	Nosip	nitric oxide synthase interacting protein	0.12348593030795407	0.3586999164170693	0.8994941823929649	0.05868025570382722	0.647451693703005	0.7852189020921578	0.06832223903265329	0.6358765252036447	0.7436413352855697	0.113843946979128	0.4101447779657972	0.6857833455092522	0.06350124736824025	0.5107413463807614	0.6189655476261935	4.910682434156216	4.845210595406443	4.79414448308452	4.75164754578234	NA	NA
ENSMUSG00000003423	Pih1d1	PIH1 domain containing 1	0.042575148452294057	0.8234020175871275	0.9834181723256875	-0.12252438820039507	0.5138711511850276	0.6826171382621901	0.2891407716601836	0.14165365617963419	0.24653818286901355	-0.36909001140828457	0.057018634311816814	0.25561369975904574	0.08330819172989425	0.5398924061453488	0.6456542876462791	3.77494813083116	3.8849909675547867	4.124123439036937	3.79660398385948	NA	NA
ENSMUSG00000003429	Rps11	ribosomal protein S11	0.06538926733803073	0.6348544695340501	0.9598862130971069	-0.32123915174829454	0.019702550962351927	0.07084729320922639	0.026110580216533202	0.8559569990628572	0.9069725234913775	-0.28196046462679697	0.05018545902661733	0.2385403962671483	-0.14756428576588065	0.1381425043367711	0.22351515042235695	5.296823773907104	5.625145353110931	5.5994487347183135	5.56174063603211	NA	NA
ENSMUSG00000003435	Supt5	suppressor of Ty 5	0.06094236173583914	0.4722860733378379	0.9247675646279584	0.08180937306660814	0.3211189060993989	0.5104526914041316	0.1147931163276402	0.1931517696074705	0.3124767604046058	0.027958618474807097	0.744913022003016	0.8939776471919635	0.09830124469712417	0.10347719051849512	0.17737854054131508	6.836633853559777	6.756146259195564	6.813775037609263	6.693601972516603	NA	NA
ENSMUSG00000003437	Paf1	Paf1, RNA polymerase II complex component	0.06520307329037267	0.5387592806834918	0.9361319780380819	0.17560644990943086	0.08012877338645782	0.19747722573750118	0.049055982822522354	0.6662084718464545	0.7675024400235311	0.19175354037728118	0.07607706881513424	0.29708345395361957	0.11233121636597661	0.13882399658087338	0.22436729295442145	5.563471002688884	5.3899021089828	5.367083718136813	5.327098296964134	NA	NA
ENSMUSG00000003438	Timm50	translocase of inner mitochondrial membrane 50	-0.015397729535873666	0.9172736815661134	0.9908074812954609	-0.009003108610963319	0.9505355745855429	0.975664029143954	0.22731679129448165	0.13844081582696485	0.24218264341059356	-0.25171762944131865	0.09415788720271379	0.3356784408165614	0.10915684134175917	0.30097688545015083	0.4142988640493468	4.43529373673973	4.44737758983255	4.670919324189176	4.41867241837816	NA	NA
ENSMUSG00000003444	Med29	mediator complex subunit 29	0.22022241524326364	0.43390498404099653	0.9175290482955033	0.08837410802898454	0.737622888493467	0.844735962294257	0.3496950899314066	0.23746654519678775	0.364146780220418	-0.04109856665915839	0.8828140267373609	0.9555987872984336	0.21903459898019556	0.2688860748739007	0.3795755226745582	2.7048040251609233	2.6707909045187135	2.80761097595531	2.45304331332828	NA	NA
ENSMUSG00000003452	Bicd1	BICD cargo adaptor 1	-0.10240845108335468	0.4504787268819112	0.9219719633794261	-0.20653772387337546	0.1283265271750661	0.27539604397270295	-0.6966698942566208	7.075017939871931e-7	9.431027890333667e-6	0.38772371929989075	0.005728831326784292	0.07220095086774339	-0.45160380906499814	3.7783481782022714e-6	2.548132078528152e-5	7.029482583400983	7.249821360966183	6.614290295362637	7.34933908927606	NA	NA
ENSMUSG00000003458	Ncstn	nicastrin	-0.07968178781490388	0.4289163423627724	0.9171901234537393	0.24837173701589052	0.010570294307657086	0.04403213147993842	0.2833212275414883	0.005656749782297796	0.018849870717498808	-0.11463127834050169	0.24665740538346578	0.5430894945594195	0.2658464822786894	1.6519228540582052e-4	7.281650816386606e-4	6.037549018229873	5.790038496832723	6.14901866688495	5.849574870136867	NA	NA
ENSMUSG00000003464	Pex19	peroxisomal biogenesis factor 19	0.19795804956031168	0.05786650178904915	0.7166767815887539	-0.12723025826503728	0.21342110483657573	0.3906822782836606	0.29212055813187976	0.006662869356843135	0.02148613197604519	-0.22139276683660533	0.03605747771897632	0.200658910056844	0.08244514993342122	0.26663694017989964	0.3770580687369574	6.277457721470163	6.41239690297719	6.50744971237424	6.20298848487959	NA	NA
ENSMUSG00000003469	Phyhip	phytanoyl-CoA hydroxylase interacting protein	0.13265591579829314	0.08442585326057199	0.7454679117268994	0.0901333066904833	0.23433291728950148	0.4159579712352152	0.25628397415584236	0.0010225284280675556	0.004603561967606668	-0.03349475166706593	0.6633023839697192	0.851634534599545	0.17320864042316286	0.0014488696532080738	0.00486907356956045	8.420086246218183	8.329995198794006	8.454589737265334	8.195233730747109	NA	NA
ENSMUSG00000003500	Impdh1	inosine monophosphate dehydrogenase 1	0.11324948170555946	0.304281918883078	0.8800269958760502	0.03187718739230237	0.7633043374453863	0.8624743844058834	0.2997718311782005	0.008830748819123813	0.02710481097699295	-0.15464516208033868	0.16079515200428882	0.43758173642857284	0.16582450928525144	0.033326727194970505	0.07001753323147755	5.512735977833043	5.49209992943079	5.68288665736578	5.379477571138387	NA	NA
ENSMUSG00000003518	Dusp3	dual specificity phosphatase 3 (vaccinia virus phosphatase VH1-related)	0.09490949926883614	0.27464894843370513	0.8780074908100413	-0.0765838395942468	0.37178659985927665	0.5574394790699164	0.21507365261304467	0.015465287119499413	0.04269804086124237	-0.19674799293845535	0.024905930074922745	0.16470875491076975	0.06924490650939893	0.26188985477953297	0.37156885160434777	7.2958978930222065	7.3728047330055	7.49574278017762	7.2781374503849	NA	NA
ENSMUSG00000003526	Prodh	proline dehydrogenase	-0.22607006534656549	0.1771302964379537	0.8267494566821312	0.7532462817212954	1.8052098674555746e-06	3.161398787479478e-5	0.8585467888654009	7.345455929941854e-8	1.2672004552948797e-6	-0.33137057249067103	0.027559980896883943	0.17364285790085626	0.8058965352933481	6.72691794221475e-13	1.550400789345837e-11	5.108645602050356	4.385943905621634	5.461330041366684	4.61653746083299	NA	NA
ENSMUSG00000003527	Ess2	ess-2 splicing factor	0.23063848785991786	0.11805023777406634	0.7846300807851257	-0.09695365005767588	0.4931137423041308	0.6662335588068456	0.1624036846060069	0.3048438368799727	0.43994206410426034	-0.02871884680376491	0.8504674751600172	0.941391628758352	0.03272501727416551	0.7576302368173622	0.8234947876086905	4.548471140580993	4.640729215344597	4.5713159069798435	4.436450009281026	NA	NA
ENSMUSG00000003528	Slc25a1	solute carrier family 25 (mitochondrial carrier, citrate transporter), member 1	0.151894554116744	0.23953776087993586	0.8629997930237584	-0.0011815904335561467	0.9924622198024198	0.9961471289224949	0.3785225742123044	0.004284004886919781	0.015068103353780648	-0.22780961052911655	0.0767416568820475	0.29904740444826106	0.18867049188937413	0.03842541303546786	0.07891334159790592	5.496987597519117	5.510252042830014	5.744493268797487	5.3668448492941465	NA	NA
ENSMUSG00000003531	Dgcr6	DiGeorge syndrome critical region gene 6	-0.05867348558779214	0.7432531847964715	0.976110978508918	0.3567655147714567	0.041581754794154976	0.12297379676750987	0.7310954994420853	3.924529709087348e-5	2.939087397768064e-4	-0.43300347025842073	0.01261162189030948	0.11351438864468774	0.5439305071067709	1.2982566064798978e-5	7.647707743354397e-5	5.523540692459327	5.20154266273531	5.972304882308533	5.26135961529695	NA	NA
ENSMUSG00000003534	Ddr1	discoidin domain receptor family, member 1	0.05485089739933643	0.6769749664958128	0.9638721499017971	0.32612611290480686	0.011868517950927967	0.048008279345815745	0.5040560405113583	1.3919534323614887e-4	8.488646050166616e-4	-0.12307903020721504	0.3439010789938088	0.6304309311788782	0.4150910767080826	7.384973932052003e-6	4.627783934825885e-5	7.163806183651067	6.85674528513318	7.311604613096439	6.80521190984529	NA	NA
ENSMUSG00000003545	Fosb	FBJ osteosarcoma oncogene B	1.5596505284598168	1.4493456813017543e-5	0.011201509655554158	-0.5014685283909462	0.14764506806890498	0.3050524459317083	-0.45946978551446416	0.22227740881804492	0.3470315660917499	1.5176517855833347	4.540820914426655e-5	0.006580217107618526	-0.4804691569527052	0.060309212756898226	0.11426126875154782	4.905061160035497	5.42527692531313	3.4578360451648398	3.921196814307683	NA	NA
ENSMUSG00000003546	Klc4	kinesin light chain 4	-0.053126214178681803	0.749481820566329	0.9761989651743975	0.20629732345797736	0.19584210619399428	0.3685710287511324	0.2841884011605315	0.09466920581806763	0.17956480743600428	-0.13101729188123598	0.42291221222385694	0.696522414591728	0.24524286230925446	0.03536405619856068	0.07371008693094462	4.318991674604173	4.11843826255757	4.45374062064325	4.171555945794033	NA	NA
ENSMUSG00000003549	Ercc1	excision repair cross-complementing rodent repair deficiency, complementation group 1	-0.07631352207228467	0.6990532321408535	0.9670628884167126	-0.44447734041984244	0.028843116425436594	0.0937947401739373	-0.294952930195634	0.1742669366560703	0.28861094237911755	-0.22583793229649313	0.31398223009437143	0.6048877538347841	-0.3697151353077382	0.012866970001958633	0.03150301652221889	3.251168899830413	3.674888745924697	3.4895748222088634	3.7766412685760264	NA	NA
ENSMUSG00000003559	As3mt	arsenic (+3 oxidation state) methyltransferase	-0.045268104978291	0.8577680521209496	0.9871418258311037	0.48523122067553115	0.03994012766912982	0.11948062666246476	0.928059745552598	1.1295307373449358e-4	7.136048958059859e-4	-0.4880966298553578	0.030249750194040633	0.18360489738194402	0.7066454831140645	2.7182839418410288e-5	1.4850643608747903e-4	3.4764703362969502	3.0331130863329197	3.991831044051333	3.067952844495223	NA	NA
ENSMUSG00000003573	Homer3	homer scaffolding protein 3	0.26399155566705246	0.1318866267061824	0.7942165451364862	0.22060492500983847	0.18330872156380523	0.353241025447007	0.8769783559533527	4.481152994930172e-7	6.327650020733919e-6	-0.3923818752764618	0.01717473821693005	0.13300779162693555	0.5487916404815956	4.84534047542849e-6	3.1861617771776794e-5	4.83545254087379	4.6317316749960264	5.228668113018744	4.362811893947277	NA	NA
ENSMUSG00000003575	Crtc1	CREB regulated transcription coactivator 1	0.025176921064103037	0.7608046437172169	0.9761989651743975	-0.024268671114052495	0.7665272273519292	0.8647946756500665	0.10985626613600627	0.19419566816406067	0.3138152189888424	-0.10894801618595573	0.1928988184376412	0.4783478079460053	0.04279379751097689	0.4668817611634314	0.5805599331939998	7.515348629109953	7.5430526740275905	7.62411917943534	7.51682306705996	NA	NA
ENSMUSG00000003581	Rnf215	ring finger protein 215	-0.15317635853830122	0.3089601888075175	0.8837774959357936	0.3781009952109475	0.008498701657680244	0.03715137568532695	0.4254721618829564	0.004340941845559468	0.015208382839398885	-0.20054752521031016	0.15983725203809188	0.4366148121766256	0.40178657854695193	1.0441948838155002e-4	4.8499003557985154e-4	4.771756976575797	4.4088347914320565	4.95501117418152	4.530375838412	NA	NA
ENSMUSG00000003585	Sec14l2	SEC14-like lipid binding 2	0.1461354412522773	0.2816570967163927	0.8785275324628503	0.4851204358825211	1.320847320587597e-4	0.0012445222589561051	0.7882494772129689	4.56157092168179e-9	1.1203875359122242e-07	-0.15699360007817048	0.21257645390089056	0.5046544961727111	0.6366849565477449	5.643378227478947e-12	1.15589547334211e-10	5.703091698091253	5.221726016503213	5.87500438799035	5.09374319717315	NA	NA
ENSMUSG00000003604	Aven	apoptosis, caspase activation inhibitor	0.1416456014720265	0.5153154427249962	0.9301456956208172	-0.2513589766329673	0.24257932435312296	0.42628342872408126	-0.009984294335803542	0.9660187162423339	0.9796374957186624	-0.09972908082513723	0.667404602740265	0.8528683376948735	-0.1306716354843854	0.41102736684995683	0.5264656130694454	3.3711455020643033	3.6267187670634433	3.43361653420436	3.450398947645677	NA	NA
ENSMUSG00000003617	Cp	ceruloplasmin	-0.027860159901519972	0.8836553637725455	0.9896604400918233	-0.12333175113828668	0.5128509960572313	0.6818212840930599	0.042584262472181396	0.8311769013042712	0.8906399682799164	-0.19377617351198803	0.32855480013496	0.6177877375706273	-0.04037374433305264	0.7686801426032117	0.8326769662865849	3.8644695718621103	3.9560700327553	4.0431852324041335	4.02862848667174	NA	NA
ENSMUSG00000003623	Crot	carnitine O-octanoyltransferase	-0.3749312853408774	0.003906438892267887	0.4306875702245475	0.7229440862300279	3.1846749287882257e-9	1.1430320882180156e-7	0.4046260828876183	0.0012854728396342815	0.005554411714454053	-0.05661328199846779	0.6327110798356782	0.8349481557808786	0.5637850845588231	1.3195885451600393e-10	2.1365907826871973e-9	5.317821522600643	4.596451895920627	5.376262504004443	4.952803019217996	NA	NA
ENSMUSG00000003644	Rps6ka1	ribosomal protein S6 kinase polypeptide 1	0.08091436855059236	0.5374318932569159	0.9360378558406646	-0.2542220974809185	0.05120706393529688	0.14232641865305604	0.025686943886391672	0.8541320848637545	0.9058597804249846	-0.19899467281671782	0.1526604035224	0.42717645619965805	-0.11426757679726342	0.23145094454920023	0.33669035968284067	4.834290842843844	5.078144548803737	5.013144092729976	4.993038417676283	NA	NA
ENSMUSG00000003657	Calb2	calbindin 2	0.25701109582787657	0.009026476725934995	0.5297388067304346	-0.21437751002015132	0.026732539493819867	0.08849523996340769	0.1319946624652306	0.19902669968403988	0.3197500733698828	-0.08936107665750537	0.3770210989834646	0.6579193400743719	-0.041191423777460365	0.5593557757627301	0.6625062840638873	6.587201881251543	6.803201990215517	6.684126360228743	6.533162365001337	NA	NA
ENSMUSG00000003660	Snrnp200	small nuclear ribonucleoprotein 200 (U5)	-0.23484816153780919	0.012179174157505046	0.5883048583664834	0.6433261399562182	1.924438850431294e-12	1.3123540937088228e-10	0.25857209918214824	0.005868770371432308	0.019422396493295673	0.1499058792362608	0.101201684623617	0.34813980113993825	0.4509491195691832	5.801254816759506e-12	1.1860230648304366e-10	7.60971218983691	6.97057693499644	7.45279446040165	7.207886200438167	NA	NA
ENSMUSG00000003662	Ciao1	cytosolic iron-sulfur protein assembly 1	-0.02412598484004716	0.8496796351389071	0.986647950616961	0.08424403385526012	0.4975141721533862	0.6697261725237118	-0.17919950871684767	0.18980088804892203	0.30813075131650375	0.23931755773206062	0.07334480626289602	0.2923926386002539	-0.04747773743079377	0.6073223793209451	0.7056212009889473	5.352251233159944	5.256781645726083	5.114722427269854	5.26744992441565	NA	NA
ENSMUSG00000003680	Taf6l	TATA-box binding protein associated factor 6 like	-0.1516343225300445	0.4775345619304953	0.9253419397303797	0.05054134902019768	0.8096787798164653	0.8911928705421143	0.23295256190862604	0.283620436088058	0.4161513372445078	-0.3340455354184728	0.11867730363478342	0.3779741706148473	0.14174695546441185	0.3478503338018897	0.46182191018842267	3.4287741586363465	3.3967121140184564	3.77077558335761	3.5526782246837967	NA	NA
ENSMUSG00000003721	Insig2	insulin induced gene 2	0.04961876984820111	0.6328199980348311	0.9592419243224107	-0.08955090773883723	0.3777456319424026	0.5626628692160187	0.121325574822765	0.2701190950368326	0.40137024721379144	-0.1612577127134011	0.1349886717956397	0.4021906122145595	0.015887333541963887	0.8318210671454104	0.8813106956147636	5.363034649300814	5.454107600424097	5.526498160352217	5.39611480833962	NA	NA
ENSMUSG00000003731	Kpna6	karyopherin (importin) alpha 6	0.010791720527542605	0.8987824617805386	0.9898993149850647	0.04573596284397192	0.5826052380891731	0.7369076046082544	-0.1093591083886297	0.22026946822401705	0.34470625609085176	0.16588679176014423	0.05837980911061479	0.2589124433891956	-0.03181157277232889	0.6020890799018033	0.700875459714992	6.9989263272571165	6.953291656585583	6.84110589992619	6.944960095205997	NA	NA
ENSMUSG00000003746	Man1a	mannosidase 1, alpha	-0.1377392431570664	0.27734122139674544	0.8780074908100413	0.0035660119910946525	0.9774395886366143	0.988697072774127	-0.3344974258574406	0.011544311523511826	0.033728125880058614	0.20032419469146884	0.12848135279503184	0.3924859876028469	-0.16546570693317297	0.07040393911341428	0.1297397657195695	6.069030854511103	6.069672754485857	5.813393075340366	6.20253076380534	NA	NA
ENSMUSG00000003752	Itpkc	inositol 1,4,5-trisphosphate 3-kinase C	0.25318856912951804	0.2358390199123213	0.8598134267615644	-0.32000491765432454	0.12538274500117877	0.27083327050468897	-0.10647356615149307	0.6631447071437264	0.7650349875527137	0.03965721762668659	0.868926575013851	0.9500580764062599	-0.2132392419029088	0.18410807415334893	0.2809114113792806	2.93091676523819	3.2569000676862467	2.9318783838018567	2.980838569767547	NA	NA
ENSMUSG00000003762	Coq8b	coenzyme Q8B	-0.12017623984073708	0.5197788088136719	0.9301456956208172	-0.1605687755278541	0.3934506550214591	0.578474755061988	-0.11495581014935351	0.568343051854449	0.688293962595184	-0.16578920521923768	0.41552111885085546	0.6896413107719576	-0.1377622928386038	0.31742840266634925	0.43092501828953567	3.36957081876256	3.52172324576224	3.5318189035675767	3.637635070256657	NA	NA
ENSMUSG00000003778	Brd8	bromodomain containing 8	-0.11032108041820604	0.4191414486900872	0.9147414937244316	-0.07232807782913692	0.5951777810582553	0.7467039236092029	-0.29359088567146807	0.03987370595457678	0.09115674879341523	0.11094172742412509	0.43628047641052686	0.7064952595372591	-0.1829594817503025	0.06374102275529753	0.11965073304098124	5.757705715560027	5.82695260227863	5.6354486884392365	5.93596310593557	NA	NA
ENSMUSG00000003808	Farsa	phenylalanyl-tRNA synthetase, alpha subunit	0.13731987477791907	0.3348169865003551	0.8953740058709049	-0.38107851184697106	0.007429513646219384	0.03350072022583482	-0.1947238512212064	0.21251026211768537	0.3361483788689216	-0.04903478584784557	0.7542088190524403	0.8981090056870881	-0.2879011815340887	0.006406684915238706	0.01743899934781928	4.60597832545365	4.979656870839957	4.650266246854047	4.845001821665673	NA	NA
ENSMUSG00000003809	Gcdh	glutaryl-Coenzyme A dehydrogenase	-0.041147782049933614	0.7881830272633674	0.9790590378643198	0.22603774114708014	0.11992910282753802	0.26247651294688473	0.2810425435837707	0.07355691698359208	0.14812321323445943	-0.09615258448662416	0.5205702920540524	0.7671228172260263	0.2535401423654254	0.01780461977156023	0.0414642340320807	4.402626933256936	4.194416998601767	4.498422058156526	4.22561698937044	NA	NA
ENSMUSG00000003810	Mast2	microtubule associated serine/threonine kinase 2	0.0945587853186639	0.22792514586898763	0.8559538151330776	-0.08427160328869725	0.2749253059236659	0.4624688352404158	0.20497084669194596	0.010983676435920652	0.03244999004118963	-0.19468366466197934	0.0142052170307157	0.12058852266256069	0.06034962170162436	0.27933142634982744	0.3905788476267699	7.268201361586684	7.352168866134804	7.46053465048745	7.2614283473071595	NA	NA
ENSMUSG00000003812	Dnase2a	deoxyribonuclease II alpha	-0.2894283419200671	0.2217318720741106	0.8500925533392428	0.1614006859965999	0.4905527288106375	0.6637458729025452	-0.21628388112010877	0.39631726537849254	0.5328199069387527	0.08825622519664157	0.7272127985571297	0.8830071069510478	-0.02744159756175444	0.8745989667253493	0.9146943960458029	2.76826884898215	2.6293880182136298	2.670965046993173	2.876983358261097	NA	NA
ENSMUSG00000003813	Rad23a	RAD23 homolog A, nucleotide excision repair protein	0.17627031889797232	0.17420472354717081	0.823017859716608	0.1351348728143047	0.2734098457465407	0.4609045138490107	0.27310920160191526	0.04318520606506314	0.09683676864840947	0.03829599011036174	0.766339324624462	0.9045175921779054	0.20412203720810998	0.02561892316140949	0.05603776909626797	5.411041440668467	5.277579817015846	5.347463376178993	5.114635246088863	NA	NA
ENSMUSG00000003814	Calr	calreticulin	0.020985122221318365	0.807108407182937	0.9814168071411604	0.1918736064076595	0.02403426728248725	0.08173342933583887	0.24751572157218632	0.004333842324532893	0.01518809977881192	-0.03465699294320846	0.6862773095540253	0.8621670798258105	0.2196946639899229	2.9807211794222345e-4	0.001222338190061619	8.392110810439336	8.203571097717386	8.427717073707534	8.175730685934226	NA	NA
ENSMUSG00000003847	Nfat5	nuclear factor of activated T cells 5	-0.11831104377852444	0.2777873316958028	0.8780074908100413	-0.15238543618107991	0.16193145237442536	0.3247312450054858	-0.6397425325203063	1.48326639694334e-8	3.1436028043444497e-7	0.369046052560702	0.0010656342053307953	0.029492446539149498	-0.3960639843506931	4.4668589631709893e-7	3.6936017089901052e-6	7.573598846300083	7.7360344181826965	7.208469227513916	7.853005627799954	NA	NA
ENSMUSG00000003848	Nob1	NIN1/RPN12 binding protein 1 homolog	-0.0996652301567659	0.48289733578588817	0.9262118803087375	-0.0238558396309246	0.8648465576153886	0.9253498977789755	-0.3320231489755893	0.03616112260991028	0.08404488661120486	0.20850207918789884	0.18429502621357996	0.4677172151694467	-0.17793949430325698	0.09309341180726868	0.1623637615588485	4.364075023879356	4.387586486104297	4.193828175459053	4.496292707496093	NA	NA
ENSMUSG00000003863	Ppfia3	protein tyrosine phosphatase, receptor type, f polypeptide (PTPRF), interacting protein (liprin), alpha 3	0.07151085635966498	0.42392089453220544	0.9167160847438646	-0.020829686497769038	0.8137552219030916	0.8937815525838503	0.13612994659582053	0.13630819237371253	0.23931862398734657	-0.0854487767339246	0.3444783601314749	0.6309903032081196	0.05765013004902575	0.3644926052950109	0.47899816745600227	7.498179453659383	7.518241675270176	7.582155665528466	7.4381421165005	NA	NA
ENSMUSG00000003865	Gys1	glycogen synthase 1, muscle	0.007539632769167671	0.9590382600330394	0.9933241052942855	0.30853604331058593	0.02484930964074588	0.08384110787694032	0.31018123346774634	0.03977397974616311	0.09098258626623303	0.005894442612007241	0.9668734686554135	0.9873129676845072	0.30935863838916616	0.002442474817846507	0.007634297806226626	4.691631236377363	4.398278144287024	4.6859458489401	4.396919232665433	NA	NA
ENSMUSG00000003868	Ruvbl2	RuvB-like protein 2	0.13467331360486076	0.49178362998586894	0.9269002343521648	0.1602227269370215	0.39488389611254393	0.5796030075328167	0.23977142010590352	0.23719145658301358	0.36397435239403003	0.05512462043597874	0.7779037071632982	0.9101975855010209	0.1999970735214625	0.148391198472657	0.23672755798727294	4.4132856395228535	4.284134409877764	4.377037613877103	4.116480570647483	NA	NA
ENSMUSG00000003872	Lin7b	lin-7 homolog B (C. elegans)	0.20106273895160567	0.3047549893644132	0.8800269958760502	-0.43618950118177097	0.0262529796436852	0.08718155056122674	-0.07218709761587071	0.7319425441716516	0.8173981229729271	-0.1629396646142946	0.44131944416536023	0.7097969362110185	-0.2541882993988208	0.07740588723329925	0.1403510999133944	3.9159012878100636	4.347670988823396	4.097234170868076	4.0770230992097005	NA	NA
ENSMUSG00000003873	Bax	BCL2-associated X protein	-0.05293801669342939	0.7739934772300677	0.9770984629679247	-0.35620663471963554	0.05669435644010253	0.15370852998365497	-0.28312854117028463	0.15654385354927491	0.2658818454777946	-0.12601611024278025	0.5348731116344598	0.7764567972925486	-0.3196675879449601	0.019429293553787617	0.04453218666845785	3.809537570626873	4.151997553764927	3.9320240135840168	4.231279562017386	NA	NA
ENSMUSG00000003923	Tfam	transcription factor A, mitochondrial	0.16475667564242918	0.18352654159001408	0.8287173174869196	-0.03079100290860306	0.7943236073147508	0.8815425597932133	0.0036863635275610415	0.9783629598889625	0.9874143111557894	0.13027930920626507	0.3184140716845437	0.6084523868092584	-0.013552319690521009	0.8805114888618824	0.9186257820712566	4.861453359476314	4.88191512632082	4.71077894207597	4.743589177476183	NA	NA
ENSMUSG00000003929	Zfp81	zinc finger protein 81	-0.035395347550774496	0.8099052484054184	0.9814168071411604	-0.12627718611215005	0.3876251124936797	0.5720863054282913	-0.4940005123418696	0.00226168295728174	0.008939546717956772	0.33232797867894504	0.03912431308036052	0.20893301740825282	-0.3101388492270098	0.004478172637841542	0.01283593087069794	4.90152345231962	5.035094825826864	4.559554284514396	5.0753373362000405	NA	NA
ENSMUSG00000003934	Efnb3	ephrin B3	0.043062604649492055	0.642089241365642	0.9624757075852486	-0.07292491854572936	0.4251048061451763	0.6070881999141338	-0.06624871744698892	0.49464358507089157	0.6250458494608738	0.036386403550751616	0.7042196580408289	0.8701789059547356	-0.06958681799635914	0.29645670829954496	0.4098285975812813	6.671733000020916	6.748222432171026	6.62938796554963	6.696403223434537	NA	NA
ENSMUSG00000003948	Mmd	monocyte to macrophage differentiation-associated	0.1831778564998826	0.0623882229043142	0.7166767815887539	-0.8068028851898469	9.053393504464146e-16	1.2494760821101528e-13	-0.5945578333827638	2.4346957539105676e-8	4.783970826285629e-7	-0.029067195307200547	0.7891050662310626	0.9164831085890651	-0.7006803592863053	1.0141818188513281e-21	6.605286419069353e-20	6.305763915225203	7.107865025740403	6.329606502947627	6.9271167453643265	NA	NA
ENSMUSG00000003949	Hlf	hepatic leukemia factor	0.010988357759254816	0.8978363185862334	0.9898993149850647	-0.1001494764329972	0.23864269073307823	0.4216069359446169	-0.01595234349402422	0.8557918628282158	0.9069647971937476	-0.07320877517971816	0.40119061371743675	0.6791899805292705	-0.05805090996351071	0.3419644452304063	0.45552037384305416	7.599236528606073	7.69998965529335	7.672471468687626	7.690659678134747	NA	NA
ENSMUSG00000003955	Fam162a	family with sequence similarity 162, member A	0.012105306706747527	0.9548372726216617	0.9933241052942855	0.2481927129097136	0.22912785296326582	0.40964169334732226	0.7221584413711752	6.331694784396196e-4	0.003058472401479379	-0.46186042175471415	0.023772336204347867	0.16069544817318065	0.4851755771404444	0.0010168606693486415	0.003609450624543417	4.32867036222041	4.1132107687144535	4.810847559961477	4.107235418186336	NA	NA
ENSMUSG00000003970	Rpl8	ribosomal protein L8	0.13705776712706794	0.2928128820988509	0.8800269958760502	-0.1843436102327412	0.15565940200873207	0.31657789297423405	0.3896813544278764	0.0029837580173394085	0.011208913381404978	-0.4369671975335496	8.364004242233774e-4	0.026859806421112506	0.10266887209756757	0.2657327224912047	0.37596283278503007	7.478832123076566	7.674529808075387	7.916184474653907	7.528020898162513	NA	NA
ENSMUSG00000003974	Grm3	glutamate receptor, metabotropic 3	-0.13829499602165882	0.10207561022747261	0.7651361434078519	0.6457388957890488	1.0485946195334167e-15	1.430159696970694e-13	0.6173198541211466	1.1291081278267511e-13	7.791518170175908e-12	-0.10987595435375669	0.16516477781252764	0.4432482044435215	0.6315293749550978	1.0012235821489818e-27	1.1724429280659743e-25	7.23219968723782	6.58921449791755	7.347003955926977	6.722643698998644	NA	NA
ENSMUSG00000003992	Ssbp2	single-stranded DNA binding protein 2	-0.046090936854286516	0.6039994097193961	0.9549025187397588	-0.17061132059702486	0.05430037828319544	0.148328059716561	-0.10764698982125445	0.25483823058812555	0.38368046846858955	-0.10905526763005692	0.2484283757329488	0.5453853020701911	-0.13912915520913965	0.031758714660775955	0.06730873474632096	6.056543041553437	6.225692878644817	6.1504507566493505	6.2695574909917635	NA	NA
ENSMUSG00000004031	Brinp2	bone morphogenic protein/retinoic acid inducible neural-specific 2	-0.10043724728981593	0.2077069717059358	0.8422982497099505	0.1564405023080757	0.0449317750509842	0.13048448601354207	0.031118037836296762	0.7062095665893277	0.797961745172522	0.024885217181963012	0.7583927222063576	0.9006191061347643	0.09377927007218624	0.09875522897400878	0.17067223755153307	6.9482426269465964	6.791401670685577	6.921363950811354	6.8855569742376	NA	NA
ENSMUSG00000004032	Gstm5	glutathione S-transferase, mu 5	-0.06691873571792183	0.6660623126291145	0.963417110433982	0.9177239971546971	9.316079039725905e-10	3.956091732877012e-8	1.2062725310497489	2.0349144166979972e-15	1.9992171892186339e-13	-0.3554672696129737	0.014611096416290914	0.12203634060090819	1.061998264102223	2.4901270216445046e-23	1.9117908981407117e-21	6.584957913566397	5.694346061931164	6.95558586443644	5.76335022550208	NA	NA
ENSMUSG00000004035	Gstm7	glutathione S-transferase, mu 7	0.046510685407782894	0.8218665336762017	0.9834181723256875	-0.008673699882675806	0.9654957551872271	0.9834242554768873	0.31567134838470423	0.13841127952678708	0.24218264341059356	-0.2778343628595972	0.18022089541589656	0.46234457100554355	0.15349882425101422	0.29360473034930407	0.4068562800549226	3.537497583181973	3.5571967701887433	3.835452301836977	3.48079166761815	NA	NA
ENSMUSG00000004040	Stat3	signal transducer and activator of transcription 3	-0.008456442281566164	0.9397721300147442	0.9926916133865552	0.3504989180567873	0.0010711644941907286	0.007169751721220044	0.3453873044447787	0.0023859939545814585	0.009316546957043734	-0.0033448286695576235	0.975536830579712	0.9903151030569703	0.347943111250783	8.442291930872844e-6	5.208700923608774e-5	6.115089257331683	5.760165088976113	6.12514729584697	5.772684226588637	NA	NA
ENSMUSG00000004044	Cavin1	caveolae associated 1	-0.1129288376195916	0.544986437308415	0.9375348003001414	0.25063829752029615	0.1668618748602407	0.331011244910125	0.3332458650080477	0.07679235990539866	0.1534182817503506	-0.1955364051073432	0.2859992356333385	0.583096981302281	0.2919420812641719	0.02550279656886864	0.05582589135628666	4.683357831946027	4.45339034773098	4.907203119776507	4.571794791701727	NA	NA
ENSMUSG00000004054	Map3k11	mitogen-activated protein kinase kinase kinase 11	0.2766604839776683	0.07778417712074345	0.742619751990493	0.14257223594177887	0.3360703070246116	0.5244407439576053	0.5434106510398872	7.332599392293516e-4	0.003478184318938573	-0.12417793112044004	0.41546617384700624	0.6896413107719576	0.34299144349083305	0.001707957315236448	0.005641125115537363	4.928147670606147	4.798186746307323	5.076614130796747	4.51136088793549	NA	NA
ENSMUSG00000004056	Akt2	thymoma viral proto-oncogene 2	0.03931680216054015	0.7739917153565473	0.9770984629679247	0.7526637937700373	1.9142211419773258e-8	5.704772673250164e-7	1.0276340236777386	4.1292740879548385e-14	3.1702433444808243e-12	-0.23565342774716122	0.07394305841844272	0.2926670796329827	0.890148908723888	1.0770254787851257e-20	6.40305455156716e-19	7.32242554263982	6.599413244275987	7.58453618220047	6.54983087502028	NA	NA
ENSMUSG00000004069	Dnaja3	DnaJ heat shock protein family (Hsp40) member A3	0.06164017061273744	0.5956755535413487	0.9530759614753402	0.22998915166901884	0.03949090086855689	0.11856885511068369	0.2768139209233659	0.020266716747956364	0.05284571463316647	0.014815401358390415	0.8973823722040439	0.9630951528385004	0.25340153629619233	0.0019229621639503995	0.0062335470654062185	6.000611881822937	5.766907244867113	5.981028294184907	5.717048329408343	NA	NA
ENSMUSG00000004070	Hmox2	heme oxygenase 2	-0.10931872063655836	0.3976766023210149	0.9102378421519559	0.005653521444926312	0.9646216511942437	0.9827628791892845	0.05431668688801792	0.6857960929046251	0.7829854348082843	-0.15798188607964997	0.23382216870921282	0.5284605532643806	0.029985104166472116	0.7460175714867082	0.8152117736115948	5.1809723743834235	5.182430455568083	5.35540304534902	5.290459666042737	NA	NA
ENSMUSG00000004071	Cdip1	cell death inducing Trp53 target 1	0.13170090545249633	0.09894176666912749	0.7638177462393394	0.008078765042813569	0.9179879749671936	0.957271310153873	0.17426490010476814	0.033188534967906504	0.07845731767596657	-0.03448522960945825	0.6682888021074743	0.8530579258788757	0.09117183257379086	0.1076856109341022	0.18299608436808074	7.7458448106699995	7.73806848059545	7.783499718086843	7.6091351274543	NA	NA
ENSMUSG00000004085	Map3k20	mitogen-activated protein kinase kinase kinase 20	-0.008994870619182693	0.9547997067037945	0.9933241052942855	0.09075648711397225	0.555164370174132	0.7154552481919466	-0.03397246337909041	0.8410692130428529	0.8976044435787572	0.11573407987387996	0.4820039972304872	0.7413921109052725	0.028392011867440916	0.8041467978057059	0.8599725515605485	4.468669046388746	4.377536216220067	4.343963239129017	4.379902270117204	NA	NA
ENSMUSG00000004096	Cwc15	CWC15 spliceosome-associated protein	-0.07762576059698867	0.4999140021048526	0.92895376727479	-0.0499711075335987	0.6609088314745705	0.7948045729548439	0.0015217678036489417	0.9899994405679593	0.9946324217440292	-0.1291186359342363	0.2813026574749149	0.578114112410333	-0.02422466986497488	0.7704082262267251	0.8337342675165837	5.3865901064280495	5.442082420721737	5.532665758371474	5.50841918718415	NA	NA
ENSMUSG00000004099	Dnmt1	DNA methyltransferase (cytosine-5) 1	0.1430512304025087	0.1574734116563281	0.8085455863236969	0.10975601305983598	0.2600545409378467	0.44604413272561866	0.2563286426572016	0.014376495501887092	0.040180017442954935	-0.0035213991948569497	0.9721922379467749	0.9895499925205943	0.18304232785851882	0.010480882060816814	0.02651208067445981	6.305151412040846	6.197748450369983	6.30448737244786	6.05260467705683	NA	NA
ENSMUSG00000004100	Ppan	peter pan homolog	0.0688348330714556	0.7076453938571109	0.9690211494195	-0.5372105666762537	0.00429315978130226	0.021677091177977833	-0.4260167060399634	0.04038318584761359	0.09199494469078098	-0.0423590275648347	0.842853656178871	0.9392554245949538	-0.48161363635810855	5.84793643803273e-4	0.002194727326840836	3.494842931998613	4.039579587137143	3.56619600596038	3.97787347443324	NA	NA
ENSMUSG00000004105	Angptl2	angiopoietin-like 2	-0.42809660202774297	0.013228468488582418	0.5945412509321537	0.11026497605112559	0.5265084766048457	0.6935795164964792	-0.575113252239454	0.0020453037378073153	0.008241217199715642	0.25728162626283657	0.17190056678039442	0.45209693073618706	-0.23242413809416418	0.06938001597137199	0.12821975532538107	4.2066681842677465	4.111443860883953	3.8940815194094265	4.517446428058503	NA	NA
ENSMUSG00000004110	Cacna1e	calcium channel, voltage-dependent, R type, alpha 1E subunit	-0.2177718839017071	0.03767306599296124	0.6841858984866008	0.1862891399759243	0.07484141663609277	0.1880443309627706	-0.2818708296584386	0.007528331239421813	0.023784326085633415	0.2503880857326558	0.017373203673401522	0.1338538513760248	-0.047790844841257146	0.5196846288966649	0.626993792039755	9.37225729866867	9.192937168954582	9.114959428919693	9.410221688050747	NA	NA
ENSMUSG00000004113	Cacna1b	calcium channel, voltage-dependent, N type, alpha 1B subunit	-0.158850528920516	0.0994541400485686	0.7645701893786843	0.24411185822295767	0.010652883868371285	0.044243610598487186	-0.06514928478472302	0.5052520583801683	0.6341222380427943	0.15041061408716472	0.1207986538598983	0.38085906831596433	0.08948128671911733	0.1905835283970029	0.28907952959655303	7.9505898972022635	7.71261492099607	7.789771797830246	7.870675844510426	NA	NA
ENSMUSG00000004151	Etv1	ets variant 1	0.1356073678320273	0.20334350846686314	0.8388582624918133	-0.21851880226869286	0.039372882525671955	0.11840973326713648	-0.2506409865736698	0.023089644943899416	0.05857292206446957	0.16772955213700422	0.12651602873327109	0.3892287476496113	-0.23457989442118132	0.0021717869657205987	0.006899842777089313	7.27267739599401	7.49823530654986	7.111484481698564	7.363444959308763	NA	NA
ENSMUSG00000004187	Kifc2	kinesin family member C2	0.15762227169738877	0.07555361157670322	0.7390608417962361	-0.3212562488097722	2.835788291180249e-4	0.002347551605372183	0.17846939150133595	0.047389087911658294	0.10446869755627997	-0.3421033686137194	1.3979674562794486e-4	0.011494068596204004	-0.07139342865421813	0.2577806701607355	0.3671767181684982	8.037624048915397	8.364424764826564	8.38786904871966	8.206894119770654	NA	NA
ENSMUSG00000004207	Psap	prosaposin	-2.884091248202639e-4	0.9971344068140944	0.999829761827073	0.3567582183807534	8.288214199116537e-6	1.1746365184640344e-4	0.4725512054363624	4.404330467376783e-9	1.0840637602611262e-7	-0.11608139618042927	0.1469126102510874	0.4175429984410042	0.4146547119085579	2.7790329586651466e-13	6.711943560376051e-12	10.4176966659639	10.064108605083065	10.5364027455258	10.065078435363967	NA	NA
ENSMUSG00000004221	Ikbkg	inhibitor of kappaB kinase gamma	0.005563584654594498	0.9643573005431442	0.9941129455092184	0.1504877169914268	0.21079155685841186	0.38754699676359433	0.12640412918585334	0.3296057426358228	0.46650218219717904	0.02964717246016797	0.8132119989234855	0.9260612591351269	0.13844592308864007	0.11744096446889823	0.19623711459901086	5.453321164896966	5.30458109699823	5.407823862284407	5.3094390948655965	NA	NA
ENSMUSG00000004233	Wars2	tryptophanyl tRNA synthetase 2 (mitochondrial)	0.21441953995190136	0.33931719192389365	0.8963253884297367	-0.31387786869416184	0.1543121333485632	0.3146139010456074	0.15548334498044988	0.5189461651533834	0.6467579974869032	-0.25494167372271037	0.28318008276852996	0.5794207095686807	-0.07919726185685598	0.6275212134278361	0.7218548747041975	3.099141071747107	3.3504921589285765	3.3123262981121298	3.2026330043903566	NA	NA
ENSMUSG00000004263	Atn1	atrophin 1	0.47338008327362463	0.01425075581046025	0.5945412509321537	-0.344843839850917	0.06468162427987559	0.1686581354648218	0.19546060048793343	0.34908143889002086	0.4859974926206331	-0.06692435706522581	0.7408826117541888	0.8911653992598373	-0.07469161968149178	0.5935753275510534	0.6934017303808304	3.9674148003962797	4.343410078083926	4.0816353376478265	3.87489545372936	NA	NA
ENSMUSG00000004264	Phb2	prohibitin 2	0.051976337105742614	0.689735757041697	0.9660410037910181	0.09616526456604922	0.44612447898669505	0.6250811076737679	0.296484270759766	0.02666787799602049	0.06582088771723772	-0.14834266908797417	0.253501236818806	0.5513204219413493	0.1963247676629076	0.03272802294802554	0.0689557245096074	5.483311156090653	5.39037883843203	5.65472099221462	5.3491543078102834	NA	NA
ENSMUSG00000004267	Eno2	enolase 2, gamma neuronal	0.06602222686521748	0.3536371790684906	0.8985310920218758	0.15957972599375755	0.02371890150750059	0.08094590084676313	0.14206549650608616	0.04838983711575533	0.10626697891323195	0.08353645635288887	0.24160192861535912	0.5378723182848517	0.15082261124992186	0.00276392659250057	0.008490249334090915	9.312858265626954	9.15321794156163	9.228148515962523	9.083633009065286	NA	NA
ENSMUSG00000004268	Emg1	EMG1 N1-specific pseudouridine methyltransferase	0.10842299577548374	0.4598561407782557	0.9242444873608492	-0.19048325308434905	0.18709735669501182	0.3577469332286446	0.17817736183226326	0.24835293009052825	0.37636019850189467	-0.26023761914112853	0.08744011045988333	0.32324400528106745	-0.006152945626042886	0.9534613781889939	0.9694332360414846	4.5254511226459595	4.7259285522385	4.7987254265084	4.601770866821076	NA	NA
ENSMUSG00000004270	Lpcat3	lysophosphatidylcholine acyltransferase 3	-0.031097331095365617	0.8476100534207808	0.986210098889986	-0.03261253375802231	0.8377895111345326	0.9101765347748698	0.3136488412291218	0.05781671550059295	0.12228957905462035	-0.3773587060825097	0.02057299167445559	0.1462309579901678	0.14051815373554974	0.22075212051831333	0.3242669456384655	4.34217319511582	4.36675409435848	4.7328473575635135	4.375039059504297	NA	NA
ENSMUSG00000004285	Atp6v1f	ATPase, H+ transporting, lysosomal V1 subunit F	0.34582407379276936	0.009029959865657123	0.5297388067304346	-0.3556438037511177	0.006501688767519563	0.030185854177755024	0.34277383331528727	0.012044793219883792	0.03491755133736254	-0.3525935632736356	0.008908422932524071	0.0917075149964149	-0.00643498521791524	0.9456653984814386	0.9635348008960554	5.80350566996173	6.18061526693063	6.184104873709076	5.836784754841633	NA	NA
ENSMUSG00000004317	Clcn5	chloride channel, voltage-sensitive 5	-0.025952939143896205	0.8508168344964858	0.986647950616961	0.035966253086058185	0.7904825869737987	0.8787940766002348	-0.11328069089372238	0.435900971737845	0.5702968023199229	0.12329400483588436	0.3882313306171035	0.6684797741218858	-0.03865721890383209	0.6972077866757908	0.7777090225086541	5.348728252022813	5.317501590864016	5.2089780907919305	5.351155135472033	NA	NA
ENSMUSG00000004319	Clcn3	chloride channel, voltage-sensitive 3	-0.13243452120538876	0.07475680673002223	0.7390608417962361	0.37763525758771266	2.2042166968437361e-7	5.079284875575608e-6	0.1512719781409134	0.0444917728560311	0.09925218199934986	0.09392875824141052	0.2032761875117045	0.4933181582213085	0.26445361786431304	4.4818486140330964e-7	3.703355023698196e-6	8.148948727390696	7.771247197014687	8.052930171836447	7.9053439056136865	NA	NA
ENSMUSG00000004328	Hif3a	hypoxia inducible factor 3, alpha subunit	-0.17594074216680702	0.49728058202849706	0.9283371638416048	-0.2744527283469711	0.2948624195747147	0.48343091926596915	-0.5056974001236841	0.06365991344740238	0.13216500297201572	0.055303929609906065	0.8409984614880573	0.9388190026313841	-0.3900750642353276	0.0391445166343122	0.08009219578919542	3.8410084027864597	4.145790536186733	3.781590370717453	4.244734641509496	NA	NA
ENSMUSG00000004347	Pde1c	phosphodiesterase 1C	-0.22452108611932306	0.09080649013410153	0.7517014175609079	-0.1272613177584328	0.34194962328788875	0.5292686225335773	-0.46738962758412583	0.0011009440646219503	0.004877051792572514	0.11560722370636997	0.424400552119616	0.6977840874659919	-0.2973254726712793	0.0024451023874318026	0.007638391802074073	5.05228661480756	5.1902200629028705	4.92014424439574	5.41230541901997	NA	NA
ENSMUSG00000004356	Utp20	UTP20 small subunit processome component	-0.17729788220664422	0.20824205170660853	0.842507140589195	0.2617578059128599	0.05702437590235662	0.15420657565570803	-0.19628337270335988	0.18553539439744574	0.3032443010361749	0.28074329640957557	0.05286144946056928	0.24589248714734355	0.03273721660475002	0.7464297967882352	0.8153016107507104	5.334523415176124	5.06659210412772	5.041576866666227	5.252384803822624	NA	NA
ENSMUSG00000004360	9330159F19Rik	RIKEN cDNA 9330159F19 gene	-0.08142097907595235	0.4663795270823996	0.9247675646279584	-0.15211262235621414	0.17282985022243255	0.3389067073120197	-0.3856642750624735	0.0010812116312504468	0.004809856654292567	0.152130673630307	0.19684470294482073	0.48411615244067036	-0.2688884487093438	9.307728986024203e-4	0.003329358288644819	6.257021522598676	6.416601149965417	6.0863350711132265	6.500376311325834	NA	NA
ENSMUSG00000004364	Cul3	cullin 3	-0.021789563902355036	0.8002627694413714	0.9814168071411604	0.21406154628324756	0.011179581737150161	0.04582916940550984	0.1230475596096418	0.1621463347751182	0.27330073554055617	0.06922442277125072	0.42242059606043847	0.6959104689681204	0.16855455294644467	0.005699542239439406	0.015762116694136696	7.494841739828	7.283519184269213	7.428305323945834	7.3078857126786705	NA	NA
ENSMUSG00000004366	Sst	somatostatin	0.12399195400836097	0.26586902494086806	0.8757450793124258	-0.5407310002714034	1.4735777219027609e-6	2.6481338898598464e-5	-0.005315039064984255	0.963106459964967	0.9776964264775713	-0.4114240071980582	3.8192898227793306e-4	0.01860379282163058	-0.27302301966819387	6.757717429153395e-4	0.002498225056079697	6.451333422394646	6.998372471665753	6.875526499917373	6.8717860068681	NA	NA
ENSMUSG00000004383	Large1	LARGE xylosyl- and glucuronyltransferase 1	-0.13746627583166518	0.08634049543421682	0.7464171242124351	0.258404998655874	0.0010390359971296744	0.006991029782196352	0.01899501129549376	0.8167638550998788	0.8812232082059465	0.10194371152871508	0.20608838594249873	0.49712498090540735	0.13870000497568388	0.01471310504780298	0.035358421811604465	7.641310205416883	7.386963901556753	7.544013252821103	7.52277600263273	NA	NA
ENSMUSG00000004393	Ddx56	DEAD (Asp-Glu-Ala-Asp) box polypeptide 56	0.01453338557068452	0.9131754852908253	0.9900959556749148	0.10408132640497955	0.414799961755535	0.5982552819895394	0.06683444203101892	0.6376768163891973	0.7449951962511301	0.05178026994464516	0.7044503619493495	0.8703045601616552	0.08545788421799924	0.3706637458927083	0.485493707618819	4.73576677692768	4.63388722616674	4.6472042437141265	4.61363296119436	NA	NA
ENSMUSG00000004394	Tmed4	transmembrane p24 trafficking protein 4	0.061721962945527675	0.5785202386438577	0.949310164288524	-0.09943251997875337	0.36239512617374353	0.5487521809995048	-0.0607566485277965	0.6078973400913603	0.721725384608773	0.02304609149457081	0.8433130302207872	0.9392554245949538	-0.08009458425327494	0.3198903951962084	0.43364000836174504	5.696623127285457	5.80021920266188	5.68648613342567	5.737439115276347	NA	NA
ENSMUSG00000004415	Col26a1	collagen, type XXVI, alpha 1	0.061401245811394715	0.7711452186302725	0.9770984629679247	-0.38882353598007163	0.06977647483688904	0.17845106392765375	0.03192907099437153	0.8894643647059585	0.9294553583273956	-0.35935136116304844	0.12416319713574339	0.3855944131783212	-0.17844723249285005	0.2549200335877735	0.36404138326965485	2.8376127971242266	3.19663525519957	3.21970646665581	3.1239491206483603	NA	NA
ENSMUSG00000004446	Bid	BH3 interacting domain death agonist	0.17098815738019724	0.48964342323882964	0.9265758016922268	-0.23856227036147404	0.32505267553198086	0.5139574014514804	0.28143341770115127	0.2788675585150079	0.4113119091430644	-0.3490075306824281	0.17161212730120357	0.4515432119389135	0.021435573669838625	0.9039159443572413	0.9358843925099133	2.7828476236860236	3.0067617586867734	2.958831064150523	2.86056537633845	NA	NA
ENSMUSG00000004451	Ralb	v-ral simian leukemia viral oncogene B	0.034344639571190175	0.8529486589489946	0.987099423398143	-0.12360604091874687	0.49977942655497326	0.6715414883004149	0.03297573015996607	0.8640813462411306	0.9123219532762684	-0.12223713150752277	0.5214592950810931	0.7677517917037227	-0.045315155379390404	0.7331589584249548	0.8056409293858294	4.56771576689997	4.6724310871865065	4.672332599806697	4.673738837672047	NA	NA
ENSMUSG00000004455	Ppp1cc	protein phosphatase 1 catalytic subunit gamma	0.13539304347989964	0.10907420388856756	0.7752141960845456	0.01702133276241717	0.8353607671363008	0.9082188289797557	0.1586698680845474	0.0725453721060571	0.14656997191103519	-0.006255491842230562	0.9418999856316752	0.9789809810577995	0.08784560042348227	0.14469120821158757	0.23184591248057146	6.685263291268683	6.670875445517454	6.69299860532729	6.52541114425918	NA	NA
ENSMUSG00000004460	Dnajb11	DnaJ heat shock protein family (Hsp40) member B11	0.15142999876548138	0.19405703262606766	0.8336669949700133	0.17182335303808272	0.12137073910062016	0.26461300230375767	0.32929384665174716	0.006348673172186938	0.02065679710501352	-0.006040494848183049	0.9581625746584748	0.9840920404744921	0.2505585998449149	0.0022265348204745386	0.007054446070992437	5.702236999990347	5.53670313078524	5.718899226324926	5.368486094180053	NA	NA
ENSMUSG00000004462	Tbccd1	TBCC domain containing 1	-0.3141528919675273	0.06964880555695832	0.7334248318402445	0.33742763945374143	0.04526552252840298	0.1309943092041377	0.07391297203815399	0.6747282698052509	0.7743354750173906	-0.05063822455193989	0.7681483763011479	0.9058228182747642	0.20567030574594772	0.09189303386084696	0.16063770077104136	4.21964102293808	3.89229815521771	4.275798290786174	4.191951337936533	NA	NA
ENSMUSG00000004500	Zfp324	zinc finger protein 324	-0.17077288750815986	0.33109662107281007	0.8953740058709049	0.18806003510041425	0.2722201819392761	0.45974012952918875	-0.108423137452336	0.5578576681635338	0.6801872111377575	0.1257102850445904	0.4868935093072585	0.7447626934158923	0.03981844882403912	0.752251949891401	0.8191674671323513	4.24050364585243	4.05915126489774	4.05593690463367	4.22843536256914	NA	NA
ENSMUSG00000004508	Gab2	growth factor receptor bound protein 2-associated protein 2	-0.08150090792841139	0.5399691567119537	0.936684488068484	0.23554442156894093	0.06546160237431052	0.1703088770927697	0.18075991040987824	0.18741799736806175	0.30554589277006605	-0.026716396769348696	0.8398861689025814	0.9384557014105996	0.20815216598940958	0.02642760605170789	0.057481282731228815	5.109332011558623	4.860780927769516	5.151679907244433	4.96475451354685	NA	NA
ENSMUSG00000004530	Coro1c	coronin, actin binding protein 1C	0.12729444640083135	0.15454663407899066	0.8085455863236969	-0.008335979416682451	0.9233552734069758	0.960586406424275	0.08517114695390994	0.367255317539139	0.5045136741594073	0.03378732003023894	0.7127162444183999	0.8750814892546611	0.03841758376861375	0.5488100793846422	0.652951072486264	6.400059150298353	6.411266862711604	6.374889458780164	6.285446326966957	NA	NA
ENSMUSG00000004535	Tax1bp1	Tax1 (human T cell leukemia virus type I) binding protein 1	-0.10428990230395167	0.23137758792040766	0.8573587560425858	0.03348193611798102	0.6979039507805097	0.8190409720448802	-0.23800418452596267	0.009054088971075519	0.027695000908094587	0.16719621833999201	0.06426914776938622	0.2729202308023789	-0.10226112420399083	0.10333766220127305	0.17719176422117416	7.049790157321303	7.0209345269012164	6.8851911398347765	7.125739636475586	NA	NA
ENSMUSG00000004558	Ndrg2	N-myc downstream regulated gene 2	-0.09600143883813697	0.5366657265283757	0.9360378558406646	1.3863084610511673	1.2904053615920884e-18	2.671369528024479e-16	1.610970724189935	2.728707332780845e-24	9.885595034040106e-22	-0.32066370197690464	0.03763205372411262	0.20525310759519436	1.4986395926205511	4.4941602080308346e-41	1.4081297105865262e-38	10.319297042844001	8.96973647586688	10.659925208854366	9.065654933075423	NA	NA
ENSMUSG00000004561	Mettl17	methyltransferase like 17	-0.054732345957285475	0.7644055551948383	0.9761989651743975	-0.3796688176029305	0.04092017870803526	0.12154435863752312	-0.6726605365204732	9.863070723210776e-4	0.004459538958431456	0.2382593729602572	0.25201602764044895	0.5492102555340841	-0.5261646770617019	1.387742154165965e-4	6.245378413527186e-4	4.071883928273133	4.44868891078285	3.7634230565712965	4.472786466741517	NA	NA
ENSMUSG00000004562	Arhgef40	Rho guanine nucleotide exchange factor (GEF) 40	-0.008106728651980002	0.9495539515704439	0.9933241052942855	0.30702955635943646	0.011678953818640004	0.04744206152388066	0.2707003009471339	0.03935112017685278	0.09021110069413768	0.028222526760322577	0.8217951754262661	0.9306507246963663	0.28886492865328517	0.001260798835405906	0.004335936190703254	5.42692177639472	5.1064178564317535	5.397305156758243	5.1427451699824696	NA	NA
ENSMUSG00000004565	Pnpla6	patatin-like phospholipase domain containing 6	-0.043630318279374844	0.6991567138005423	0.9670628884167126	-0.045411245974621484	0.6843655473201151	0.8101551914716731	-0.12570120873777707	0.2875467356009965	0.42058154249588087	0.036659644483780736	0.7542266027095267	0.8981090056870881	-0.08555622735619928	0.29277645357848453	0.40595113339736527	6.032282251512017	6.083289524166997	5.979740083394123	6.12431702531775	NA	NA
ENSMUSG00000004567	Mcoln1	mucolipin 1	-0.16595696035566687	0.06619747262834152	0.7217326700024084	-0.1657753919294347	0.06926616338458086	0.1775161585165997	-0.2203073467036372	0.02307124849503418	0.0585390640846862	-0.11142500558146436	0.25618185025356127	0.5532965139515434	-0.19304136931653593	0.003738692813179948	0.010980379535510376	5.745502071806603	5.910355136324983	5.855985221663257	6.081378098464587	NA	NA
ENSMUSG00000004568	Arhgef18	rho/rac guanine nucleotide exchange factor (GEF) 18	-0.048307779592062346	0.6225906604986509	0.9549025187397588	0.1604104936221615	0.0918583101942847	0.2175068198697595	0.09715342152484195	0.340434857163886	0.47774619284601505	0.0149492925052572	0.8800102517809102	0.9538581345512345	0.12878195757350172	0.0647652275352516	0.12123741043374323	6.1417049825131995	5.98544922573414	6.124934669369663	6.0332092019945165	NA	NA
ENSMUSG00000004591	Pkn2	protein kinase N2	-0.01949900685519556	0.8410417556743252	0.9859635363555799	-0.04202680990266331	0.6595218681677673	0.7937953714357273	-0.11726435722730058	0.2645272548856625	0.3950868933122243	0.05573854046944172	0.5900571335172642	0.8120736671792484	-0.07964558356498194	0.26185484426016525	0.3715646523265723	5.656517441965823	5.6973731319402106	5.596939056097583	5.715332872261427	NA	NA
ENSMUSG00000004609	Cd33	CD33 antigen	0.24798241902957052	0.26749210770773313	0.876112159847989	-0.7820146426495982	7.277180427598331e-4	0.005218557332431845	-0.7444640890417998	0.006518833165698866	0.021074409617943938	0.21043186542177225	0.46002632727858883	0.7248162677668272	-0.7632393658456991	1.999248157545082e-5	1.1245649631450818e-4	2.6943155287676968	3.42317199742027	2.320644396919187	3.2249082797427366	NA	NA
ENSMUSG00000004626	Stxbp2	syntaxin binding protein 2	-0.11009600247057263	0.5075119804779359	0.9296261048913135	-0.5319328613305976	0.0019380673425631698	0.011475920536074017	-0.6532443116438373	4.0109157174801803e-4	0.0020730515342286104	0.011215447842667129	0.953246720494506	0.9820482742995474	-0.5925885864872175	2.5742109356747543e-6	1.796678349023325e-5	4.12384156335991	4.647262901043793	4.092800228410977	4.766678787802757	NA	NA
ENSMUSG00000004630	Pcp2	Purkinje cell protein 2 (L7)	-0.07317346452805407	0.7595925693134721	0.9761989651743975	-0.6557297151801283	0.008064039975179137	0.035645637128757485	-0.1502406721846968	0.5502973140451664	0.6741621855358357	-0.5786625075234856	0.02625516229474404	0.1689215050667349	-0.4029851936824126	0.022300213621369188	0.050024453659545866	3.23990861737091	3.912894363582877	3.82096466795422	3.98600342746048	NA	NA
ENSMUSG00000004631	Sgce	sarcoglycan, epsilon	-0.15730866328052157	0.18213112154294717	0.8287173174869196	-0.17667673522424984	0.13926540454554964	0.2919536771964841	-0.1321512154802014	0.2957619309439502	0.42973155868636026	-0.20183418302457	0.11588330465717966	0.3738837509082393	-0.15441397535222562	0.07572806936586284	0.13805873693323603	4.728493442146457	4.902979068201374	4.927152879015987	5.071194518180324	NA	NA
ENSMUSG00000004633	Chn2	chimerin 2	0.10045810285949247	0.3976408836940587	0.9102378421519559	-2.0489434223415064e-4	0.9986076911221327	0.9992422380130158	0.11303186361770655	0.3526562339951545	0.48973930530735815	-0.012778655100448226	0.915212661920958	0.9702320376487307	0.0564134846377362	0.5040182477390381	0.6132539406001961	6.697667952537674	6.70836027299577	6.722111192997066	6.6046577050205	NA	NA
ENSMUSG00000004637	Wwox	WW domain-containing oxidoreductase	0.08301058081252928	0.5725369308665718	0.9477967498980675	-0.0643622675973894	0.6533062422145925	0.7894022477995	-0.06464078690023964	0.6832304358099045	0.780902143581211	0.08328910011537952	0.5904429344420309	0.8120736671792484	-0.06450152724881451	0.5458677447701519	0.6501843999918187	4.764135774689307	4.804677384164616	4.69318918727404	4.755079782903636	NA	NA
ENSMUSG00000004642	Slbp	stem-loop binding protein	0.14498438945763203	0.39326248060077673	0.9102378421519559	-0.08694523913545646	0.5959113334863824	0.747106016507221	-0.017968366920141927	0.9230786013875578	0.9507151941974021	0.0760075172423175	0.6737647726058396	0.85618272594755	-0.05245680302779919	0.6722367526816944	0.7578761717240964	3.94855060770495	4.044065898762733	3.8617391263552032	3.8724993255448035	NA	NA
ENSMUSG00000004655	Aqp1	aquaporin 1	0.15209131197835551	0.6522825690419354	0.963301596396983	0.5670951888605649	0.06207814657531037	0.1637106354066363	0.6463166364320072	0.057761896644078756	0.12221822737631047	0.07286986440691313	0.812690898904663	0.9260612591351269	0.606705912646286	0.0078713904495536	0.020791303140048963	2.7834547020870697	2.246143907528863	2.7044010473688767	2.1416215357308896	NA	NA
ENSMUSG00000004661	Arid3b	AT rich interactive domain 3B (BRIGHT-like)	0.2840717467746579	0.1468452973251292	0.8009119088999507	-0.5570208651011119	0.004637453761910413	0.02299486803328803	-0.5301825651945193	0.02306416739751156	0.0585390640846862	0.25723344686806543	0.27505999368608236	0.5732105890351884	-0.5436017151478156	3.627681057199584e-4	0.0014442206901138317	3.2714242082573333	3.827137512638927	2.90225061426883	3.5211463435804164	NA	NA
ENSMUSG00000004665	Cnn2	calponin 2	0.10936667754498634	0.6816018058188413	0.9657123318601244	0.4026232950513852	0.10559299138492347	0.23932347001474444	0.4010103544149984	0.14160590705170378	0.246492084151712	0.11097961818137318	0.664220422060684	0.851634534599545	0.4018168247331918	0.0295490171702927	0.06331316407903238	3.4067568299666067	3.018752299736567	3.27092544987269	2.8211728266413965	NA	NA
ENSMUSG00000004667	Polr2e	polymerase (RNA) II (DNA directed) polypeptide E	0.09350310025700796	0.5281838732147079	0.9324251015955701	-0.039285904478678	0.7862001122301522	0.8760893043506024	0.33188879796001586	0.0294732558500398	0.07140720064148619	-0.2776716021816859	0.06273904182446315	0.26848783863924536	0.14630144674066892	0.16393641470262432	0.25603056118112943	4.942807083835573	4.978848052638	5.234774171204477	4.8665267349260795	NA	NA
ENSMUSG00000004677	Myo9b	myosin IXb	-0.08161533675818028	0.483205663778913	0.9262118803087375	-0.38287683699240965	0.001115401449171812	0.007414477637757349	-0.4737313008201364	1.1117826726255204e-4	7.041270095645074e-4	0.0092391270695465	0.9404784026338325	0.9789809810577995	-0.42830406890627304	4.5230670572501533e-7	3.7347518799644603e-6	6.15515199171801	6.541989076090923	6.101872545560833	6.622821505422664	NA	NA
ENSMUSG00000004698	Hdac9	histone deacetylase 9	-0.15374674889628703	0.14821726813208247	0.8009521665809225	-0.16971268866913175	0.11188441455370764	0.24972584095516612	-0.47730384276788035	2.7047212033810096e-5	2.1272613915058374e-4	0.1538444052024616	0.17830538877064567	0.45993555166427125	-0.32350826571850605	3.380251825404137e-5	1.78855588370197e-4	6.10238165861592	6.267211311605613	5.93476792635036	6.429558408695313	NA	NA
ENSMUSG00000004730	Adgre1	adhesion G protein-coupled receptor E1	0.011300401864950368	0.9660323794363094	0.994513220389409	0.15284407748727974	0.5474223450585053	0.7104317862083667	-0.23289190641213578	0.4358503858388595	0.5702949800259479	0.3970363857643659	0.16464446323870113	0.44281543166697634	-0.04002391446242803	0.8383241368900254	0.8871466653551862	2.8227203763098667	2.641815444023363	2.47321985008771	2.6924831274577334	NA	NA
ENSMUSG00000004748	Mtfp1	mitochondrial fission process 1	0.2155191084582641	0.09391351285436816	0.7559491666892698	-0.21263329997484554	0.09197864146559565	0.21756955529701086	0.24637871740057093	0.06743908156921709	0.13822865499150172	-0.24349290891715236	0.0658499934546659	0.27639354602459876	0.016872708712862696	0.854938542817794	0.8998005017600259	5.274161190996507	5.489948034177423	5.5366374219724435	5.252225964079563	NA	NA
ENSMUSG00000004768	Rab23	RAB23, member RAS oncogene family	0.17209440217681857	0.18960813142497704	0.8288835859361536	-0.07535810687705932	0.5537095970490595	0.7151208349958854	0.15400373150988791	0.2655274618514901	0.3962234348364429	-0.057267436210128676	0.6702492488764171	0.8542435732436571	0.03932281231641429	0.67548407673458	0.7603324316145474	5.2095402904058234	5.289432232413817	5.2527376110814	5.121164893825673	NA	NA
ENSMUSG00000004771	Rab11a	RAB11A, member RAS oncogene family	0.058421313172513666	0.48975554759383844	0.9265758016922268	0.003116682642881066	0.9699158728289884	0.9859024037444685	-0.10992056491726505	0.22169687388206052	0.3463537954518171	0.1714585607326598	0.0515251728340765	0.24203052214969564	-0.053401941137191995	0.3819899220468766	0.49746227435289153	6.702205963205343	6.69921659856404	6.51697333484874	6.640217490058894	NA	NA
ENSMUSG00000004788	Eif2b2	eukaryotic translation initiation factor 2B, subunit 2 beta	0.07317371093346804	0.6672287163261271	0.963417110433982	0.254948439854239	0.11219183234691647	0.250053980829142	0.41913177923547373	0.01578650162623604	0.04333718052402425	-0.0910096284477667	0.5797111008041496	0.8041870039036144	0.33704010954485636	0.00435161328942817	0.012515071412637253	4.44587178089241	4.199998874883526	4.55268208807649	4.135240047469353	NA	NA
ENSMUSG00000004789	Dlst	dihydrolipoamide S-succinyltransferase (E2 component of 2-oxo-glutarate complex)	-0.08826814006575619	0.28435335454969296	0.8794255566410487	0.1684641867029567	0.0369620415137983	0.11261522924296022	0.14132201156283575	0.09382239154541483	0.17822103640602888	-0.0611259649256352	0.45979301803235423	0.7248162677668272	0.15489309913289623	0.007980232107131943	0.0210165449382055	7.11850137653738	6.950448960381316	7.184264345392107	7.041846455599477	NA	NA
ENSMUSG00000004798	Ulk2	unc-51 like kinase 2	-0.06334328419872577	0.4197535201068394	0.9150437304623147	0.20984346539981796	0.006236089118083936	0.029162961333580907	0.2104551368631759	0.008480593007871056	0.026210481135763568	-0.06395495566208372	0.41343539687515524	0.6882367723042753	0.21014930113149694	1.4885369055052847e-4	6.665356641762367e-4	7.373411857681617	7.162160282791547	7.437292755040767	7.22557192581336	NA	NA
ENSMUSG00000004815	Dgkq	diacylglycerol kinase, theta	-0.14371403172594863	0.36317890424923943	0.8998750695136879	-0.005026248386277241	0.9744880283409915	0.9875209538948525	-0.23217356211055992	0.16115596336435734	0.2719873465254032	0.08343328199833405	0.6130799693102889	0.8244556738098049	-0.11859990524841858	0.29919161794899907	0.4124890796056244	5.0740640883413235	5.0786293093387105	4.92979016437024	5.20608861972398	NA	NA
ENSMUSG00000004843	Chmp2b	charged multivesicular body protein 2B	0.0758887839025878	0.506829973896098	0.9296261048913135	0.1482150239682196	0.175732448714013	0.3429925309243818	0.08374794874991565	0.48838879984396444	0.6190071625753795	0.14035585912089174	0.22663602201761318	0.5211595751723674	0.11598148635906762	0.15498887753690962	0.2450608370547454	5.673157316280643	5.525521351761637	5.55124437214443	5.461495129570913	NA	NA
ENSMUSG00000004846	Plod3	procollagen-lysine, 2-oxoglutarate 5-dioxygenase 3	0.015694373401912834	0.9046323664137683	0.9898993149850647	0.2554298810891084	0.03829401073161557	0.11579094063944165	0.2900071437847961	0.03207299402013189	0.0762868731381594	-0.018882889293774838	0.8826573873378667	0.9555652170667913	0.2727185124369522	0.0028867629246521276	0.008806905943550557	4.9530231765113495	4.685920807091456	4.981901871501063	4.6698556710500965	NA	NA
ENSMUSG00000004849	Ap1s1	adaptor protein complex AP-1, sigma 1	0.2879019382011503	0.013938274822299309	0.5945412509321537	-0.5160615159127496	1.04968818297556e-5	1.4538871093471527e-4	-0.03370605980691608	0.7818571987462778	0.8555045309169984	-0.19445351790468327	0.11018540099000323	0.3644561769755977	-0.27488378785983286	0.001129822249218325	0.003952332328059156	6.399097664570307	6.920599117582217	6.6015092487415	6.61605277322581	NA	NA
ENSMUSG00000004865	Srpk1	serine/arginine-rich protein specific kinase 1	-0.09318125506587235	0.33184688081428176	0.8953740058709049	-0.11018414534522217	0.24952717496917784	0.4342192343767155	-0.404871251622347	8.358324856927488e-5	5.505829735552508e-4	0.20150585121125247	0.04978190876783177	0.23789021778461406	-0.2575276984837846	2.4894757546737266e-4	0.0010411433053366707	6.3838243465915	6.485807636119243	6.177055519729467	6.589682375244563	NA	NA
ENSMUSG00000004880	Lbr	lamin B receptor	0.14308044947396256	0.4638862828546105	0.9247675646279584	-0.4194307837932113	0.032264576587543385	0.10166981146490635	-0.45562105175364415	0.03538729056258753	0.08261072482724068	0.1792707174343954	0.4100846022387948	0.6857833455092522	-0.43752591777342775	0.0027269859410329065	0.008396798941406236	4.004070679104457	4.394486779105494	3.7827835817046864	4.259061678059544	NA	NA
ENSMUSG00000004891	Nes	nestin	-0.08253887524944849	0.689496177967873	0.9660410037910181	0.2001608684741486	0.31445582745014367	0.5042864030473808	0.38903623934684395	0.06186680929980774	0.12901995326725513	-0.2714142461221438	0.17739631311348283	0.45915504753842523	0.2945985539104963	0.04077829247424621	0.08264601650898491	3.80728263031475	3.6087691763692797	4.095634995118023	3.69378467724246	NA	NA
ENSMUSG00000004892	Bcan	brevican	-0.1396042185577383	0.2601460566290492	0.8722918993578072	1.1372331766105943	4.290758487295624e-20	1.2132381254443457e-17	1.2294694240331956	4.849575514658997e-23	1.5616980261511597e-20	-0.23184046598033947	0.0564925756965051	0.2539904891836345	1.183351300321895	1.9877033270699307e-41	6.777483726682855e-39	9.175459931108056	8.057747572246754	9.430452556368223	8.202152225073597	NA	NA
ENSMUSG00000004894	Hapln2	hyaluronan and proteoglycan link protein 2	0.0854763905515612	0.6237546468572001	0.9549025187397588	-0.5406819124707738	0.002259645325424116	0.012981203299128729	-0.389729785810924	0.04085331206127916	0.09288339806362214	-0.06547573610828859	0.7355059995757921	0.8881103774543763	-0.4652058491408489	3.4597798622087e-4	0.0013893047434217342	4.163225213288223	4.678531950015743	4.179935588528567	4.60333090299007	NA	NA
ENSMUSG00000004895	Prcc	papillary renal cell carcinoma (translocation-associated)	0.07507931020757289	0.5087483362790243	0.9296846567595726	0.23902759736463036	0.027569478412876644	0.09066425300233512	0.31413039329806086	0.007170284907264212	0.022824028811069198	-2.348572585762609e-5	0.9998503517942174	0.9998503517942174	0.2765789953313456	5.207592232683045e-4	0.0019852554012987356	5.881212001833243	5.65261755093588	5.8984838674650035	5.572424661253023	NA	NA
ENSMUSG00000004896	Rrnad1	ribosomal RNA adenine dimethylase domain containing 1	-0.12457695341092437	0.4420519221383144	0.91836836370357	-0.4536825764195606	0.006493324611065814	0.03015909944554727	-0.6680090191802014	2.287198740670118e-4	0.0012972355675434774	0.0897494893497164	0.6312722370095953	0.8343790951604423	-0.560845797799881	5.289282526782288e-6	3.4459743291002644e-5	4.1491162441466365	4.592113562001253	3.9895236657109336	4.7268634042346465	NA	NA
ENSMUSG00000004897	Hdgf	heparin binding growth factor	0.12100015607444119	0.19629774923253546	0.8342902527150818	-0.22683800072313803	0.014645341610388331	0.05631291717719135	0.13090920244559437	0.17518721211375538	0.2897624982215389	-0.2367470470942912	0.013548903181323476	0.11783378438190777	-0.04796439913877183	0.4739655471743963	0.5866626722605996	6.845628499532077	7.0744745092871	7.088586617628547	6.947893271651236	NA	NA
ENSMUSG00000004902	Slc25a18	solute carrier family 25 (mitochondrial carrier), member 18	-0.08790525486332232	0.5893217475044198	0.9523317310260802	1.4003363776092133	3.5062221377685e-19	8.295435355744943e-17	1.5365609270575191	2.8455318558915884e-22	8.247062701337796e-20	-0.22412980431162816	0.13293386853743888	0.39951862691123735	1.4684486523333662	9.252963556160372e-40	2.616331866013834e-37	6.857114133823913	5.48486522842498	7.111409003029293	5.58751441477467	NA	NA
ENSMUSG00000004929	Thop1	thimet oligopeptidase 1	0.04216675099612843	0.7515652133670245	0.9761989651743975	0.285983153732626	0.023385095492302603	0.08014603003132276	0.3199896352620379	0.01916948022199437	0.05067999639990438	0.008160269466716503	0.9498882840825235	0.9809440563078885	0.30298639449733195	0.0011193186976414017	0.003922690949745094	5.241804203298137	4.96464352760324	5.2129649002738905	4.903281071941463	NA	NA
ENSMUSG00000004931	Apba3	amyloid beta (A4) precursor protein-binding, family A, member 3	0.35295993922149194	0.12867008733404553	0.7941506163920368	-0.09249141327902782	0.682215267062118	0.8091796184828253	0.5425611087818846	0.022166495913791634	0.056827993615344186	-0.2820925828394205	0.22170903270665848	0.5160576301770485	0.2250348477514284	0.1692373132444478	0.2629279244763982	4.230563400395804	4.391727016259853	4.573856877864476	4.024253555738883	NA	NA
ENSMUSG00000004933	Matk	megakaryocyte-associated tyrosine kinase	-0.07572289426740089	0.39555165567372175	0.9102378421519559	-0.12763565288788756	0.15093206295803113	0.31007538647394206	0.060607155964479485	0.5102734456032175	0.6384200361405246	-0.26396570311976797	0.004058941087026584	0.06009617371890062	-0.03351424846170404	0.6002526359062609	0.6993697294533952	6.45447146030877	6.582127843905133	6.71820050463085	6.64736665961828	NA	NA
ENSMUSG00000004934	Pias4	protein inhibitor of activated STAT 4	-0.1345808378535884	0.39432599954637304	0.9102378421519559	0.025954680593433786	0.8678678174334334	0.9270046713066543	0.21128590872169173	0.1890653114070465	0.30732391406924986	-0.31991206598184635	0.04433429187057454	0.22211815442931182	0.11862029465756276	0.28969602150374923	0.40225727360078634	4.561985407198167	4.550047484478443	4.893392697175737	4.671693660860926	NA	NA
ENSMUSG00000004936	Map2k1	mitogen-activated protein kinase kinase 1	-0.010414737463502148	0.907665054782379	0.9900331233302984	0.3874922774795744	9.470216220177077e-6	1.329155165139381e-4	0.4255050591545928	2.4889399633547605e-6	2.7997885050524513e-5	-0.048427519138520565	0.5820827874585652	0.8065119821927987	0.4064986683170836	1.0203846153910105e-10	1.6874919894761745e-9	7.57573874811031	7.190179976405854	7.62947016975978	7.197392774206007	NA	NA
ENSMUSG00000004937	Sgta	small glutamine-rich tetratricopeptide repeat (TPR)-containing, alpha	0.08897372217166152	0.34186995135875875	0.8971423779589572	-0.10831713981499655	0.24015009083540267	0.4234311791718362	0.21292238500601182	0.0273271035499421	0.06711930327425397	-0.23226580264934685	0.014644930058392047	0.12223086693084162	0.05230262259550763	0.4330524090612517	0.5478966035410991	6.54276423102028	6.653356106809257	6.780547728043377	6.557604466674796	NA	NA
ENSMUSG00000004945	Tmem242	transmembrane protein 242	0.10119744104011673	0.6236416087742143	0.9549025187397588	0.3086704533384908	0.1266092659676985	0.27297400415910894	0.7737526235122882	1.7644243297600562e-4	0.0010393786206762364	-0.3638847291336807	0.07121868864211271	0.2875881692894811	0.5412115384253895	1.7728385240668192e-4	7.738146464422678e-4	5.49944190010698	5.223923272337247	5.86321964562551	5.095943999876603	NA	NA
ENSMUSG00000004947	Dtx2	deltex 2, E3 ubiquitin ligase	-0.14383598096882874	0.5461537693429938	0.9376705284827292	0.0814536546344887	0.7285086738027922	0.8389392128137251	0.053102363976800064	0.8288308871766248	0.8892768602534576	-0.11548469031114011	0.6335928741755767	0.835493762828763	0.06727800930564438	0.692082014550045	0.7735544537869911	3.40476688195663	3.34350589836014	3.4667908456162735	3.49091541403561	NA	NA
ENSMUSG00000004952	Rasa4	RAS p21 protein activator 4	0.05182319511136565	0.80275709484509	0.9814168071411604	-0.45468516745183424	0.032541928819814804	0.10223809777997643	-0.35426253719614403	0.13753456140311457	0.24099730507048175	-0.04859943514432455	0.8430293774945514	0.9392554245949538	-0.40447385232398914	0.011291432334047162	0.028217627731969983	2.881014458633293	3.27670085475196	2.937919537124323	3.26371342766924	NA	NA
ENSMUSG00000004961	Syt5	synaptotagmin V	0.06988576651965271	0.46608631738369216	0.9247675646279584	0.10408968417406628	0.26190457874549566	0.44803270010538826	0.2527079996136931	0.01065284915951642	0.03167439864228619	-0.07873254891997412	0.4118113104075663	0.6870238194783301	0.1783988418938797	0.008516127397930359	0.022247920106989717	6.349836656124517	6.247863842854663	6.436242576788707	6.174104362188233	NA	NA
ENSMUSG00000004980	Hnrnpa2b1	heterogeneous nuclear ribonucleoprotein A2/B1	-0.030125206221497773	0.7177413038654115	0.972970060279047	0.07921156705939733	0.33793712731123765	0.5257818345015295	-0.11244692350708496	0.1866348197669922	0.30461177890451085	0.1615332843449845	0.055880600901458195	0.25302022831457643	-0.01661767822384382	0.7794324933114364	0.8416506049701454	8.252058465527464	8.172522976810127	8.086928700123867	8.202539058123078	NA	NA
ENSMUSG00000004994	Ccdc130	coiled-coil domain containing 130	-0.27025330360867034	0.23918133106672748	0.8629997930237584	-0.26031411340329635	0.2748110819263522	0.46239257950249646	-0.3126043248284015	0.20524337267527257	0.32737842864948197	-0.2179630921835652	0.39500721258338767	0.6737264404118307	-0.28645921911584893	0.09501097000826923	0.16518628903807217	2.82015448241267	3.0778865621791	2.8531087326941367	3.3230926793018	NA	NA
ENSMUSG00000004996	Mri1	methylthioribose-1-phosphate isomerase 1	-0.1752881795582789	0.3501536916261878	0.8985310920218758	-0.42983842815451434	0.027509613972104222	0.09049913586226001	-0.48340463458437766	0.019637928877817973	0.05165929418664483	-0.12172197312841558	0.5725786792229655	0.8000203410458684	-0.456621531369446	0.0013286320192498265	0.004537023324320518	3.5464776312545934	3.96344132033718	3.69895696208449	4.1109459073673635	NA	NA
ENSMUSG00000005034	Prkacb	protein kinase, cAMP dependent, catalytic, beta	0.04500201663509888	0.5609082485438874	0.9425437491475992	-0.02289366233587509	0.7661175070787964	0.8644734533350679	-0.20328987380422403	0.009997920856944875	0.03004300064659459	0.2253982281034478	0.004090203774345959	0.060327903760804956	-0.11309176807004956	0.04018278110291492	0.08169747129535122	8.952336293510967	8.977552736007702	8.7231827062973	8.932636804890906	NA	NA
ENSMUSG00000005043	Sgsh	N-sulfoglucosamine sulfohydrolase (sulfamidase)	-0.25772963011144434	0.3329333012512367	0.8953740058709049	0.467148573060624	0.06444141798422685	0.168258864570077	0.28805415582195865	0.27698694007581376	0.4092849308596802	-0.07863521287277903	0.755278742172357	0.898691004619125	0.37760136444129133	0.039330158742009264	0.08035857072543415	2.98327887855557	2.55661150533509	3.0854814335468665	2.73706791104263	NA	NA
ENSMUSG00000005045	Chd5	chromodomain helicase DNA binding protein 5	-0.042506456344754834	0.5724699017870997	0.9477967498980675	0.4197897103835249	1.3860224674980763e-8	4.3193974370175267e-7	0.35670247714358905	2.4899352615449645e-6	2.7997885050524513e-5	0.020580776895181008	0.7818171412779693	0.9123823352965068	0.388246093763557	2.2346314472593068e-13	5.511932418739818e-12	8.60019664330826	8.179830434745783	8.57881886650423	8.22564926403232	NA	NA
ENSMUSG00000005054	Cstb	cystatin B	-0.04409570199257786	0.8392206638088037	0.9859226951292522	-0.32735860234932884	0.1352007619670471	0.2860186922416017	-0.13141497635856847	0.5677600168689055	0.6879224368270508	-0.24003932798333824	0.301402693311853	0.5965778941541343	-0.22938678935394866	0.1485774066082716	0.23695939947856548	3.6914262401695632	4.041983145008077	3.9467283499158765	4.0852045773698995	NA	NA
ENSMUSG00000005057	Sh2b2	SH2B adaptor protein 2	-0.006896488429908297	0.974008952762329	0.9952868905553862	0.37291653260773844	0.05659634284291549	0.153514600509574	0.15323386692935123	0.4917743311273704	0.6221235072849853	0.2127861772484789	0.3046662927167492	0.5984405847958784	0.2630751997685448	0.07655585585497729	0.13915638987377993	3.56659678958691	3.2365358894571967	3.41246453244876	3.24691140523021	NA	NA
ENSMUSG00000005069	Pex5	peroxisomal biogenesis factor 5	-0.02749547824747403	0.8018834805830454	0.9814168071411604	0.4703637301011246	4.628025005629287e-6	7.211383587400581e-5	0.3841876050304012	5.313718211194292e-4	0.0026415924194843664	0.0586806468232493	0.5735390428830541	0.8006066374645692	0.4272756675657629	1.5845545790121577e-8	1.723240265899432e-7	5.958023949759647	5.497487761329014	5.916501511747477	5.533314582181463	NA	NA
ENSMUSG00000005078	Jkamp	JNK1/MAPK8-associated membrane protein	0.0012702463963492339	0.9925184743788098	0.9996622877559748	0.07680901015547498	0.5573231441404783	0.7171769574892402	0.05938832840351509	0.6759775554503618	0.7752876731634393	0.01869092814830913	0.8924261279795209	0.9607109389605892	0.06809866927949504	0.4808428456501337	0.5929593776855654	5.030433598204813	4.96100178556663	5.023278588271217	4.948897359818063	NA	NA
ENSMUSG00000005087	Cd44	CD44 antigen	-0.06452877739270595	0.7764225490955138	0.9774424766807037	0.3220631099218402	0.13180971990453072	0.2808920771757367	0.38893676605605443	0.0900377817420151	0.1729399054619082	-0.13140243352692024	0.5443261231313571	0.7820545799820792	0.3554999379889473	0.023345383901913375	0.051897034626055945	3.32844820266899	3.0406400166732235	3.51195724969378	3.0904855909821634	NA	NA
ENSMUSG00000005089	Slc1a2	solute carrier family 1 (glial high affinity glutamate transporter), member 2	-0.16056018117015528	0.03211920016806167	0.6711488234518503	0.688224499409399	5.218629926909064e-20	1.4069669009920178e-17	0.4616831424932315	7.66727546579683e-10	2.3087460902592897e-8	0.0659811757460122	0.377668235695115	0.6587884225719934	0.5749538209513152	2.5048075147388633e-27	2.8192459726570524e-25	12.693715168680866	12.0051273733629	12.6288002550187	12.166067896420333	NA	NA
ENSMUSG00000005102	Eif2ak4	eukaryotic translation initiation factor 2 alpha kinase 4	-0.26384072734532543	0.027132775325492228	0.6525939094365797	-0.059409955329578226	0.6212103969221532	0.7648238998679934	-0.44936283164726926	5.101000754824566e-4	0.0025577812175900175	0.1261121489723656	0.3337479565606386	0.6216123060518569	-0.25438639348842373	0.004005356449429287	0.011652220155140208	5.22581240644963	5.286269394815153	5.119649944743307	5.56168181281214	NA	NA
ENSMUSG00000005103	Wdr1	WD repeat domain 1	0.03648579462508733	0.6575429318722463	0.963301596396983	0.42217412090849715	9.646469130723277e-8	2.41536752985907e-6	0.36102936812993897	1.5216018313962381e-5	1.300879795824232e-4	0.09763054740364549	0.22417636570149754	0.5187378458238445	0.39160174451921803	9.893440637756837e-12	1.940687941007022e-10	7.51735237947183	7.094909681931957	7.41877872083958	7.063042211050117	NA	NA
ENSMUSG00000005125	Ndrg1	N-myc downstream regulated gene 1	-0.11349959590652114	0.35894729622186045	0.8994941823929649	0.14825428687509495	0.22175409294715737	0.40037302593620855	-0.16481538207390065	0.20439077022865998	0.32642267519780344	0.19957007304247443	0.11770349660723789	0.37621633200102256	-0.008280547599402846	0.9257804351306435	0.9510721444298884	5.841706557013943	5.691853867317127	5.656098002145043	5.819466985230713	NA	NA
ENSMUSG00000005142	Man2b1	mannosidase 2, alpha B1	-0.05792651994491996	0.613378056818265	0.9549025187397588	-0.04461546575181718	0.6937802767771911	0.8163819273932174	0.16101517508951307	0.17154202091062754	0.28491212728035886	-0.2635571607862502	0.02371451747029128	0.16039813362490477	0.058199854668847945	0.4762029558617011	0.5888662258458348	5.63118068839748	5.6883588843867035	5.89455243804801	5.74417900232232	NA	NA
ENSMUSG00000005148	Klf5	Kruppel-like factor 5	0.045654557531681156	0.7649318128399221	0.9761989651743975	-0.09865011764326398	0.508498951519282	0.6783973260314989	-0.48339635567577105	0.006484621984465344	0.0209989448787449	0.43040079556418825	0.013640177659074661	0.11844987236078842	-0.2910232366595175	0.012260489101446753	0.030260985768165258	4.169163246334697	4.270579469917167	3.7616909066431434	4.240223774827027	NA	NA
ENSMUSG00000005150	Wdr83	WD repeat domain containing 83	0.11953718655268951	0.4747352461863412	0.9253419397303797	0.068837464123158415	0.664103722446143	0.7978144402999185	0.2780809258860986	0.11309200358629203	0.2063386209593773	-0.08970627521025067	0.591467428210561	0.8126193286614166	0.1734591950046285	0.1421589061536741	0.22854641506580833	4.0861514563135	4.02549306104444	4.195770726799767	3.91512061437223	NA	NA
ENSMUSG00000005161	Prdx2	peroxiredoxin 2	0.08608776783104212	0.44559419414890533	0.9203230879686904	0.21960638415614	0.04661576123841731	0.13343617778690664	0.4839032934663348	2.070018938216133e-5	1.6957131899771654e-4	-0.1782091414791527	0.10877457303917316	0.3617394220433547	0.3517548388112374	8.956675599057498e-6	5.4880940919594913e-5	6.882858061670056	6.6759745485951365	7.070407535382383	6.580993467945837	NA	NA
ENSMUSG00000005198	Polr2a	polymerase (RNA) II (DNA directed) polypeptide A	-0.14545931659384356	0.107120675350496	0.7732565313438979	0.5527708729791114	2.6674980414589517e-10	1.262216522229944e-8	0.2096011185553111	0.02173791948443384	0.05591473276748203	0.19771043782995673	0.02554100789616627	0.16681515748746792	0.38118599576721124	1.681756083364259e-9	2.2246381619871997e-8	7.419005349456944	6.861469453933873	7.221974203175893	7.0168545121445405	NA	NA
ENSMUSG00000005204	Senp3	SUMO/sentrin specific peptidase 3	0.2599707344205977	0.007219022842471161	0.4957152966195636	-0.1936678854705535	0.03929573684725966	0.11827139635109686	0.160453731250014	0.11978606711314728	0.215968876522973	-0.0941508822999698	0.3485374483814174	0.634017674421116	-0.016607077110269746	0.8117541581656184	0.8656669998725061	5.9055973740209895	6.101433219802827	5.9845212107917565	5.8278920969445664	NA	NA
ENSMUSG00000005225	Plekha8	pleckstrin homology domain containing, family A (phosphoinositide binding specific) member 8	-0.026361324841579877	0.8316340646830133	0.9848496131594677	-0.4048430849938578	0.0014417403107780957	0.009039532408247952	-0.4518216865885355	0.0013679168002072924	0.005843431458630817	0.020617276753097828	0.8870081260520857	0.9579381447533272	-0.42833238579119665	6.424786497292809e-6	4.119610058800638e-5	4.517371497392613	4.921107202082093	4.48777281551627	4.945487044929947	NA	NA
ENSMUSG00000005237	Dnah2	dynein, axonemal, heavy chain 2	-0.3338659739413312	0.16045989501353694	0.8107229411352639	-0.08829753111353607	0.717323262265065	0.8323419657130317	-0.7094726177208501	0.009140850811960853	0.02790149643577203	0.2873091126659829	0.3051456603360021	0.5989934389537803	-0.3988850744171931	0.029789046835694173	0.06371668265059087	2.70523885455779	2.78318679525128	2.4459073148033665	3.14942056862367	NA	NA
ENSMUSG00000005262	Ufd1	ubiquitin recognition factor in ER-associated degradation 1	0.016551103038054467	0.861841269246203	0.988026772474828	-0.0384728138559267	0.6780888644149397	0.8064909147266227	-0.04878283361479834	0.6354847261581564	0.7434081160798697	0.026861122796926113	0.7896360747858714	0.916800301952189	-0.04362782373536252	0.5286950307050363	0.6350804570472993	5.604651068050667	5.643055302921433	5.569023839929523	5.6301326919201795	NA	NA
ENSMUSG00000005267	Zfp287	zinc finger protein 287	0.031545017019271926	0.8169593523212517	0.9823828824266082	-0.4677101323243903	8.196942266936453e-4	0.005776726547148591	-0.5757940653928425	0.00030721677696343193	0.0016635049487795732	0.13962895008772416	0.3954620492823137	0.6741455220644955	-0.5217520988586164	8.639139717130664e-7	6.703717987998379e-6	4.2023524635361165	4.66312053028926	4.081630936725383	4.62597373535987	NA	NA
ENSMUSG00000005268	Prlr	prolactin receptor	-0.26336327245961766	0.15405012838864382	0.8085455863236969	0.193576036962707	0.28627728860657287	0.47404836549292945	-0.4130250969729211	0.041022017135532454	0.09315734469191533	0.3432378614760105	0.08503614213337599	0.3180164487632483	-0.10972453000510707	0.4209663784487803	0.5364096473393298	3.8976850713708235	3.7309536487995967	3.59742246260731	3.9791528900687765	NA	NA
ENSMUSG00000005299	Letm1	leucine zipper-EF-hand containing transmembrane protein 1	-0.042673970814708646	0.6653430327722307	0.963417110433982	0.4026379161635805	2.2681781148616872e-5	2.8304616669097457e-4	0.4444131705160274	7.262445961882663e-6	6.935217136417274e-5	-0.08444922516715556	0.37654477784518126	0.6572242712374565	0.42352554333980397	6.822711385123501e-10	9.752859813531042e-9	6.756253479089714	6.35126939763457	6.846230839853987	6.391742654126617	NA	NA
ENSMUSG00000005312	Ubqln1	ubiquilin 1	0.10170983045690919	0.2074674159710262	0.8422982497099505	0.1471936299224893	0.062295594442748806	0.1641720450954278	0.1611518863975663	0.05130477894884983	0.11135561219135817	0.0877515739818322	0.2784777088025702	0.5757743399323813	0.15417275816002782	0.006998017708659559	0.018792684571806873	7.77931478503485	7.63351388953895	7.689247432076313	7.532152542597504	NA	NA
ENSMUSG00000005338	Cadm3	cell adhesion molecule 3	0.05867464871506373	0.3994412686767337	0.9102378421519559	-0.14151705953518037	0.04121214569556997	0.12222369021456707	-0.0657199843957758	0.35478195522639044	0.4918076296711162	-0.017122426424340847	0.8086684686091982	0.9238168660412333	-0.10361852196547809	0.03678351560228003	0.07606694548291694	8.812752570864404	8.954150676467277	8.829087455156323	8.895188852599661	NA	NA
ENSMUSG00000005354	Txn2	thioredoxin 2	0.13779920773405377	0.29193227607930067	0.8800269958760502	-0.047471153121217455	0.7125426990523323	0.829810021594229	0.348186807475032	0.00884445664543652	0.027131955464075545	-0.25785875286219573	0.04921477138184642	0.23634914856244638	0.1503578271769073	0.10429976427566506	0.1785773397205413	6.29035846517378	6.353969598109177	6.562495763281617	6.2165855594500306	NA	NA
ENSMUSG00000005357	Slc1a6	solute carrier family 1 (high affinity aspartate/glutamate transporter), member 6	-0.18080012706384935	0.25917448414792377	0.8722918993578072	0.2757946988074555	0.07663284051228257	0.19171439794106426	0.3292534148143355	0.04059530413861998	0.09241736022829901	-0.2342588430707294	0.1345084418801324	0.4016587333332088	0.3025240568108955	0.006875516100970112	0.018520112860627935	4.785557112353617	4.51701969089137	5.040517508845997	4.69930055104137	NA	NA
ENSMUSG00000005360	Slc1a3	solute carrier family 1 (glial high affinity glutamate transporter), member 3	-0.02341569790014598	0.8408008662200951	0.9859635363555799	1.2680316578637856	2.44673012687423e-27	1.4182471180426473e-24	1.3977932977593788	1.6568554841294603e-32	1.2340984756729425e-29	-0.15317733779573914	0.1818912224279842	0.4637294578307846	1.3329124778115822	5.188134844104739e-58	4.296146231979017e-55	9.99934043095651	8.749200564472233	10.165677834931067	8.772973611617253	NA	NA
ENSMUSG00000005362	Crbn	cereblon	-0.04197777173407871	0.7413533367840845	0.976110978508918	0.0643448284523924	0.6069275640061212	0.7551567745176051	-0.1407939714586664	0.2923604955910151	0.42574239736046204	0.16316102817698008	0.21531543846058201	0.5078359038974176	-0.038224571503137	0.676340720599613	0.7610966777238705	5.765709287168783	5.7049097452260265	5.616962778792277	5.73549267839572	NA	NA
ENSMUSG00000005370	Msh6	mutS homolog 6	-0.14997840380080604	0.34485531702227584	0.8985266986599226	0.45088806610257803	0.003017462376710117	0.01645411163367845	0.15618028965241468	0.3356643075021384	0.47305571564214566	0.14472937264935729	0.3524268328555503	0.6365691645048331	0.30353417787749637	0.0063681939745544956	0.01733829796782768	4.962521634555797	4.503669660877013	4.79396844511812	4.629823292671206	NA	NA
ENSMUSG00000005371	Fbxo11	F-box protein 11	-0.0880830331948323	0.29524785614568305	0.8800269958760502	0.2391012905199872	0.0037119019089582365	0.01931879143869583	0.010485546435956042	0.9034980522771522	0.9387203518324447	0.14053271088919886	0.09734316852703984	0.3407740033306184	0.12479341847797162	0.03672188446135088	0.07598428826134401	7.37161911066992	7.13196518613949	7.221428348849167	7.22361001439894	NA	NA
ENSMUSG00000005374	Tbl2	transducin (beta)-like 2	0.07140340846638678	0.5824315197316294	0.9507362163121346	-0.003077998497250047	0.9805068531092622	0.9905033067354196	-0.09455821910614069	0.5010646737935952	0.6307103977512648	0.16288362907527743	0.23317128091690892	0.5280630317776372	-0.04881810880169537	0.604826909923873	0.7032151606406037	5.037004116823256	5.055213667000683	4.880888127226883	4.983911965987484	NA	NA
ENSMUSG00000005378	Bud23	BUD23, rRNA methyltransferase and ribosome maturation factor	0.060081203490218935	0.736612917188091	0.976110978508918	-0.33795234173684263	0.05955040267346756	0.15921767024758057	-0.18649023893201633	0.337886406439132	0.47500227777817855	-0.09138089931460738	0.6409041861525651	0.8397380458936128	-0.2622212903344295	0.047408535378870416	0.09340645466819357	3.893677193773643	4.23475716577773	3.985283224725337	4.158644056947903	NA	NA
ENSMUSG00000005397	Nid1	nidogen 1	-0.25496935705713414	0.07855293686994227	0.744606660468941	0.40157412683393895	0.0043687581999156035	0.021963723124959006	0.3949874004763511	0.005911785289652143	0.019523601011146998	-0.24838263069954633	0.07518345233705324	0.2951433931751822	0.39828076365514503	7.466452571541212e-5	3.6051055669253346e-4	5.36255562044175	4.97295768193426	5.6029026209310695	5.2211544130783265	NA	NA
ENSMUSG00000005417	Mprip	myosin phosphatase Rho interacting protein	0.011356087136243228	0.8898614123645737	0.9898993149850647	0.6253831498285738	1.1515265026323359e-14	1.2572205581099068e-12	0.2377723259586226	0.004007910824035825	0.01429212863212775	0.3989669110061944	9.682928051279354e-7	6.603187346969503e-4	0.43157773789359816	8.533603901833274e-14	2.2082604918293115e-12	9.279695779387884	8.659232565381586	8.88123435445492	8.648068767350546	NA	NA
ENSMUSG00000005442	Cic	capicua transcriptional repressor	0.048098531633532796	0.5532647207137467	0.9378719119289562	0.13644442154820627	0.08815584410321922	0.21150469799019464	0.2747155696668135	8.183145017009054e-4	0.0038175935686996366	-0.09017261648507438	0.26536411185945	0.5633481218034371	0.20557999560750986	3.3473144396965304e-4	0.0013535199267318406	8.198141476542263	8.06507005505414	8.291388094515424	8.017502083908584	NA	NA
ENSMUSG00000005447	Pafah1b3	platelet-activating factor acetylhydrolase, isoform 1b, subunit 3	-0.28444776241892217	0.18731845573217878	0.8287173174869196	0.018169995605422186	0.933596308711666	0.9667372452320213	0.09260558106899262	0.6747465685004468	0.7743354750173906	-0.3588833478824926	0.10825396828400212	0.36104380158700705	0.0553877883372074	0.7210053072050118	0.7959827184485002	2.806939908684573	2.78669900781825	3.1578623901865566	3.045457648183273	NA	NA
ENSMUSG00000005469	Prkaca	protein kinase, cAMP dependent, catalytic, alpha	0.1332191116839392	0.07824308488020487	0.7435017073903403	-0.14474627513563942	0.05300909546152472	0.1457278737693754	0.03981936893410073	0.6105948293542033	0.7239339186646839	-0.051346532385800954	0.506971004022801	0.7579985741299662	-0.05246345310076935	0.3321906440022323	0.44619234572099165	7.71104301765434	7.85666674476408	7.7644233420314235	7.722919485856154	NA	NA
ENSMUSG00000005481	Ddx39	DEAD (Asp-Glu-Ala-Asp) box polypeptide 39	-0.17397563910637023	0.3998574371812961	0.9102378421519559	-0.3619922441191511	0.09196812990795997	0.21756955529701086	-0.29868288234905954	0.18437214807940877	0.3017685038380045	-0.2372850008764618	0.31080517460743134	0.6023024116932446	-0.33033756323410535	0.03362076531245594	0.07053967449734151	3.0567488877337334	3.3989186142545766	3.19493236024612	3.5403860453408234	NA	NA
ENSMUSG00000005483	Dnajb1	DnaJ heat shock protein family (Hsp40) member B1	0.2072244809181182	0.0587413871913806	0.7166767815887539	-0.0821087267722047	0.43904710201369795	0.619205967596691	0.13589631574810523	0.24272261915724824	0.36990710186538434	-0.010780561602191725	0.9239027280805404	0.9747472119090652	0.026893794487950262	0.7325247111076687	0.8052098560812465	5.682452561788423	5.762056072814397	5.68244322503267	5.536486851517544	NA	NA
ENSMUSG00000005501	Usp40	ubiquitin specific peptidase 40	-0.3481336729602202	0.004241767955927416	0.431358034325145	-0.0809569504335901	0.5130557976516804	0.6820033762331686	-0.5174957670671003	8.212228187534399e-5	5.443359712869428e-4	0.08840514367329003	0.5088579936233033	0.7594220803392063	-0.2992263587503452	9.320199773271477e-4	0.0033317630580183854	5.166091039273646	5.25179308881802	5.09596919733539	5.598433580439357	NA	NA
ENSMUSG00000005505	Kbtbd4	kelch repeat and BTB (POZ) domain containing 4	-0.5310126218380332	0.030046352329842704	0.6711488234518503	0.2592101289563995	0.2953453874137189	0.4835389177075616	0.2209709378593824	0.3475732683455834	0.4846544262605663	-0.49277343074101615	0.0384241755387339	0.20725981455862674	0.24009053340789094	0.1598597562809483	0.25119265240258637	2.632081327647813	2.383657899935607	3.12634318101015	2.8483396141024433	NA	NA
ENSMUSG00000005506	Celf1	CUGBP, Elav-like family member 1	0.06158578384076121	0.44268394613969164	0.91836836370357	-0.10687684184055077	0.17975284891930746	0.34859062855830236	-0.2538186971091785	0.0022563733508607093	0.00892769155512908	0.2085276391093889	0.011542339206074642	0.10769397262424898	-0.1803477694748646	0.0017302989916571949	0.005703541714609571	8.038796388804041	8.148982746125084	7.83391040402911	8.08677475646278	NA	NA
ENSMUSG00000005510	Ndufs3	NADH:ubiquinone oxidoreductase core subunit S3	-0.021876151575942228	0.8346097192145424	0.9850492957179726	0.10519522137835947	0.30263259373141405	0.49221858078771524	0.3069439370320308	0.0040507279118587826	0.014418203463978773	-0.22362486722961356	0.031813700802230706	0.1892461448813015	0.20606957920519514	0.005256844181510837	0.01468496255331449	5.985294257259307	5.877767705226174	6.217638361917866	5.89392657326318	NA	NA
ENSMUSG00000005514	Por	P450 (cytochrome) oxidoreductase	0.00821142438998715	0.9311308148528382	0.9921913012209824	0.489206868034115	2.6224169059475406e-8	7.60041979766246e-7	0.49688794142033543	1.7697054604818455e-7	2.7428068721077584e-6	5.303510037667064e-4	0.9952257529722864	0.9984986719348955	0.4930474047272252	2.7322886888119857e-14	7.669593890895242e-13	6.250052928694553	5.764377108860233	6.237608623232563	5.7533684192886465	NA	NA
ENSMUSG00000005533	Igf1r	insulin-like growth factor I receptor	-0.1459914198636635	0.1501825783414574	0.8039497607328246	0.09147700529322815	0.3638072278486401	0.5498849012319798	-0.02397562605153907	0.816350634202074	0.8809413480689421	-0.0305387885188963	0.7658043551904137	0.9044585346702231	0.033750689620844536	0.6397887094646426	0.7313943899835915	7.25857717514661	7.17236848436659	7.28547246989002	7.31995022917852	NA	NA
ENSMUSG00000005534	Insr	insulin receptor	-0.09025504147955327	0.3129584890840254	0.8878995229037808	-0.10554338167367368	0.23614492525743966	0.41853357567795413	-0.3512591577763994	2.183639250960118e-4	0.0012458134761998351	0.1554607346231724	0.10087049561524357	0.3480332308534282	-0.22840126972503652	4.5509921163518365e-4	0.0017615910385598277	6.674712282564673	6.78538325262971	6.511496111762203	6.876443719228477	NA	NA
ENSMUSG00000005566	Trim28	tripartite motif-containing 28	0.0660653635147174	0.42556540425075995	0.9171901234537393	0.17700761008402488	0.026973252428491346	0.08913937155173894	0.19324297086385403	0.024258919920230018	0.0609258359261756	0.049830002734888246	0.5479523124956587	0.7842482912052063	0.18512529047393944	0.0015982002148600483	0.005319533474267166	6.93943985819521	6.761521708910723	6.889168582056917	6.6946075965421565	NA	NA
ENSMUSG00000005575	Ube2m	ubiquitin-conjugating enzyme E2M	0.13052392090442438	0.18192256403857887	0.8287173174869196	-0.364755473004609	1.876245853328979e-4	0.0016604059677589966	0.04329095127388545	0.6682415695541575	0.7691025320240216	-0.27752250337407003	0.0059582891582108406	0.0733274375914419	-0.16073226086536174	0.02209282617549228	0.049645693710502425	6.80427276610747	7.1736166233724035	7.092553286199533	7.0436233463284	NA	NA
ENSMUSG00000005580	Adcy9	adenylate cyclase 9	-0.075044523589930065	0.5094847763723527	0.9299110261587521	0.2037919672916567	0.06819532975587086	0.17560827584624855	0.11135489459479812	0.3374447905444491	0.47458418740528907	0.01739254910692851	0.8788445593370032	0.9538581345512345	0.1575734309432274	0.05050064517028404	0.09841216665979205	6.551521136971177	6.357137808444987	6.53199529476931	6.42731061844495	NA	NA
ENSMUSG00000005583	Mef2c	myocyte enhancer factor 2C	-0.1902986871538655	0.0338342640475975	0.6738410448309481	0.042495692851563266	0.634849923865452	0.7745186199660021	-0.4041452637448574	9.234877049496146e-6	8.496819812286415e-5	0.2563422694425551	0.004807474771116126	0.06590308129950545	-0.18082478544664704	0.004620947860842194	0.0131785113285962	8.88030083622002	8.844850945566074	8.630346648458353	9.03497165692003	NA	NA
ENSMUSG00000005609	Ctr9	CTR9 homolog, Paf1/RNA polymerase II complex component	-0.01639320389899285	0.8944715072616088	0.9898993149850647	0.3182983127405949	0.008003891896671793	0.03549698498780264	-0.04133389072286177	0.7481085946221789	0.8293003382534825	0.3432389995644638	0.006101512679640409	0.07430129883936057	0.13848221100886654	0.11575011033769157	0.19415534312555482	6.229441553743986	5.9125887796791865	5.87637774571116	5.9218054823178	NA	NA
ENSMUSG00000005610	Eif4g2	eukaryotic translation initiation factor 4, gamma 2	0.05925448254795693	0.46645388889680456	0.9247675646279584	0.23526160725037232	0.0036385890197152826	0.019018107531812115	0.3422088505899616	2.8392317553351045e-5	2.21773873751441e-4	-0.047692760791632344	0.5569000732432763	0.7900251471801453	0.28873522892016695	5.143393295976827e-7	4.190257096293701e-6	9.70713388702985	9.47558738965258	9.7582917314313935	9.414507889937747	NA	NA
ENSMUSG00000005615	Pcyt1a	phosphate cytidylyltransferase 1, choline, alpha isoform	0.08945821034462238	0.3758092191902127	0.900156255800028	0.18860107894159295	0.04949169709087769	0.13892427224565254	0.20268421988379304	0.05521744218802668	0.11806267194500061	0.07537506940242229	0.4547325671364392	0.7200950545511426	0.195642649412693	0.006149925560196394	0.016815114863055848	5.98424625724558	5.792397513097003	5.922515834760587	5.71173682865059	NA	NA
ENSMUSG00000005621	Zfp592	zinc finger protein 592	0.15638909658756256	0.08509831976217597	0.7454679117268994	-0.3656546235366206	5.411327669391358e-5	5.852007618587129e-4	-0.06356456964910807	0.522274362206241	0.6493004483707188	-0.14570095729994997	0.14254180716887924	0.41226570902696025	-0.21460959659286433	0.0013957387805783896	0.004722942114198853	5.6832170394768164	6.04665962997433	5.838483330822067	5.8805915378493765	NA	NA
ENSMUSG00000005625	Psmd4	proteasome (prosome, macropain) 26S subunit, non-ATPase, 4	-0.015621149194503805	0.9018084655222893	0.9898993149850647	0.15649187819903984	0.20665682638268096	0.38305550751485146	0.3669716625226348	0.004165918918365029	0.014742215513005428	-0.22610093351809876	0.07141202091511574	0.2880583014853642	0.26173177036083733	0.003306658752888241	0.009892669657350549	6.03823492051552	5.900061828018344	6.284859650225736	5.90644958516915	NA	NA
ENSMUSG00000005656	Snx6	sorting nexin 6	0.1179318911243853	0.4163843897913655	0.9135397863079675	-0.06543152212702345	0.6453358557519688	0.7836365953422618	-0.03350156232142294	0.826651707960878	0.8882540782640149	0.0860019313187848	0.5667004557166693	0.7968068186410964	-0.0494665422242232	0.6356659296849352	0.7279015332711827	5.260171649390084	5.336851645067297	5.168543987837517	5.211658470310777	NA	NA
ENSMUSG00000005667	Mthfd2	methylenetetrahydrofolate dehydrogenase (NAD+ dependent), methenyltetrahydrofolate cyclohydrolase	-0.0487344047349133	0.8604241791328314	0.9878279501771243	0.012848018793442878	0.9622486359773008	0.9815325792137757	-0.1904596236899869	0.5234146104813053	0.6503693011050132	0.15457323774851647	0.5987541636285388	0.8167997190917469	-0.088805802448272	0.6604841413700653	0.7481915820698813	2.9662179827763633	2.9489820692106603	2.7963357800272566	3.0133637496278767	NA	NA
ENSMUSG00000005672	Kit	KIT proto-oncogene receptor tyrosine kinase	0.11986295063662816	0.2375104092461452	0.8622518353945612	-0.02508339540741801	0.7998452967906986	0.8847142283595224	0.0684911740408784	0.5206250225368724	0.6477361972816014	0.026288381188331746	0.8007216880836252	0.9197232269843918	0.021703889316730198	0.7653297439931812	0.830444376835731	6.19530618888096	6.223709080735773	6.16660263369433	6.094898678768646	NA	NA
ENSMUSG00000005674	Tomm40l	translocase of outer mitochondrial membrane 40-like	0.10807676992592864	0.5804934567891832	0.950083350273726	-0.025719075517223244	0.8918996909817075	0.9422940961952916	0.3381140259465902	0.09312707623552718	0.17733610295638413	-0.2557563315378848	0.1903668381874477	0.4757141817855639	0.15619747521468347	0.2579069372991772	0.3672663215955486	3.8220590177396465	3.8564527484741835	4.019886519313976	3.7237844629058867	NA	NA
ENSMUSG00000005682	Pan2	PAN2 poly(A) specific ribonuclease subunit	-0.15778385266346018	0.36752484349979636	0.8998750695136879	-0.16777528684893	0.34006371628991183	0.52761759407775	-0.3487036887978099	0.06026158446335417	0.1261944632737834	0.02314454928541973	0.9013005130093205	0.9657168300891993	-0.25823948782337	0.04343455010490362	0.08713215770308837	4.531266037522033	4.735746002873737	4.541900649074967	4.8961518704406	NA	NA
ENSMUSG00000005683	Cs	citrate synthase	0.024660113425349923	0.759261991299872	0.9761989651743975	0.3069196390054137	9.818785202565455e-5	9.662918238823541e-4	0.4152463492287479	3.045539449132899e-7	4.486178097367104e-6	-0.08366659679798431	0.2917612736429594	0.5887534282581076	0.3610829941170808	1.6918004971882194e-10	2.6940993357009653e-9	8.069618501072094	7.764091972406173	8.157663258816584	7.739837129486824	NA	NA
ENSMUSG00000005686	Ampd3	adenosine monophosphate deaminase 3	4.121583835229507e-4	0.9977481147216543	0.999829761827073	0.049265164725749024	0.7374845104694739	0.8447172635282386	-0.030529629258041542	0.8488023829819363	0.9022708624527406	0.08020695236731352	0.6076296218445808	0.8215534784372742	0.00936776773385374	0.9313160774563984	0.9544507855332415	4.811453021890194	4.73936952580312	4.705536050225307	4.770981677772373	NA	NA
ENSMUSG00000005687	Bcas2	breast carcinoma amplified sequence 2	0.08455300197807782	0.4665193632816286	0.9247675646279584	-0.11872956607765879	0.29732157419899474	0.48574535085808146	0.11016252419563921	0.3683807123286785	0.5055825466203469	-0.1443390882952202	0.2306808379773497	0.5263300442179523	-0.004283520941009791	0.9590899593818408	0.9728523842080393	5.35540833478286	5.4770802650957	5.512800929656627	5.382438195313987	NA	NA
ENSMUSG00000005698	Ctcf	CCCTC-binding factor	0.10167362215201567	0.3369522998751678	0.8956699474745355	-0.1848995234452317	0.0768728111751429	0.1921338794287901	-0.18705225891544497	0.09745040965236854	0.18387737615558405	0.10382635762222896	0.3521330534793896	0.6365691645048331	-0.18597589118033833	0.015599412875524831	0.03711142898952583	6.119760950439003	6.306057374940737	6.005881047050707	6.208159247872714	NA	NA
ENSMUSG00000005699	Pard6a	par-6 family cell polarity regulator alpha	0.19779667165746792	0.24398058242738313	0.8661487027777803	-0.1501838936053614	0.36468605296754786	0.5506388919058065	0.1721876988129981	0.33518733984087423	0.47249839868376153	-0.12457492076089162	0.4758640067231704	0.7376694303661867	0.011001902603818347	0.9279969160258915	0.9527336386369253	4.428289915311207	4.5866658737075365	4.550958813010824	4.36401691936307	NA	NA
ENSMUSG00000005716	Pvalb	parvalbumin	0.03229412056572892	0.8108130938014708	0.9814168071411604	-0.7672190495563336	2.454908646911715e-8	7.150692448152641e-7	-0.3388215034117666	0.015648211562401183	0.0430457870635015	-0.3961034255788381	0.005477820172445432	0.07069306109083373	-0.55302027648405	1.7688723509228785e-8	1.902276174791181e-7	5.9413205929553765	6.709368086869969	6.332563938514056	6.67587790091484	NA	NA
ENSMUSG00000005732	Ranbp1	RAN binding protein 1	-0.04692685979682904	0.7745691992799604	0.9770984629679247	-0.2191564964887025	0.18264575174229633	0.35219763804864296	-0.1181612465485144	0.5019026792177991	0.6314909659400851	-0.14792210973701714	0.4033055799008152	0.6801748018315611	-0.16865887151860845	0.16120004267064902	0.2527548013598709	4.094312117590913	4.319110293111167	4.2647010730266794	4.358383039432726	NA	NA
ENSMUSG00000005774	Rfx5	regulatory factor X, 5 (influences HLA class II expression)	-0.007213397100658757	0.9674907437716106	0.9945137655706481	-0.3182855705106311	0.07423542858476499	0.1868954517244773	-0.5995817703111505	0.0029946580776898167	0.011242659634471354	0.2740828026998606	0.18009335858275316	0.4623167196744591	-0.4589336704108908	6.638400792781643e-4	0.0024587533671155777	3.85215072616991	4.141754170633477	3.5144132033166335	4.1782008324130295	NA	NA
ENSMUSG00000005779	Psmb4	proteasome (prosome, macropain) subunit, beta type 4	0.11836478344570234	0.2633515713062078	0.874975720932163	0.13289577882842388	0.1954993142672287	0.3682247847766015	0.35516659632332126	0.001023639497666445	0.004604167927705542	-0.10390603404919503	0.3225680705635698	0.6122350429016805	0.24403118757587255	0.0010621886473095343	0.0037451195219767126	6.44950546930554	6.321436592828043	6.560677329941747	6.190236002329013	NA	NA
ENSMUSG00000005802	Slc30a4	solute carrier family 30 (zinc transporter), member 4	-0.0238357048647813	0.8184353994316257	0.9825210953850548	-0.00814005816443275	0.9364471341601777	0.9681174964378866	-0.327947370047661	0.00333506824444354	0.012305361603384456	0.295971607018447	0.007194632281994662	0.0814612625222093	-0.16804371410604688	0.026481155835363146	0.05754377499519493	6.143121943137596	6.152105047236064	5.84320179053336	6.18532208963354	NA	NA
ENSMUSG00000005804	Bloc1s6	biogenesis of lysosomal organelles complex-1, subunit 6, pallidin	-0.10045919837052499	0.45603410804397493	0.9234385955059087	-0.0980160701915826	0.4653524257563844	0.6419203113889039	-0.2171610087057335	0.13955325733741053	0.24376087273054095	0.01868574014362592	0.8987639137510922	0.9640423808397864	-0.15758853944865803	0.11352865256000423	0.19113239458729728	4.510920787763523	4.6169827911493035	4.492156809124417	4.7156268520555	NA	NA
ENSMUSG00000005813	Metap1	methionyl aminopeptidase 1	-0.017419701737000023	0.870353198872193	0.9886301543066156	-0.21255792889930863	0.04629852157833673	0.13298779996473184	-0.1590467896781033	0.16789052060412785	0.28053542885033933	-0.07093084095820539	0.539213160907434	0.7791933597021375	-0.18580235928870595	0.017979788140251148	0.041763593333337734	5.321242896518673	5.53418058564332	5.34719517552968	5.547394801468854	NA	NA
ENSMUSG00000005823	Gpr108	G protein-coupled receptor 108	-0.15128583507155946	0.3747920753970746	0.8998750695136879	0.09089762228302907	0.5890156643706905	0.7424658689843879	-0.1048483300738513	0.5581863206446672	0.6802603269691703	0.04446011728532091	0.8017344057803415	0.9204304779373638	-0.006975353895411119	0.9547103973110517	0.9701076024215113	4.447347331274924	4.357197456775056	4.393249267450266	4.4564690318279565	NA	NA
ENSMUSG00000005846	Rsl1d1	ribosomal L1 domain containing 1	-0.15331927449799201	0.1500334455380716	0.8039497607328246	0.013025513116165555	0.9016300280539985	0.9482533716075483	-0.29328025023618665	0.012444288633384464	0.035851550230324575	0.15298648885436017	0.18929928886364403	0.47522070316184406	-0.14012736856001054	0.07611000685785152	0.13862424344117402	5.165315629327587	5.151331091732553	5.033860020340383	5.306729213241224	NA	NA
ENSMUSG00000005871	Apc	APC, WNT signaling pathway regulator	-0.21066093816744838	0.022073420259196865	0.6334088145170031	0.3005000028904552	0.001070732894938636	0.007169751721220044	-0.0648763977025174	0.4821606386642151	0.613914144320071	0.1547154624255242	0.09305051826367158	0.3340737694589664	0.11781180259396891	0.07031728634609066	0.1296212912402972	10.155187928898927	9.859737118475289	10.00304450513121	10.069746824994633	NA	NA
ENSMUSG00000005873	Reep5	receptor accessory protein 5	0.10662269981505712	0.20231157387298235	0.8384988540487797	-0.08744003894619926	0.29222239610143486	0.4807342469141385	0.07636945107296304	0.36950708241336316	0.506287153577369	-0.057186790204105185	0.49857191024399783	0.7519114811202721	-0.005535293936618108	0.9258042913733537	0.9510721444298884	8.31403798204028	8.404831653999413	8.37634746980699	8.298873251889733	NA	NA
ENSMUSG00000005881	Ergic3	ERGIC and golgi 3	0.07286009256668635	0.5023917893346839	0.92895376727479	0.0869593982084237	0.40894985320545835	0.5925715924836099	0.35421178879848847	0.0014037089733763138	0.0059674360573346566	-0.19439229802337837	0.0710627947208433	0.2873494869894441	0.22058559350345608	0.003908275783764006	0.011401268535776578	6.014272085642227	5.933039057721813	6.2149175111640504	5.84854529097299	NA	NA
ENSMUSG00000005882	Uqcc1	ubiquinol-cytochrome c reductase complex assembly factor 1	-0.03437549747618743	0.7880406767456727	0.9790590378643198	-0.036101033993085764	0.7746115408216769	0.8698248346324777	0.17478987053312461	0.18573082308555824	0.3034353765545204	-0.2452664020023978	0.06004188880683438	0.26276542730752395	0.06934441827001943	0.44744122290718336	0.5623780028488105	5.258041494369143	5.285476394251283	5.52105895418533	5.313212515742253	NA	NA
ENSMUSG00000005886	Ncoa2	nuclear receptor coactivator 2	-0.1108103154696615	0.2042989788378672	0.8392689128227485	0.13955124487515186	0.10535184767485023	0.23910411840199028	-0.04518576092412839	0.6142162642806446	0.7269636704242484	0.07392669032961875	0.4037901368342578	0.6805959663157242	0.047182741975511734	0.4479530916635638	0.5627568478170454	7.408022920720167	7.266471310117433	7.337150010316247	7.384272759755143	NA	NA
ENSMUSG00000005892	Trh	thyrotropin releasing hormone	-0.16501897125963785	0.4911914076322924	0.926790648546763	-0.05861213184569072	0.8068186739396933	0.8891111109299301	-0.027660091772498334	0.9131594726825378	0.9433485801825576	-0.19597101133283024	0.4416628370588868	0.7100217546022508	-0.043136111809094525	0.8047206428704724	0.8602649238428113	2.7750648883116202	2.7854811320937434	2.9746793835567833	2.9918348430085064	NA	NA
ENSMUSG00000005893	Nr2c2	nuclear receptor subfamily 2, group C, member 2	-0.09659540241257608	0.32103386798230205	0.8922354703965681	0.1090631324852243	0.2562972891860141	0.4416179744441385	-0.1391670398594972	0.16684523525420322	0.27931217506165745	0.15163476993214542	0.1272886902288145	0.39017921359668073	-0.015051953687136447	0.8287725185466377	0.8789643955275063	6.967061252816423	6.8583862254758134	6.806548069420897	6.958149903598714	NA	NA
ENSMUSG00000005897	Nr2c1	nuclear receptor subfamily 2, group C, member 1	0.16152762643320917	0.32497119896007204	0.8952630281473272	-0.5489193477803904	0.0010108341970086077	0.006836989991785758	-0.6612559848229288	7.984562058482782e-4	0.0037430257963603276	0.2738642634757476	0.1745926250195635	0.4555598248597343	-0.6050876663016596	2.7900782636485026e-6	1.9253200780045886e-5	3.6965425657934268	4.2407113894742166	3.429604474904077	4.09587953646816	NA	NA
ENSMUSG00000005899	Smpd4	sphingomyelin phosphodiesterase 4	0.17455781660102634	0.15556674396941006	0.8085455863236969	-0.6716928679348089	8.326966975121237e-8	2.11698526628466e-6	-0.513578060132911	1.7478615305262953e-4	0.0010317188759364226	0.016443008799128515	0.9064251650302049	0.9664478008088996	-0.5926354640338599	1.648912909823729e-10	2.633036826940288e-9	5.115720729125436	5.78156524099262	5.035345866394284	5.601198755061634	NA	NA
ENSMUSG00000005907	Pex1	peroxisomal biogenesis factor 1	-0.2361777102710183	0.04887598589431778	0.7045008275281139	-0.0023672359773394907	0.9842704300267257	0.9926617742757573	-0.40715942706983765	0.0020459090055017356	0.008241217199715642	0.16861448082147987	0.20365271241538305	0.4936981957710781	-0.20476333152358858	0.022054738459999734	0.04957932576435464	4.8607092638866565	4.86460005369257	4.671095787154356	5.1053936683213434	NA	NA
ENSMUSG00000005917	Otx1	orthodenticle homeobox 1	-0.0044151075450818795	0.9868993137513065	0.9981771377413051	0.4908246353520681	0.045896566126104876	0.1321278597218609	0.30095515717008015	0.28298912775739377	0.41567733501936255	0.18545437063690612	0.46805034352424973	0.7312813520857988	0.3958898962610741	0.03406798270902598	0.07136792980587969	2.8971200668517367	2.4681991225221633	2.7834694879965967	2.41157139674301	NA	NA
ENSMUSG00000005936	Kctd20	potassium channel tetramerisation domain containing 20	0.14451333632877236	0.11894277315808598	0.7846759387066028	-0.08188090790576207	0.36551711398325804	0.5513910087713612	0.11364108941918791	0.24367762251426747	0.37092367093065953	-0.05100866099617761	0.5926889013569102	0.8133336213814703	0.01588009075671292	0.8112159328445903	0.8652141659132023	6.33809888616403	6.421975086330876	6.39693327115381	6.26487227478214	NA	NA
ENSMUSG00000005949	Ctns	cystinosis, nephropathic	-0.09525579388696306	0.49653568131394304	0.9283371638416048	-0.4015125409877291	0.005750951399704057	0.02736895713332066	-0.4520993014787419	0.00456552483463271	0.01586099173146449	-0.044669033395950276	0.7877322959891198	0.9162720812960118	-0.42680592123323546	7.586885219394106e-5	3.654123820043036e-4	4.008525777319527	4.406442844251167	4.048040407492347	4.483543687075254	NA	NA
ENSMUSG00000005958	Ephb3	Eph receptor B3	0.006629357974238177	0.9619563990399873	0.9933737784861375	0.3703405620300259	0.004345141306339817	0.021863378109547523	0.20465970820583007	0.15648877155133534	0.26585204111879107	0.17231021179843403	0.20422515912998052	0.49437974450246674	0.287500135117928	0.003099546233018794	0.009352691171105381	5.003077501739511	4.6472945012848	4.843477856503084	4.612715965010744	NA	NA
ENSMUSG00000005973	Rcn1	reticulocalbin 1	-0.06195519592949076	0.7161774516221633	0.972206697500672	0.21664145555355288	0.18625711469391676	0.356989283870584	0.3524856419373256	0.04080122425810386	0.09278316846296548	-0.19779938231326352	0.23374786711185627	0.5284605532643806	0.28456354874543927	0.016681473629896817	0.039226840525637685	4.384383528301489	4.18429039732405	4.567175317419517	4.23787873086286	NA	NA
ENSMUSG00000005981	Trap1	TNF receptor-associated protein 1	-0.17377957944478636	0.11006039583928355	0.7760344005016389	0.32815744679098074	0.0017770670224282828	0.010757983285123281	0.17258696561732945	0.11860151087468779	0.21423298777972197	-0.018209098271135087	0.8648265130746874	0.9478974714624532	0.25037220620415507	0.001030237314024148	0.003649111268402673	5.889906330084757	5.567368692177253	5.8932274948546235	5.741584458946184	NA	NA
ENSMUSG00000005982	Naa60	N(alpha)-acetyltransferase 60, NatF catalytic subunit	0.046580296061980886	0.6430052870212052	0.9624757075852486	-0.19822318825589189	0.04658840037172525	0.133423746420309	0.004695644789624282	0.9650116023105735	0.9790303234082856	-0.15633853698353528	0.1414787829445052	0.41085377105731535	-0.0967637717331338	0.18539926391787404	0.2823612278770249	5.609259102440107	5.81084034359264	5.767086876582914	5.760568035996196	NA	NA
ENSMUSG00000005986	Ankrd13d	ankyrin repeat domain 13 family, member D	0.023330624487274302	0.8235087095090727	0.9834181723256875	-0.09873743678356357	0.33729407125073474	0.5253458996450333	-0.06563135276368101	0.5571210324782659	0.6797204935298398	-0.009775459532608262	0.9293094132453642	0.9763897070648457	-0.08218439477362229	0.27926457171861885	0.39053247043835326	5.617557231152697	5.718343489462931	5.6052732919410095	5.695597813610707	NA	NA
ENSMUSG00000006005	Tpr	translocated promoter region, nuclear basket protein	-0.18213465453228778	0.11430375583025533	0.7804062141536198	0.27734924274461664	0.015256064654016292	0.05806420142285321	-0.15861175892340595	0.1766602432086458	0.29153340918403287	0.2538263471357348	0.029174496975558194	0.17991208674364656	0.05936874191060534	0.46860454169804483	0.5818907939058947	7.462052406678324	7.203223017216427	7.22453609134187	7.38546050143164	NA	NA
ENSMUSG00000006010	Odr4	odr4 GPCR localization factor homolog	0.015393902660876778	0.8957903536603046	0.9898993149850647	0.11265759607090998	0.32051520121100757	0.5097787295730877	0.0548489056493309	0.6586789840452161	0.7619302995446209	0.07320259308245586	0.5424683883870565	0.7810278224753037	0.08375325086012043	0.31929309877610057	0.43288093721334747	5.441458786951343	5.334591726600427	5.379211699591883	5.303277674345344	NA	NA
ENSMUSG00000006019	Dhx34	DEAH (Asp-Glu-Ala-His) box polypeptide 34	0.09579123543305547	0.6039781281772295	0.9549025187397588	0.031605211524372366	0.8579772090618389	0.9220848970662742	0.5675146539144035	0.0021801952182096073	0.008688553855174967	-0.4401182069569757	0.013213202035183226	0.11613392812272869	0.2995599327193879	0.019136732463185428	0.043983374196215036	3.8093008462807365	3.776030668047523	4.2248480278667735	3.710265776475983	NA	NA
ENSMUSG00000006021	Kptn	kaptin	-0.2587568564972863	0.1711603358036994	0.8202818408318674	-0.06654679880004472	0.7273588397876932	0.8382435556940478	-0.4277497916866004	0.037896767884526845	0.08732602466414624	0.10244613638926936	0.6232060922659057	0.8296771046897846	-0.24714829524332255	0.07889653642624182	0.14239598560759856	3.75948526742286	3.813428570949333	3.6719296966884034	4.055672323462713	NA	NA
ENSMUSG00000006024	Napa	N-ethylmaleimide sensitive fusion protein attachment protein alpha	0.06216966738656155	0.4895983086657561	0.9265758016922268	-0.1880503069994603	0.03552907039404985	0.10945748420893434	0.03273758428572675	0.7236370830751752	0.8103085776190964	-0.15861822389862548	0.08497368828581882	0.3180164487632483	-0.07765636135686677	0.2275701254194495	0.3322695798473146	7.21039576445195	7.398865273208147	7.374373568994287	7.336425627830077	NA	NA
ENSMUSG00000006050	Sra1	steroid receptor RNA activator 1	0.020801279616466762	0.8742598402838977	0.9886804898580883	-0.1787334451879074	0.1698875323255546	0.3351780398655811	-0.06539573372966964	0.6483560890380968	0.7527683665717233	-0.09253643184177099	0.5162938496968587	0.7643745953300302	-0.12206458945878852	0.20725654964531864	0.30911169175841746	4.443634098328033	4.629094840315443	4.54839099077879	4.613543833745607	NA	NA
ENSMUSG00000006057	Atp5g1	ATP synthase, H+ transporting, mitochondrial F0 complex, subunit C1 (subunit 9)	0.20559430521467167	0.0410960763114913	0.6852202461486078	-0.281221492662703	0.004839796567999582	0.02385534082177685	0.08992921476841377	0.3878173756112663	0.5236392773656429	-0.16555640221644513	0.10908622182761434	0.36218209391065104	-0.09564613894714463	0.18465873883892503	0.28141826730112496	6.7490223548593535	7.038098746092337	6.92147503911553	6.826861821603087	NA	NA
ENSMUSG00000006058	Snf8	SNF8, ESCRT-II complex subunit, homolog (S. cerevisiae)	0.008019046042641875	0.9626293005118551	0.9933737784861375	-0.2902856888152897	0.09018177826062054	0.21480940114554634	0.2253129942785506	0.19626442318036405	0.316320514101204	-0.5075796370511985	0.0036642066936315608	0.05633839283722902	-0.032486347268369554	0.7901793395150809	0.850088073774901	5.003181389464117	5.334980432297507	5.55937608512569	5.32825704722528	NA	NA
ENSMUSG00000006095	Tbcb	tubulin folding cofactor B	0.22654225399133218	0.09226887941875642	0.7542800573093739	-0.17197752600935304	0.19192938606690815	0.3638654738632324	0.2808716674535663	0.0443056024307334	0.09892812961854627	-0.22630693947158714	0.09850271052713241	0.34321951444327864	0.05444707072210662	0.5705192247521311	0.6727043706826135	5.414163429319063	5.599703220787417	5.65934492041125	5.362150415578067	NA	NA
ENSMUSG00000006127	Inpp5k	inositol polyphosphate 5-phosphatase K	-0.09359022042165983	0.4321181564279457	0.9171901234537393	-0.09901213930175937	0.40376373312468183	0.5880443414716628	-0.2361991546927096	0.06624042488395059	0.1362052581907838	0.043596794969290406	0.7340517390489804	0.8879238116438678	-0.1676056469972345	0.05542383051884432	0.10655530136069025	5.146776801669146	5.24582219856845	5.08504107543245	5.341416782220393	NA	NA
ENSMUSG00000006134	Crkl	v-crk avian sarcoma virus CT10 oncogene homolog-like	0.12248471507089166	0.18505427303635047	0.8287173174869196	0.20121066255727058	0.02241248005399574	0.0776997252589631	0.18779559108938815	0.052129132341352885	0.11274138509799049	0.13589978653877408	0.14161390576202776	0.4110490759887801	0.19450312682332938	0.0029483197429707644	0.008966387927665286	6.458507270102043	6.260938734071644	6.33380993012677	6.129798416990527	NA	NA
ENSMUSG00000006154	Eps8l1	EPS8-like 1	0.18657171892191432	0.3741940429187445	0.8998750695136879	-0.20360102475521072	0.32314063264048726	0.5126794379479405	-0.23180649153156468	0.30945956465670316	0.4449215395765711	0.21477718569826826	0.3385092342428384	0.6255929611405083	-0.21770375814338772	0.15661326609823278	0.2470900372722935	3.9358005567566368	4.141418616502703	3.6412261218411364	3.9726325284841733	NA	NA
ENSMUSG00000006169	Clint1	clathrin interactor 1	0.08879763655232777	0.39175200395332876	0.9102378421519559	-0.009719363848997084	0.9233174566620296	0.960586406424275	0.04358125457654155	0.6905854692725204	0.7862853413156874	0.035497018126789126	0.7396854742501272	0.8903721008183704	0.016930945363772234	0.8201187775052916	0.8720202685149817	6.003299638814983	6.0166346046798065	5.971690037491493	5.92079581458995	NA	NA
ENSMUSG00000006191	Cdkal1	CDK5 regulatory subunit associated protein 1-like 1	-0.18515584639767865	0.2020840751121765	0.8383560437429174	-0.0983932831586597	0.49992014517413635	0.6716391520458643	-0.453259749733882	0.004762359806259157	0.016397397455884293	0.16971062017754363	0.29443692285865813	0.5908615625238746	-0.2758265164462708	0.011115183568993228	0.02783887536812162	4.416191772503104	4.5174115188133035	4.23992303528377	4.71010994877415	NA	NA
ENSMUSG00000006205	Htra1	HtrA serine peptidase 1	-0.028485235269764268	0.8379277626440857	0.9859160293232719	1.406361431178729	2.1130193825204765e-24	9.4216283467538e-22	1.7041845556884199	2.4818195255149096e-34	2.2132102891764883e-31	-0.3263083597794552	0.014586589062076405	0.12200745093553517	1.5552729934335743	1.2511991888699531e-56	9.065720122855855e-54	8.395475484344823	7.004667413009577	8.732188052657303	7.0408912658206635	NA	NA
ENSMUSG00000006215	Zbtb17	zinc finger and BTB domain containing 17	0.25650702670298686	0.09707153306764896	0.7628929481253119	-0.06272428071619726	0.674761302784626	0.8043709802758015	0.4245314390441908	0.007529412294856779	0.023784326085633415	-0.23074869305740114	0.13366399523435288	0.40081911452453517	0.18090357916399674	0.09702937753387544	0.16811561407117293	4.968065843774354	5.024802039947743	5.175063484603084	4.765668343556284	NA	NA
ENSMUSG00000006241	Ccdc159	coiled-coil domain containing 159	-0.3056033890169354	0.13760672879336758	0.7987957541434458	-0.4370615101474954	0.050863203829458116	0.14164235455078258	-0.7452658109977894	0.002084285295767666	0.008366731105898391	0.0026009118333586343	0.9921473946995026	0.997751546225944	-0.5911636605726425	3.4564632379440656e-4	0.0013884538571547315	2.576533676989887	2.99268722491027	2.5149061506819566	3.271924459231857	NA	NA
ENSMUSG00000006262	Mob1b	MOB kinase activator 1B	-0.10569631276151255	0.3981639631041098	0.9102378421519559	-0.14142178888401782	0.25789806304129825	0.4436581458432662	-0.4999631686186069	1.7731872147434079e-4	0.0010434801716000166	0.2528450669730765	0.05797537300472013	0.2578091673355276	-0.32069247875131235	4.521850704833114e-4	0.001752066016749007	5.82974365519618	5.97716840352059	5.5307114691648	6.0807503068541005	NA	NA
ENSMUSG00000006273	Atp6v1b2	ATPase, H+ transporting, lysosomal V1 subunit B2	-0.04922617763430569	0.5036918430946408	0.92895376727479	0.29418617779217143	5.498808263356609e-5	5.930017134613318e-4	0.16542579861245485	0.02588155523366579	0.06423568182913456	0.0795342015454109	0.2793712870503356	0.5767007355367771	0.22980598820231316	1.0055946893584142e-5	6.106788493311732e-5	9.194335396880483	8.898872642944593	9.115321532379317	8.949611745345537	NA	NA
ENSMUSG00000006276	Eps15l1	epidermal growth factor receptor pathway substrate 15-like 1	-0.099064858342978665	0.3230049864641322	0.8930591004242034	-0.406167706831041	6.65643986521593e-5	6.964630627928545e-4	-0.6964522068941547	2.5463559219956544e-10	8.606386065217383e-9	0.19121964172013506	0.08786186433418848	0.3243893609000787	-0.5513099568625979	2.0172559030319548e-13	5.007718990117656e-12	6.0226615732469	6.42681131335498	5.82603865941194	6.529153780123877	NA	NA
ENSMUSG00000006281	Tep1	telomerase associated protein 1	-0.27824415471403535	0.2186127467495389	0.8493052143728717	-0.16798680229753712	0.4701688246273552	0.645890174653979	-0.3738623987827055	0.1293018105898135	0.22987208866243028	-0.072368558228867	0.7756574091692929	0.90900605802303025	-0.2709246005401213	0.11020820872790033	0.18657181130002168	2.9157251700343765	3.04183008239845	2.9961339597993297	3.3013092906502166	NA	NA
ENSMUSG00000006288	Ttc5	tetratricopeptide repeat domain 5	0.018136272854652424	0.8670122491494032	0.98817652155614355	-0.1298033080613628	0.22354969093756896	0.4026096290057284	-0.08350740096639626	0.4819849456669769	0.6138252746476176	-0.02815963424031411	0.8105017144786674	0.924868876042967	-0.10665535451387954	0.18127834379256455	0.27765356580620965	4.990330611814623	5.12251633762713	5.031826438167833	5.1084589923410535	NA	NA
ENSMUSG00000006289	Osgep	O-sialoglycoprotein endopeptidase	-0.08911320763703906	0.636965522229676	0.9598862130971069	0.17613875265138096	0.3360753630571186	0.5244407439576053	0.2784130246439412	0.14770583824788705	0.2546361515055476	-0.1913874796295993	0.3058167470797205	0.5993785693878034	0.22727588864766107	0.08688744318718132	0.1536433997664724	4.15860930906506	3.9550828829370763	4.3544078573317195	4.08247260967063	NA	NA
ENSMUSG00000006299	Aamp	angio-associated migratory protein	-0.1547364129672286	0.18623333630740221	0.8287173174869196	0.49901854789200834	1.0376914537629073e-5	1.4407134159848364e-4	0.5905762189072276	3.240695169055919e-7	4.7436084715738976e-6	-0.24629408398244787	0.02751825371648747	0.17347423346125027	0.5447973833996179	1.6337196067372092e-11	3.104870721459749e-10	6.375683223947493	5.883801878070443	6.623526174709246	6.036409446174857	NA	NA
ENSMUSG00000006301	Tmbim1	transmembrane BAX inhibitor motif containing 1	-0.07779465611827181	0.4374474518684685	0.91836836370357	0.061164421288139335	0.5322910659169805	0.6982969703717953	0.059229227401800914	0.5715954366736081	0.6908367282482422	-0.07585946223193339	0.45969965101486265	0.7248162677668272	0.060196824344970125	0.40105921016008866	0.5168385308343606	5.790262557523174	5.72188976814652	5.87099719036628	5.813044702737473	NA	NA
ENSMUSG00000006304	Arpc2	actin related protein 2/3 complex, subunit 2	0.17047409724347676	0.0405865372899441	0.6852202461486078	-0.16543371650654215	0.04369594475693597	0.1278515010602626	0.11748231706705665	0.174301027281953	0.28862616901580934	-0.11244193633012205	0.18738585792937879	0.47259530202231725	-0.023975699719742755	0.6873754014509589	0.7697781133134627	7.08621575434562	7.255146379410676	7.20547121335544	7.082034755057853	NA	NA
ENSMUSG00000006307	Kmt2b	lysine (K)-specific methyltransferase 2B	-0.08068077768398729	0.33578946276753396	0.8953740058709049	-0.04146816156969885	0.6176482407846593	0.76231194031902	-0.09369314054997314	0.28530419950168456	0.41803988685832016	-0.02845579870371299	0.7436476420050053	0.893295098966222	-0.067580651059836	0.26318154196229654	0.3726717498435207	6.72877764196469	6.77528269794494	6.759061289198247	6.85012226353959	NA	NA
ENSMUSG00000006315	Tmem147	transmembrane protein 147	0.06113200844257213	0.6838094903629862	0.9660410037910181	0.0453435590279766	0.7581496062504909	0.8584069132983633	0.34834725045308906	0.022483749162208695	0.05734963785203199	-0.24187168298254033	0.10657983872133796	0.3580353724417476	0.19684540474053283	0.06338132393219112	0.11912770563325091	5.492049931047107	5.461058438414667	5.755239562325507	5.3849907582644665	NA	NA
ENSMUSG00000006333	Rps9	ribosomal protein S9	0.03895620491423511	0.7582087336427625	0.9761989651743975	-0.37080094227918203	0.0034815280032568607	0.018379487314096898	0.17477408867459163	0.1726244678960161	0.2862997791585858	-0.5066188260395386	8.1509860708413e-5	0.008999464906596494	-0.09801342680229519	0.27682959338691593	0.3876885088348051	6.826988737035167	7.21140902435589	7.347257433314237	7.163499770012013	NA	NA
ENSMUSG00000006335	Tfpt	TCF3 (E2A) fusion partner	-0.07363703614347439	0.6851019136156259	0.9660410037910181	-0.05971589233377532	0.7396764664615144	0.8464188407549439	0.15687800147895198	0.40617825622295933	0.5419647037074736	-0.2902309299562017	0.12117800660439214	0.3812256799361514	0.048581054572588336	0.7092461427255442	0.7876946924175491	3.6127024083943198	3.6802032553031467	3.8865004885212	3.7184209431290167	NA	NA
ENSMUSG00000006342	Susd2	sushi domain containing 2	-0.22515126342483477	0.18543263296543452	0.8287173174869196	-0.030113637930663507	0.8598178902619574	0.9231050733886709	0.06879995884801676	0.6939913742527641	0.789117066954833	-0.32406486020351505	0.06500338699069505	0.2747299545691315	0.019343160458676626	0.8741147171858983	0.9145859130267255	3.8844955077313132	3.91461565593292	4.18170467090885	4.148437973898763	NA	NA
ENSMUSG00000006356	Crip2	cysteine rich protein 2	0.14388408787071416	0.285420776983425	0.8794936250732304	0.16766238795529578	0.2019780228283317	0.377058167254243	0.59309123207237	1.2315933697606442e-5	1.0874228435365688e-4	-0.28154475624636005	0.03334299050866377	0.19385420710478388	0.3803768100138329	5.6037015776312906e-5	2.814718907689755e-4	6.298148039606106	6.14669101569307	6.597661683250207	6.00826844734694	NA	NA
ENSMUSG00000006362	Cbfa2t3	CBFA2/RUNX1 translocation partner 3	0.21251094825768288	0.08458952970702767	0.7454679117268994	-0.19933961079839205	0.09887108595196101	0.22842018721424548	-0.0639811406161715	0.6280739482786465	0.7377911928659793	0.07715247807546233	0.5520836246547978	0.7864715483685267	-0.13166037570728178	0.1411086613409639	0.22720716454642112	5.4776772096857	5.679490056899577	5.36121146916023	5.45283027788038	NA	NA
ENSMUSG00000006369	Fbln1	fibulin 1	-0.31243330044959483	0.10212184848709611	0.7651361434078519	0.8445462192347439	1.4156412054741474e-6	2.580429008657514e-5	0.8741983496309362	6.090405192328938e-7	8.316380140714884e-6	-0.3420854308457871	0.033819416388234935	0.1947682534469983	0.8593722844328401	3.974315635749954e-12	8.271856582630021e-11	4.300436785796394	3.47377170477191	4.637045338498747	3.7947367737204067	NA	NA
ENSMUSG00000006373	Pgrmc1	progesterone receptor membrane component 1	0.1115318117779714	0.15788965460282064	0.8085455863236969	-0.0702436305739747	0.36611403792092334	0.5518191932932078	0.1364133325749093	0.09410884080496097	0.178659606444434	-0.09512515137091263	0.23595222126737628	0.5312476405423758	0.033084851000467305	0.556730820880403	0.6601391435477665	7.409842839371923	7.481727010398367	7.51159396767063	7.372028436881453	NA	NA
ENSMUSG00000006386	Tek	TEK receptor tyrosine kinase	-0.11907342864549388	0.5569077474827665	0.9393614893885802	0.038988209859097234	0.8448022196542967	0.9138557555707999	0.10325305453071178	0.623740909595826	0.7341145548166914	-0.18333827331710842	0.37653671241840875	0.6572242712374565	0.07112063219490451	0.6235026915541902	0.7190638025781663	3.61040173418324	3.581771846734293	3.833554840814243	3.7175774725712936	NA	NA
ENSMUSG00000006390	Elovl1	elongation of very long chain fatty acids (FEN1/Elo2, SUR4/Elo3, yeast)-like 1	-0.06964615815107585	0.5718800421266391	0.9477967498980675	-0.29071941119715766	0.02044436517323912	0.07303899089471837	-0.06954392748109801	0.600023284280381	0.7149830336789451	-0.2908216418671355	0.03156783907641445	0.1887395350246894	-0.18013166933912783	0.04820075255627496	0.09469434407471541	4.503575907309943	4.7782537076865	4.783567423506617	4.86222380670062	NA	NA
ENSMUSG00000006392	Med8	mediator complex subunit 8	0.08512934038490162	0.5989520251345265	0.9542523787431715	-0.32063869258822986	0.0474136757582463	0.13475526919964437	-0.15648780684716862	0.37348246873187	0.5102866540964724	-0.0790215453561596	0.6536326739375826	0.8471196214152646	-0.23856324971769924	0.04569415714605232	0.09064551057395355	4.211727645594257	4.535576390664796	4.2892297413616465	4.44192198947015	NA	NA
ENSMUSG00000006403	Adamts4	a disintegrin-like and metallopeptidase (reprolysin type) with thrombospondin type 1 motif, 4	0.036096406006477864	0.7009936690481964	0.9670628884167126	0.2238313752627344	0.012980552721761787	0.05132453878014474	0.32093543803007984	8.524766821335405e-4	0.003954686745087689	-0.06100765676086762	0.5092099930803182	0.7596540277673567	0.27238340664640714	3.581273429613204e-5	1.879362403788172e-4	6.418594056258173	6.18603058199512	6.484937537803177	6.166714492826309	NA	NA
ENSMUSG00000006412	Pfdn2	prefoldin 2	0.29328174522475003	0.007109041633385225	0.4957152966195636	-1.145012336449772	2.5707599283504247e-23	9.934273283122158e-21	-0.40888056039646214	8.304281126989754e-4	0.003867998257104609	-0.44285003082855984	6.167620180626526e-4	0.023754558390034323	-0.776946448423117	2.0589778012149424e-20	1.175848751206149e-18	4.96115595996966	6.10504233213958	5.414325400429713	5.806679432155994	NA	NA
ENSMUSG00000006418	Rnf114	ring finger protein 114	0.008689856545902581	0.9306391423900332	0.992041821377082	-0.25053210909996976	0.012119251067061016	0.0488011384579501	-0.21107678201865482	0.053352567179224764	0.11473127644384208	-0.03076547053541233	0.7789748677379288	0.9108992981325206	-0.2308044455593123	0.001811601328691898	0.0059260423824845304	5.469065159238643	5.722798618860597	5.50611377027621	5.708889733654804	NA	NA
ENSMUSG00000006423	C330007P06Rik	RIKEN cDNA C330007P06 gene	-0.16385764072970935	0.1991162187774819	0.8363625664425819	0.10265949179185392	0.4148849946849848	0.5982781744559934	0.12114251536719188	0.3532039358212136	0.4902063004878881	-0.1823406643050473	0.15714693085718304	0.4338718164264201	0.1119010035795229	0.2171128034482657	0.32030907742119424	5.55409308063692	5.462555391387934	5.75780385703807	5.627379866957717	NA	NA
ENSMUSG00000006435	Neurl1a	neuralized E3 ubiquitin protein ligase 1A	0.04268162895970876	0.6004359619413062	0.9545877820605544	-0.10650864853073892	0.18558186306800217	0.3561414564719995	0.19189854442717982	0.022148271892051683	0.05679649575250389	-0.25572556399821	0.002038577912988626	0.04074695473323645	0.042694947948220444	0.46243195285627015	0.5768209198905465	6.909469568881847	7.014303136063133	7.168506337763127	6.972673716982963	NA	NA
ENSMUSG00000006442	Srm	spermidine synthase	0.006656367083201228	0.9589860178959708	0.9933241052942855	0.22706630922013132	0.0671316175359485	0.17371804511032388	0.28459973138999084	0.032055615692487785	0.07626118463431375	-0.05087705508665826	0.6900228903447442	0.8633654306139228	0.25583302030506105	0.004856062005122252	0.013750934739956587	5.384338990092426	5.1667135525492505	5.443633329992723	5.150493653412747	NA	NA
ENSMUSG00000006456	Rbm14	RNA binding motif protein 14	-0.1698085619354492	0.24396535464011285	0.8661487027777803	0.014401431898793317	0.9207506690234004	0.9590532350393784	-0.2996075101845413	0.054647855938519035	0.11708234963874536	0.14420038014788544	0.3525630734725749	0.6365691645048331	-0.142603039142874	0.18036690605136135	0.2764036406944391	4.84934910691138	4.81446178752553	4.663170556066617	4.99123208680737	NA	NA
ENSMUSG00000006463	Zdhhc24	zinc finger, DHHC domain containing 24	0.05559322273099641	0.7457091914785611	0.976110978508918	-0.29143908244648287	0.08888413319733833	0.21259206852831508	-0.18588053321082834	0.3140844824499068	0.44982048577333583	-0.049965326504658104	0.7868224210418928	0.9159409144874159	-0.2386598078286556	0.05799518634086455	0.11058194000816492	4.18431398609656	4.482086605980607	4.135409486538046	4.411217291099083	NA	NA
ENSMUSG00000006464	Bbs1	Bardet-Biedl syndrome 1 (human)	0.07740640166759828	0.46294526757459364	0.9246605601114359	0.1356678762473669	0.17873104862837152	0.34724803867080795	0.2818906668910612	0.009765267906024605	0.029458431130508264	-0.068816388976096	0.5108830358679949	0.7605839263924059	0.20877927156921403	0.004941933877199485	0.013939620301307451	5.801490081360973	5.66407997083306	5.85601357702918	5.5853017043444035	NA	NA
ENSMUSG00000006471	Ndor1	NADPH dependent diflavin oxidoreductase 1	-0.5679508552308321	0.041893172252466436	0.6852202461486078	-0.058722684131593615	0.8402133392897821	0.9110169512145945	-0.7185418135689164	0.0176882379468368	0.04764399222065033	0.09186827420649069	0.7716360050251138	0.9074455248051869	-0.388632248850255	0.06534450758233956	0.1221245971952382	2.530138160383973	2.57245329324844	2.33222712229669	3.0466858753527766	NA	NA
ENSMUSG00000006476	Nsmf	NMDA receptor synaptonuclear signaling and neuronal migration factor	-0.00934785514520101	0.9000578336631784	0.9898993149850647	-0.12727733354833817	0.0860951689086762	0.20810616089622636	0.06995644506014502	0.35525062421502673	0.49204914266800637	-0.2065816337536842	0.0061574152101941315	0.07467016849888211	-0.028660444244096573	0.5884544178902692	0.6883907231687075	8.309459385951017	8.43861514820678	8.51957487630744	8.446443682863457	NA	NA
ENSMUSG00000006494	Pdk1	pyruvate dehydrogenase kinase, isoenzyme 1	0.10197327767845547	0.32206570256635614	0.8925908892784525	-0.011287721521593715	0.9097979090006003	0.9529511675180498	0.34127619195734243	0.0013096694442614198	0.005646439607635623	-0.2505906358004807	0.014979721865707032	0.12368457499399535	0.16499423521787437	0.023370760269064716	0.051913627859602844	5.73106331445234	5.737391895745573	5.9881921280647035	5.638289746658157	NA	NA
ENSMUSG00000006498	Ptbp1	polypyrimidine tract binding protein 1	-0.01988699081063912	0.8814547448009832	0.9896534707222454	-0.18926207726558628	0.15508407226611043	0.31562824172505166	-0.16280917271979103	0.2632613818343812	0.39367515833865	-0.04633989535643436	0.750381524249194	0.8962642058106177	-0.17603562499268866	0.07417805982152324	0.1356596068009022	4.543500579680007	4.738358585798597	4.57715628729256	4.73992313820815	NA	NA
ENSMUSG00000006517	Mvd	mevalonate (diphospho) decarboxylase	0.3025997499567176	0.061695591460696864	0.7166767815887539	0.15166290681185293	0.31426932477433484	0.5040790445081843	0.6935825123080089	2.3747519210411103e-5	1.9065442535062046e-4	-0.23931985553943838	0.11856808411929738	0.37773009046304334	0.4226227095599309	1.473386456339892e-4	6.60261661706547e-4	4.58877373965786	4.442187800722164	4.842660786115373	4.13037346651868	NA	NA
ENSMUSG00000006522	Itih3	inter-alpha trypsin inhibitor, heavy chain 3	-0.17537183705600803	0.3367812965600148	0.8954829291330852	1.1572163322073534	5.7713449513970297e-11	3.111962884723059e-9	1.1569239718575912	8.659001809640311e-11	3.2592145447779262e-9	-0.1750794767062459	0.30450515401116196	0.5984282506274624	1.1570701520324724	2.995987367824563e-20	1.6860427939412698e-18	6.3228397666621365	5.188163785860573	6.505722253524073	5.37612897038473	NA	NA
ENSMUSG00000006526	Stimate	STIM activating enhancer	0.19330705130867543	0.16690676041360503	0.8162076038347348	-0.05412139271742106	0.6868963408524084	0.8121575292651436	0.27839992391596746	0.058688844332072776	0.12361551096324848	-0.13921426532471312	0.3265216832134573	0.6167320463558712	0.1121392655992732	0.2601375776884633	0.3698068593675481	4.77974072964698	4.81214882721241	4.933782557226303	4.639661119367903	NA	NA
ENSMUSG00000006527	Sfmbt1	Scm-like with four mbt domains 1	0.06278388339322796	0.5372234120274796	0.9360378558406646	0.005722282608300131	0.9537080597875711	0.9772167215271729	-0.07601196509062487	0.4884032188455962	0.6190071625753795	0.14451813109215297	0.1752489526594631	0.45685543784386323	-0.03514484124116237	0.6337248943839386	0.7265043834713535	5.757214517829526	5.746927214171636	5.5883416745624865	5.698283601115554	NA	NA
ENSMUSG00000006567	Atp7b	ATPase, Cu++ transporting, beta polypeptide	0.4558819687396405	0.08761906287752738	0.7489084765175464	0.08143279888838281	0.7341554880571128	0.8426796606976344	0.7972772863380223	0.003351954209459302	0.01235979807578298	-0.259962518709999	0.29041850648041484	0.5879691766253401	0.4393550426132025	0.015255148409495866	0.036434473735328717	2.8133379014702333	2.7590480727522166	2.9801885861733233	2.2989539840439566	NA	NA
ENSMUSG00000006575	Rundc3a	RUN domain containing 3A	0.21730970529667357	0.01046867673142398	0.5592781997575954	-0.49280824080361757	6.710332081818113e-9	2.1729854699585858e-7	0.03396218796821042	0.6969154890294942	0.7913164803446548	-0.3094607234751544	3.91725481665972e-4	0.01878699700456765	-0.22942302641770357	1.6328440282639987e-4	7.208515163619398e-4	7.593995453952196	8.08823039454877	7.9069940648046035	7.868798223289253	NA	NA
ENSMUSG00000006576	Slc4a3	solute carrier family 4 (anion exchanger), member 3	-0.006429169556453938	0.9408143836638987	0.9926916133865552	0.016314809747814112	0.8488540293816927	0.9163868396291206	0.07226070871307173	0.4153816947922554	0.5507227799321383	-0.06237506852171156	0.4771997151066067	0.7386348785234061	0.044287759230442925	0.47247120519428365	0.5854011961562922	7.357108689421254	7.34345652505521	7.415685880763297	7.342483460037793	NA	NA
ENSMUSG00000006586	Runx1t1	RUNX1 translocation partner 1	-0.04448201318685979	0.667841066792922	0.963417110433982	-0.24384121518261254	0.018999947055011956	0.06885476280361164	-0.4651345832492855	4.404255118324596e-5	3.229508512760091e-4	0.1768113548798132	0.1223664093049184	0.3826803416582081	-0.35448789921594903	4.3006148728235215e-6	2.863700644494146e-5	5.765222954760347	6.01462023805795	5.6054979010721935	6.05591414255256	NA	NA
ENSMUSG00000006589	Aprt	adenine phosphoribosyl transferase	0.015137464018083429	0.9280749909259558	0.992041821377082	-0.2641111587373111	0.11535789221789955	0.2555021017823073	-0.06105018843930132	0.7339727830019612	0.819034216319351	-0.18792350627992638	0.29691009392571893	0.5928485564727626	-0.16258067358830622	0.1855690385650299	0.28247135820435815	4.014496958714774	4.285745534152663	4.218237739134403	4.2745828373536865	NA	NA
ENSMUSG00000006599	Gtf2h1	general transcription factor II H, polypeptide 1	0.015722806261556102	0.8855997450769061	0.9896604400918233	-0.14970803979924474	0.16603390748041333	0.3299693108999405	0.05383676163398104	0.6412968814117193	0.7476422713401106	-0.18782199517166967	0.10112340345374748	0.34813980113993825	-0.047935639082631855	0.5443271481166907	0.6489494681321262	5.34914916634157	5.5030158832246565	5.54890029349195	5.477359841550563	NA	NA
ENSMUSG00000006641	Slc5a6	solute carrier family 5 (sodium-dependent vitamin transporter), member 6	-0.24904393185665796	0.1016683714695429	0.7651361434078519	0.2690716878382478	0.06799522689447227	0.1753025585722199	0.15978089957310876	0.30075531112220444	0.43544819120098244	-0.1397531435915189	0.35166553092118413	0.6365691645048331	0.21442629370567828	0.044703504096086956	0.0890919241853079	4.30554569022135	4.0305603375527	4.421942054407584	4.28724686853553	NA	NA
ENSMUSG00000006651	Aplp1	amyloid beta (A4) precursor-like protein 1	0.03613381193350861	0.6426254601701219	0.9624757075852486	0.2251290214855502	0.00368755780416562	0.01922205828403419	0.43581600054880687	2.4312067269741375e-8	4.783970826285629e-7	-0.17455316712974803	0.02459558315431544	0.16366526386894262	0.3304725110171785	1.9094957628133742e-9	2.501331568168977e-8	10.111665674462314	9.889569757195943	10.288683232900032	9.853341867766913	NA	NA
ENSMUSG00000006673	Qrich1	glutamine-rich 1	0.026481215025099803	0.762216245237846	0.9761989651743975	-0.4868138299578358	3.904411052972747e-8	1.0880730129113714e-6	-0.4673955057911262	7.306105676886033e-7	9.657888610278197e-6	0.007062890858390257	0.9410728516060646	0.9789809810577995	-0.477104667874481	1.6679450137725712e-13	4.185386697979528e-12	6.57127123298572	7.05319563467386	6.572042469126637	7.032823744246223	NA	NA
ENSMUSG00000006675	P4htm	prolyl 4-hydroxylase, transmembrane (endoplasmic reticulum)	-0.05085283731912186	0.6136175662102014	0.9549025187397588	-0.12420169675016297	0.2146012755063108	0.39203791158913665	0.14958160736579304	0.1534081694324627	0.2619474623015992	-0.3246361414350779	0.001856133073739678	0.03991250078186134	0.012689955307815037	0.860920071237018	0.9046933634580316	5.41933055015797	5.548401154878134	5.747053897583897	5.592054362400517	NA	NA
ENSMUSG00000006676	Usp19	ubiquitin specific peptidase 19	0.014931662180760788	0.8560007065700072	0.987099423398143	0.13986295862820422	0.08171326057676703	0.2004023333755998	0.12201392576376087	0.15013120277664335	0.2577972558515065	0.03278069504520414	0.6924554842734503	0.8637926890794115	0.13093844219598255	0.02496766274494515	0.054892872027716505	7.218694413849307	7.0777092811379365	7.187592939555877	7.066265763295419	NA	NA
ENSMUSG00000006678	Pola1	polymerase (DNA directed), alpha 1	-0.404835813018791	0.058961555824834526	0.7166767815887539	-0.39615951462291216	0.07885697164327543	0.19554842187390206	-0.7603962704621229	0.0012646999722836952	0.005472813280584127	-0.04059905717958037	0.8700052569858642	0.9505773856430009	-0.5782778925425175	3.9910622595950624e-4	0.0015716163306890474	3.2126044665916234	3.60882263265249	3.1377533620397133	4.02543794778604	NA	NA
ENSMUSG00000006699	Cdc42	cell division cycle 42	0.0614769877119856	0.4172080546447445	0.9139437354138334	-0.05283690886940701	0.4811498469437619	0.6548046048653294	-0.037061475194109184	0.6350154005168928	0.7430840353479699	0.04570155403668778	0.554486690240517	0.7884415797814686	-0.044949192031758095	0.40633969810900694	0.5217873416235841	7.969907704515327	8.022940697472333	7.9244782685501	7.96092473986596	NA	NA
ENSMUSG00000006705	Pknox1	Pbx/knotted 1 homeobox	0.016638396087918773	0.9060592857014377	0.9900331233302984	-0.27710311707592356	0.05036849102312496	0.14060243593332233	-0.36996571409553874	0.020944591229438623	0.05432005506104742	0.10950099310753397	0.4980570169149014	0.7515475080802456	-0.32353441558573115	0.002480151838648961	0.0077374597054514	4.238698441862184	4.503128684907003	4.15230158939555	4.478158248984423	NA	NA
ENSMUSG00000006711	D130043K22Rik	RIKEN cDNA D130043K22 gene	-0.15116793994005767	0.16671800697333763	0.8162076038347348	0.25675626407679963	0.01531705468586475	0.05818172181298494	0.1111249441572478	0.3232221464397572	0.4594304001564622	-0.0055366200205058235	0.9595593377138973	0.9846543681852853	0.1839406041170237	0.017304821249574526	0.040458769965276385	5.75121551206916	5.4927605724617266	5.7529826324345334	5.649519364849377	NA	NA
ENSMUSG00000006717	Acot13	acyl-CoA thioesterase 13	0.07471624879252492	0.580884222094382	0.950083350273726	-0.39072414109051984	0.004196839439810933	0.0212648424937623	-0.11303090155119684	0.44006012388984916	0.5743770565475143	-0.2029769907467981	0.17009096816387306	0.44968405790736155	-0.25187752132085833	0.01177945198589444	0.02927313759324207	4.64571407087574	5.039766710352467	4.865051379312304	4.94177881577827	NA	NA
ENSMUSG00000006728	Cdk4	cyclin-dependent kinase 4	0.13065170067676518	0.31519693422985606	0.8885394314880087	0.051717265586964246	0.6789450181998197	0.8068958087315253	0.3155134128331111	0.018927123078603947	0.05021101552637427	-0.13314444656938165	0.30377338534717724	0.597704355239827	0.18361533921003764	0.045319463646992485	0.0900254527175435	5.200540834052247	5.161462367572287	5.32017939146224	5.02109481266301	NA	NA
ENSMUSG00000006731	B4galnt1	beta-1,4-N-acetyl-galactosaminyl transferase 1	-0.019301957240549023	0.8576511514272447	0.9871418258311037	0.16083043625805113	0.12337848844232123	0.2677511824245283	0.2927270576042273	0.00766076206047178	0.024100736653201994	-0.1511985785867252	0.15624781048275938	0.4323104694335631	0.2267787469311392	0.0027474232095005963	0.00844402896811782	5.9754274117341835	5.816542247734374	6.128239601655423	5.825201868823367	NA	NA
ENSMUSG00000006732	Mettl1	methyltransferase like 1	-0.131244624221361	0.5842919926363452	0.9511760840422016	0.05194577879680378	0.8251948767727239	0.9013081031115684	-0.03001166120501796	0.9067590225659181	0.9401964383644035	-0.049287184219539246	0.8448294862303983	0.9395901296181088	0.010967058795892909	0.9496540849510791	0.9664801648537594	2.75730417832033	2.67943390837535	2.7256432197677434	2.8276648433328666	NA	NA
ENSMUSG00000006736	Tspan31	tetraspanin 31	0.222893957437662	0.14686279049373901	0.8009119088999507	0.09969515890172695	0.49342621080877136	0.666259447324198	0.4691580307838377	0.0030080959208658616	0.011285713919287357	-0.14656891444444878	0.3294719654116809	0.6181531793198927	0.2844265948427823	0.008098196267028696	0.021283286693984226	4.78374406071663	4.7002924764006	4.95650747598156	4.478450463510804	NA	NA
ENSMUSG00000006740	Kif5b	kinesin family member 5B	-0.08877811551348515	0.3022638596135742	0.8800269958760502	-0.11078684505414006	0.19712100802071328	0.3700046255363673	-0.17087607329613852	0.051736685892160295	0.11208809559854499	-0.028688887271486684	0.7435024337038917	0.893295098966222	-0.14083145917513928	0.0218712769785113	0.04922417278429071	8.096029649002434	8.207895456185327	8.130113932130072	8.300798844250917	NA	NA
ENSMUSG00000006763	Saal1	serum amyloid A-like 1	-0.14956526268058187	0.378994787570152	0.9023376908901654	-0.37039765560198956	0.03650149971729661	0.11165163297815822	-0.3147816937299965	0.09374952014873113	0.1781185927706355	-0.20518122455257495	0.2951176894244973	0.5917155609647522	-0.34258967466599305	0.007923036014488342	0.02089439411191159	3.4648100123623733	3.822705132738547	3.63289324785022	3.9414963742133136	NA	NA
ENSMUSG00000006764	Tph2	tryptophan hydroxylase 2	-0.23140110938363115	0.3275882722538603	0.8953740058709049	0.23522210324600568	0.3050345641525464	0.4943996095437053	-0.4512612091238934	0.08693700524761369	0.1680888428678428	0.4550822029862679	0.07668440441272287	0.2989247815590774	-0.10801955293894386	0.5386335833176789	0.6442588008450026	3.0699842188624333	2.8638889474720934	2.6124649641902367	3.098788586114283	NA	NA
ENSMUSG00000006782	Cnp	2',3'-cyclic nucleotide 3' phosphodiesterase	-0.013971413849114727	0.8486386195999227	0.98626530960567	0.29364696126207984	5.3070741466150866e-5	5.74462283676085e-4	0.20078456046573856	0.006427449046936151	0.02087210554653524	0.07889098694722653	0.2802779734404718	0.5769628123698343	0.24721576086390917	1.7678802350149228e-6	1.2769492563568847e-5	9.57820313607326	9.2852294876008	9.49579231024279	9.299096331694843	NA	NA
ENSMUSG00000006800	Sulf2	sulfatase 2	-0.1011847442822079	0.24574406377794583	0.8661936550251523	0.18574208715247623	0.030030869179720122	0.09625321161196998	0.09959412289498763	0.2629880523506101	0.393396192374274	-0.01503678002471932	0.8634558996994369	0.9475332405290298	0.14266810502373192	0.020845560400275773	0.04731060722795557	7.175353846415683	6.99023995928829	7.172444557477993	7.09300617868838	NA	NA
ENSMUSG00000006818	Sod2	superoxide dismutase 2, mitochondrial	-0.05237367822885901	0.4906585587688721	0.926790648546763	0.06016941085418272	0.4231364250544763	0.6052338773172786	-0.03297672048770663	0.6724859485742251	0.7727894084608214	0.04077245311303034	0.5972250020663218	0.8158884573361853	0.01359634518323804	0.8017430747859282	0.857990165789095	7.8848253276304	7.825300284507927	7.843158770655403	7.879570319976337	NA	NA
ENSMUSG00000006850	Tmco6	transmembrane and coiled-coil domains 6	0.006814902661250075	0.9718807167701295	0.9951704380962629	-0.5371973807815242	0.00774302327357162	0.034626374967050434	-0.03970605139348794	0.8498104988715532	0.9030940611804855	-0.4906764267267862	0.02470039814138901	0.1639027760499841	-0.2884517160875061	0.04698015603843314	0.09273641221753029	3.0141871958227835	3.5281835241712165	3.390963647696123	3.5375532098660667	NA	NA
ENSMUSG00000006906	Stambp	STAM binding protein	0.061088054726673766	0.6421814820122594	0.9624757075852486	-0.25215796721929035	0.053967414657398995	0.14769911326923504	-0.29581202723342503	0.04125142243896004	0.09358664194420033	0.10474211474080845	0.46906931357275977	0.7315990932525521	-0.2739849972263577	0.0050094678515504665	0.014102661681161865	4.870748702589557	5.136439931197317	4.78606182980234	5.06129962253475	NA	NA
ENSMUSG00000006920	Ezh1	enhancer of zeste 1 polycomb repressive complex 2 subunit	-0.1373781660600924	0.17421597755063883	0.823017859716608	0.13061476573022687	0.18685848467596328	0.35736791212711294	0.08765556546539467	0.4017092010969247	0.5374154191782771	-0.09441896579526021	0.3569934200233425	0.6400365289328391	0.10913516559781077	0.12946858736834263	0.2123255528874234	5.904205765098247	5.77783137159085	6.017612652619083	5.913814331073767	NA	NA
ENSMUSG00000006930	Hap1	huntingtin-associated protein 1	0.034507717962771446	0.6874119728063732	0.9660410037910181	0.02475977578028815	0.7691848267362689	0.8663324294524011	-0.04351461888614815	0.624507785407766	0.7348467570040256	0.10278211262920775	0.24039347033948982	0.5369713876003286	-0.009377421552929999	0.878401643057311	0.9171660710290666	7.274389059340663	7.251645604816553	7.15947422399186	7.217441273677917	NA	NA
ENSMUSG00000006931	P3h4	prolyl 3-hydroxylase family member 4 (non-enzymatic)	0.1483242652008657	0.4309324531615574	0.9171901234537393	0.17457270814101053	0.3173763215214657	0.5070743397106589	0.06136490369608812	0.7658218859923507	0.84289121089047	0.26153206964578807	0.17388324781495867	0.4551837918099477	0.11796880591854933	0.3828248244646107	0.4983816047184988	3.7391531013254933	3.57025596093797	3.46455345358944	3.41727661248595	NA	NA
ENSMUSG00000006932	Ctnnb1	catenin (cadherin associated protein), beta 1	0.01217238008834143	0.8665236161854143	0.98817652155614355	0.46574561241481727	5.1757996189714595e-11	2.8303323105064213e-9	0.39591783418020027	5.625546023520718e-8	1.006434491522773e-6	0.08200015832295844	0.25015827312301026	0.5473923858654318	0.43083172329750874	2.4400703299929994e-17	1.0212178821519438e-15	8.739833731197784	8.272580520178817	8.65716482012581	8.261248159648016	NA	NA
ENSMUSG00000006941	Eif1b	eukaryotic translation initiation factor 1B	0.018712660535580686	0.9049705476338398	0.9898993149850647	-0.2562515916385849	0.101686549729555	0.23288268886106897	0.08022166671200305	0.6157497168013523	0.728258158220575	-0.31776059781500726	0.0466210044438549	0.2291526335661923	-0.08801496246329094	0.431286199528618	0.546198482754563	6.010103316197367	6.280727047511487	6.3237639108580765	6.2631947942654795	NA	NA
ENSMUSG00000006958	Chrd	chordin	-0.077180257372325	0.6356722620699643	0.9598862130971069	-0.37794472157841896	0.02270841011740934	0.07842079192467277	-0.28751015901055615	0.10058854794271471	0.18845729429135327	-0.16761481994018781	0.34776301532253656	0.6335035569821129	-0.3327274402944876	0.005786121280850464	0.015959672616916352	4.2835534709819	4.64388061871787	4.438330231373286	4.71970354097751	NA	NA
ENSMUSG00000006998	Psmd2	proteasome (prosome, macropain) 26S subunit, non-ATPase, 2	0.12287470931924437	0.115632900758525	0.7835890366037236	0.3089454440049621	4.264353113584386e-5	4.776487502008096e-4	0.47320450661443497	2.0863735359460893e-9	5.50964200506219e-8	-0.04138435329022846	0.5878691226609225	0.8111362460138151	0.39107497530969854	8.110694459412643e-13	1.836470329452554e-11	7.74547286632989	7.438585951823773	7.790130426715187	7.31027505841438	NA	NA
ENSMUSG00000007021	Syngr3	synaptogyrin 3	0.12184138050573913	0.1924448737359504	0.8327981977946134	0.07647142470097718	0.4012806926022529	0.5859739349210125	0.09082108219495076	0.3496471370320393	0.4866081668594532	0.10749172301176554	0.2566909016015643	0.5539474517880256	0.08364625344796396	0.2089827524607278	0.3110060397018251	6.876125951669593	6.802155471403047	6.765694488568816	6.6730435065868	NA	NA
ENSMUSG00000007029	Vars	valyl-tRNA synthetase	-0.11681270966316847	0.29903352554413193	0.8800269958760502	0.1715794633407437	0.11669913174856165	0.2575957795813167	0.03652395138203553	0.754791737973378	0.8341540780034586	0.018242802295539713	0.872866526847376	0.9518983083202542	0.10405170736138962	0.19391221774783374	0.29317607606315077	5.611201119186183	5.45262126373614	5.58445636439265	5.57092570084505	NA	NA
ENSMUSG00000007036	Abhd16a	abhydrolase domain containing 16A	0.07289708347711386	0.49665006409271234	0.9283371638416048	-0.15024162715558603	0.15584212084061183	0.316683208922912	0.017182479723345374	0.879088581136669	0.9219534938590016	-0.09452702340181755	0.3972709104178511	0.6759703081592787	-0.06652957371612034	0.38985810932334264	0.505381310677123	5.8539645686906265	6.0122287112103034	5.9519785482969505	5.923576793740627	NA	NA
ENSMUSG00000007038	Neu1	neuraminidase 1	0.04074519190625156	0.768485923042689	0.9769708775032828	-0.07609427233207876	0.5758648913669298	0.7314563038914009	0.08193304706585501	0.5724460776655259	0.6914899372454947	-0.11728212749168221	0.4118086430156188	0.6870238194783301	0.002919387366888123	0.9766190402341789	0.9848221352608215	5.043298803209683	5.12902331583437	5.178919617367307	5.084642194974693	NA	NA
ENSMUSG00000007039	Ddah2	dimethylarginine dimethylaminohydrolase 2	0.27732171300603664	0.23140477423076436	0.8573587560425858	0.4406856373754707	0.03992823301549069	0.11948062666246476	1.1282038878625895	5.561336894660798e-7	7.675306978547932e-6	-0.41019653748108226	0.04971524793201265	0.23789021778461406	0.7844447626190301	4.578279722896098e-7	3.7776510197533424e-6	4.09060510193543	3.6793655242751835	4.528722737638714	3.41677889765117	NA	NA
ENSMUSG00000007041	Clic1	chloride intracellular channel 1	-0.07367071325534966	0.7462721441797634	0.976110978508918	-0.156528943119032	0.49152744476920895	0.6645996812700536	0.1605887723119875	0.49467744921965995	0.6250458494608738	-0.3907884286863692	0.0966918682084794	0.339578560478916	0.002029914596477756	0.990250893895417	0.993507452438734	3.1933829350557734	3.3748319943604597	3.592995646690903	3.40653031352822	NA	NA
ENSMUSG00000007050	Lsm2	LSM2 homolog, U6 small nuclear RNA and mRNA degradation associated	0.09007344648025242	0.6902672693994002	0.9660410037910181	-0.2870989119196762	0.2030052254492006	0.378391502373191	-0.19970185472463137	0.42674638234712964	0.5623176643044185	0.002676389285207578	0.9914973054829026	0.997751546225944	-0.24340038332215377	0.14915332003991996	0.2377470698780135	3.0266914482060634	3.320107209894603	3.0598236814911233	3.1576210821512	NA	NA
ENSMUSG00000007097	Atp1a2	ATPase, Na+/K+ transporting, alpha 2 polypeptide	-0.19734723391010658	0.10687721212485143	0.7719797633416838	1.1461788062362357	1.6564905308297425e-20	4.800923680977301e-18	1.1687232732965311	3.2025361249316398e-21	7.576939040067858e-19	-0.21989170097040203	0.0708734327437986	0.28716564959140345	1.1574510397663835	4.507633783762933e-40	1.3399230373118894e-37	11.018556067452067	9.8972144524031	11.257097867195867	10.094505195733866	NA	NA
ENSMUSG00000007207	Stx1a	syntaxin 1A (brain)	0.07081839681628072	0.39481089477630493	0.9102378421519559	-0.07834551404740912	0.3392499075608651	0.5271078551556575	0.15930387624963163	0.06357691669582378	0.13208731097754214	-0.16683099348076005	0.04881209628211854	0.23556082432699846	0.040479181101111254	0.4952087138211192	0.6052666968190021	7.030933720805517	7.1108157849829805	7.20604321498916	7.038759319023507	NA	NA
ENSMUSG00000007216	Zfp775	zinc finger protein 775	-0.10570971828613335	0.6825338811910975	0.9658966904115448	0.6426786840224461	0.004995984978361411	0.024479481764219716	0.7941899999072239	9.587199303504815e-4	0.004350074423699855	-0.25722103417091113	0.2304659675337899	0.5263300442179523	0.718434341964835	1.495658101133069e-5	8.69131045936625e-5	2.99356979010879	2.3835619531937833	3.25598507025132	2.5201211079711965	NA	NA
ENSMUSG00000007338	Mrpl49	mitochondrial ribosomal protein L49	0.1849702244835831	0.19775861776343703	0.8356964493950443	-0.1759434341890164	0.2086467101679862	0.38516581384991466	0.4473445269555276	0.0024150535489798385	0.009401516384594783	-0.4383177366609609	0.002331849589315429	0.04388495501450287	0.1357005463832556	0.18165732985957547	0.2780122911113258	4.691695252132276	4.877754478312084	5.145123743463217	4.70323054760168	NA	NA
ENSMUSG00000007411	Mark3	MAP/microtubule affinity regulating kinase 3	0.023090590249921827	0.76669766227362	0.9765306703896088	0.15506745252974471	0.04020788500215399	0.1199202497633062	0.055848477457134824	0.4908194091357177	0.6215842370515449	0.12230956532253173	0.12088905665485596	0.3810196611233458	0.10545796499343978	0.057074182679542285	0.10908760506746243	7.16790706596273	7.014236920907867	7.044228171546977	6.988892599214044	NA	NA
ENSMUSG00000007415	Gatad1	GATA zinc finger domain containing 1	0.1909095605046347	0.0835673278558085	0.7454679117268994	0.04722599330555854	0.6608512006323031	0.7948045729548439	0.4637139857676669	3.48630010062432e-5	2.6453007604716923e-4	-0.22557843195747368	0.0391336732391344	0.20893301740825282	0.2554699895366127	0.0010037863184325462	0.0035685049952739983	6.651681780693013	6.615744547848464	6.893468232178384	6.4285018379493	NA	NA
ENSMUSG00000007440	Pcdha11	protocadherin alpha 11	0.16441650565615248	0.5677409991993764	0.9449851261620058	0.2812676749661753	0.29803558444060124	0.48663753949575916	0.056748381707807584	0.8543853752705265	0.906045522823931	0.3889357989145201	0.1816723247358191	0.4634418192848208	0.1690080283369914	0.41079511555854936	0.5264589624884217	3.12895416547835	2.8757703012365465	2.818583130131617	2.74206838495413	NA	NA
ENSMUSG00000007458	M6pr	mannose-6-phosphate receptor, cation dependent	0.02975766229079919	0.7700777325107926	0.9770984629679247	-0.010627432743665033	0.9152478145169933	0.9554819814062712	0.1855832540710291	0.07759595727046764	0.1546449944363987	-0.16645302452389496	0.1070679550719083	0.35860163694374686	0.08747791066368203	0.2275373594441857	0.33226358584663623	6.15359105313264	6.166471288218573	6.323855239162446	6.125890523009743	NA	NA
ENSMUSG00000007476	Lrrc8a	leucine rich repeat containing 8A	-0.02396603487945444	0.8779688073298878	0.9896534707222454	0.19467710546044992	0.1927280364962932	0.36490219289588877	0.2502343454254052	0.11883521938217353	0.21462170093434146	-0.07952327484440971	0.6058624456876877	0.8209167055700518	0.22245572544292755	0.04243686663500445	0.08550062476531224	4.574766566924796	4.383999401087963	4.640992673322893	4.41977894851859	NA	NA
ENSMUSG00000007564	Ppp2r1a	protein phosphatase 2, regulatory subunit A, alpha	0.03955074489274892	0.6127966768318074	0.9549025187397588	0.2381604010879629	0.002029334682194848	0.011915939918442536	0.24468869397014045	0.001953980920757189	0.007909392742436483	0.03302245201057136	0.6719759272189377	0.8554436814431989	0.24142454752905168	1.2319048898202827e-5	7.30136676262093e-5	8.702252897953116	8.463853372688856	8.668200545831331	8.42319660823293	NA	NA
ENSMUSG00000007570	Fance	Fanconi anemia, complementation group E	0.187343195652469	0.3079953184492786	0.8827572890663505	-0.22847854191675684	0.20294608330752562	0.3783779259865141	0.23943367942678354	0.22137172190822418	0.34615084597815526	-0.2805690256910714	0.1436581570967892	0.41358675117946114	0.005477568755013352	0.9671817922278554	0.9782357806052633	3.5747805388627034	3.7754557891441434	3.8469465260917666	3.5725940838133234	NA	NA
ENSMUSG00000007589	Tinf2	Terf1 (TRF1)-interacting nuclear factor 2	-0.39434619336408366	0.06507285699627607	0.7209640776406506	0.22000564936746372	0.30100287191367003	0.49010200759763717	-0.032192017301627865	0.8827338017849451	0.9246370023329172	-0.14214852669499212	0.5133307458228173	0.7621779680523408	0.09390681603291792	0.5380980797763669	0.6437741010162459	3.4480991541838466	3.2376543496308936	3.5602097972059967	3.6069168322985132	NA	NA
ENSMUSG00000007594	Hapln4	hyaluronan and proteoglycan link protein 4	0.055641839683326234	0.5840154935612287	0.9511760840422016	-0.12617942463661974	0.20921123673392933	0.38596665949764	0.18362996209603558	0.07896220877902296	0.1566408087568811	-0.2541675470493291	0.014013380310919392	0.11997067381078216	0.028725268729707914	0.6918787978586007	0.7734764612897549	6.372636495978203	6.510861599923147	6.642527618464797	6.451852735482343	NA	NA
ENSMUSG00000007603	Dus3l	dihydrouridine synthase 3-like (S. cerevisiae)	-0.1502623889107032	0.23802441896975543	0.86285712605265	-0.27770308905522084	0.031244714479466678	0.09931998216628933	-0.37669992315939776	0.005527112178050904	0.01850297761482649	-0.05126555480652626	0.7094486789185652	0.8730128046524237	-0.3272015061073093	4.744844461916093e-4	0.0018292977002658218	5.32061344782121	5.615937665217423	5.397098663549923	5.759611540177973	NA	NA
ENSMUSG00000007610	Gtpbp3	GTP binding protein 3	0.027198411484621546	0.8480016831088832	0.9862440150950097	-0.1213658498094644	0.3841579014935333	0.5687793808447678	0.013155174913627336	0.9312727482632367	0.9564355927193217	-0.10732261323847019	0.4758931829301053	0.7376694303661867	-0.05410533744791853	0.6005759511932887	0.6996761131729269	4.330364190165053	4.442489394733957	4.396436365835487	4.432538835138284	NA	NA
ENSMUSG00000007613	Tgfbr1	transforming growth factor, beta receptor I	-0.014770330760786269	0.9197248071721982	0.9912029087614849	-0.24364393850413138	0.09656374099706067	0.2251082745584002	-0.6497604345743633	6.0529699891849306e-5	4.21870473206669e-4	0.39134616530944566	0.015935062971226863	0.1282952511391748	-0.44670218653924737	4.395555074540136e-5	2.2551527218223153e-4	5.083165941027986	5.3426782399915265	4.733251349605153	5.350900543365653	NA	NA
ENSMUSG00000007617	Homer1	homer scaffolding protein 1	0.1165479099243493	0.33092176530928175	0.8953740058709049	-0.043050152103714864	0.7184372250128583	0.8330508851344336	-0.32941412930475406	0.006857987330980983	0.022005096037858034	0.40291188712538845	9.066656993459611e-4	0.02754899717592011	-0.18623214070423508	0.028989076379735735	0.062300026950796325	8.362084333118306	8.412623469243993	7.958203449265903	8.296592039242821	NA	NA
ENSMUSG00000007653	Gabrb2	gamma-aminobutyric acid (GABA) A receptor, subunit beta 2	-0.10434188231188829	0.26920696790445175	0.8772354646485293	0.08353017151192328	0.37326096290483657	0.5587106963144958	-0.31871043190642767	0.0010261047096111948	0.004610710038187047	0.2978987211064627	0.0020132016188638578	0.040651099247146986	-0.1175901301972522	0.0814673676417208	0.14592879991818128	7.86315669386094	7.788006087811217	7.5651642131264865	7.8928678341746465	NA	NA
ENSMUSG00000007655	Cav1	caveolin 1, caveolae protein	-0.09604293945469937	0.6099595161522887	0.9549025187397588	-0.15710560777042232	0.4058848539469442	0.5899193524705368	-0.4957140138615797	0.019652762428964105	0.051674863878199334	0.242565466636458	0.2570215022380286	0.5542504232599452	-0.326409810816001	0.021896215926568263	0.04927073587668981	3.6349116432242634	3.7909438109648	3.3845308523803865	3.8503356371245867	NA	NA
ENSMUSG00000007656	Arpp19	cAMP-regulated phosphoprotein 19	0.2310542324649298	0.01774145820348516	0.5966800268365794	-0.6259519224641953	1.7089179167829275e-10	8.18656421870433e-9	-0.36346754049787955	3.5192803902970487e-4	0.0018595723593761936	-0.03143014950138595	0.7582185787622667	0.9005253543275236	-0.4947097314810374	2.451097341384272e-12	5.223450639461005e-11	7.246918741892803	7.870525923158794	7.2812147197334465	7.642024241640433	NA	NA
ENSMUSG00000007659	Bcl2l1	BCL2-like 1	0.20858400194769947	0.02912592063282142	0.6645446741069592	-0.11550470530113055	0.217867884123296	0.3968173418132554	0.19855980138134696	0.044852974518480554	0.09992304949779796	-0.10548050473477807	0.2776342657936659	0.575235149934616	0.04152754804010821	0.5422518964125611	0.647207478133514	6.7608023351680995	6.879766228042473	6.8720161527036465	6.666559822814907	NA	NA
ENSMUSG00000007670	Khsrp	KH-type splicing regulatory protein	0.019641530384396613	0.8202780217076493	0.9832610204322312	0.09534228841563516	0.25986607153552815	0.44591784983020794	0.09169565442942622	0.3039071088076335	0.43880870748622436	0.023288164370605557	0.7898870227221605	0.9168562901122288	0.09351897142253068	0.12818634150541566	0.21069959691936535	7.0511274828684565	6.959944097268219	7.024330243490733	6.9373235922068	NA	NA
ENSMUSG00000007682	Dio2	deiodinase, iodothyronine, type II	0.03855520438350715	0.7753500385226265	0.9770984629679247	0.9261084442671066	2.2273042145459687e-12	1.4958947292465971e-10	1.069355633661302	1.4800059250643566e-15	1.5183812999354945e-13	-0.10469198501068819	0.4186089512134932	0.6924848132731202	0.9977320389642043	2.664676905810066e-26	2.640307638380863e-24	7.51238329622759	6.60144891522632	7.629453293169017	6.556829331661983	NA	NA
ENSMUSG00000007721	Ccdc124	coiled-coil domain containing 124	-0.034738839355587595	0.8333521424873391	0.9848496131594677	0.034323649783212125	0.8337239744440185	0.9069593037310206	0.4729292916607028	0.004282569779165478	0.01506762714715186	-0.47334448123307826	0.0038941552724116027	0.05832679854401513	0.25362647072195743	0.029220845740413937	0.06272121175127177	5.573521180159993	5.57182407060823	6.084449809908973	5.6025296663156965	NA	NA
ENSMUSG00000007739	Cct4	chaperonin containing Tcp1, subunit 4 (delta)	-0.09252638273235625	0.38251769663178753	0.9050188190017975	0.1276498523313505	0.22001513696789404	0.39903558868410444	-0.059373598157869786	0.5898390564623982	0.7065513723464127	0.09449706775686406	0.38303051620418704	0.6644430307279875	0.03413812708674037	0.6523974180595439	0.7413709275591785	6.355078934095263	6.22265261518522	6.2676980251895404	6.31955461628034	NA	NA
ENSMUSG00000007777	0610009B22Rik	RIKEN cDNA 0610009B22 gene	0.07015261316474052	0.713146738940995	0.9708139564064421	0.14610831095707455	0.4180451776786064	0.6010663208269978	0.31592498510097594	0.10997252190219968	0.20206820563496516	-0.09966406097916088	0.5953590429017728	0.8147561092769354	0.23101664802902522	0.08413217078019918	0.14957845901507952	3.78679492001743	3.649230504971477	3.88040621672866	3.6000413063206933	NA	NA
ENSMUSG00000007783	Cpt1c	carnitine palmitoyltransferase 1c	-0.0880044750468195	0.3875514826837009	0.908532571542027	-0.20426760369461458	0.04563849199217523	0.1318104229360457	-0.3628025149996319	0.001049897466411409	0.00470303760746038	0.07053043625819783	0.5264323048222209	0.7714485791687533	-0.28353505934712325	1.6838817657382316e-4	7.402821884794584e-4	5.71876006847185	5.927443987550896	5.662416071579913	6.01561938280757	NA	NA
ENSMUSG00000007812	Zfp655	zinc finger protein 655	-0.007994391360382241	0.9456538103274742	0.9931444337824874	-0.1841590229810735	0.11451607994524413	0.25398601775496754	-0.23357696714092951	0.06523973932021264	0.13457727721338525	0.041423552799473753	0.7430386856125517	0.893021015458433	-0.2088679950610015	0.015301487029590393	0.03653009454984379	5.322691670596466	5.51669830199379	5.271377486584901	5.52535633804714	NA	NA
ENSMUSG00000007815	Rhoa	ras homolog family member A	0.053289989777846165	0.6008837189212031	0.9549025187397588	0.2645011193083998	0.007936042966098022	0.03531338170519949	0.39047949714070074	1.4966856037632652e-4	9.032314525990388e-4	-0.07268838805445478	0.47040189843652713	0.7326356654553052	0.3274903082245503	4.850327845001485e-6	3.187633260039808e-5	7.2760549374220105	7.01904530216521	7.36072202756872	6.967089571670994	NA	NA
ENSMUSG00000007817	Zmiz1	zinc finger, MIZ-type containing 1	0.1146508250287062	0.13016431512122437	0.7942165451364862	0.06850964786315693	0.35740955451369594	0.5439728637328018	0.07602981081266345	0.32866695268819707	0.4652870903058089	0.10713066207919969	0.1616190156927327	0.438764082766509	0.07226972933791019	0.17958936537467624	0.2755399037570965	8.02764823844349	7.95989823592371	7.91698730687206	7.843465769168986	NA	NA
ENSMUSG00000007827	Ankrd26	ankyrin repeat domain 26	-0.04967605147102101	0.6884115896547232	0.9660410037910181	0.23992315618628673	0.04151914003859114	0.12283201533477861	-0.023057041226891305	0.8617204316483603	0.9112400769952971	0.21330414594215702	0.09131597200203685	0.3306988189421749	0.10843305747969771	0.22148786290803696	0.32510625968237616	5.081392811539623	4.844801824951293	4.845271393900856	4.90239430967268	NA	NA
ENSMUSG00000007836	Hnrnpa0	heterogeneous nuclear ribonucleoprotein A0	0.19348147835803464	0.04299709062932907	0.6863685232697327	0.21941741686043617	0.018759440358656353	0.06828200693183771	0.6242707713650492	8.423367074901375e-11	3.191244918278812e-9	-0.21137187614657837	0.024222340925547328	0.1627716915786078	0.4218440941127427	3.039842007585505e-10	4.655335322845279e-9	7.60733837925838	7.39750414020629	7.827272523642357	7.199410430710427	NA	NA
ENSMUSG00000007850	Hnrnph1	heterogeneous nuclear ribonucleoprotein H1	-0.04545497110359944	0.6804693082203038	0.9656224812314859	-0.22047102746254088	0.0458285011391768	0.13210226551615553	-0.5040100627676931	1.0902030762396096e-5	9.744906062327612e-5	0.2380840642015528	0.03762504072071672	0.20525310759519436	-0.362240545115117	5.2909810280328395e-6	3.4459743291002644e-5	7.1999297821527035	7.43000101084068	6.965414240290944	7.47307806140932	NA	NA
ENSMUSG00000007867	Ift43	intraflagellar transport 43	0.10323236039012307	0.6509881096118193	0.963301596396983	0.055452032271674584	0.796295216272661	0.8822947952068201	0.5365532151437866	0.01978755677781306	0.05193505676368277	-0.37786882248198894	0.08288003569668485	0.3139961613828979	0.2960026237077306	0.059724390307585966	0.11333849350725882	2.88006149175845	2.820720181969853	3.2208073455841597	2.7095457298847534	NA	NA
ENSMUSG00000007872	Id3	inhibitor of DNA binding 3	0.5138384840232486	0.020607705933934763	0.6157348837425405	0.8428619002329439	7.21230182832618e-5	7.452069081620803e-4	1.4653122174860458	3.626424066621616e-11	1.5014690787265857e-9	-0.10861183322985327	0.6036356668123379	0.8202185999646001	1.154087058859495	5.232467487148164e-14	1.4074244913807116e-12	5.93063349749075	5.170797998947884	6.120240561309696	4.659244258435703	NA	NA
ENSMUSG00000007880	Arid1a	AT rich interactive domain 1A (SWI-like)	0.025311772098362745	0.7547532766657927	0.9761989651743975	0.1577912395061975	0.04825493032434847	0.13644375786589558	0.08343634131577764	0.31241529960180675	0.44813543284876833	0.0996666702887826	0.221134710996573	0.5155224966088051	0.12061379041098756	0.035797720904056786	0.07446671064789707	8.16374633426611	8.007987779746703	8.063958071212	7.985062267841866	NA	NA
ENSMUSG00000007891	Ctsd	cathepsin D	0.03567086710233629	0.676029994056783	0.9638721499017971	0.20685703439628247	0.012270510701003165	0.04917111322389551	0.3829642861559854	9.71463574444172e-6	8.860879007499045e-5	-0.1404363846573666	0.0940651727774922	0.335537707079836	0.29491066027613394	8.229258515814532e-7	6.428692316296353e-6	6.99111941140208	6.78806938497802	7.1376964891821935	6.7519669918095095	NA	NA
ENSMUSG00000007892	Rplp1	ribosomal protein, large, P1	-0.07713707695681389	0.6265013759030575	0.9562271193064816	-0.45576597403569435	0.0042127845827634874	0.02133630916032202	0.14978253219834584	0.3469166612541623	0.483976626390429	-0.682685583190854	2.054634064388974e-5	0.004116185205468208	-0.15299172091867425	0.1739253940306496	0.2689139894634997	7.275038877760563	7.7558170064061	7.96787817650413	7.827818426067397	NA	NA
ENSMUSG00000007908	Hmgcll1	3-hydroxymethyl-3-methylglutaryl-Coenzyme A lyase-like 1	0.10054080811042117	0.5743147920699464	0.9492699582618488	-0.324666891280875	0.06923956278369783	0.17750868008655662	-0.5489757625443892	0.007443920627269035	0.023578516893969923	0.3248496793739353	0.11409832656522471	0.37155671344681185	-0.4368213269126321	0.001327615420473279	0.004536117173459099	3.8988721379901166	4.219818440023516	3.5570706605828666	4.105992352722824	NA	NA
ENSMUSG00000007944	Ttc9b	tetratricopeptide repeat domain 9B	0.1514865961321203	0.29363644607274864	0.8800269958760502	-0.5323931640682237	2.4293198702050395e-4	0.002072340342552393	0.03276541280438064	0.8245113391513047	0.8869839180530121	-0.41367198074048406	0.005352480892954794	0.07003935957497996	-0.24981387563192153	0.015770162385151425	0.03741782491425716	6.06460988749882	6.62059982042821	6.506168113650067	6.4594513629094035	NA	NA
ENSMUSG00000007950	Abhd8	abhydrolase domain containing 8	0.09457035287920404	0.2917287903738032	0.8800269958760502	0.1011233668948082	0.2525992502943511	0.43772542730379854	0.41390606759159526	4.8253106729546645e-6	4.9373192084345476e-5	-0.21821234781758303	0.01441927663068933	0.12130582169701955	0.25751471724320174	4.6748350836661027e-5	2.387460930614147e-4	7.785646798282643	7.688948670204	8.00825534092847	7.58619941745232	NA	NA
ENSMUSG00000007987	Ift22	intraflagellar transport 22	0.026174628079754667	0.8308625834789969	0.9848496131594677	-0.05762835884624913	0.632067330486965	0.7723583319489687	0.08600575050802343	0.5017234914882861	0.6313340320008358	-0.1174594812745179	0.3511232335446934	0.6365691645048331	0.01418869583088715	0.871671205274907	0.9128531420733512	5.42257804029915	5.474775684047864	5.544359027696006	5.45117067760672	NA	NA
ENSMUSG00000007989	Fzd3	frizzled class receptor 3	-0.0746157055785616	0.4695788902494903	0.9247675646279584	0.11721154349844724	0.2530296776317458	0.43834026491106226	-0.45370534308801386	1.8754764166003855e-5	1.5597129194869634e-4	0.4963011810078995	2.5045837301854157e-6	0.0011614255673615811	-0.16824689979478333	0.02248673908657074	0.05034545504646864	8.058281508988223	7.9507486462661	7.55985730465422	8.025527422168096	NA	NA
ENSMUSG00000008035	Mid1ip1	Mid1 interacting protein 1 (gastrulation specific G12-like (zebrafish))	-0.01447556944764159	0.9311689258418261	0.9921913012209824	0.9338909287633631	4.831944488147702e-9	1.6448295370877797e-7	1.15985820106401	1.1106789752159292e-12	5.961158036888087e-11	-0.2404428417482885	0.11900332923958151	0.37835791957444653	1.0468745649136866	4.3108442339149226e-20	2.3911778566399857e-18	6.02440422764101	5.126787787804953	6.30141345304307	5.1437886352120366	NA	NA
ENSMUSG00000008036	Ap2s1	adaptor-related protein complex 2, sigma 1 subunit	0.03687269809417861	0.7388672327361208	0.976110978508918	-0.0988451983459603	0.36665873419473866	0.5523225968710506	0.3497362484158806	0.0018319198482368946	0.0074832441157894	-0.41170874866766227	2.1275695258412528e-4	0.014175237651194049	0.12544552503496015	0.10947832715107426	0.18555296003836316	6.319710603339133	6.426148224537517	6.74236664978788	6.38372464262226	NA	NA
ENSMUSG00000008090	Fgfrl1	fibroblast growth factor receptor-like 1	0.19986697422731997	0.37872989322493095	0.9023049017995528	0.8543821902553058	6.087436716456403e-5	6.444899895331422e-4	1.437410309270792	6.695969035421806e-11	2.640352688015136e-9	-0.3831611447881663	0.06210496135864088	0.2673534411551146	1.145896249763049	7.428487485456806e-14	1.935246189188781e-12	5.059317043764094	4.271482574091737	5.502501117398956	4.088017377912903	NA	NA
ENSMUSG00000008136	Fhl2	four and a half LIM domains 2	0.18744826783350735	0.26973293861536973	0.8776351269626667	-0.2783556128325253	0.09663494373264998	0.22513960984014492	-0.1721086216564765	0.3556496549353501	0.4923569264785502	0.08120127665745855	0.659567283266736	0.8505766459557424	-0.22523211724450087	0.07212144337249349	0.13231820312196046	4.24668017175084	4.5336138132766495	4.18139795098763	4.327602500069343	NA	NA
ENSMUSG00000008140	Emc10	ER membrane protein complex subunit 10	-0.009767138390262388	0.9323024203108965	0.9923170762419464	0.14587589821951935	0.19807077931441366	0.37137870687239166	0.41225115268665347	3.6359517227939873e-4	0.0019099043190915583	-0.2761423928573965	0.015385528868822003	0.1259635848702355	0.27906352545308644	5.659129903546867e-4	0.0021349265529391095	6.87615372794982	6.742475258370087	7.167318613111046	6.7527063112545065	NA	NA
ENSMUSG00000008153	Clstn3	calsyntenin 3	-0.013162279335176313	0.8477698522281504	0.9862440150950097	0.3097537306928625	4.62318045928789e-6	7.211383587400581e-5	0.28014060334564955	5.123034003945997e-5	3.663870031323007e-4	0.016450848012036626	0.8092842538915129	0.924156063373159	0.29494716701925605	1.0710882360107088e-9	1.466012505321387e-8	8.97539200093506	8.666124739649113	8.959983293756302	8.677957209893693	NA	NA
ENSMUSG00000008167	Fbxw9	F-box and WD-40 domain protein 9	-0.08197008323879747	0.6934905267899245	0.9664772719119841	-0.39086270757170694	0.06640996393566173	0.1721866560799224	-0.07798673422146704	0.7250180443241685	0.8113847077758553	-0.3948460565890374	0.08244986466454704	0.31339058395281766	-0.234424720896587	0.12682329622592967	0.2089628301801027	3.19989772452176	3.5767321820053435	3.6034352271357	3.678693823430217	NA	NA
ENSMUSG00000008200	Fnbp4	formin binding protein 4	-0.06258737275849145	0.5493802055703548	0.9378719119289562	-0.3548440644188048	8.136270831878094e-4	0.0057444450520074755	-0.8397493985189945	2.1411904058764376e-12	1.1032364611255795e-10	0.4223179613416983	5.138395001422459e-4	0.02182029789431889	-0.5972967314688996	8.174434967660368e-14	2.120049766892319e-12	5.60673828002425	5.954372744943827	5.1233205550486565	6.0246420255780535	NA	NA
ENSMUSG00000008206	Cers4	ceramide synthase 4	-0.07443002634271352	0.6157915144967829	0.9549025187397588	-0.15443808836082798	0.2964450004653649	0.48475394404976674	-0.5091868582641268	0.0011781272774671902	0.005152029244691488	0.2803187435605852	0.07348672951075404	0.2923926386002539	-0.3318124733124774	0.002096570640515487	0.0066942198805531065	5.65355932954633	5.809995750014853	5.358070361871193	5.903163438310803	NA	NA
ENSMUSG00000008226	Scrn3	secernin 3	-0.14283178509885272	0.3361552759840754	0.8953740058709049	0.10574250135082001	0.4668848452824582	0.642826129615147	-0.22316288790136266	0.16438043861461277	0.27602294682201706	0.18607360415332996	0.23773176140989213	0.5334424872701615	-0.05871019327527132	0.5881891339323766	0.6882460739326893	4.53220208858387	4.43476088640616	4.3489705194769135	4.575691296866183	NA	NA
ENSMUSG00000008301	Phax	phosphorylated adaptor for RNA export	0.04683396689565462	0.7435860275485764	0.976110978508918	0.0732175270446971	0.5971276920822907	0.7481358839630385	0.3530843081520618	0.015967299059014523	0.043762680548704073	-0.2330328142117101	0.10103036387345828	0.34813980113993825	0.21315091759837945	0.03443179348704217	0.07205194619048373	4.921847715957203	4.856717332512603	5.16878377317405	4.78577061171326	NA	NA
ENSMUSG00000008305	Tle1	transducin-like enhancer of split 1	-0.022105306372134637	0.8235795778028125	0.9834181723256875	0.21375593830700504	0.024945413456093708	0.08401864561199719	0.21901086157006533	0.031967705334426486	0.07607440758635599	-0.027360229635194928	0.7810285802386465	0.9120129261388626	0.2163833999385352	0.0019499075293410682	0.0063037585018547145	6.10831744514837	5.888857003123244	6.1376010502611935	5.92170597790669	NA	NA
ENSMUSG00000008318	Relt	RELT tumor necrosis factor receptor	-0.03572663751423341	0.850252143577412	0.986647950616961	-0.12254924759256146	0.5139325886814645	0.6826171382621901	0.15826421078165662	0.41988823548299486	0.5553638692475025	-0.3165400958884515	0.10439464216657336	0.35346001362064394	0.017857481594547583	0.8954046885405303	0.9297292032467862	3.8122132126922468	3.954517693300843	4.150176432159807	3.98446659441485	NA	NA
ENSMUSG00000008333	Snrpb2	U2 small nuclear ribonucleoprotein B	0.07595417851480146	0.5810977834267571	0.950164542068603	-0.6312913630113859	1.0486099634934977e-5	1.4538871093471527e-4	-0.18242132039399153	0.2320539855990148	0.35792999668033243	-0.37291586410259286	0.01911952524687756	0.14091077952132966	-0.4068563417026887	9.944356466984344e-5	4.6392323751207043e-4	4.0592904411743405	4.66885716523475	4.415773228458357	4.601878874080037	NA	NA
ENSMUSG00000008348	Ubc	ubiquitin C	0.00649844909389669	0.9421144598696799	0.9926916133865552	0.1806670287006457	0.03659155550239097	0.11178575878676343	0.20277947633253857	0.02807748329745933	0.06867136368511519	-0.0156139985379962	0.8613141318306132	0.946894053790664	0.19172325251659214	0.0024309088595413915	0.007603446309717257	6.5345288587795	6.357083799255967	6.55869755265394	6.342651831547757	NA	NA
ENSMUSG00000008373	Prpf31	pre-mRNA processing factor 31	0.027939326304381517	0.8457654067801035	0.986210098889986	-0.3445818518386328	0.01742291184763074	0.0645109604118758	-0.5497917917325162	8.684831671544944e-4	0.0040080913044673785	0.23314926619826493	0.1632582413223291	0.4407960200757994	-0.44718682178557456	4.7141362822494306e-5	2.4054129366248963e-4	4.357291604370584	4.682912112894097	4.143130945607027	4.66386520433828	NA	NA
ENSMUSG00000008393	Carhsp1	calcium regulated heat stable protein 1	0.08369268942521475	0.5334335298899618	0.9348777843359819	0.2101104772262721	0.10846654745732671	0.24411816825330782	0.5312525437477761	8.585969349546988e-5	5.64589578385129e-4	-0.23744937709628924	0.07152482540834174	0.28831269157124684	0.3706815104870241	8.176711760586854e-5	3.9186696750923277e-4	6.145004924171177	5.958322425271917	6.40712592638129	5.875627685181157	NA	NA
ENSMUSG00000008398	Elk3	ELK3, member of ETS oncogene family	-0.18680735199802787	0.2728835016645922	0.8780074908100413	-0.3086201409427766	0.08077055109858787	0.19872092506068106	-0.4265272198173068	0.02548289546731899	0.0633670531631703	-0.06890027312349771	0.7286513244217661	0.8836040589980685	-0.36757368038004173	0.004733873290894042	0.013441046549432924	3.5053707320572	3.8010860451389132	3.6124894060497534	3.9825179436722666	NA	NA
ENSMUSG00000008429	Herpud2	HERPUD family member 2	0.08234264334321961	0.3649972946444904	0.8998750695136879	-0.05970598812624581	0.5007239632870694	0.6722516394194552	0.17171370802983252	0.07064212698755432	0.14355025033597146	-0.1490770528128587	0.108425906573088	0.3613054138838198	0.05600385995179336	0.3885182988582011	0.5041592248440592	6.203294435076593	6.260275906706993	6.35885219649008	6.18700760765972	NA	NA
ENSMUSG00000008435	Rdh13	retinol dehydrogenase 13 (all-trans and 9-cis)	-0.218919120684223	0.11621390404771188	0.7835890366037236	0.0937830303419352	0.4965973667862062	0.6687249707460202	0.005948494980051335	0.9671979124214515	0.980304720991597	-0.13108458532233913	0.36014379891997195	0.6430228031540481	0.04986576266099327	0.6177022213466952	0.7141026976537931	4.707172188354397	4.6217616684868865	4.83707343624904	4.812108044655097	NA	NA
ENSMUSG00000008450	Nutf2	nuclear transport factor 2	-0.010781435083764015	0.9515269651970142	0.9933241052942855	-0.12026311148145934	0.49313811507992256	0.6662335588068456	-0.14017211315424571	0.4616936683068759	0.5949771783772357	0.009127566589022359	0.961503468273983	0.9854377578782842	-0.13021761231785253	0.31455853132400236	0.4284691663762501	4.092331652804363	4.20695298870623	4.062698955251777	4.223342594141503	NA	NA
ENSMUSG00000008475	Arpc5	actin related protein 2/3 complex, subunit 5	0.17373775870653826	0.09397671582374709	0.7559491666892698	-0.3542224863161809	6.044786658873199e-4	0.004466361487336966	-0.04479395911925755	0.6827083392530469	0.7803823483494944	-0.13569076849038508	0.21413232804250842	0.5063096224753825	-0.19950822271771923	0.008034009491843113	0.02113896324079374	6.17308764221601	6.52773691677272	6.321120345266784	6.354228893517964	NA	NA
ENSMUSG00000008489	Elavl2	ELAV like RNA binding protein 1	-0.11886294651256593	0.2769175198510505	0.8780074908100413	-0.08173390032652292	0.4532423934795993	0.6313913803904103	-0.4806771563236697	3.005581128740809e-5	2.3322424381186209e-4	0.28008030948458085	0.014768359698005008	0.12267829780243943	-0.2812055283250963	3.913191406656163e-4	0.0015440989781267836	6.627304682961253	6.709818242137457	6.34975437022924	6.839753257727064	NA	NA
ENSMUSG00000008496	Pou2f2	POU domain, class 2, transcription factor 2	0.14319413038203452	0.37458531628519476	0.8998750695136879	-0.7105308026621943	2.4610729908341535e-5	3.019176633094216e-4	-0.690935149340874	4.303962348357351e-4	0.002205828271640441	0.12359847706071415	0.5484979380995465	0.7845449224414611	-0.7007329760015341	5.7695838792339657e-8	5.612350611241804e-7	3.46973950884202	4.173456978598237	3.3590531463144364	4.04251218875575	NA	NA
ENSMUSG00000008540	Mgst1	microsomal glutathione S-transferase 1	0.3719332230481347	0.30073437211320864	0.8800269958760502	0.9769751167308347	0.002516896538996772	0.014164262901257076	1.5335014101257958	8.681433254612132e-6	8.051508457657476e-5	-0.18459307034682634	0.5518283256192377	0.7863977601602731	1.2552382634283152	1.0877186206051475e-7	1.0071822658686482e-6	3.53207383282537	2.61643647154108	3.7092006925828866	2.2874884807378266	NA	NA
ENSMUSG00000008575	Nfib	nuclear factor I/B	-0.0633459024679547	0.450783309264706	0.9220061581343926	0.10222788090334127	0.21913795793897115	0.39825463965927144	-0.25308916996743763	0.003490459440940874	0.012744849227977181	0.2919711484028242	6.725727484720397e-4	0.02426704175222318	-0.07543064453204819	0.20915263776464466	0.3112189102304615	8.0053756685445	7.905587509433244	7.714947771563903	7.970260460704917	NA	NA
ENSMUSG00000008604	Ubqln4	ubiquilin 4	0.18898639826449024	0.04089355110215127	0.6852202461486078	-0.31585836670079775	5.780997144746951e-4	0.0043023866424125035	0.007603691216646128	0.9376545891533211	0.9601384133850522	-0.13447565965295363	0.16386469137033421	0.44137624699263117	-0.1541273377420758	0.02105994853877278	0.04773024043745139	6.552162224247753	6.865449768316506	6.6796475973205265	6.66501580578772	NA	NA
ENSMUSG00000008658	Rbfox1	RNA binding protein, fox-1 homolog (C. elegans) 1	-0.014232539742317621	0.8430349099433768	0.9859635363555799	-0.006574629470268737	0.9264417430967339	0.962356575950201	-0.17319352156489715	0.01973064372998956	0.05183262015902311	0.1523863523523108	0.0385193428056313	0.20741046964499937	-0.08988407551758294	0.08067314067317506	0.14470736806809817	8.159680735391733	8.167140031029	8.005948400015857	8.18226172332822	NA	NA
ENSMUSG00000008668	Rps18	ribosomal protein S18	0.06972750233838312	0.6568055413975962	0.963301596396983	-0.5043760024956878	0.0013950268757286178	0.008822163767916497	0.056724286880527844	0.7220138818556432	0.8093814288354526	-0.49137278703783255	0.0021780864229059634	0.04243790907688879	-0.22382585780758002	0.04587053869142624	0.09094871815455864	6.296840540787077	6.822804628688863	6.7908084147238865	6.74560341044553	NA	NA
ENSMUSG00000008682	Rpl10	ribosomal protein L10	0.03784774572183696	0.7270106617032571	0.9752054558247624	-0.6947638672318811	2.8002825084434107e-10	1.3143188307847958e-8	-0.46049075606009904	4.799452838793245e-5	3.4688314688360405e-4	-0.19642536544994513	0.08689563673680878	0.32215577764305214	-0.57762731164599	2.58831487979476e-13	6.264370438718299e-12	6.699492329916513	7.400849994684373	6.907929950260437	7.361750249519426	NA	NA
ENSMUSG00000008683	Rps15a	ribosomal protein S15A	0.16346090355719997	0.059678701823497014	0.7166767815887539	-0.5708141654025404	7.696742435213277e-11	4.001270630108857e-9	-0.31119352846163295	9.16262481403487e-4	0.004185276180815849	-0.09615973338370741	0.31122185771682	0.6027634994781546	-0.44100384693208666	6.526957064927217e-12	1.3159480565861083e-10	6.42956593799229	6.9987133136915665	6.53365224753545	6.834369759566567	NA	NA
ENSMUSG00000008690	Ncaph2	non-SMC condensin II complex, subunit H2	-0.06076181016701615	0.5593117698199018	0.9418110363019947	0.17013794670826474	0.09280277789378547	0.218893713961883	0.30192715259042563	0.004235173203850816	0.01495989121031155	-0.19255101604917702	0.06111007344438094	0.26472818533076037	0.23603254964934517	0.0012455723718872093	0.004300155005148427	6.04899391470862	5.877467061731187	6.227738844171474	5.92503473030365	NA	NA
ENSMUSG00000008730	Hipk1	homeodomain interacting protein kinase 1	0.10301986172698392	0.19187001191686862	0.8327981977946134	0.05370397019673437	0.4883605107292112	0.6617068023473288	0.11978534548214988	0.1401301157522268	0.24447380465245527	0.03693848644156842	0.6433511126763573	0.8417074200718891	0.08674465783944213	0.12218545363505179	0.20270405895694837	7.719050564834117	7.66510959537529	7.685538764780193	7.561243406884054	NA	NA
ENSMUSG00000008734	Gprc5b	G protein-coupled receptor, family C, group 5, member B	0.017226943779249698	0.8816935893315829	0.9896534707222454	0.5811216240409531	3.4794628823544665e-7	7.61083267832742e-6	0.8265436095289251	8.655990288959708e-13	4.778518829519519e-11	-0.2281950417087223	0.04381170210804605	0.22123791569916676	0.7038326167849391	4.343458467221455e-18	1.9001401513395595e-16	8.005656982660176	7.444436145250977	8.2533488174988	7.427595633450873	NA	NA
ENSMUSG00000008763	Man1a2	mannosidase, alpha, class 1A, member 2	0.04336143862190576	0.6147742977756038	0.9549025187397588	0.0034879895462453527	0.9672937952249917	0.9844884574815277	-0.07761285481779925	0.3836646849427986	0.5195449938724289	0.12446228298595037	0.15737611169294327	0.4341887822123492	-0.03706243263577695	0.5473519897974857	0.6514837389858574	7.50607922092052	7.50571492983236	7.379930916264087	7.462532688618037	NA	NA
ENSMUSG00000008822	Acyp1	acylphosphatase 1, erythrocyte (common) type	0.04394320085352416	0.8414519950800705	0.9859635363555799	-0.3156133880565188	0.15207494004446864	0.3114849434515061	0.08312231940566078	0.7193284132028217	0.807589995570435	-0.3547925066086554	0.12691130396179165	0.3896405579526087	-0.11624553432542899	0.4661534380458753	0.5800275632999713	3.3481408022590298	3.6494304446391834	3.71307383293806	3.59692359056237	NA	NA
ENSMUSG00000008855	Hdac5	histone deacetylase 5	-0.03389200831730925	0.7006755233261466	0.9670628884167126	0.0799993418961066	0.35905085171344486	0.545469338738562	0.319201413246422	3.314516939051653e-4	0.0017723798373812643	-0.2730940796676246	0.001911696506266611	0.03991250078186134	0.19960037757126428	0.001350036449971672	0.004597818027180257	7.645317495162686	7.56840060366037	7.922526963641307	7.594732014244953	NA	NA
ENSMUSG00000008859	Rala	v-ral simian leukemia viral oncogene A (ras related)	0.15218546745988232	0.1019799704451814	0.7651361434078519	0.054529935073457596	0.5410339378383122	0.705120545836659	0.15284739958636365	0.12007773957107289	0.21639378747822913	0.053868002946976266	0.568883551588766	0.7981104465497425	0.10368866732991062	0.11822693547341759	0.197266100020629	6.17468391082161	6.117495150319646	6.111850898176156	5.9588580719968265	NA	NA
ENSMUSG00000008892	Vdac3	voltage-dependent anion channel 3	-0.06855468492259749	0.4266506708526072	0.9171901234537393	0.05088388845474944	0.5487597165559505	0.7113688241119461	0.0665087363303612	0.45623227038335923	0.5895776067945918	-0.08417953279820925	0.33850415129884076	0.6255929611405083	0.05869631239255532	0.3405164540075389	0.45432239052933576	6.663655186091684	6.61093779999444	6.75402406821321	6.67132807353118	NA	NA
ENSMUSG00000008958	Vps72	vacuolar protein sorting 72	0.08464279390332792	0.5667553261752142	0.9446501896809235	-0.05021819478476373	0.7262698266792473	0.8377472578646782	0.1293609883361346	0.40883927257875274	0.5446022850747421	-0.09493638921757043	0.5336887147181096	0.7752044124033974	0.03957139677568544	0.7092853354737164	0.7876946924175491	4.514995921326657	4.569558946753934	4.6287998731212	4.46948294280869	NA	NA
ENSMUSG00000008976	Gabpa	GA repeat binding protein, alpha	0.08771009059527853	0.5049814736706446	0.9292901680050266	0.06766839088890006	0.5917921681151606	0.7441048378480538	0.08166659251633229	0.5602344362286473	0.681582308657646	0.07371188896784629	0.5849563183774047	0.8087433037581518	0.07466749170261618	0.428543685723231	0.5436160355169513	4.989406113604214	4.924937392569699	4.92926503218266	4.818195629861977	NA	NA
ENSMUSG00000008999	Bmp7	bone morphogenetic protein 7	0.040513385062501905	0.8469356187871799	0.986210098889986	0.5009606882786919	0.010552002215431934	0.04398986090131068	0.6203683209558619	0.002943264248790469	0.011092738113208031	-0.0788942476146681	0.6861078611634253	0.8621670798258105	0.5606645046172769	8.910603243104813e-5	4.219796707406622e-4	4.229848782113087	3.762189101674777	4.31163470749258	3.7338597143568	NA	NA
ENSMUSG00000009013	Dynll1	dynein light chain LC8-type 1	0.20236648765909168	0.08767194654103214	0.7489084765175464	-0.6448640024970899	6.46411563143148e-8	1.7017649015223858e-6	-0.13600536096484417	0.26275983939987896	0.3932070244175548	-0.306492153873154	0.012033976165233506	0.10981202996760507	-0.390434681730967	4.4499351456070646e-6	2.9557784663491285e-5	6.96462730734812	7.62136387088211	7.290110684448367	7.423157279978513	NA	NA
ENSMUSG00000009030	Pdcl	phosducin-like	-0.07712752651360638	0.5821667536192382	0.9504958182766942	0.178196147568731	0.18785860210984057	0.3586700879873817	0.1598114132803329	0.2708959408328516	0.40211224610438523	-0.058742792225208264	0.6759120686326683	0.8572200647257985	0.16900378042453196	0.08854770597636537	0.15603185216355125	4.838083630976303	4.634644160907887	4.899997085563204	4.736912201884043	NA	NA
ENSMUSG00000009035	Tmem184b	transmembrane protein 184b	-0.0037070079835454187	0.9732676794322593	0.9952868905553862	0.0032353455643998703	0.976244656209256	0.9880918717857435	0.11082581417272824	0.33148341754677174	0.46841629200630486	-0.11129747659187379	0.32170264344056276	0.6112930249805678	0.05703057986856406	0.469134203289597	0.5822913621462181	6.15422359377047	6.158774913775863	6.2805848614963	6.165903329712356	NA	NA
ENSMUSG00000009073	Nf2	neurofibromin 2	0.10049568872411113	0.23321400080914859	0.8576215076329086	0.044810689493726664	0.5853845132214508	0.7400613589723315	0.3837769136776829	7.924031692039911e-6	7.456106174690047e-5	-0.23847053545984512	0.0044326000902173285	0.06331334055916998	0.2142938015857048	3.100108388129827e-4	0.0012645867890073571	6.970570585412826	6.92741686676373	7.21730786198846	6.825859136727347	NA	NA
ENSMUSG00000009075	Cabp7	calcium binding protein 7	0.050568909717378194	0.653355257750868	0.963301596396983	0.03620496991114211	0.7405503319501323	0.8469172337277185	0.28569969564373515	0.013760145950844183	0.038812985890057564	-0.19892581601521486	0.07791182975129027	0.3024888956151065	0.16095233277743864	0.04334753394113713	0.08703289937298281	5.664570261857887	5.62179914842381	5.8765930984023464	5.58440168092732	NA	NA
ENSMUSG00000009076	Zmat5	zinc finger, matrin type 5	0.22680262834631953	0.39362536352164745	0.9102378421519559	0.050115539145137805	0.8396487080974456	0.9109784236832982	0.6581276500094613	0.01416009523994015	0.039709236602957464	-0.3812094825180039	0.12908079500287772	0.3934876824791905	0.3541215945772995	0.052158419912160116	0.1011665655080596	2.6690712052312433	2.6081519137992735	3.051074566885257	2.3875818825488135	NA	NA
ENSMUSG00000009079	Ewsr1	Ewing sarcoma breakpoint region 1	-0.0020321913692627003	0.9850169431391333	0.9972318069873349	-0.42476806650266025	9.386710664439485e-5	9.300866387422817e-4	-0.44403374560507614	7.77650811585833e-5	5.214173428984708e-4	0.01723348773315321	0.8785721181475994	0.9537678214893829	-0.4344009060538682	2.7664009126262773e-8	2.860917553976488e-7	7.001467977424957	7.4391196866262135	6.989374590463837	7.443574186408177	NA	NA
ENSMUSG00000009090	Ap1b1	adaptor protein complex AP-1, beta 1 subunit	-0.14717785719475465	0.08309482865932276	0.7454679117268994	0.32820032847870806	8.087491217206494e-5	8.202824644013551e-4	0.16790146171411807	0.05082662463440258	0.11050882584145331	0.013121009569835343	0.8763311007270871	0.9527624918624328	0.24805089509641307	3.401573661267296e-5	1.7985391506451426e-4	7.540260644769574	7.2109067254569466	7.5208176588895865	7.3633054671413465	NA	NA
ENSMUSG00000009112	Bcl2l13	BCL2-like 13 (apoptosis facilitator)	0.1383012234594254	0.24333848398889535	0.8661487027777803	0.17721168140927418	0.12032188665140077	0.26288948962489433	0.23198648426197802	0.05822148812751184	0.12294384551224859	0.08352642060672155	0.4793298260249144	0.7394654553740263	0.20459908283562608	0.014492956906994313	0.034872737530673534	6.063587117091964	5.886661848727873	5.971869710220823	5.746741889280736	NA	NA
ENSMUSG00000009207	Lnpk	lunapark, ER junction formation factor	-0.21120874924694213	0.05429846166239725	0.7166767815887539	-0.19645248481549485	0.07620672127718688	0.19081307122385044	-0.5003045565850052	2.172943079809541e-5	1.7665448193711084e-4	0.09264332252256813	0.4366882313215048	0.7066587451458252	-0.34837852070025	1.6643732599871795e-5	9.537854277326432e-5	5.791320034981367	5.986549465805764	5.684206070071527	6.202964436318087	NA	NA
ENSMUSG00000009216	Fam163b	family with sequence similarity 163, member B	0.11661011088494994	0.18054107488486545	0.8287173174869196	-0.49732270217468605	1.4952770773899793e-8	4.607039401259675e-7	-0.4520893527274925	2.19612776011037e-6	2.540889134027896e-5	0.07137676143775636	0.45929578225707574	0.7245361278685916	-0.47470602745108925	2.4901067381669875e-13	6.039290254303323e-12	6.370230165764297	6.8678110525296	6.295805188831963	6.754036625673847	NA	NA
ENSMUSG00000009291	Pttg1ip	pituitary tumor-transforming 1 interacting protein	-0.034505604918778326	0.764258252170518	0.9761989651743975	0.26391370679006576	0.017876039073076378	0.0656436240019558	0.37480890702506736	0.0012600351862316996	0.005464866410020237	-0.14540080515377993	0.19693169175193892	0.48411615244067036	0.3193613069075666	7.274196303457845e-5	3.521075479999449e-4	6.08908362910398	5.836840992574596	6.248526928873564	5.86564688163549	NA	NA
ENSMUSG00000009292	Trpm2	transient receptor potential cation channel, subfamily M, member 2	-0.16238779528035158	0.14296953744698568	0.8009119088999507	0.09829649309157398	0.3662293516085518	0.5518191932932078	-0.056736260471999665	0.6264139399880935	0.7365260286359441	-0.007355041716777939	0.9488308532150409	0.9808110638717761	0.020780116309787156	0.7944063414650048	0.8532103684087271	5.389209142239453	5.295618829990157	5.366878701344444	5.4650237035714335	NA	NA
ENSMUSG00000009293	Ube2g2	ubiquitin-conjugating enzyme E2G 2	0.19739497608748197	0.20808205570588162	0.842507140589195	-0.0037094553535582057	0.9802985193643499	0.9903791490188155	0.5928795399969996	1.8779303948035763e-4	0.0010951130315371158	-0.3991940192630758	0.008719921827395189	0.09079614457335915	0.29458504232172067	0.006937217864098988	0.0186553390625144	4.50778268514928	4.516259770317384	4.915681333666483	4.294348584473156	NA	NA
ENSMUSG00000009376	Met	met proto-oncogene	-0.4770548645892977	0.005105850015332223	0.45661565455121694	0.12934776574152368	0.4541724833164607	0.6322357639081325	-0.3213734666708129	0.07201490681709358	0.1457522372085485	-0.026333632176961143	0.8845022067974635	0.9562649855409178	-0.09601285046464463	0.4409581757070033	0.5555344632657345	4.01190453789871	3.874898638631	3.9865889157940133	4.344070417064526	NA	NA
ENSMUSG00000009394	Syn2	synapsin II	0.06644966469745482	0.37361278420451605	0.8998750695136879	0.0801967412531078	0.2779768184174996	0.46602823657470327	-0.03811948230252942	0.6171073049144054	0.729566080549939	0.18476588825309204	0.014397619139681706	0.12124831033885801	0.021038629475289186	0.6919497164416379	0.7734811554052559	8.720990832615968	8.641615825445017	8.537379204611836	8.576957963701657	NA	NA
ENSMUSG00000009406	Elk1	ELK1, member of ETS oncogene family	0.22027045212634397	0.11876027373774584	0.7846759387066028	-0.6581950896052815	4.039284684655399e-6	6.388462121311056e-5	-0.52070634891727	7.041203443426395e-4	0.0033573794920086016	0.08278171143833242	0.5943574806259606	0.8144756678653922	-0.5894507192612758	1.8966441519633766e-8	2.0302673733805562e-7	5.229009993155636	5.884248789280237	5.111520300704217	5.657421931686733	NA	NA
ENSMUSG00000009418	Nav1	neuron navigator 1	-0.05560187179302662	0.5634770423679358	0.9436311153775466	-0.03954467254599984	0.6801211348414078	0.8077701379178813	-0.3363325018522072	6.212621763171299e-4	0.0030172988730810583	0.24118595751318073	0.013777274463697302	0.11892773109280926	-0.1879385871991035	0.006193724027447897	0.016914921707939568	8.30136709409213	8.34132992612505	8.05285200270398	8.396195503762376	NA	NA
ENSMUSG00000009470	Tnpo1	transportin 1	-0.07292299889083112	0.5200692684953268	0.9301456956208172	-0.10965083298370777	0.33209309947660987	0.52033454551052	-0.45745663914124973	1.0217845739995287e-4	6.544501970373776e-4	0.2748828072667109	0.019204242913834633	0.14122563219526862	-0.28355373606247875	5.124055351143822e-4	0.001957270961641197	7.042642469181627	7.1704746055926165	6.7756939384824335	7.243725309317553	NA	NA
ENSMUSG00000009535	Rnmt	RNA (guanine-7-) methyltransferase	-0.030579054851395487	0.7524984077672143	0.9761989651743975	-0.04913063676763122	0.6070495140693895	0.7551567745176051	-0.4310749193231101	5.3801587037737155e-5	3.8078253878418e-4	0.3513652277040834	8.645134083832958e-4	0.027234521585292253	-0.24010277804537067	8.126581024553081e-4	0.0029431881854934043	6.03923970319532	6.0872483523311764	5.673171626397473	6.12619451988283	NA	NA
ENSMUSG00000009549	Srp14	signal recognition particle 14	0.09429512896715117	0.5213162742654226	0.9304157402653627	6.524792685557748e-4	0.9963756272488908	0.998155233699179	0.3166577858000098	0.03535350556839507	0.0825651067796946	-0.22171017756430283	0.13295306425809697	0.39951862691123735	0.1586551325342828	0.1275861313824548	0.20993713172548054	5.46288947784196	5.478457197727813	5.704573591064556	5.382375906976604	NA	NA
ENSMUSG00000009555	Cdk9	cyclin-dependent kinase 9 (CDC2-related kinase)	0.0032932913689004994	0.9732454195035821	0.9952868905553862	-0.21561664453718182	0.027626888002893202	0.09080763045578137	-0.03912903906208973	0.7081324175854627	0.7991996803999485	-0.1731943141061916	0.09699449979529126	0.34025885449679555	-0.1273728417996358	0.0751305913936446	0.13716361354748374	5.704931537230327	5.9224890444136795	5.892427893558387	5.926088421359847	NA	NA
ENSMUSG00000009563	Tor2a	torsin family 2, member A	0.09546555791938087	0.662489164602563	0.963417110433982	-0.04298148142178511	0.8401699999049138	0.9110169512145945	0.17611298567816405	0.4389287485882082	0.5732230463425817	-0.1236289091805683	0.5778873622184941	0.8037730282182366	0.06656575212818946	0.6692511810187448	0.7558333114028553	3.6987336328008933	3.72528756717167	3.6752527941194133	3.6212872431223935	NA	NA
ENSMUSG00000009569	Mrtfb	myocardin related transcription factor B	0.009653728635191514	0.9143546111976409	0.9900959556749148	0.0033171400946381824	0.9703214330956001	0.9859704070363128	-0.2129165432860675	0.020509292971967685	0.05338218083161683	0.22588741201589718	0.013362723024925367	0.11691626266261115	-0.10479970159571465	0.10163066061065155	0.17504087458522713	8.2144693628815	8.218378141592453	7.992920366898357	8.20847221720444	NA	NA
ENSMUSG00000009575	Cbx5	chromobox 5	0.07069324179951939	0.41822973347239134	0.9143008297464515	-0.08677377796257783	0.317814931304849	0.507497038377013	-0.37755300962150307	2.6410751595794217e-5	2.089964800341586e-4	0.36147247345844463	5.2502915170056294e-5	0.007252334637449566	-0.23216339379204046	2.0262479359226112e-4	8.70655756899586e-4	8.41545084948341	8.506134997013566	8.0469177850321	8.435703613572466	NA	NA
ENSMUSG00000009614	Sardh	sarcosine dehydrogenase	-0.2696292614924083	0.2855528340184283	0.8794936250732304	1.2308578137043091	2.587748493854802e-7	5.859329743995843e-6	1.256896258157174	1.5197979765059846e-7	2.3993903102775105e-6	-0.2956677059452731	0.18876333243937463	0.47465749282454933	1.2438770359307416	1.9087726081059268e-13	4.779352234507993e-12	4.793659988044417	3.65732338044352	5.1459784424982065	3.8845372128567766	NA	NA
ENSMUSG00000009621	Vav2	vav 2 oncogene	0.1279086211350991	0.4449511773201291	0.9194864525262489	0.26439668887490053	0.09597963596745857	0.22419744504750092	0.4193833947008342	0.01437571160929863	0.040180017442954935	-0.027078084690834604	0.8680173021698827	0.9492941499983405	0.34189004178786736	0.0034194251408983605	0.01016729519018371	4.772242947482713	4.50552058243408	4.811920026561223	4.362709900498286	NA	NA
ENSMUSG00000009630	Ppp2cb	protein phosphatase 2 (formerly 2A), catalytic subunit, beta isoform	0.11817862933608765	0.1969263198405199	0.8350281001869595	-0.007299432931617484	0.9349555251024465	0.9675896627845618	0.27589673151836097	0.0034290038771060396	0.012575906974783396	-0.16501753511389078	0.07346545595325932	0.2923926386002539	0.13429864929337174	0.03870244604026893	0.07936735098014717	6.706081137567393	6.7123113902673435	6.880990157729157	6.59303101207157	NA	NA
ENSMUSG00000009640	Dmap1	DNA methyltransferase 1-associated protein 1	-0.18519881468730198	0.28794727632403605	0.8800269958760502	0.43560021834012286	0.008673803585214874	0.03771770628784547	0.11102697660666926	0.5343829290019269	0.660458560332552	0.13937442704615163	0.4142246799374947	0.6887703262357108	0.27331359747339606	0.025218371109016164	0.05535074246816071	4.41797041381109	3.989942743277447	4.247498270018304	4.16774059474617	NA	NA
ENSMUSG00000009647	Mcu	mitochondrial calcium uniporter	-0.03430019747976419	0.768264114662952	0.9769708775032828	-0.1575375943151226	0.17387521635033737	0.3403233805756308	-0.44769584276688856	5.312480895159382e-4	0.0026415924194843664	0.2558580509720018	0.04731199571332002	0.2309423016019027	-0.3026167185410056	4.933412903749736e-4	0.0018919303934227818	5.296109549990243	5.453296861575193	4.985486151243457	5.48638952512061	NA	NA
ENSMUSG00000009681	Bcr	breakpoint cluster region	0.04810590957851979	0.5168129347441529	0.9301456956208172	0.29197466496273883	5.122758311625724e-5	5.581591833334306e-4	0.323164077325137	1.7841407931899378e-5	1.4965311735716579e-4	0.016916497216121575	0.8172558539302968	0.9283212928291132	0.3075693711439379	3.6396773348065334e-9	4.4840360618928945e-8	7.887454188717803	7.597084226955697	7.867786076517714	7.54775123739983	NA	NA
ENSMUSG00000009687	Fxyd5	FXYD domain-containing ion transport regulator 5	0.13264570019715427	0.5799793349589041	0.9500768116129742	-1.1278101981783486	1.2168257362460586e-5	1.640309390732623e-4	-0.5902716882977432	0.031936660616844074	0.07607185258497501	-0.40489280968345104	0.17198842234517048	0.45216158781527543	-0.8590409432380459	5.084277088634088e-6	3.3225492834574394e-5	2.4995974372376466	3.5463049521358334	2.90290349276217	3.4305495885387165	NA	NA
ENSMUSG00000009731	Kcnd1	potassium voltage-gated channel, Shal-related family, member 1	0.09230482883319789	0.6124831548900485	0.9549025187397588	-0.3640800699397734	0.04615502441286557	0.13267152838071447	-0.6153992798106377	0.003940623130524969	0.014099890108696287	0.3436240387040621	0.10981597749839825	0.36363799689772375	-0.48973967487520553	4.920519499719179e-4	0.0018879001536043682	3.66638657591876	4.02368381854299	3.3724959193456168	3.9618878356138967	NA	NA
ENSMUSG00000009733	Tfcp2	transcription factor CP2	-0.13320704289701335	0.23487865839165745	0.8576215076329086	-0.10892935083499405	0.33281843747811596	0.5211892672813452	-0.32763463622672545	0.008738487871026128	0.02687855927004667	0.085498242494718	0.4967414496899429	0.7511095432717917	-0.21828199353085975	0.009494817167840286	0.024428188066305468	4.8375546729084835	4.9498991066505065	4.748145759571367	5.08411686336394	NA	NA
ENSMUSG00000009739	Pou6f1	POU domain, class 6, transcription factor 1	0.22375833476609225	0.012006499582972634	0.5848376036361418	-0.2585727339232733	0.0032770006919621707	0.01754746837040067	0.1808908652603152	0.04994932757678723	0.1091129742976624	-0.21570526441749624	0.01798812684055223	0.13620924524005354	-0.03884093433147904	0.5420917400719417	0.6471351711918174	6.89912990460875	7.160929513688163	7.12133648359721	6.939712616871744	NA	NA
ENSMUSG00000009741	Ubp1	upstream binding protein 1	-0.0285587405918877	0.7611952674024738	0.9761989651743975	-0.2825889546139083	0.0027499956948412283	0.015217517942861268	-0.510824138453615	7.56975227607341e-7	9.94967552568243e-6	0.1996764432478189	0.05472293912696096	0.2508545710635841	-0.3967065465337616	1.4375245076764811e-8	1.5796418594780518e-7	6.094386218500244	6.38204238239086	5.884522881319763	6.411240315132	NA	NA
ENSMUSG00000009828	Ick	intestinal cell kinase	0.06004549044550094	0.5972965065425422	0.9536303955538906	-0.28225134852633	0.012707874622150117	0.05047015775765204	-0.486697918599582	8.889349548830124e-5	5.811880773735545e-4	0.2644920605187529	0.03290370124379336	0.1925658365673913	-0.384474633562956	4.795714307460032e-6	3.1571105034857554e-5	5.812835916442773	6.09621496829592	5.537976032340933	6.0396392488521435	NA	NA
ENSMUSG00000009863	Sdhb	succinate dehydrogenase complex, subunit B, iron sulfur (Ip)	-0.1467323309467982	0.15279102328897032	0.8058587892827977	0.2642842267208159	0.00849257219614754	0.037138585239509025	0.37982915812945217	2.2253005634238998e-4	0.0012670878895762903	-0.2622772623554344	0.009212522665006951	0.09384953888877469	0.322056692425134	7.439504390471592e-6	4.654407684767252e-5	6.582825552880407	6.31692455214906	6.854876757207557	6.4711984878483335	NA	NA
ENSMUSG00000009894	Snap47	synaptosomal-associated protein, 47	-0.018199622177011873	0.8076458628447165	0.9814168071411604	0.35942531716396553	7.755715033470701e-7	1.5395891161477028e-5	0.14963787389913127	0.05024208252970364	0.10952547250222909	0.19158782108782238	0.010027722363546649	0.09851500095707467	0.2545315955315484	1.4055621406827287e-6	1.0398648306914406e-5	7.948618911209147	7.59000206859661	7.759826827837687	7.60789873451338	NA	NA
ENSMUSG00000009905	Kdsr	3-ketodihydrosphingosine reductase	0.08228826374527348	0.4314473958196768	0.9171901234537393	0.003607956806961906	0.9715295911747412	0.9864295663372984	-0.2718981982857013	0.01948584546632596	0.05134077420252656	0.35779441883793667	0.0015415474679675732	0.03595806800029794	-0.13414512073936968	0.08215212329309109	0.14695466592713127	5.633889661280687	5.631410362903346	5.29049159977426	5.549549231537323	NA	NA
ENSMUSG00000009907	Vps4b	vacuolar protein sorting 4B	-0.07443946877830632	0.6164557723633197	0.9549025187397588	0.15404576585765364	0.2919827320414659	0.4804763396106053	-0.20013910426749018	0.1942759387254228	0.3138642053608222	0.2797454013468375	0.06536617473088434	0.2755024001569441	-0.023046669204918265	0.8283089206320406	0.8787138833169151	5.84672907464732	5.706807323597417	5.52811556320082	5.77985778184484	NA	NA
ENSMUSG00000009927	Rps25	ribosomal protein S25	0.1330910707532496	0.3016976073215161	0.8800269958760502	-0.740304927326787	1.4021967570335425e-8	4.358087668710418e-7	-0.29428542555561266	0.027094570055544717	0.06663287031267075	-0.31292843101792467	0.019944008530153975	0.1441391170143146	-0.5172951764411998	2.8298405395532642e-8	2.92131267809804e-7	6.483624728060587	7.2335262767878	6.799396470245906	7.093989951282643	NA	NA
ENSMUSG00000009995	Taz	tafazzin	-0.13434206863011608	0.3340198943748002	0.8953740058709049	-0.220585987977746	0.11612013047039038	0.2567087476245682	-0.4471422561494604	0.0032783272662072933	0.01212301371519654	0.0922141995415983	0.5489532813309852	0.7847121319938486	-0.3338641220636032	0.0012618994627877247	0.004338434303706433	4.759124505526737	4.96883067000893	4.672309423268096	5.12171681549494	NA	NA
ENSMUSG00000010021	Kif19a	kinesin family member 19A	-0.09966258588016523	0.6436949342517737	0.9624757075852486	0.052941912062605394	0.8022261922909725	0.885987258000309	0.1569945617593413	0.47755078335401047	0.6097859049920744	-0.20371523557690113	0.348411047296517	0.634017674421116	0.10496823691097334	0.49237222829759	0.6030077374449567	3.6399662974704667	3.5748047399957965	3.8032663570567236	3.7044004076062467	NA	NA
ENSMUSG00000010025	Aldh3a2	aldehyde dehydrogenase family 3, subfamily A2	-0.12269724722675186	0.29654085507154937	0.8800269958760502	0.35598788519468066	0.0016000736307689794	0.009844702630684075	0.2492276566177789	0.03678847326275061	0.08524660614332756	-0.01593701864985012	0.889551540973854	0.9593781861004071	0.30260777090622976	2.2954612150376282e-4	9.726345711232172e-4	5.711727784426927	5.333352397742267	5.70675078101765	5.4725991938157	NA	NA
ENSMUSG00000010045	Tmem115	transmembrane protein 115	0.10941657297925732	0.48597073872073676	0.9265758016922268	0.2250301227965159	0.13385530272384724	0.28403286093017294	0.6085964585485111	1.0899107248683346e-4	6.919679645891897e-4	-0.27414976277273784	0.06872462726035836	0.2823262238941653	0.4168132906725135	1.2526616736387367e-4	5.694943836272108e-4	5.0065037296685135	4.787812782740486	5.280779933432113	4.64075409266939	NA	NA
ENSMUSG00000010047	Hyal2	hyaluronoglucosaminidase 2	0.33662806298624853	0.12859600167966503	0.7941506163920368	-0.09479726710630784	0.6461732015261278	0.784324774923296	0.37545565089100935	0.11491822615262363	0.208947144885095	-0.1336248550110687	0.5499911617738654	0.7850341711948315	0.14032919189235074	0.37250065346510003	0.48733739585664276	3.04074667806999	3.10930865357996	3.1727794069873068	2.7891108838151735	NA	NA
ENSMUSG00000010054	Tusc2	tumor suppressor 2, mitochondrial calcium regulator	0.1218128238489995	0.25311094049354815	0.8705496984013166	-0.533641226465406	9.505175327983286e-7	1.8243956552534807e-5	-0.2691504949987102	0.025093811927605725	0.0626426704730261	-0.14267790761769628	0.2465033646094663	0.5429818555800006	-0.4013958607320581	7.1733961884515e-7	5.707699520433647e-6	4.942822335939583	5.46322050129552	5.095363610751747	5.347421884901803	NA	NA
ENSMUSG00000010057	Nprl2	NPR2 like, GATOR1 complex subunit	0.13741722879476334	0.3600925127650953	0.8994941823929649	-0.28595370230015144	0.05410851229139872	0.14787364049839355	-0.030808316233562928	0.8513358453764986	0.9039792338395851	-0.11772815727182516	0.47033321293605285	0.7326356654553052	-0.15838100926685716	0.1522867172618067	0.2416648459955624	4.1730420853233134	4.4343551229029305	4.276363594271873	4.3329582795798265	NA	NA
ENSMUSG00000010064	Slc38a3	solute carrier family 38, member 3	-0.15483810900710365	0.22553280254116678	0.8540930811203219	0.8162904784866594	2.7723531863937606e-11	1.5910836876169737e-9	0.8801595002476353	1.5418583598150601e-12	8.12489271151636e-11	-0.21870713076807966	0.06622648120222026	0.27737124153805615	0.8482249893671474	2.736489265924879e-22	1.8883404797539952e-20	6.598736105866493	5.803833140062824	6.83126316039442	5.95289303693819	NA	NA
ENSMUSG00000010066	Cacna2d2	calcium channel, voltage-dependent, alpha 2/delta subunit 2	-0.0058565753689347804	0.9412018407834389	0.9926916133865552	-0.05450926546028576	0.4855910991187289	0.6584931117187302	0.02119958827202775	0.7989178691943875	0.8680276342615308	-0.0815654291012483	0.3203252926820993	0.6107178706187809	-0.016654838594129005	0.7704472705861435	0.8337342675165837	6.6873449427702765	6.7409484297294	6.76976541892783	6.749546686520883	NA	NA
ENSMUSG00000010080	Epn3	epsin 3	-0.2050022182667419	0.279477428937266	0.8780074908100413	0.39097347388134074	0.029397982726074058	0.09498629145579057	-6.179772272346547e-4	0.9975411395158315	0.9984665224275286	0.1865892328418335	0.32329584121244037	0.6129718528567716	0.19517774832705306	0.14597458066950647	0.23351501499952926	3.7719015433928766	3.3992660193116766	3.536629337974883	3.58601505969596	NA	NA
ENSMUSG00000010086	Rnf112	ring finger protein 112	-0.06297163049836911	0.48150518637896744	0.9262118803087375	-0.2620861410661289	0.0034795949160569407	0.018377650962117593	-0.3895377373210234	2.7078290903202142e-5	2.1282618741750672e-4	0.06447996575652545	0.48817333754320263	0.7457363950636906	-0.32581193919357615	4.4629965336573165e-7	3.693042028171968e-6	7.482373372986459	7.744162408152737	7.40254442994985	7.800531455484063	NA	NA
ENSMUSG00000010095	Slc3a2	solute carrier family 3 (activators of dibasic and neutral amino acid transport), member 2	0.07118187993673643	0.5236491971907258	0.9304157402653627	0.3654249029747727	7.278881399587935e-4	0.005218557332431845	0.5638071057033134	4.637277003800847e-7	6.532193475706345e-6	-0.1272003227918042	0.24024777019535068	0.5368528141624327	0.46461600433904304	2.3303477662609212e-9	2.978580116236258e-8	6.84839724995988	6.49404028986557	6.980760147548254	6.424954707313903	NA	NA
ENSMUSG00000010097	Nxf1	nuclear RNA export factor 1	-0.056631362588618325	0.6139333376394298	0.9549025187397588	-0.5313868602073806	3.712642100374603e-6	5.9121785535223585e-5	-0.7698345183330544	6.563449457754964e-10	2.00655610079134e-8	0.1818162955370555	0.15440134615170698	0.4294998140864528	-0.6506106892702175	1.653607318271703e-14	4.710139960865812e-13	5.591435503653817	6.1312974138058065	5.415104219708667	6.190862384028669	NA	NA
ENSMUSG00000010110	Stx5a	syntaxin 5A	-0.14001931257400005	0.1995845760902508	0.8363625664425819	-0.2836838047873896	0.01061801973845522	0.044167457060606874	-0.5645474781695554	3.317830651037335e-6	3.59472997546503e-5	0.14084436080816581	0.2553355870070647	0.5532907402192339	-0.42411564147847247	2.58253213329058e-7	2.2392890816183764e-6	5.301725386179527	5.58677340105996	5.13906461509425	5.725737379031	NA	NA
[truncated: 10,689 more rows]
