# Supplementary material for: Activity-dependent translation dynamically alters the proteome of the perisynaptic astrocyte process
Source: Cell Rep. Author manuscript; Available in PMC 2022 Nov 1. (PMC9624251; doi:10.1016/j.celrep.2022.111474)
Supplement: 8 [file NIHMS1843697-supplement-8.xlsx]

## Sheet: legend
Legend
This data table contains the results from statistical analyses, each row describes one protein(group).
The first few columns describe the protein metadata; the protein accessions together with the respective descriptions and gene symbol(s) as listed in the provided fasta file. If no gene symbol is given in the fasta file for a protein, the 'gene_symbols_or_id' column simply contains the value from 'protein_id'.
The next set of columns describe the results from each contrast (comparison of sample groups).
'peptides_used_for_dea' shows the number of peptides that pass the filter rules within some contrast (eg; comparing WT vs KO, how many peptides for protein P could be used for statistical analysis?).
For each statistical model applied (eBayes, msqrob, msempire), the log2 foldchange, pvalue and qvalue (adjusted pvalue) are provided.
If multiple DEA models were applied, the column signif_count_<contrast> shows how many algorithms deemed each protein significant.
As shown in our data analyses, applying eBayes/msqrob/msempire and then selecting proteins significant in at least 2 of these algorithms is a compromise between using multiple algorithms to maximize your search for proteins-of-interest and robustness against false positives (eg; proteins uniquely scoring well in one statistical model and not the others).
Note; if you apply multiple DEA algorithms but don't follow this selection rule (eg; protein found in N+ DEA algorithms), you should apply some form of multiple-testing-correction to compensate for running multiple hypotheses tests. Consult your local statistician.
After the differential expression analysis results, qualitative data shows in how many replicates within each group peptides were identified (MS/MS for DDA, identification confidence < x for DIA).
'count_peptides_detected_within_group_<sample group>' shows how many time a peptide for the protein on this row was detected over all replicates within a group (for each sample, count unique detected peptides, then sum for all replicates within group). So if a protein has 3 peptides in total and there are 4 replicates in a group, this is at most 12.
This is pseudo-count data, intended to be used for qualitative analysis when peptide abundances for this protein are absent in one sample group (or quantified in too few replicates to use for differential abundance analysis).
For instance, in a 'WT vs KO' comparison one should see no (or very few) such peptide detections in the KO for the target protein and many more in the WT sample group.
Please refer to the online documentation for further details.

## Sheet: Information
		Analysis was performed based on the following information:												Statistical analysis is based on three methods;
															Ebayes
		Coded_ID	Coded _Group	Run_#	Death_Order	Age_in_Days	Death_Order_by_Cage	Batch	Isolation #	Outlier					Msempire
		1.1	1	1	1	65	1	2	1	TRUE					Msqrob
		1.2	1	2	3	65	3	2	2	FALSE
		1.3	0	1	2	65	2	2	3	FALSE				For each method, the log2foldchange, p-value and q-value (after FDR correction) is shown.
		2.1	0	2	4	68	4	2	4	FALSE
		2.2	1	3	5	68	1	2	1	FALSE				When searching for proteins of interest it is advised to select proteins that are significant in at least two of these algorithms.
		2.3	1	4	7	68	3	2	3	FALSE
		2.4	0	3	6	68	2	2	2	FALSE				There is a "comments on statistics" section that shows per algorithm whether a protein is up or down regulated,
		2.5	0	4	8	68	4	2	1	TRUE				and if it is significantly regulated based on p or q value. This section allows for easy filtering of the data.
		3.1	1	5	9	79	1	2	4	FALSE
		3.2	1	6	11	79	3	2	2	FALSE
		3.3	0	5	10	79	2	2	3	FALSE
		4.1	0	6	12	63	1	2	4	FALSE
		4.2	0	7	13	63	2	2	1	FALSE
		4.3	1	7	14	63	3	2	2	FALSE
		4.4	1	8	15	63	4	2	3	FALSE
		5.1	1	9	17	81	2	2	4	FALSE
		5.2	0	8	16	81	1	2	1	FALSE
		5.3	0	9	18	81	3	2	2	FALSE
		5.4	0	9	19	81	4	2	3	FALSE
		The name of "coded_group" was changed. 0 is A, 1 is B.
		Number of samples per group:
			A, n=10 (1 outlier removed)
			B, n=8 (1 outlier removed)

## Sheet: statistics
General protein information				Msqrob statistics			Comments on statistics
protein_id	accessions	fasta_headers	gene_symbols_or_id	foldchange.log2	pvalue	qvalue	Msqrob change direction	Msqrob, p<0.05 ?	Msqrob, q<0.05 ?
Q01279;Q9WVF5	Q01279;Q9WVF5	>sp|Q01279|EGFR_MOUSE Epidermal growth factor receptor OS=Mus musculus OX=10090 GN=Egfr PE=1 SV=1;>tr|Q9WVF5|Q9WVF5_MOUSE Isoform of Q01279, Epidermal growth factor receptor OS=Mus musculus OX=10090 GN=Egfr PE=1 SV=1	EGFR	0.216226	0.000106917	0.0110653	Up	Yes	Yes
Q3UH59;Q61879;Q5SV64	Q3UH59;Q61879;Q5SV64	>tr|Q3UH59|Q3UH59_MOUSE Isoform of Q61879, Myosin-10 OS=Mus musculus OX=10090 GN=Myh10 PE=1 SV=1;>sp|Q61879|MYH10_MOUSE Myosin-10 OS=Mus musculus OX=10090 GN=Myh10 PE=1 SV=2;>tr|Q5SV64|Q5SV64_MOUSE Isoform of Q61879, Myosin-10 OS=Mus musculus OX=10090 GN=Myh10 PE=1 SV=1	MYH10	0.0281159	0.023193	0.596796	Up	Yes	No
P31324;H3BK84	P31324;H3BK84	>sp|P31324|KAP3_MOUSE cAMP-dependent protein kinase type II-beta regulatory subunit OS=Mus musculus OX=10090 GN=Prkar2b PE=1 SV=3;>tr|H3BK84|H3BK84_MOUSE Isoform of P31324, cAMP-dependent protein kinase type II-beta regulatory subunit OS=Mus musculus OX=10090 GN=Prkar2b PE=1 SV=1	PRKAR2B	0.0684626	0.000184152	0.0169902	Up	Yes	Yes
P62880;E9QKR0;D3YZX3;D3Z1M1;D3Z1T4	P62880;E9QKR0;D3YZX3;D3Z1M1;D3Z1T4	>sp|P62880|GBB2_MOUSE Guanine nucleotide-binding protein G(I)/G(S)/G(T) subunit beta-2 OS=Mus musculus OX=10090 GN=Gnb2 PE=1 SV=3;>tr|E9QKR0|E9QKR0_MOUSE Isoform of P62880, Guanine nucleotide-binding protein G(I)/G(S)/G(T) subunit beta-2 OS=Mus musculus OX=10090 GN=Gnb2 PE=1 SV=1;>tr|D3YZX3|D3YZX3_MOUSE Isoform of P62880, Guanine nucleotide-binding protein G(I)/G(S)/G(T) subunit beta-2 OS=Mus mus…	GNB2	0.0635643	0.00102821	0.0677976	Up	Yes	No
Q924N4-2;Q924N4;Q6P6P5;Q3V0N8	Q924N4-2;Q924N4;Q6P6P5;Q3V0N8	>sp|Q924N4-2|S12A6_MOUSE Isoform of Q924N4, Isoform 2 of Solute carrier family 12 member 6 OS=Mus musculus OX=10090 GN=Slc12a6;>sp|Q924N4|S12A6_MOUSE Solute carrier family 12 member 6 OS=Mus musculus OX=10090 GN=Slc12a6 PE=1 SV=2;>tr|Q6P6P5|Q6P6P5_MOUSE Predicted gene 21985 OS=Mus musculus OX=10090 GN=Gm21985 PE=2 SV=1;>tr|Q3V0N8|Q3V0N8_MOUSE Isoform of Q924N4, Solute carrier family 12 member 6 O…	SLC12A6;GM21985	0.0899565	0.00121933	0.0787585	Up	Yes	No
Q60803;Q3UHJ1	Q60803;Q3UHJ1	>sp|Q60803|TRAF3_MOUSE TNF receptor-associated factor 3 OS=Mus musculus OX=10090 GN=Traf3 PE=1 SV=2;>tr|Q3UHJ1|Q3UHJ1_MOUSE Isoform of Q60803, TNF receptor-associated factor 3 OS=Mus musculus OX=10090 GN=Traf3 PE=1 SV=1	TRAF3	0.0872107	0.00226276	0.125925	Up	Yes	No
P46978	P46978	>sp|P46978|STT3A_MOUSE Dolichyl-diphosphooligosaccharide--protein glycosyltransferase subunit STT3A OS=Mus musculus OX=10090 GN=Stt3a PE=1 SV=1	STT3A	0.0995965	0.00243122	0.132669	Up	Yes	No
Q5FWH7-2;Q5FWH7	Q5FWH7-2;Q5FWH7	>sp|Q5FWH7-2|S39AC_MOUSE Isoform of Q5FWH7, Isoform 2 of Zinc transporter ZIP12 OS=Mus musculus OX=10090 GN=Slc39a12;>sp|Q5FWH7|S39AC_MOUSE Zinc transporter ZIP12 OS=Mus musculus OX=10090 GN=Slc39a12 PE=1 SV=1	SLC39A12	0.279507	0.00306145	0.161492	Up	Yes	No
H3BJQ8;Q8CAL5;H3BLN8	H3BJQ8;Q8CAL5;H3BLN8	>tr|H3BJQ8|H3BJQ8_MOUSE Isoform of Q8CAL5, Glypican-5 OS=Mus musculus OX=10090 GN=Gpc5 PE=1 SV=1;>sp|Q8CAL5|GPC5_MOUSE Glypican-5 OS=Mus musculus OX=10090 GN=Gpc5 PE=2 SV=1;>tr|H3BLN8|H3BLN8_MOUSE Isoform of Q8CAL5, Glypican 5, isoform CRA_b OS=Mus musculus OX=10090 GN=Gpc5 PE=1 SV=1	GPC5	0.20014	0.00325363	0.168815	Up	Yes	No
Q60770;Q60770-2	Q60770;Q60770-2	>sp|Q60770|STXB3_MOUSE Syntaxin-binding protein 3 OS=Mus musculus OX=10090 GN=Stxbp3 PE=1 SV=1;>sp|Q60770-2|STXB3_MOUSE Isoform of Q60770, Isoform 2 of Syntaxin-binding protein 3 OS=Mus musculus OX=10090 GN=Stxbp3	STXBP3	0.0784245	0.00334377	0.170694	Up	Yes	No
Q3TAA8;Q8K358	Q3TAA8;Q8K358	>tr|Q3TAA8|Q3TAA8_MOUSE Isoform of Q8K358, Phosphatidylinositol glycan anchor biosynthesis class U protein OS=Mus musculus OX=10090 GN=Pigu PE=1 SV=1;>sp|Q8K358|PIGU_MOUSE Phosphatidylinositol glycan anchor biosynthesis class U protein OS=Mus musculus OX=10090 GN=Pigu PE=1 SV=4	PIGU	0.341943	0.0047781	0.232657	Up	Yes	No
O70443	O70443	>sp|O70443|GNAZ_MOUSE Guanine nucleotide-binding protein G(z) subunit alpha OS=Mus musculus OX=10090 GN=Gnaz PE=1 SV=4	GNAZ	0.0427476	0.0059949	0.271055	Up	Yes	No
O54988-2;O54988	O54988-2;O54988	>sp|O54988-2|SLK_MOUSE Isoform of O54988, Isoform 2 of STE20-like serine/threonine-protein kinase OS=Mus musculus OX=10090 GN=Slk;>sp|O54988|SLK_MOUSE STE20-like serine/threonine-protein kinase OS=Mus musculus OX=10090 GN=Slk PE=1 SV=2	SLK	0.0867828	0.00777248	0.323683	Up	Yes	No
Q99JB2;A2AG39;F6WI02	Q99JB2;A2AG39;F6WI02	>sp|Q99JB2|STML2_MOUSE Stomatin-like protein 2, mitochondrial OS=Mus musculus OX=10090 GN=Stoml2 PE=1 SV=1;>tr|A2AG39|A2AG39_MOUSE Isoform of Q99JB2, Stomatin-like protein 2, mitochondrial (Fragment) OS=Mus musculus OX=10090 GN=Stoml2 PE=1 SV=1;>tr|F6WI02|F6WI02_MOUSE Isoform of Q99JB2, Stomatin-like protein 2, mitochondrial (Fragment) OS=Mus musculus OX=10090 GN=Stoml2 PE=1 SV=1	STOML2	0.11916	0.00825384	0.339265	Up	Yes	No
O35874;Q5SSP3	O35874;Q5SSP3	>sp|O35874|SATT_MOUSE Neutral amino acid transporter A OS=Mus musculus OX=10090 GN=Slc1a4 PE=1 SV=1;>tr|Q5SSP3|Q5SSP3_MOUSE Isoform of O35874, Neutral amino acid transporter A OS=Mus musculus OX=10090 GN=Slc1a4 PE=1 SV=1	SLC1A4	0.0810551	0.00862418	0.349943	Up	Yes	No
A2A699;A2A699-2	A2A699;A2A699-2	>sp|A2A699|F1712_MOUSE Protein FAM171A2 OS=Mus musculus OX=10090 GN=Fam171a2 PE=1 SV=1;>sp|A2A699-2|F1712_MOUSE Isoform of A2A699, Isoform 2 of Protein FAM171A2 OS=Mus musculus OX=10090 GN=Fam171a2	FAM171A2	0.0852522	0.00881858	0.352395	Up	Yes	No
Q9QXS6;Q9QXS6-3;Q9QXS6-2	Q9QXS6;Q9QXS6-3;Q9QXS6-2	>sp|Q9QXS6|DREB_MOUSE Drebrin OS=Mus musculus OX=10090 GN=Dbn1 PE=1 SV=4;>sp|Q9QXS6-3|DREB_MOUSE Isoform of Q9QXS6, Isoform E2 of Drebrin OS=Mus musculus OX=10090 GN=Dbn1;>sp|Q9QXS6-2|DREB_MOUSE Isoform of Q9QXS6, Isoform A2 of Drebrin OS=Mus musculus OX=10090 GN=Dbn1	DBN1	0.0671246	0.0089073	0.352395	Up	Yes	No
Q80WG5	Q80WG5	>sp|Q80WG5|LRC8A_MOUSE Volume-regulated anion channel subunit LRRC8A OS=Mus musculus OX=10090 GN=Lrrc8a PE=1 SV=1	LRRC8A	0.0738391	0.0122371	0.455652	Up	Yes	No
B2RY58	B2RY58	>tr|B2RY58|B2RY58_MOUSE Isoform of O70507, Hyperpolarization-activated, cyclic nucleotide-gated K+ 4 OS=Mus musculus OX=10090 GN=Hcn4 PE=1 SV=1	HCN4	0.0923493	0.0130239	0.468478	Up	Yes	No
A0A0G2JDM6;P21836	A0A0G2JDM6;P21836	>tr|A0A0G2JDM6|A0A0G2JDM6_MOUSE Isoform of P21836, Carboxylic ester hydrolase OS=Mus musculus OX=10090 GN=Ache PE=1 SV=1;>sp|P21836|ACES_MOUSE Acetylcholinesterase OS=Mus musculus OX=10090 GN=Ache PE=1 SV=1	ACHE	0.106784	0.0130256	0.468478	Up	Yes	No
Q8CBB6;Q8CGP2;Q8CGP1;Q6ZWY9;Q64525;Q64478;Q64475;P10854;P10853;Q8CGP2-2;Q9D2U9;Q8CGP0;Q64524	Q8CBB6;Q8CGP2;Q8CGP1;Q6ZWY9;Q64525;Q64478;Q64475;P10854;P10853;Q8CGP2-2;Q9D2U9;Q8CGP0;Q64524	>tr|Q8CBB6|Q8CBB6_MOUSE Isoform of P10853, Histone H2B OS=Mus musculus OX=10090 GN=Hist1h2bq PE=2 SV=1;>sp|Q8CGP2|H2B1P_MOUSE Histone H2B type 1-P OS=Mus musculus OX=10090 GN=Hist1h2bp PE=1 SV=3;>sp|Q8CGP1|H2B1K_MOUSE Histone H2B type 1-K OS=Mus musculus OX=10090 GN=Hist1h2bk PE=1 SV=3;>sp|Q6ZWY9|H2B1C_MOUSE Histone H2B type 1-C/E/G OS=Mus musculus OX=10090 GN=Hist1h2bc PE=1 SV=3;>sp|Q64525|H2B2B…	HIST1H2BQ;HIST1H2BP;HIST1H2BK;HIST1H2BC;HIST2H2BB;HIST1H2BH;HIST1H2BB;HIST1H2BM;HIST1H2BF;HIST3H2BA;HIST3H2BB;HIST2H2BE	0.376074	0.0135264	0.471264	Up	Yes	No
Q0VBU9	Q0VBU9	>sp|Q0VBU9|PLPP4_MOUSE Phospholipid phosphatase 4 OS=Mus musculus OX=10090 GN=Plpp4 PE=2 SV=1	PLPP4	0.133538	0.0139036	0.471264	Up	Yes	No
F6ZV59;G5E8G0;G3X9W0;Q60668-4;Q60668-3;Q60668-2;Q60668;E9Q5B6	F6ZV59;G5E8G0;G3X9W0;Q60668-4;Q60668-3;Q60668-2;Q60668;E9Q5B6	>tr|F6ZV59|F6ZV59_MOUSE Isoform of Q60668, Heterogeneous nuclear ribonucleoprotein D0 (Fragment) OS=Mus musculus OX=10090 GN=Hnrnpd PE=1 SV=1;>tr|G5E8G0|G5E8G0_MOUSE Isoform of Q60668, Heterogeneous nuclear ribonucleoprotein D, isoform CRA_b OS=Mus musculus OX=10090 GN=Hnrnpd PE=1 SV=1;>tr|G3X9W0|G3X9W0_MOUSE Isoform of Q60668, Heterogeneous nuclear ribonucleoprotein D, isoform CRA_a OS=Mus muscu…	HNRNPD	0.166566	0.0145412	0.472728	Up	Yes	No
A2AKI5;P43406	A2AKI5;P43406	>tr|A2AKI5|A2AKI5_MOUSE Isoform of P43406, Integrin alpha-V OS=Mus musculus OX=10090 GN=Itgav PE=1 SV=1;>sp|P43406|ITAV_MOUSE Integrin alpha-V OS=Mus musculus OX=10090 GN=Itgav PE=1 SV=2	ITGAV	0.0713976	0.015982	0.500823	Up	Yes	No
P12657	P12657	>sp|P12657|ACM1_MOUSE Muscarinic acetylcholine receptor M1 OS=Mus musculus OX=10090 GN=Chrm1 PE=1 SV=2	CHRM1	0.051264	0.0174362	0.529601	Up	Yes	No
J3QK20;Q8R0S4-2;Q8R0S4-1;Q8R0S4	J3QK20;Q8R0S4-2;Q8R0S4-1;Q8R0S4	>tr|J3QK20|J3QK20_MOUSE Isoform of Q8R0S4, Voltage-dependent L-type calcium channel subunit beta-4 OS=Mus musculus OX=10090 GN=Cacnb4 PE=1 SV=1;>sp|Q8R0S4-2|CACB4_MOUSE Isoform of Q8R0S4, Isoform 2 of Voltage-dependent L-type calcium channel subunit beta-4 OS=Mus musculus OX=10090 GN=Cacnb4;>sp|Q8R0S4-1|CACB4_MOUSE Isoform of Q8R0S4, Isoform 1 of Voltage-dependent L-type calcium channel subunit b…	CACNB4	0.0651621	0.0179553	0.529601	Up	Yes	No
Q8CJH3	Q8CJH3	>sp|Q8CJH3|PLXB1_MOUSE Plexin-B1 OS=Mus musculus OX=10090 GN=Plxnb1 PE=1 SV=2	PLXNB1	0.0521533	0.0179577	0.529601	Up	Yes	No
A0A1B0GQU8;P35980;A0A1B0GSF7;A0A1B0GSS8;A0A1B0GSA8	A0A1B0GQU8;P35980;A0A1B0GSF7;A0A1B0GSS8;A0A1B0GSA8	>tr|A0A1B0GQU8|A0A1B0GQU8_MOUSE Isoform of P35980, 60S ribosomal protein L18 OS=Mus musculus OX=10090 GN=Rpl18 PE=1 SV=1;>sp|P35980|RL18_MOUSE 60S ribosomal protein L18 OS=Mus musculus OX=10090 GN=Rpl18 PE=1 SV=3;>tr|A0A1B0GSF7|A0A1B0GSF7_MOUSE Isoform of P35980, 60S ribosomal protein L18 OS=Mus musculus OX=10090 GN=Rpl18 PE=1 SV=1;>tr|A0A1B0GSS8|A0A1B0GSS8_MOUSE Isoform of P35980, 60S ribosomal …	RPL18	0.107826	0.0188576	0.537695	Up	Yes	No
Q9DB41-2;Q9DB41	Q9DB41-2;Q9DB41	>sp|Q9DB41-2|GHC2_MOUSE Isoform of Q9DB41, Isoform 2 of Mitochondrial glutamate carrier 2 OS=Mus musculus OX=10090 GN=Slc25a18;>sp|Q9DB41|GHC2_MOUSE Mitochondrial glutamate carrier 2 OS=Mus musculus OX=10090 GN=Slc25a18 PE=1 SV=4	SLC25A18	0.257339	0.0199488	0.563627	Up	Yes	No
E9Q9H0;D3Z3B8;H7BWY4;Q811D0-2;Q811D0;Q811D0-3;F6UDT8	E9Q9H0;D3Z3B8;H7BWY4;Q811D0-2;Q811D0;Q811D0-3;F6UDT8	>tr|E9Q9H0|E9Q9H0_MOUSE Isoform of Q811D0, Disks large homolog 1 OS=Mus musculus OX=10090 GN=Dlg1 PE=1 SV=1;>tr|D3Z3B8|D3Z3B8_MOUSE Isoform of Q811D0, Disks large homolog 1 OS=Mus musculus OX=10090 GN=Dlg1 PE=1 SV=1;>tr|H7BWY4|H7BWY4_MOUSE Isoform of Q811D0, Disks large homolog 1 OS=Mus musculus OX=10090 GN=Dlg1 PE=1 SV=1;>sp|Q811D0-2|DLG1_MOUSE Isoform of Q811D0, Isoform 2 of Disks large homolog…	DLG1	0.0485243	0.0208355	0.563627	Up	Yes	No
Q8VCL2	Q8VCL2	>sp|Q8VCL2|SCO2_MOUSE Protein SCO2 homolog, mitochondrial OS=Mus musculus OX=10090 GN=Sco2 PE=1 SV=1	SCO2	0.125484	0.0225999	0.5863	Up	Yes	No
Q02105	Q02105	>sp|Q02105|C1QC_MOUSE Complement C1q subcomponent subunit C OS=Mus musculus OX=10090 GN=C1qc PE=1 SV=2	C1QC	0.135896	0.0245271	0.622539	Up	Yes	No
Q3UZP4	Q3UZP4	>sp|Q3UZP4|SVIP_MOUSE Small VCP/p97-interacting protein OS=Mus musculus OX=10090 GN=Svip PE=3 SV=1	SVIP	0.0682382	0.0245868	0.622539	Up	Yes	No
P62874;H3BKR2;H3BLF7	P62874;H3BKR2;H3BLF7	>sp|P62874|GBB1_MOUSE Guanine nucleotide-binding protein G(I)/G(S)/G(T) subunit beta-1 OS=Mus musculus OX=10090 GN=Gnb1 PE=1 SV=3;>tr|H3BKR2|H3BKR2_MOUSE Isoform of P62874, Guanine nucleotide-binding protein G(I)/G(S)/G(T) subunit beta-1 (Fragment) OS=Mus musculus OX=10090 GN=Gnb1 PE=1 SV=8;>tr|H3BLF7|H3BLF7_MOUSE Isoform of P62874, Guanine nucleotide-binding protein G(I)/G(S)/G(T) subunit beta-1…	GNB1	0.0874113	0.0253476	0.623309	Up	Yes	No
E9Q968;E9PVE8;P70205;E9Q3E8;Q6NXJ9;E9Q4B3	E9Q968;E9PVE8;P70205;E9Q3E8;Q6NXJ9;E9Q4B3	>tr|E9Q968|E9Q968_MOUSE Isoform of P70205, Pituitary adenylate cyclase-activating polypeptide type I receptor OS=Mus musculus OX=10090 GN=Adcyap1r1 PE=1 SV=1;>tr|E9PVE8|E9PVE8_MOUSE Isoform of P70205, Pituitary adenylate cyclase-activating polypeptide type I receptor OS=Mus musculus OX=10090 GN=Adcyap1r1 PE=1 SV=1;>sp|P70205|PACR_MOUSE Pituitary adenylate cyclase-activating polypeptide type I rec…	ADCYAP1R1	0.0907761	0.0255214	0.623309	Up	Yes	No
Q9QYS2	Q9QYS2	>sp|Q9QYS2|GRM3_MOUSE Metabotropic glutamate receptor 3 OS=Mus musculus OX=10090 GN=Grm3 PE=1 SV=1	GRM3	0.0769075	0.025602	0.623309	Up	Yes	No
Q8R2Y0-2;Q8R2Y0	Q8R2Y0-2;Q8R2Y0	>sp|Q8R2Y0-2|ABHD6_MOUSE Isoform of Q8R2Y0, Isoform 2 of Monoacylglycerol lipase ABHD6 OS=Mus musculus OX=10090 GN=Abhd6;>sp|Q8R2Y0|ABHD6_MOUSE Monoacylglycerol lipase ABHD6 OS=Mus musculus OX=10090 GN=Abhd6 PE=1 SV=1	ABHD6	0.0873294	0.0282679	0.662725	Up	Yes	No
P21995	P21995	>sp|P21995|EMB_MOUSE Embigin OS=Mus musculus OX=10090 GN=Emb PE=1 SV=2	EMB	0.0779069	0.0291991	0.679523	Up	Yes	No
A0A1D5RM83;E9PUA3;Q8R0S2;Q8R0S2-2	A0A1D5RM83;E9PUA3;Q8R0S2;Q8R0S2-2	>tr|A0A1D5RM83|A0A1D5RM83_MOUSE Isoform of Q8R0S2, IQ motif and SEC7 domain-containing protein 1 OS=Mus musculus OX=10090 GN=Iqsec1 PE=1 SV=1;>tr|E9PUA3|E9PUA3_MOUSE Isoform of Q8R0S2, IQ motif and SEC7 domain-containing protein 1 OS=Mus musculus OX=10090 GN=Iqsec1 PE=1 SV=1;>sp|Q8R0S2|IQEC1_MOUSE IQ motif and SEC7 domain-containing protein 1 OS=Mus musculus OX=10090 GN=Iqsec1 PE=1 SV=2;>sp|Q8R0S…	IQSEC1	0.0378828	0.0306516	0.692945	Up	Yes	No
P26039	P26039	>sp|P26039|TLN1_MOUSE Talin-1 OS=Mus musculus OX=10090 GN=Tln1 PE=1 SV=2	TLN1	0.16035	0.0316942	0.699678	Up	Yes	No
Q3UHJ0;Q3UHJ0-2	Q3UHJ0;Q3UHJ0-2	>sp|Q3UHJ0|AAK1_MOUSE AP2-associated protein kinase 1 OS=Mus musculus OX=10090 GN=Aak1 PE=1 SV=2;>sp|Q3UHJ0-2|AAK1_MOUSE Isoform of Q3UHJ0, Isoform 2 of AP2-associated protein kinase 1 OS=Mus musculus OX=10090 GN=Aak1	AAK1	-0.0164439	0.0503149	0.871889	Down	No	No
Q8QZY1	Q8QZY1	>sp|Q8QZY1|EIF3L_MOUSE Eukaryotic translation initiation factor 3 subunit L OS=Mus musculus OX=10090 GN=Eif3l PE=1 SV=1	EIF3L	0.0930245	0.0319268	0.699678	Up	Yes	No
Q7TSJ2;A0A140LIT9	Q7TSJ2;A0A140LIT9	>sp|Q7TSJ2|MAP6_MOUSE Microtubule-associated protein 6 OS=Mus musculus OX=10090 GN=Map6 PE=1 SV=2;>tr|A0A140LIT9|A0A140LIT9_MOUSE Isoform of Q7TSJ2, Microtubule-associated protein 6 OS=Mus musculus OX=10090 GN=Map6 PE=1 SV=1	MAP6	0.0388032	0.0561123	0.903346	Up	No	No
Q9Z0V1;Q9Z0V1-2;Q9Z0V1-3	Q9Z0V1;Q9Z0V1-2;Q9Z0V1-3	>sp|Q9Z0V1|KCND3_MOUSE Potassium voltage-gated channel subfamily D member 3 OS=Mus musculus OX=10090 GN=Kcnd3 PE=1 SV=1;>sp|Q9Z0V1-2|KCND3_MOUSE Isoform of Q9Z0V1, Isoform 2 of Potassium voltage-gated channel subfamily D member 3 OS=Mus musculus OX=10090 GN=Kcnd3;>sp|Q9Z0V1-3|KCND3_MOUSE Isoform of Q9Z0V1, Isoform 3 of Potassium voltage-gated channel subfamily D member 3 OS=Mus musculus OX=10090 …	KCND3	0.0561362	0.0333339	0.702655	Up	Yes	No
D3YYM6;D3Z1S8;Q91V55;P97461	D3YYM6;D3Z1S8;Q91V55;P97461	>tr|D3YYM6|D3YYM6_MOUSE Isoform of P97461, 40S ribosomal protein S5 (Fragment) OS=Mus musculus OX=10090 GN=Rps5 PE=1 SV=1;>tr|D3Z1S8|D3Z1S8_MOUSE Isoform of P97461, 40S ribosomal protein S5 (Fragment) OS=Mus musculus OX=10090 GN=Rps5 PE=1 SV=1;>tr|Q91V55|Q91V55_MOUSE Isoform of P97461, 40S ribosomal protein S5 OS=Mus musculus OX=10090 GN=Rps5 PE=1 SV=1;>sp|P97461|RS5_MOUSE 40S ribosomal protein S…	RPS5	0.104561	0.0335232	0.702655	Up	Yes	No
O88703	O88703	>sp|O88703|HCN2_MOUSE Potassium/sodium hyperpolarization-activated cyclic nucleotide-gated channel 2 OS=Mus musculus OX=10090 GN=Hcn2 PE=1 SV=1	HCN2	0.0624537	0.0344104	0.716505	Up	Yes	No
D3Z4J1;Q3UGB5;Q9JII5-2;Q9JII5	D3Z4J1;Q3UGB5;Q9JII5-2;Q9JII5	>tr|D3Z4J1|D3Z4J1_MOUSE Isoform of Q9JII5, DAZ-associated protein 1 (Fragment) OS=Mus musculus OX=10090 GN=Dazap1 PE=1 SV=1;>tr|Q3UGB5|Q3UGB5_MOUSE Isoform of Q9JII5, DAZ associated protein 1, isoform CRA_b OS=Mus musculus OX=10090 GN=Dazap1 PE=1 SV=1;>sp|Q9JII5-2|DAZP1_MOUSE Isoform of Q9JII5, Isoform 2 of DAZ-associated protein 1 OS=Mus musculus OX=10090 GN=Dazap1;>sp|Q9JII5|DAZP1_MOUSE DAZ-ass…	DAZAP1	0.206926	0.0348265	0.718705	Up	Yes	No
P35505;D3Z2R9	P35505;D3Z2R9	>sp|P35505|FAAA_MOUSE Fumarylacetoacetase OS=Mus musculus OX=10090 GN=Fah PE=1 SV=2;>tr|D3Z2R9|D3Z2R9_MOUSE Isoform of P35505, Fumarylacetoacetase (Fragment) OS=Mus musculus OX=10090 GN=Fah PE=1 SV=1	FAH	0.127119	0.035009	0.718705	Up	Yes	No
P59017	P59017	>sp|P59017|B2L13_MOUSE Bcl-2-like protein 13 OS=Mus musculus OX=10090 GN=Bcl2l13 PE=1 SV=2	BCL2L13	0.0878119	0.0355976	0.722221	Up	Yes	No
P16283;F8WHM3;P16283-2;P16283-3	P16283;F8WHM3;P16283-2;P16283-3	>sp|P16283|B3A3_MOUSE Anion exchange protein 3 OS=Mus musculus OX=10090 GN=Slc4a3 PE=1 SV=2;>tr|F8WHM3|F8WHM3_MOUSE Isoform of P16283, Anion exchange protein 3 OS=Mus musculus OX=10090 GN=Slc4a3 PE=1 SV=1;>sp|P16283-2|B3A3_MOUSE Isoform of P16283, Isoform 311-AE3 of Anion exchange protein 3 OS=Mus musculus OX=10090 GN=Slc4a3;>sp|P16283-3|B3A3_MOUSE Isoform of P16283, Isoform 14-AE3 of Anion excha…	SLC4A3	0.0626634	0.0361911	0.729585	Up	Yes	No
P68040	P68040	>sp|P68040|RACK1_MOUSE Receptor of activated protein C kinase 1 OS=Mus musculus OX=10090 GN=Rack1 PE=1 SV=3	RACK1	0.0757326	0.0366351	0.733861	Up	Yes	No
Q8R2K3;Q9CYR0	Q8R2K3;Q9CYR0	>tr|Q8R2K3|Q8R2K3_MOUSE Isoform of Q9CYR0, Single-stranded DNA binding protein 1 OS=Mus musculus OX=10090 GN=Ssbp1 PE=1 SV=1;>sp|Q9CYR0|SSBP_MOUSE Single-stranded DNA-binding protein, mitochondrial OS=Mus musculus OX=10090 GN=Ssbp1 PE=1 SV=1	SSBP1	0.212665	0.0387178	0.765886	Up	Yes	No
Q5SSM3-2;Q5SSM3-3;Q5SSM3;F6T1Y2;Q5SSM3-4	Q5SSM3-2;Q5SSM3-3;Q5SSM3;F6T1Y2;Q5SSM3-4	>sp|Q5SSM3-2|RHG44_MOUSE Isoform of Q5SSM3, Isoform 2 of Rho GTPase-activating protein 44 OS=Mus musculus OX=10090 GN=Arhgap44;>sp|Q5SSM3-3|RHG44_MOUSE Isoform of Q5SSM3, Isoform 3 of Rho GTPase-activating protein 44 OS=Mus musculus OX=10090 GN=Arhgap44;>sp|Q5SSM3|RHG44_MOUSE Rho GTPase-activating protein 44 OS=Mus musculus OX=10090 GN=Arhgap44 PE=1 SV=1;>tr|F6T1Y2|F6T1Y2_MOUSE Isoform of Q5SSM3,…	ARHGAP44	0.0433023	0.0405611	0.793838	Up	Yes	No
Q9WTS4;A2ANL9	Q9WTS4;A2ANL9	>sp|Q9WTS4|TEN1_MOUSE Teneurin-1 OS=Mus musculus OX=10090 GN=Tenm1 PE=1 SV=1;>tr|A2ANL9|A2ANL9_MOUSE Isoform of Q9WTS4, Teneurin-1 OS=Mus musculus OX=10090 GN=Tenm1 PE=1 SV=1	TENM1	0.151168	0.0406624	0.793838	Up	Yes	No
P61166	P61166	>sp|P61166|TM258_MOUSE Transmembrane protein 258 OS=Mus musculus OX=10090 GN=Tmem258 PE=1 SV=1	TMEM258	0.107392	0.0417353	0.805116	Up	Yes	No
S4R1E5;O70325-2;O70325;O70325-3	S4R1E5;O70325-2;O70325;O70325-3	>tr|S4R1E5|S4R1E5_MOUSE Isoform of O70325, Glutathione peroxidase OS=Mus musculus OX=10090 GN=Gpx4 PE=1 SV=1;>sp|O70325-2|GPX4_MOUSE Isoform of O70325, Isoform Cytoplasmic of Phospholipid hydroperoxide glutathione peroxidase OS=Mus musculus OX=10090 GN=Gpx4;>sp|O70325|GPX4_MOUSE Phospholipid hydroperoxide glutathione peroxidase OS=Mus musculus OX=10090 GN=Gpx4 PE=1 SV=4;>sp|O70325-3|GPX4_MOUSE Is…	GPX4	0.0319805	0.0424588	0.805116	Up	Yes	No
A2ACG7;Q9DBG6	A2ACG7;Q9DBG6	>tr|A2ACG7|A2ACG7_MOUSE Isoform of Q9DBG6, Dolichyl-diphosphooligosaccharide--protein glycosyltransferase subunit 2 OS=Mus musculus OX=10090 GN=Rpn2 PE=1 SV=1;>sp|Q9DBG6|RPN2_MOUSE Dolichyl-diphosphooligosaccharide--protein glycosyltransferase subunit 2 OS=Mus musculus OX=10090 GN=Rpn2 PE=1 SV=1	RPN2	0.0548042	0.0424816	0.805116	Up	Yes	No
E9Q026;A0A0N4SW93;Q7TPS5-2;Q7TPS5;Q7TPS5-3	E9Q026;A0A0N4SW93;Q7TPS5-2;Q7TPS5;Q7TPS5-3	>tr|E9Q026|E9Q026_MOUSE Isoform of Q7TPS5, C2 domain-containing protein 5 OS=Mus musculus OX=10090 GN=C2cd5 PE=1 SV=1;>tr|A0A0N4SW93|A0A0N4SW93_MOUSE Isoform of Q7TPS5, C2 domain-containing protein 5 OS=Mus musculus OX=10090 GN=C2cd5 PE=1 SV=1;>sp|Q7TPS5-2|C2CD5_MOUSE Isoform of Q7TPS5, Isoform 2 of C2 domain-containing protein 5 OS=Mus musculus OX=10090 GN=C2cd5;>sp|Q7TPS5|C2CD5_MOUSE C2 domain-…	C2CD5	0.0554947	0.0437935	0.812697	Up	Yes	No
P62962;Q5SX49	P62962;Q5SX49	>sp|P62962|PROF1_MOUSE Profilin-1 OS=Mus musculus OX=10090 GN=Pfn1 PE=1 SV=2;>tr|Q5SX49|Q5SX49_MOUSE Isoform of P62962, Profilin OS=Mus musculus OX=10090 GN=Pfn1 PE=1 SV=1	PFN1	-0.0357553	0.0562272	0.903346	Down	No	No
Q8CHX7	Q8CHX7	>sp|Q8CHX7|RFTN2_MOUSE Raftlin-2 OS=Mus musculus OX=10090 GN=Rftn2 PE=1 SV=3	RFTN2	0.0794959	0.0446605	0.817054	Up	Yes	No
Q6ZWZ6;F7AEH4;A0A1W2P7A1;P63323	Q6ZWZ6;F7AEH4;A0A1W2P7A1;P63323	>tr|Q6ZWZ6|Q6ZWZ6_MOUSE Isoform of P63323, 40S ribosomal protein S12 OS=Mus musculus OX=10090 GN=Rps12-ps3 PE=1 SV=1;>tr|F7AEH4|F7AEH4_MOUSE Isoform of P63323, 40S ribosomal protein S12 OS=Mus musculus OX=10090 GN=Rps12 PE=1 SV=1;>tr|A0A1W2P7A1|A0A1W2P7A1_MOUSE Isoform of P63323, 40S ribosomal protein S12 OS=Mus musculus OX=10090 GN=Rps12 PE=1 SV=1;>sp|P63323|RS12_MOUSE 40S ribosomal protein S12 …	RPS12-PS3;RPS12	0.0651811	0.0456319	0.827617	Up	Yes	No
A0A0N4SW28;Q9DAS9;A0A0N4SVT3	A0A0N4SW28;Q9DAS9;A0A0N4SVT3	>tr|A0A0N4SW28|A0A0N4SW28_MOUSE Isoform of Q9DAS9, Guanine nucleotide-binding protein subunit gamma OS=Mus musculus OX=10090 GN=Gng12 PE=1 SV=1;>sp|Q9DAS9|GBG12_MOUSE Guanine nucleotide-binding protein G(I)/G(S)/G(O) subunit gamma-12 OS=Mus musculus OX=10090 GN=Gng12 PE=1 SV=3;>tr|A0A0N4SVT3|A0A0N4SVT3_MOUSE Isoform of Q9DAS9, Guanine nucleotide-binding protein subunit gamma (Fragment) OS=Mus mus…	GNG12	0.0467226	0.0464951	0.832654	Up	Yes	No
P63085	P63085	>sp|P63085|MK01_MOUSE Mitogen-activated protein kinase 1 OS=Mus musculus OX=10090 GN=Mapk1 PE=1 SV=3	MAPK1	-0.0454525	0.0644055	0.963184	Down	No	No
P62881-2;P62881	P62881-2;P62881	>sp|P62881-2|GNB5_MOUSE Isoform of P62881, Isoform 2 of Guanine nucleotide-binding protein subunit beta-5 OS=Mus musculus OX=10090 GN=Gnb5;>sp|P62881|GNB5_MOUSE Guanine nucleotide-binding protein subunit beta-5 OS=Mus musculus OX=10090 GN=Gnb5 PE=1 SV=1	GNB5	0.0331179	0.0465655	0.832654	Up	Yes	No
Q6P5E4	Q6P5E4	>sp|Q6P5E4|UGGG1_MOUSE UDP-glucose:glycoprotein glucosyltransferase 1 OS=Mus musculus OX=10090 GN=Uggt1 PE=1 SV=4	UGGT1	0.0629188	0.0496845	0.868792	Up	Yes	No
O35526;D6RFB9;A0A0J9YUA0	O35526;D6RFB9;A0A0J9YUA0	>sp|O35526|STX1A_MOUSE Syntaxin-1A OS=Mus musculus OX=10090 GN=Stx1a PE=1 SV=3;>tr|D6RFB9|D6RFB9_MOUSE Isoform of O35526, Syntaxin-1A OS=Mus musculus OX=10090 GN=Stx1a PE=1 SV=1;>tr|A0A0J9YUA0|A0A0J9YUA0_MOUSE Isoform of O35526, Syntaxin-1A (Fragment) OS=Mus musculus OX=10090 GN=Stx1a PE=1 SV=1	STX1A	0.0613103	2.2813e-05	0.00343825	Up	Yes	Yes
P10852-2	P10852-2	>sp|P10852-2|4F2_MOUSE Isoform of P10852, Isoform 2 of 4F2 cell-surface antigen heavy chain OS=Mus musculus OX=10090 GN=Slc3a2	SLC3A2	0.081268	6.51798e-05	0.00736764	Up	Yes	Yes
Q6PIE5;D3YYN7	Q6PIE5;D3YYN7	>sp|Q6PIE5|AT1A2_MOUSE Sodium/potassium-transporting ATPase subunit alpha-2 OS=Mus musculus OX=10090 GN=Atp1a2 PE=1 SV=1;>tr|D3YYN7|D3YYN7_MOUSE Isoform of Q6PIE5, Sodium/potassium-transporting ATPase subunit alpha OS=Mus musculus OX=10090 GN=Atp1a2 PE=1 SV=1	ATP1A2	0.113506	0.000111877	0.0110653	Up	Yes	Yes
P14231	P14231	>sp|P14231|AT1B2_MOUSE Sodium/potassium-transporting ATPase subunit beta-2 OS=Mus musculus OX=10090 GN=Atp1b2 PE=1 SV=2	ATP1B2	0.0883861	0.000187886	0.0169902	Up	Yes	Yes
D3Z396;Q8BG33;Q99PJ0;F6Z2M6;F6RQ26	D3Z396;Q8BG33;Q99PJ0;F6Z2M6;F6RQ26	>tr|D3Z396|D3Z396_MOUSE Isoform of Q99PJ0, Neurotrimin OS=Mus musculus OX=10090 GN=Ntm PE=1 SV=1;>tr|Q8BG33|Q8BG33_MOUSE Isoform of Q99PJ0, Neurotrimin OS=Mus musculus OX=10090 GN=Ntm PE=1 SV=1;>sp|Q99PJ0|NTRI_MOUSE Neurotrimin OS=Mus musculus OX=10090 GN=Ntm PE=1 SV=2;>tr|F6Z2M6|F6Z2M6_MOUSE Isoform of Q99PJ0, Neurotrimin (Fragment) OS=Mus musculus OX=10090 GN=Ntm PE=1 SV=1;>tr|F6RQ26|F6RQ26_MOU…	NTM	0.14722	0.000506025	0.0385935	Up	Yes	Yes
P31650	P31650	>sp|P31650|S6A11_MOUSE Sodium- and chloride-dependent GABA transporter 3 OS=Mus musculus OX=10090 GN=Slc6a11 PE=1 SV=2	SLC6A11	0.0879955	0.000509764	0.0385935	Up	Yes	Yes
P97370	P97370	>sp|P97370|AT1B3_MOUSE Sodium/potassium-transporting ATPase subunit beta-3 OS=Mus musculus OX=10090 GN=Atp1b3 PE=1 SV=1	ATP1B3	0.0916624	0.000532469	0.0391922	Up	Yes	Yes
Q640R3	Q640R3	>sp|Q640R3|HECAM_MOUSE Hepatocyte cell adhesion molecule OS=Mus musculus OX=10090 GN=Hepacam PE=1 SV=2	HEPACAM	0.0877753	0.00262704	0.140925	Up	Yes	No
P27601;Q9D034	P27601;Q9D034	>sp|P27601|GNA13_MOUSE Guanine nucleotide-binding protein subunit alpha-13 OS=Mus musculus OX=10090 GN=Gna13 PE=1 SV=1;>tr|Q9D034|Q9D034_MOUSE Isoform of P27601, Guanine nucleotide-binding protein subunit alpha-13 OS=Mus musculus OX=10090 GN=Gna13 PE=1 SV=1	GNA13	0.0922085	0.00373228	0.187503	Up	Yes	No
Q71M36-2;Q71M36;Q71M36-3;Q71M36-4	Q71M36-2;Q71M36;Q71M36-3;Q71M36-4	>sp|Q71M36-2|CSPG5_MOUSE Isoform of Q71M36, Isoform 2 of Chondroitin sulfate proteoglycan 5 OS=Mus musculus OX=10090 GN=Cspg5;>sp|Q71M36|CSPG5_MOUSE Chondroitin sulfate proteoglycan 5 OS=Mus musculus OX=10090 GN=Cspg5 PE=1 SV=2;>sp|Q71M36-3|CSPG5_MOUSE Isoform of Q71M36, Isoform 3 of Chondroitin sulfate proteoglycan 5 OS=Mus musculus OX=10090 GN=Cspg5;>sp|Q71M36-4|CSPG5_MOUSE Isoform of Q71M36, I…	CSPG5	0.11313	0.0136565	0.471264	Up	Yes	No
Q8VDN2	Q8VDN2	>sp|Q8VDN2|AT1A1_MOUSE Sodium/potassium-transporting ATPase subunit alpha-1 OS=Mus musculus OX=10090 GN=Atp1a1 PE=1 SV=1	ATP1A1	0.0570108	0.0184392	0.530546	Up	Yes	No
Q6P6I8;E0CYM8;P97797-2;A0A0R4J1Z7;P97797	Q6P6I8;E0CYM8;P97797-2;A0A0R4J1Z7;P97797	>tr|Q6P6I8|Q6P6I8_MOUSE Isoform of P97797, Signal-regulatory protein alpha OS=Mus musculus OX=10090 GN=Sirpa PE=1 SV=1;>tr|E0CYM8|E0CYM8_MOUSE Isoform of P97797, Tyrosine-protein phosphatase non-receptor type substrate 1 OS=Mus musculus OX=10090 GN=Sirpa PE=1 SV=1;>sp|P97797-2|SHPS1_MOUSE Isoform of P97797, Isoform 2 of Tyrosine-protein phosphatase non-receptor type substrate 1 OS=Mus musculus OX…	SIRPA	0.0619037	0.0204864	0.563627	Up	Yes	No
Q14BI2;A0A0J9YVF0	Q14BI2;A0A0J9YVF0	>sp|Q14BI2|GRM2_MOUSE Metabotropic glutamate receptor 2 OS=Mus musculus OX=10090 GN=Grm2 PE=1 SV=2;>tr|A0A0J9YVF0|A0A0J9YVF0_MOUSE Isoform of Q14BI2, Metabotropic glutamate receptor 2 OS=Mus musculus OX=10090 GN=Grm2 PE=1 SV=1	GRM2	0.056855	0.0218729	0.577078	Up	Yes	No
A0A0R4J0Z3;P55088;P55088-3;P55088-2	A0A0R4J0Z3;P55088;P55088-3;P55088-2	>tr|A0A0R4J0Z3|A0A0R4J0Z3_MOUSE Isoform of P55088, Aquaporin 4, isoform CRA_a OS=Mus musculus OX=10090 GN=Aqp4 PE=1 SV=1;>sp|P55088|AQP4_MOUSE Aquaporin-4 OS=Mus musculus OX=10090 GN=Aqp4 PE=1 SV=2;>sp|P55088-3|AQP4_MOUSE Isoform of P55088, Isoform 3 of Aquaporin-4 OS=Mus musculus OX=10090 GN=Aqp4;>sp|P55088-2|AQP4_MOUSE Isoform of P55088, Isoform 1 of Aquaporin-4 OS=Mus musculus OX=10090 GN=Aqp4	AQP4	0.0817037	0.0249903	0.62279	Up	Yes	No
A0A0A6YY91	A0A0A6YY91	>tr|A0A0A6YY91|A0A0A6YY91_MOUSE Isoform of P13595, Neural cell adhesion molecule 1 (Fragment) OS=Mus musculus OX=10090 GN=Ncam1 PE=1 SV=1	NCAM1	0.0361889	0.0296768	0.685599	Up	Yes	No
E9Q5F4;E9Q606	E9Q5F4;E9Q606	>tr|E9Q5F4|E9Q5F4_MOUSE Isoform of P60710, Actin, cytoplasmic 1 (Fragment) OS=Mus musculus OX=10090 GN=Actb PE=1 SV=1;>tr|E9Q606|E9Q606_MOUSE Isoform of P60710, Actin, cytoplasmic 1 (Fragment) OS=Mus musculus OX=10090 GN=Actb PE=1 SV=1	ACTB	0.0969001	0.0728621	1	Up	No	No
P43006;P43006-2;A2APL5;P43006-3	P43006;P43006-2;A2APL5;P43006-3	>sp|P43006|EAA2_MOUSE Excitatory amino acid transporter 2 OS=Mus musculus OX=10090 GN=Slc1a2 PE=1 SV=1;>sp|P43006-2|EAA2_MOUSE Isoform of P43006, Isoform Glt-1A of Excitatory amino acid transporter 2 OS=Mus musculus OX=10090 GN=Slc1a2;>tr|A2APL5|A2APL5_MOUSE Isoform of P43006, Amino acid transporter OS=Mus musculus OX=10090 GN=Slc1a2 PE=1 SV=1;>sp|P43006-3|EAA2_MOUSE Isoform of P43006, Isoform Gl…	SLC1A2	0.0546932	0.0315253	0.699678	Up	Yes	No
B0R0E3	B0R0E3	>tr|B0R0E3|B0R0E3_MOUSE Isoform of Q8C8N2, Protein SCAI (Fragment) OS=Mus musculus OX=10090 GN=Scai PE=1 SV=8	SCAI	0.0860046	0.0320547	0.699678	Up	Yes	No
E9Q8N8	E9Q8N8	>tr|E9Q8N8|E9Q8N8_MOUSE Isoform of O88343, Anion exchange protein OS=Mus musculus OX=10090 GN=Slc4a4 PE=1 SV=1	SLC4A4	0.0656374	0.0326773	0.702655	Up	Yes	No
P23242	P23242	>sp|P23242|CXA1_MOUSE Gap junction alpha-1 protein OS=Mus musculus OX=10090 GN=Gja1 PE=1 SV=2	GJA1	0.0820807	0.043865	0.812697	Up	Yes	No
A0A0G2JGX4;Q6PIC6;Q8VCE0	A0A0G2JGX4;Q6PIC6;Q8VCE0	>tr|A0A0G2JGX4|A0A0G2JGX4_MOUSE Isoform of Q6PIC6, Sodium/potassium-transporting ATPase subunit alpha OS=Mus musculus OX=10090 GN=Atp1a3 PE=1 SV=1;>sp|Q6PIC6|AT1A3_MOUSE Sodium/potassium-transporting ATPase subunit alpha-3 OS=Mus musculus OX=10090 GN=Atp1a3 PE=1 SV=1;>tr|Q8VCE0|Q8VCE0_MOUSE Isoform of Q6PIC6, Sodium/potassium-transporting ATPase subunit alpha OS=Mus musculus OX=10090 GN=Atp1a3 PE…	ATP1A3	0.0418311	0.0443327	0.815773	Up	Yes	No
Q9D3A9;A0A0U1RPU8;Q9D3A9-5;Q9D3A9-4	Q9D3A9;A0A0U1RPU8;Q9D3A9-5;Q9D3A9-4	>sp|Q9D3A9|TTYH1_MOUSE Protein tweety homolog 1 OS=Mus musculus OX=10090 GN=Ttyh1 PE=1 SV=1;>tr|A0A0U1RPU8|A0A0U1RPU8_MOUSE Isoform of Q9D3A9, Protein tweety homolog OS=Mus musculus OX=10090 GN=Ttyh1 PE=1 SV=1;>sp|Q9D3A9-5|TTYH1_MOUSE Isoform of Q9D3A9, Isoform 5 of Protein tweety homolog 1 OS=Mus musculus OX=10090 GN=Ttyh1;>sp|Q9D3A9-4|TTYH1_MOUSE Isoform of Q9D3A9, Isoform 4 of Protein tweety h…	TTYH1	0.0987558	0.049064	0.862708	Up	Yes	No
A0A2I3BPT1;A0A2I3BQZ9;Q3TWF3;P12023-2;P12023;P12023-3;A0A2I3BR03	A0A2I3BPT1;A0A2I3BQZ9;Q3TWF3;P12023-2;P12023;P12023-3;A0A2I3BR03	>tr|A0A2I3BPT1|A0A2I3BPT1_MOUSE Isoform of P12023, Amyloid-beta A4 protein OS=Mus musculus OX=10090 GN=App PE=1 SV=1;>tr|A0A2I3BQZ9|A0A2I3BQZ9_MOUSE Isoform of P12023, Amyloid-beta A4 protein OS=Mus musculus OX=10090 GN=App PE=1 SV=1;>tr|Q3TWF3|Q3TWF3_MOUSE Isoform of P12023, Amyloid-beta A4 protein OS=Mus musculus OX=10090 GN=App PE=1 SV=1;>sp|P12023-2|A4_MOUSE Isoform of P12023, Isoform APP695 …	APP	-0.569437	1.96614e-33	6.22284e-30	Down	Yes	Yes
Q00493	Q00493	>sp|Q00493|CBPE_MOUSE Carboxypeptidase E OS=Mus musculus OX=10090 GN=Cpe PE=1 SV=2	CPE	-0.242529	5.21228e-28	8.24844e-25	Down	Yes	Yes
E9Q0K9;Q3V1U8	E9Q0K9;Q3V1U8	>tr|E9Q0K9|E9Q0K9_MOUSE Isoform of Q3V1U8, ELMO domain-containing protein 1 OS=Mus musculus OX=10090 GN=Elmod1 PE=1 SV=1;>sp|Q3V1U8|ELMD1_MOUSE ELMO domain-containing protein 1 OS=Mus musculus OX=10090 GN=Elmod1 PE=1 SV=2	ELMOD1	-0.244988	1.64082e-17	1.73107e-14	Down	Yes	Yes
P63101;A0A2I3BQ03	P63101;A0A2I3BQ03	>sp|P63101|1433Z_MOUSE 14-3-3 protein zeta/delta OS=Mus musculus OX=10090 GN=Ywhaz PE=1 SV=1;>tr|A0A2I3BQ03|A0A2I3BQ03_MOUSE Isoform of P63101, 14-3-3 protein zeta/delta (Fragment) OS=Mus musculus OX=10090 GN=Ywhaz PE=1 SV=1	YWHAZ	-0.0455551	0.0785174	1	Down	No	No
O89051	O89051	>sp|O89051|ITM2B_MOUSE Integral membrane protein 2B OS=Mus musculus OX=10090 GN=Itm2b PE=1 SV=1	ITM2B	-0.638433	2.37542e-17	1.87955e-14	Down	Yes	Yes
Q9R0N3	Q9R0N3	>sp|Q9R0N3|SYT11_MOUSE Synaptotagmin-11 OS=Mus musculus OX=10090 GN=Syt11 PE=1 SV=2	SYT11	-0.569028	1.45096e-15	9.18455e-13	Down	Yes	Yes
P55821	P55821	>sp|P55821|STMN2_MOUSE Stathmin-2 OS=Mus musculus OX=10090 GN=Stmn2 PE=1 SV=1	STMN2	-0.690052	6.63161e-14	3.49818e-11	Down	Yes	Yes
P70663	P70663	>sp|P70663|SPRL1_MOUSE SPARC-like protein 1 OS=Mus musculus OX=10090 GN=Sparcl1 PE=1 SV=3	SPARCL1	-0.698269	1.28849e-13	5.82581e-11	Down	Yes	Yes
D3Z115;B9EHT4	D3Z115;B9EHT4	>tr|D3Z115|D3Z115_MOUSE Isoform of B9EHT4, CAP-Gly domain-containing linker protein 3 (Fragment) OS=Mus musculus OX=10090 GN=Clip3 PE=1 SV=8;>sp|B9EHT4|CLIP3_MOUSE CAP-Gly domain-containing linker protein 3 OS=Mus musculus OX=10090 GN=Clip3 PE=1 SV=1	CLIP3	-0.413909	2.941e-11	1.16353e-08	Down	Yes	Yes
P21460;A2APX3	P21460;A2APX3	>sp|P21460|CYTC_MOUSE Cystatin-C OS=Mus musculus OX=10090 GN=Cst3 PE=1 SV=2;>tr|A2APX3|A2APX3_MOUSE Isoform of P21460, Cystatin (Fragment) OS=Mus musculus OX=10090 GN=Cst3 PE=1 SV=1	CST3	-0.469437	1.00049e-10	3.51839e-08	Down	Yes	Yes
Q9CQV8-2;Q9CQV8;A2A5N1	Q9CQV8-2;Q9CQV8;A2A5N1	>sp|Q9CQV8-2|1433B_MOUSE Isoform of Q9CQV8, Isoform Short of 14-3-3 protein beta/alpha OS=Mus musculus OX=10090 GN=Ywhab;>sp|Q9CQV8|1433B_MOUSE 14-3-3 protein beta/alpha OS=Mus musculus OX=10090 GN=Ywhab PE=1 SV=3;>tr|A2A5N1|A2A5N1_MOUSE Isoform of Q9CQV8, 14-3-3 protein beta/alpha (Fragment) OS=Mus musculus OX=10090 GN=Ywhab PE=1 SV=1	YWHAB	-0.0405437	0.0828191	1	Down	No	No
Q91VK4;A0A087WRM2	Q91VK4;A0A087WRM2	>sp|Q91VK4|ITM2C_MOUSE Integral membrane protein 2C OS=Mus musculus OX=10090 GN=Itm2c PE=1 SV=2;>tr|A0A087WRM2|A0A087WRM2_MOUSE Isoform of Q91VK4, Integral membrane protein 2C OS=Mus musculus OX=10090 GN=Itm2c PE=1 SV=1	ITM2C	-0.664736	1.58498e-10	5.01645e-08	Down	Yes	Yes
A0A2I3BQG7;Q9D9E0-2;Q9D9E0	A0A2I3BQG7;Q9D9E0-2;Q9D9E0	>tr|A0A2I3BQG7|A0A2I3BQG7_MOUSE Isoform of Q9D9E0, Solute carrier family 22 member 17 OS=Mus musculus OX=10090 GN=Slc22a17 PE=1 SV=1;>sp|Q9D9E0-2|S22AH_MOUSE Isoform of Q9D9E0, Isoform 2 of Solute carrier family 22 member 17 OS=Mus musculus OX=10090 GN=Slc22a17;>sp|Q9D9E0|S22AH_MOUSE Solute carrier family 22 member 17 OS=Mus musculus OX=10090 GN=Slc22a17 PE=2 SV=2	SLC22A17	-0.400455	1.84281e-10	5.30227e-08	Down	Yes	Yes
A0A0R4IZZ1;Q03157	A0A0R4IZZ1;Q03157	>tr|A0A0R4IZZ1|A0A0R4IZZ1_MOUSE Isoform of Q03157, Amyloid beta (A4)-like protein 1 OS=Mus musculus OX=10090 GN=Aplp1 PE=1 SV=1;>sp|Q03157|APLP1_MOUSE Amyloid-like protein 1 OS=Mus musculus OX=10090 GN=Aplp1 PE=1 SV=1	APLP1	-0.350465	4.46384e-10	1.17734e-07	Down	Yes	Yes
Q8R066	Q8R066	>sp|Q8R066|C1QT4_MOUSE Complement C1q tumor necrosis factor-related protein 4 OS=Mus musculus OX=10090 GN=C1qtnf4 PE=1 SV=1	C1QTNF4	-0.390653	2.03632e-09	4.95765e-07	Down	Yes	Yes
Q61220	Q61220	>sp|Q61220|NELL2_MOUSE Protein kinase C-binding protein NELL2 OS=Mus musculus OX=10090 GN=Nell2 PE=1 SV=3	NELL2	-0.520571	2.4159e-09	5.46167e-07	Down	Yes	Yes
Q8R0Y6	Q8R0Y6	>sp|Q8R0Y6|AL1L1_MOUSE Cytosolic 10-formyltetrahydrofolate dehydrogenase OS=Mus musculus OX=10090 GN=Aldh1l1 PE=1 SV=1	ALDH1L1	-0.129651	2.7658e-07	5.83583e-05	Down	Yes	Yes
Q8C0M9	Q8C0M9	>sp|Q8C0M9|ASGL1_MOUSE Isoaspartyl peptidase/L-asparaginase OS=Mus musculus OX=10090 GN=Asrgl1 PE=1 SV=1	ASRGL1	-0.115874	1.33942e-06	0.000264954	Down	Yes	Yes
Q8JZM4	Q8JZM4	>sp|Q8JZM4|DNER_MOUSE Delta and Notch-like epidermal growth factor-related receptor OS=Mus musculus OX=10090 GN=Dner PE=1 SV=1	DNER	-0.494977	4.46991e-06	0.000832193	Down	Yes	Yes
Q9EPL2-2;Q9EPL2	Q9EPL2-2;Q9EPL2	>sp|Q9EPL2-2|CSTN1_MOUSE Isoform of Q9EPL2, Isoform 2 of Calsyntenin-1 OS=Mus musculus OX=10090 GN=Clstn1;>sp|Q9EPL2|CSTN1_MOUSE Calsyntenin-1 OS=Mus musculus OX=10090 GN=Clstn1 PE=1 SV=1	CLSTN1	-0.310109	8.88871e-06	0.00156293	Down	Yes	Yes
O35188	O35188	>sp|O35188|X3CL1_MOUSE Fractalkine OS=Mus musculus OX=10090 GN=Cx3cl1 PE=1 SV=3	CX3CL1	-0.318951	1.61538e-05	0.00269089	Down	Yes	Yes
Q8BTG7;Q8BTG7-3;Q8BTG7-2	Q8BTG7;Q8BTG7-3;Q8BTG7-2	>sp|Q8BTG7|NDRG4_MOUSE Protein NDRG4 OS=Mus musculus OX=10090 GN=Ndrg4 PE=1 SV=1;>sp|Q8BTG7-3|NDRG4_MOUSE Isoform of Q8BTG7, Isoform 3 of Protein NDRG4 OS=Mus musculus OX=10090 GN=Ndrg4;>sp|Q8BTG7-2|NDRG4_MOUSE Isoform of Q8BTG7, Isoform 2 of Protein NDRG4 OS=Mus musculus OX=10090 GN=Ndrg4	NDRG4	-0.207097	1.81974e-05	0.00287973	Down	Yes	Yes
Q9CQI6	Q9CQI6	>sp|Q9CQI6|COTL1_MOUSE Coactosin-like protein OS=Mus musculus OX=10090 GN=Cotl1 PE=1 SV=3	COTL1	-0.0435633	0.0840331	1	Down	No	No
P05063	P05063	>sp|P05063|ALDOC_MOUSE Fructose-bisphosphate aldolase C OS=Mus musculus OX=10090 GN=Aldoc PE=1 SV=4	ALDOC	-0.0943233	5.7106e-05	0.00669409	Down	Yes	Yes
Q9QUN9	Q9QUN9	>sp|Q9QUN9|DKK3_MOUSE Dickkopf-related protein 3 OS=Mus musculus OX=10090 GN=Dkk3 PE=2 SV=1	DKK3	-0.283322	3.47701e-05	0.00500215	Down	Yes	Yes
F7BX42;E9PZM8;Q99J85;H3BLN6;F8VQB8	F7BX42;E9PZM8;Q99J85;H3BLN6;F8VQB8	>tr|F7BX42|F7BX42_MOUSE Isoform of Q99J85, Neuronal pentraxin receptor OS=Mus musculus OX=10090 GN=Nptxr PE=1 SV=1;>tr|E9PZM8|E9PZM8_MOUSE Isoform of Q99J85, Neuronal pentraxin receptor OS=Mus musculus OX=10090 GN=Nptxr PE=1 SV=2;>sp|Q99J85|NPTXR_MOUSE Neuronal pentraxin receptor OS=Mus musculus OX=10090 GN=Nptxr PE=1 SV=1;>tr|H3BLN6|H3BLN6_MOUSE Isoform of F8VQB8, Neuronal pentraxin chromo domai…	NPTXR;NPCD	-0.140886	3.89022e-05	0.00502011	Down	Yes	Yes
P62259;D6REF3	P62259;D6REF3	>sp|P62259|1433E_MOUSE 14-3-3 protein epsilon OS=Mus musculus OX=10090 GN=Ywhae PE=1 SV=1;>tr|D6REF3|D6REF3_MOUSE Isoform of P62259, 14-3-3 protein epsilon OS=Mus musculus OX=10090 GN=Ywhae PE=1 SV=1	YWHAE	-0.0322146	0.0947139	1	Down	No	No
Q9ESN4;Q8CFR0	Q9ESN4;Q8CFR0	>sp|Q9ESN4|C1QL3_MOUSE Complement C1q-like protein 3 OS=Mus musculus OX=10090 GN=C1ql3 PE=1 SV=1;>sp|Q8CFR0|C1QL2_MOUSE Complement C1q-like protein 2 OS=Mus musculus OX=10090 GN=C1ql2 PE=1 SV=1	C1QL3;C1QL2	-0.17396	4.08639e-05	0.00502011	Down	Yes	Yes
Q61112	Q61112	>sp|Q61112|CAB45_MOUSE 45 kDa calcium-binding protein OS=Mus musculus OX=10090 GN=Sdf4 PE=1 SV=1	SDF4	-0.306796	4.1017e-05	0.00502011	Down	Yes	Yes
Q8K3G9	Q8K3G9	>sp|Q8K3G9|DP13B_MOUSE DCC-interacting protein 13-beta OS=Mus musculus OX=10090 GN=Appl2 PE=1 SV=1	APPL2	-0.321663	4.12394e-05	0.00502011	Down	Yes	Yes
Q6GT24;O08709;D3Z0Y2	Q6GT24;O08709;D3Z0Y2	>tr|Q6GT24|Q6GT24_MOUSE Isoform of O08709, Peroxiredoxin-6 OS=Mus musculus OX=10090 GN=Prdx6 PE=1 SV=1;>sp|O08709|PRDX6_MOUSE Peroxiredoxin-6 OS=Mus musculus OX=10090 GN=Prdx6 PE=1 SV=3;>tr|D3Z0Y2|D3Z0Y2_MOUSE Isoform of O08709, Peroxiredoxin-6 OS=Mus musculus OX=10090 GN=Prdx6 PE=1 SV=1	PRDX6	-0.0728917	0.0100649	0.393277	Down	Yes	No
Q9JJV2-3;Q9JJV2;D3YWS3;Q9JJV2-2	Q9JJV2-3;Q9JJV2;D3YWS3;Q9JJV2-2	>sp|Q9JJV2-3|PROF2_MOUSE Isoform of Q9JJV2, Isoform 3 of Profilin-2 OS=Mus musculus OX=10090 GN=Pfn2;>sp|Q9JJV2|PROF2_MOUSE Profilin-2 OS=Mus musculus OX=10090 GN=Pfn2 PE=1 SV=3;>tr|D3YWS3|D3YWS3_MOUSE Isoform of Q9JJV2, Profilin OS=Mus musculus OX=10090 GN=Pfn2 PE=1 SV=1;>sp|Q9JJV2-2|PROF2_MOUSE Isoform of Q9JJV2, Isoform 2 of Profilin-2 OS=Mus musculus OX=10090 GN=Pfn2	PFN2	-0.0423935	0.0957623	1	Down	No	No
Q9WUR9;A2ARF6;F6TEU8	Q9WUR9;A2ARF6;F6TEU8	>sp|Q9WUR9|KAD4_MOUSE Adenylate kinase 4, mitochondrial OS=Mus musculus OX=10090 GN=Ak4 PE=1 SV=1;>tr|A2ARF6|A2ARF6_MOUSE Isoform of Q9WUR9, Adenylate kinase 4, mitochondrial (Fragment) OS=Mus musculus OX=10090 GN=Ak4 PE=1 SV=1;>tr|F6TEU8|F6TEU8_MOUSE Isoform of Q9WUR9, Adenylate kinase 4, mitochondrial (Fragment) OS=Mus musculus OX=10090 GN=Ak4 PE=1 SV=1	AK4	-0.0757391	0.0147018	0.472728	Down	Yes	No
Q8BR63	Q8BR63	>sp|Q8BR63|F177A_MOUSE Protein FAM177A1 OS=Mus musculus OX=10090 GN=Fam177a1 PE=1 SV=1	FAM177A1	-0.293219	0.000107316	0.0110653	Down	Yes	Yes
P08226;A0A1B0GX15;G3UWN5	P08226;A0A1B0GX15;G3UWN5	>sp|P08226|APOE_MOUSE Apolipoprotein E OS=Mus musculus OX=10090 GN=Apoe PE=1 SV=2;>tr|A0A1B0GX15|A0A1B0GX15_MOUSE Isoform of P08226, Apolipoprotein E (Fragment) OS=Mus musculus OX=10090 GN=Apoe PE=1 SV=1;>tr|G3UWN5|G3UWN5_MOUSE Isoform of P08226, Apolipoprotein E (Fragment) OS=Mus musculus OX=10090 GN=Apoe PE=1 SV=1	APOE	-0.214567	0.000110678	0.0110653	Down	Yes	Yes
O54983	O54983	>sp|O54983|CRYM_MOUSE Ketimine reductase mu-crystallin OS=Mus musculus OX=10090 GN=Crym PE=1 SV=1	CRYM	-0.0843033	0.102546	1	Down	No	No
O35405	O35405	>sp|O35405|PLD3_MOUSE Phospholipase D3 OS=Mus musculus OX=10090 GN=Pld3 PE=1 SV=1	PLD3	-0.123983	0.000182528	0.0169902	Down	Yes	Yes
Q5M8N0;F7C0H6	Q5M8N0;F7C0H6	>sp|Q5M8N0|CNRP1_MOUSE CB1 cannabinoid receptor-interacting protein 1 OS=Mus musculus OX=10090 GN=Cnrip1 PE=1 SV=1;>tr|F7C0H6|F7C0H6_MOUSE Isoform of Q5M8N0, CB1 cannabinoid receptor-interacting protein 1 (Fragment) OS=Mus musculus OX=10090 GN=Cnrip1 PE=1 SV=1	CNRIP1	-0.0766904	0.0260655	0.62975	Down	Yes	No
Q543K9;P23492	Q543K9;P23492	>tr|Q543K9|Q543K9_MOUSE Isoform of P23492, Purine nucleoside phosphorylase OS=Mus musculus OX=10090 GN=Pnp PE=1 SV=1;>sp|P23492|PNPH_MOUSE Purine nucleoside phosphorylase OS=Mus musculus OX=10090 GN=Pnp PE=1 SV=2	PNP	-0.1122	0.000204356	0.0179663	Down	Yes	Yes
P17427	P17427	>sp|P17427|AP2A2_MOUSE AP-2 complex subunit alpha-2 OS=Mus musculus OX=10090 GN=Ap2a2 PE=1 SV=2	AP2A2	-0.0196565	0.12922	1	Down	No	No
Q9DBF1-2;Q9DBF1;G3UYR8;G3UY72	Q9DBF1-2;Q9DBF1;G3UYR8;G3UY72	>sp|Q9DBF1-2|AL7A1_MOUSE Isoform of Q9DBF1, Isoform 2 of Alpha-aminoadipic semialdehyde dehydrogenase OS=Mus musculus OX=10090 GN=Aldh7a1;>sp|Q9DBF1|AL7A1_MOUSE Alpha-aminoadipic semialdehyde dehydrogenase OS=Mus musculus OX=10090 GN=Aldh7a1 PE=1 SV=4;>tr|G3UYR8|G3UYR8_MOUSE Isoform of Q9DBF1, Alpha-aminoadipic semialdehyde dehydrogenase OS=Mus musculus OX=10090 GN=Aldh7a1 PE=1 SV=1;>tr|G3UY72|G3…	ALDH7A1	-0.120701	0.000289242	0.0243395	Down	Yes	Yes
D3Z3J6;F6Y616;Q8VE62;G3UYE5	D3Z3J6;F6Y616;Q8VE62;G3UYE5	>tr|D3Z3J6|D3Z3J6_MOUSE Isoform of Q8VE62, Polyadenylate-binding protein-interacting protein 1 OS=Mus musculus OX=10090 GN=Paip1 PE=1 SV=1;>tr|F6Y616|F6Y616_MOUSE Isoform of Q8VE62, Polyadenylate-binding protein-interacting protein 1 OS=Mus musculus OX=10090 GN=Paip1 PE=1 SV=2;>sp|Q8VE62|PAIP1_MOUSE Polyadenylate-binding protein-interacting protein 1 OS=Mus musculus OX=10090 GN=Paip1 PE=1 SV=1;>t…	PAIP1	-0.0919008	0.000292228	0.0243395	Down	Yes	Yes
E9QAN4;G3UW47;Q6TA13;E9Q9G6;A0A087WQE8;P33173	E9QAN4;G3UW47;Q6TA13;E9Q9G6;A0A087WQE8;P33173	>tr|E9QAN4|E9QAN4_MOUSE Isoform of P33173, Kinesin-like protein KIF1A OS=Mus musculus OX=10090 GN=Kif1a PE=1 SV=1;>tr|G3UW47|G3UW47_MOUSE Isoform of P33173, Kinesin family member 1A OS=Mus musculus OX=10090 GN=Kif1a PE=1 SV=1;>tr|Q6TA13|Q6TA13_MOUSE Isoform of P33173, Kinesin-like protein KIF1A OS=Mus musculus OX=10090 GN=Kif1a PE=1 SV=1;>tr|E9Q9G6|E9Q9G6_MOUSE Isoform of P33173, Kinesin-like pro…	KIF1A	-0.135741	0.000385161	0.0312573	Down	Yes	Yes
Q8JZP2	Q8JZP2	>sp|Q8JZP2|SYN3_MOUSE Synapsin-3 OS=Mus musculus OX=10090 GN=Syn3 PE=1 SV=2	SYN3	0.0523802	0.173075	1	Up	No	No
Q8CI94	Q8CI94	>sp|Q8CI94|PYGB_MOUSE Glycogen phosphorylase, brain form OS=Mus musculus OX=10090 GN=Pygb PE=1 SV=3	PYGB	-0.0819339	0.0272025	0.642507	Down	Yes	No
P48318	P48318	>sp|P48318|DCE1_MOUSE Glutamate decarboxylase 1 OS=Mus musculus OX=10090 GN=Gad1 PE=1 SV=2	GAD1	-0.113524	0.000512142	0.0385935	Down	Yes	Yes
Q61171;D3Z4A4	Q61171;D3Z4A4	>sp|Q61171|PRDX2_MOUSE Peroxiredoxin-2 OS=Mus musculus OX=10090 GN=Prdx2 PE=1 SV=3;>tr|D3Z4A4|D3Z4A4_MOUSE Isoform of Q61171, Peroxiredoxin-2 (Fragment) OS=Mus musculus OX=10090 GN=Prdx2 PE=1 SV=8	PRDX2	-0.0439023	0.174518	1	Down	No	No
Q4V9Z5-3;Q4V9Z5;Q4V9Z5-2	Q4V9Z5-3;Q4V9Z5;Q4V9Z5-2	>sp|Q4V9Z5-3|SE6L2_MOUSE Isoform of Q4V9Z5, Isoform 3 of Seizure 6-like protein 2 OS=Mus musculus OX=10090 GN=Sez6l2;>sp|Q4V9Z5|SE6L2_MOUSE Seizure 6-like protein 2 OS=Mus musculus OX=10090 GN=Sez6l2 PE=1 SV=1;>sp|Q4V9Z5-2|SE6L2_MOUSE Isoform of Q4V9Z5, Isoform 2 of Seizure 6-like protein 2 OS=Mus musculus OX=10090 GN=Sez6l2	SEZ6L2	-0.170771	0.000572746	0.0411987	Down	Yes	Yes
E9PZ00;Q8BFQ1;K3W4L3;J3QPG5;Q61207	E9PZ00;Q8BFQ1;K3W4L3;J3QPG5;Q61207	>tr|E9PZ00|E9PZ00_MOUSE Isoform of Q61207, Prosaposin OS=Mus musculus OX=10090 GN=Psap PE=1 SV=1;>tr|Q8BFQ1|Q8BFQ1_MOUSE Isoform of Q61207, Prosaposin OS=Mus musculus OX=10090 GN=Psap PE=1 SV=1;>tr|K3W4L3|K3W4L3_MOUSE Isoform of Q61207, Prosaposin OS=Mus musculus OX=10090 GN=Psap PE=1 SV=1;>tr|J3QPG5|J3QPG5_MOUSE Isoform of Q61207, Prosaposin OS=Mus musculus OX=10090 GN=Psap PE=1 SV=1;>sp|Q61207|…	PSAP	-0.155949	0.000594068	0.0417828	Down	Yes	Yes
O55042-2;O55042	O55042-2;O55042	>sp|O55042-2|SYUA_MOUSE Isoform of O55042, Isoform 2 of Alpha-synuclein OS=Mus musculus OX=10090 GN=Snca;>sp|O55042|SYUA_MOUSE Alpha-synuclein OS=Mus musculus OX=10090 GN=Snca PE=1 SV=2	SNCA	-0.155139	0.195644	1	Down	No	No
Q5JC28;H3BK65;P42567;F6W2Q5;A0A0R4J0A0;P42567-2	Q5JC28;H3BK65;P42567;F6W2Q5;A0A0R4J0A0;P42567-2	>tr|Q5JC28|Q5JC28_MOUSE Isoform of P42567, Epidermal growth factor receptor pathway substrate 15 isoform B OS=Mus musculus OX=10090 GN=Eps15 PE=1 SV=1;>tr|H3BK65|H3BK65_MOUSE Isoform of P42567, Epidermal growth factor receptor substrate 15 OS=Mus musculus OX=10090 GN=Eps15 PE=1 SV=1;>sp|P42567|EPS15_MOUSE Epidermal growth factor receptor substrate 15 OS=Mus musculus OX=10090 GN=Eps15 PE=1 SV=1;>t…	EPS15	-0.124518	0.000616923	0.042447	Down	Yes	Yes
E9Q4K7;A0A286YCV9	E9Q4K7;A0A286YCV9	>tr|E9Q4K7|E9Q4K7_MOUSE Isoform of A0A286YCV9, Kinesin family member 13B OS=Mus musculus OX=10090 GN=Kif13b PE=1 SV=1;>tr|A0A286YCV9|A0A286YCV9_MOUSE Kinesin family member 13B OS=Mus musculus OX=10090 GN=Kif13b PE=1 SV=1	KIF13B	-0.16695	0.000770964	0.0519171	Down	Yes	No
P35700;B1AXW5;B1AXW6;B1AXW4	P35700;B1AXW5;B1AXW6;B1AXW4	>sp|P35700|PRDX1_MOUSE Peroxiredoxin-1 OS=Mus musculus OX=10090 GN=Prdx1 PE=1 SV=1;>tr|B1AXW5|B1AXW5_MOUSE Isoform of P35700, Peroxiredoxin-1 (Fragment) OS=Mus musculus OX=10090 GN=Prdx1 PE=1 SV=8;>tr|B1AXW6|B1AXW6_MOUSE Isoform of P35700, Peroxiredoxin-1 (Fragment) OS=Mus musculus OX=10090 GN=Prdx1 PE=1 SV=1;>tr|B1AXW4|B1AXW4_MOUSE Isoform of P35700, Peroxiredoxin-1 (Fragment) OS=Mus musculus OX…	PRDX1	-0.0656962	0.00136447	0.0863711	Down	Yes	No
P97765;P97765-2	P97765;P97765-2	>sp|P97765|WBP2_MOUSE WW domain-binding protein 2 OS=Mus musculus OX=10090 GN=Wbp2 PE=1 SV=1;>sp|P97765-2|WBP2_MOUSE Isoform of P97765, Isoform 2 of WW domain-binding protein 2 OS=Mus musculus OX=10090 GN=Wbp2	WBP2	-0.112054	0.00146346	0.0908207	Down	Yes	No
A2ALV3;Q62420;Q8BXU5;A2ALV1;F6ZL13	A2ALV3;Q62420;Q8BXU5;A2ALV1;F6ZL13	>tr|A2ALV3|A2ALV3_MOUSE Isoform of Q62420, Endophilin-A1 OS=Mus musculus OX=10090 GN=Sh3gl2 PE=1 SV=1;>sp|Q62420|SH3G2_MOUSE Endophilin-A1 OS=Mus musculus OX=10090 GN=Sh3gl2 PE=1 SV=2;>tr|Q8BXU5|Q8BXU5_MOUSE Isoform of Q62420, Endophilin-A1 OS=Mus musculus OX=10090 GN=Sh3gl2 PE=1 SV=1;>tr|A2ALV1|A2ALV1_MOUSE Isoform of Q62420, Endophilin-A1 OS=Mus musculus OX=10090 GN=Sh3gl2 PE=1 SV=1;>tr|F6ZL13|…	SH3GL2	-0.0478436	0.200801	1	Down	No	No
P10649;A2AE89;F6WHQ7	P10649;A2AE89;F6WHQ7	>sp|P10649|GSTM1_MOUSE Glutathione S-transferase Mu 1 OS=Mus musculus OX=10090 GN=Gstm1 PE=1 SV=2;>tr|A2AE89|A2AE89_MOUSE Isoform of P10649, Glutathione S-transferase Mu 1 OS=Mus musculus OX=10090 GN=Gstm1 PE=1 SV=2;>tr|F6WHQ7|F6WHQ7_MOUSE Isoform of P10649, Glutathione S-transferase Mu 1 (Fragment) OS=Mus musculus OX=10090 GN=Gstm1 PE=1 SV=1	GSTM1	-0.110715	0.00168033	0.101329	Down	Yes	No
Q9Z0G0	Q9Z0G0	>sp|Q9Z0G0|GIPC1_MOUSE PDZ domain-containing protein GIPC1 OS=Mus musculus OX=10090 GN=Gipc1 PE=1 SV=1	GIPC1	-0.117844	0.00169683	0.101329	Down	Yes	No
A2A813;Q99LX0;A2A815;A2A817;A2A816	A2A813;Q99LX0;A2A815;A2A817;A2A816	>tr|A2A813|A2A813_MOUSE Isoform of Q99LX0, Protein/nucleic acid deglycase DJ-1 OS=Mus musculus OX=10090 GN=Park7 PE=1 SV=1;>sp|Q99LX0|PARK7_MOUSE Protein/nucleic acid deglycase DJ-1 OS=Mus musculus OX=10090 GN=Park7 PE=1 SV=1;>tr|A2A815|A2A815_MOUSE Isoform of Q99LX0, Protein/nucleic acid deglycase DJ-1 (Fragment) OS=Mus musculus OX=10090 GN=Park7 PE=1 SV=8;>tr|A2A817|A2A817_MOUSE Isoform of Q99L…	PARK7	-0.0626159	0.221227	1	Down	No	No
Q9CPS6;F8WH96	Q9CPS6;F8WH96	>sp|Q9CPS6|HINT3_MOUSE Histidine triad nucleotide-binding protein 3 OS=Mus musculus OX=10090 GN=Hint3 PE=1 SV=1;>tr|F8WH96|F8WH96_MOUSE Isoform of Q9CPS6, Histidine triad nucleotide-binding protein 3 (Fragment) OS=Mus musculus OX=10090 GN=Hint3 PE=1 SV=2	HINT3	-0.0758134	0.00198309	0.116231	Down	Yes	No
P84075;E9PV73;A2A7R5	P84075;E9PV73;A2A7R5	>sp|P84075|HPCA_MOUSE Neuron-specific calcium-binding protein hippocalcin OS=Mus musculus OX=10090 GN=Hpca PE=1 SV=2;>tr|E9PV73|E9PV73_MOUSE Isoform of P84075, Neuron-specific calcium-binding protein hippocalcin (Fragment) OS=Mus musculus OX=10090 GN=Hpca PE=1 SV=1;>tr|A2A7R5|A2A7R5_MOUSE Isoform of P84075, Neuron-specific calcium-binding protein hippocalcin (Fragment) OS=Mus musculus OX=10090 GN…	HPCA	-0.030481	0.221581	1	Down	No	No
A0A0A6YW67;E9Q9J0;E9Q4P0;E9Q5F6;E9QNP0;Q5SX22;P62984;P62983;P0CG49;P0CG50	A0A0A6YW67;E9Q9J0;E9Q4P0;E9Q5F6;E9QNP0;Q5SX22;P62984;P62983;P0CG49;P0CG50	>tr|A0A0A6YW67|A0A0A6YW67_MOUSE MCG23377, isoform CRA_b OS=Mus musculus OX=10090 GN=Gm8797 PE=4 SV=1;>tr|E9Q9J0|E9Q9J0_MOUSE Isoform of P62984, Ubiquitin-60S ribosomal protein L40 (Fragment) OS=Mus musculus OX=10090 GN=Uba52 PE=4 SV=1;>tr|E9Q4P0|E9Q4P0_MOUSE Isoform of Q80XH1, KxDL motif-containing protein 1 (Fragment) OS=Mus musculus OX=10090 GN=Kxd1 PE=1 SV=1;>tr|E9Q5F6|E9Q5F6_MOUSE Isoform of …	GM8797;UBA52;KXD1;UBC;UBB;RPS27A	-0.10427	0.00214036	0.123168	Down	Yes	No
Q63836;P17563;A0A0R4J135;G3UYY2;D6RHN2	Q63836;P17563;A0A0R4J135;G3UYY2;D6RHN2	>sp|Q63836|SBP2_MOUSE Selenium-binding protein 2 OS=Mus musculus OX=10090 GN=Selenbp2 PE=1 SV=2;>sp|P17563|SBP1_MOUSE Methanethiol oxidase OS=Mus musculus OX=10090 GN=Selenbp1 PE=1 SV=2;>tr|A0A0R4J135|A0A0R4J135_MOUSE Isoform of Q63836, Selenium-binding protein 2 OS=Mus musculus OX=10090 GN=Selenbp2 PE=1 SV=1;>tr|G3UYY2|G3UYY2_MOUSE Isoform of Q63836, Selenium-binding protein 2 OS=Mus musculus OX…	SELENBP2;SELENBP1	-0.184567	0.00226784	0.125925	Down	Yes	No
Q9D9V3-2;Q9D9V3	Q9D9V3-2;Q9D9V3	>sp|Q9D9V3-2|ECHD1_MOUSE Isoform of Q9D9V3, Isoform 2 of Ethylmalonyl-CoA decarboxylase OS=Mus musculus OX=10090 GN=Echdc1;>sp|Q9D9V3|ECHD1_MOUSE Ethylmalonyl-CoA decarboxylase OS=Mus musculus OX=10090 GN=Echdc1 PE=1 SV=2	ECHDC1	-0.0684635	0.00386513	0.191143	Down	Yes	No
Q91XW9	Q91XW9	>tr|Q91XW9|Q91XW9_MOUSE MCG133388, isoform CRA_f OS=Mus musculus OX=10090 GN=Pcdhgc5 PE=1 SV=1	PCDHGC5	-0.114027	0.00487322	0.233455	Down	Yes	No
P48774;E9PVM7;E9PV63	P48774;E9PVM7;E9PV63	>sp|P48774|GSTM5_MOUSE Glutathione S-transferase Mu 5 OS=Mus musculus OX=10090 GN=Gstm5 PE=1 SV=1;>tr|E9PVM7|E9PVM7_MOUSE Isoform of P48774, Glutathione S-transferase (Fragment) OS=Mus musculus OX=10090 GN=Gstm5 PE=1 SV=1;>tr|E9PV63|E9PV63_MOUSE Isoform of P48774, Glutathione S-transferase Mu 5 OS=Mus musculus OX=10090 GN=Gstm5 PE=1 SV=1	GSTM5	-0.0781299	0.00494201	0.233455	Down	Yes	No
O09131	O09131	>sp|O09131|GSTO1_MOUSE Glutathione S-transferase omega-1 OS=Mus musculus OX=10090 GN=Gsto1 PE=1 SV=2	GSTO1	-0.112241	0.00504217	0.234683	Down	Yes	No
Q9EPU5	Q9EPU5	>sp|Q9EPU5|TNR21_MOUSE Tumor necrosis factor receptor superfamily member 21 OS=Mus musculus OX=10090 GN=Tnfrsf21 PE=1 SV=2	TNFRSF21	-0.121682	0.00581307	0.266643	Down	Yes	No
O88845;O88845-2;O88845-3	O88845;O88845-2;O88845-3	>sp|O88845|AKA10_MOUSE A-kinase anchor protein 10, mitochondrial OS=Mus musculus OX=10090 GN=Akap10 PE=1 SV=3;>sp|O88845-2|AKA10_MOUSE Isoform of O88845, Isoform 2 of A-kinase anchor protein 10, mitochondrial OS=Mus musculus OX=10090 GN=Akap10;>sp|O88845-3|AKA10_MOUSE Isoform of O88845, Isoform 3 of A-kinase anchor protein 10, mitochondrial OS=Mus musculus OX=10090 GN=Akap10	AKAP10	-0.101939	0.0063804	0.284422	Down	Yes	No
F8VPN4;A0A0G2JGI9;F6XXE6	F8VPN4;A0A0G2JGI9;F6XXE6	>tr|F8VPN4|F8VPN4_MOUSE Amylo-1,6-glucosidase, 4-alpha-glucanotransferase OS=Mus musculus OX=10090 GN=Agl PE=1 SV=1;>tr|A0A0G2JGI9|A0A0G2JGI9_MOUSE Isoform of F8VPN4, Amylo-1,6-glucosidase, 4-alpha-glucanotransferase OS=Mus musculus OX=10090 GN=Agl PE=1 SV=1;>tr|F6XXE6|F6XXE6_MOUSE Isoform of F8VPN4, Amylo-1,6-glucosidase, 4-alpha-glucanotransferase (Fragment) OS=Mus musculus OX=10090 GN=Agl PE=1…	AGL	-0.0907394	0.0066495	0.292301	Down	Yes	No
P17156	P17156	>sp|P17156|HSP72_MOUSE Heat shock-related 70 kDa protein 2 OS=Mus musculus OX=10090 GN=Hspa2 PE=1 SV=2	HSPA2	-0.0529972	0.00712657	0.308981	Down	Yes	No
Q5UE59;E9Q7C9;Q7TNF4;Q8CD76;O88447	Q5UE59;E9Q7C9;Q7TNF4;Q8CD76;O88447	>tr|Q5UE59|Q5UE59_MOUSE Isoform of O88447, Kinesin light chain 1 OS=Mus musculus OX=10090 GN=Klc1 PE=1 SV=1;>tr|E9Q7C9|E9Q7C9_MOUSE Isoform of O88447, Kinesin light chain 1 OS=Mus musculus OX=10090 GN=Klc1 PE=1 SV=1;>tr|Q7TNF4|Q7TNF4_MOUSE Isoform of O88447, Kinesin light chain 1 OS=Mus musculus OX=10090 GN=Klc1 PE=1 SV=1;>tr|Q8CD76|Q8CD76_MOUSE Isoform of O88447, Kinesin light chain 1 OS=Mus mus…	KLC1	-0.0801141	0.00735293	0.314487	Down	Yes	No
A0A140LHR3;A0A140LJ01;A0A140LHG8;Q9CYN2;A0A140LJG6;A0A140LIK0	A0A140LHR3;A0A140LJ01;A0A140LHG8;Q9CYN2;A0A140LJG6;A0A140LIK0	>tr|A0A140LHR3|A0A140LHR3_MOUSE Isoform of Q9CYN2, Signal peptidase complex subunit 2 OS=Mus musculus OX=10090 GN=Spcs2 PE=1 SV=1;>tr|A0A140LJ01|A0A140LJ01_MOUSE Isoform of Q9CYN2, Signal peptidase complex subunit 2 (Fragment) OS=Mus musculus OX=10090 GN=Spcs2 PE=1 SV=1;>tr|A0A140LHG8|A0A140LHG8_MOUSE Isoform of Q9CYN2, Signal peptidase complex subunit 2 OS=Mus musculus OX=10090 GN=Spcs2 PE=1 SV=…	SPCS2	-1.35204	0.00753555	0.318	Down	Yes	No
Q9D1E6	Q9D1E6	>sp|Q9D1E6|TBCB_MOUSE Tubulin-folding cofactor B OS=Mus musculus OX=10090 GN=Tbcb PE=1 SV=2	TBCB	-0.0767414	0.0103462	0.399336	Down	Yes	No
Q9QYR9;O55137	Q9QYR9;O55137	>sp|Q9QYR9|ACOT2_MOUSE Acyl-coenzyme A thioesterase 2, mitochondrial OS=Mus musculus OX=10090 GN=Acot2 PE=1 SV=2;>sp|O55137|ACOT1_MOUSE Acyl-coenzyme A thioesterase 1 OS=Mus musculus OX=10090 GN=Acot1 PE=1 SV=1	ACOT2;ACOT1	-0.0673868	0.0110401	0.420985	Down	Yes	No
Q9CPY7-2;Q9CPY7	Q9CPY7-2;Q9CPY7	>sp|Q9CPY7-2|AMPL_MOUSE Isoform of Q9CPY7, Isoform 2 of Cytosol aminopeptidase OS=Mus musculus OX=10090 GN=Lap3;>sp|Q9CPY7|AMPL_MOUSE Cytosol aminopeptidase OS=Mus musculus OX=10090 GN=Lap3 PE=1 SV=3	LAP3	-0.0789051	0.011775	0.443667	Down	Yes	No
Q60865	Q60865	>sp|Q60865|CAPR1_MOUSE Caprin-1 OS=Mus musculus OX=10090 GN=Caprin1 PE=1 SV=2	CAPRIN1	-0.11502	0.0123935	0.456109	Down	Yes	No
A7TU71;A2ALU4-2;A2ALU4	A7TU71;A2ALU4-2;A2ALU4	>tr|A7TU71|A7TU71_MOUSE Isoform of A2ALU4, Protein Shroom2 OS=Mus musculus OX=10090 GN=Shroom2 PE=1 SV=1;>sp|A2ALU4-2|SHRM2_MOUSE Isoform of A2ALU4, Isoform 2 of Protein Shroom2 OS=Mus musculus OX=10090 GN=Shroom2;>sp|A2ALU4|SHRM2_MOUSE Protein Shroom2 OS=Mus musculus OX=10090 GN=Shroom2 PE=1 SV=1	SHROOM2	-0.0568251	0.0134259	0.471264	Down	Yes	No
Q9D2R0	Q9D2R0	>sp|Q9D2R0|AACS_MOUSE Acetoacetyl-CoA synthetase OS=Mus musculus OX=10090 GN=Aacs PE=1 SV=1	AACS	-0.254602	0.0140474	0.471264	Down	Yes	No
E9PX65;Q8BYL4	E9PX65;Q8BYL4	>tr|E9PX65|E9PX65_MOUSE Isoform of Q8BYL4, Tyrosine--tRNA ligase OS=Mus musculus OX=10090 GN=Yars2 PE=1 SV=1;>sp|Q8BYL4|SYYM_MOUSE Tyrosine--tRNA ligase, mitochondrial OS=Mus musculus OX=10090 GN=Yars2 PE=1 SV=2	YARS2	-0.201627	0.0140926	0.471264	Down	Yes	No
O35239	O35239	>sp|O35239|PTN9_MOUSE Tyrosine-protein phosphatase non-receptor type 9 OS=Mus musculus OX=10090 GN=Ptpn9 PE=1 SV=2	PTPN9	-0.0529036	0.0141684	0.471264	Down	Yes	No
P70699	P70699	>sp|P70699|LYAG_MOUSE Lysosomal alpha-glucosidase OS=Mus musculus OX=10090 GN=Gaa PE=1 SV=2	GAA	-0.0797666	0.0142943	0.471264	Down	Yes	No
P28738	P28738	>sp|P28738|KIF5C_MOUSE Kinesin heavy chain isoform 5C OS=Mus musculus OX=10090 GN=Kif5c PE=1 SV=3	KIF5C	-0.0599135	0.0147867	0.472728	Down	Yes	No
F6VW30;P68254;F6YY69;P68254-2	F6VW30;P68254;F6YY69;P68254-2	>tr|F6VW30|F6VW30_MOUSE Isoform of P68254, 14-3-3 protein theta (Fragment) OS=Mus musculus OX=10090 GN=Ywhaq PE=1 SV=1;>sp|P68254|1433T_MOUSE 14-3-3 protein theta OS=Mus musculus OX=10090 GN=Ywhaq PE=1 SV=1;>tr|F6YY69|F6YY69_MOUSE Isoform of P68254, 14-3-3 protein theta (Fragment) OS=Mus musculus OX=10090 GN=Ywhaq PE=1 SV=1;>sp|P68254-2|1433T_MOUSE Isoform of P68254, Isoform 2 of 14-3-3 protein t…	YWHAQ	-0.0189527	0.222525	1	Down	No	No
B1AZS9;O08807	B1AZS9;O08807	>tr|B1AZS9|B1AZS9_MOUSE Isoform of O08807, Peroxiredoxin-4 (Fragment) OS=Mus musculus OX=10090 GN=Prdx4 PE=1 SV=1;>sp|O08807|PRDX4_MOUSE Peroxiredoxin-4 OS=Mus musculus OX=10090 GN=Prdx4 PE=1 SV=1	PRDX4	-0.075496	0.0156498	0.495317	Down	Yes	No
B1AQW2;P10637-5	B1AQW2;P10637-5	>tr|B1AQW2|B1AQW2_MOUSE Isoform of P10637, Microtubule-associated protein OS=Mus musculus OX=10090 GN=Mapt PE=1 SV=1;>sp|P10637-5|TAU_MOUSE Isoform of P10637, Isoform Tau-D of Microtubule-associated protein tau OS=Mus musculus OX=10090 GN=Mapt	MAPT	0.0979791	0.237465	1	Up	No	No
Q9QYG0-2;Q9QYG0;A0A2I3BPW0;A0A2I3BQR5;A0A2I3BPL1	Q9QYG0-2;Q9QYG0;A0A2I3BPW0;A0A2I3BQR5;A0A2I3BPL1	>sp|Q9QYG0-2|NDRG2_MOUSE Isoform of Q9QYG0, Isoform 2 of Protein NDRG2 OS=Mus musculus OX=10090 GN=Ndrg2;>sp|Q9QYG0|NDRG2_MOUSE Protein NDRG2 OS=Mus musculus OX=10090 GN=Ndrg2 PE=1 SV=1;>tr|A0A2I3BPW0|A0A2I3BPW0_MOUSE Isoform of Q9QYG0, Protein NDRG2 (Fragment) OS=Mus musculus OX=10090 GN=Ndrg2 PE=1 SV=1;>tr|A0A2I3BQR5|A0A2I3BQR5_MOUSE Isoform of Q9QYG0, Protein NDRG2 (Fragment) OS=Mus musculus O…	NDRG2	-0.114896	0.016358	0.50758	Down	Yes	No
Q9WUB3;E9PUM3	Q9WUB3;E9PUM3	>sp|Q9WUB3|PYGM_MOUSE Glycogen phosphorylase, muscle form OS=Mus musculus OX=10090 GN=Pygm PE=1 SV=3;>tr|E9PUM3|E9PUM3_MOUSE Isoform of Q9WUB3, Alpha-1,4 glucan phosphorylase OS=Mus musculus OX=10090 GN=Pygm PE=1 SV=1	PYGM	-0.12569	0.0173236	0.529601	Down	Yes	No
H7BXB1;E9Q4G7;E9Q2U6;E9Q3W1;E9PWB2;Q8BK63-2;Q8BK63	H7BXB1;E9Q4G7;E9Q2U6;E9Q3W1;E9PWB2;Q8BK63-2;Q8BK63	>tr|H7BXB1|H7BXB1_MOUSE Isoform of Q8BK63, Casein kinase I isoform alpha OS=Mus musculus OX=10090 GN=Csnk1a1 PE=1 SV=1;>tr|E9Q4G7|E9Q4G7_MOUSE Isoform of Q8BK63, Casein kinase I isoform alpha OS=Mus musculus OX=10090 GN=Csnk1a1 PE=1 SV=1;>tr|E9Q2U6|E9Q2U6_MOUSE Isoform of Q8BK63, Casein kinase I isoform alpha OS=Mus musculus OX=10090 GN=Csnk1a1 PE=1 SV=1;>tr|E9Q3W1|E9Q3W1_MOUSE Isoform of Q8BK63,…	CSNK1A1	-0.077667	0.0177044	0.529601	Down	Yes	No
Q99PU5	Q99PU5	>sp|Q99PU5|ACBG1_MOUSE Long-chain-fatty-acid--CoA ligase ACSBG1 OS=Mus musculus OX=10090 GN=Acsbg1 PE=1 SV=1	ACSBG1	-0.10006	0.0180915	0.529601	Down	Yes	No
P34914;A8JYK8;P34914-2	P34914;A8JYK8;P34914-2	>sp|P34914|HYES_MOUSE Bifunctional epoxide hydrolase 2 OS=Mus musculus OX=10090 GN=Ephx2 PE=1 SV=2;>tr|A8JYK8|A8JYK8_MOUSE Isoform of P34914, Bifunctional epoxide hydrolase 2 OS=Mus musculus OX=10090 GN=Ephx2 PE=1 SV=1;>sp|P34914-2|HYES_MOUSE Isoform of P34914, Isoform 2 of Bifunctional epoxide hydrolase 2 OS=Mus musculus OX=10090 GN=Ephx2	EPHX2	-0.144942	0.018239	0.529601	Down	Yes	No
A2AJ92;F6TKU5;Q99NF2-3;Q99NF2-2;Q99NF2;A2AJ95;A2AJ96;Q99NF2-4;A2AJ91;A0A0A6YWK2;Q99NF2-5	A2AJ92;F6TKU5;Q99NF2-3;Q99NF2-2;Q99NF2;A2AJ95;A2AJ96;Q99NF2-4;A2AJ91;A0A0A6YWK2;Q99NF2-5	>tr|A2AJ92|A2AJ92_MOUSE Isoform of Q99NF2, NMDA receptor synaptonuclear-signaling and neuronal migration factor OS=Mus musculus OX=10090 GN=Nsmf PE=1 SV=1;>tr|F6TKU5|F6TKU5_MOUSE Isoform of Q99NF2, NMDA receptor synaptonuclear-signaling and neuronal migration factor OS=Mus musculus OX=10090 GN=Nsmf PE=1 SV=1;>sp|Q99NF2-3|NSMF_MOUSE Isoform of Q99NF2, Isoform 3 of NMDA receptor synaptonuclear sign…	NSMF	-0.0826082	0.0201895	0.563627	Down	Yes	No
A0A0R4J0T0;Q8K3A0	A0A0R4J0T0;Q8K3A0	>tr|A0A0R4J0T0|A0A0R4J0T0_MOUSE Isoform of Q8K3A0, Iron-sulfur cluster co-chaperone protein HscB, mitochondrial OS=Mus musculus OX=10090 GN=Hscb PE=1 SV=1;>sp|Q8K3A0|HSC20_MOUSE Iron-sulfur cluster co-chaperone protein HscB, mitochondrial OS=Mus musculus OX=10090 GN=Hscb PE=1 SV=2	HSCB	-0.136298	0.0206171	0.563627	Down	Yes	No
Q9JLM8;A0A0G2JGQ6;Q8CCN4	Q9JLM8;A0A0G2JGQ6;Q8CCN4	>sp|Q9JLM8|DCLK1_MOUSE Serine/threonine-protein kinase DCLK1 OS=Mus musculus OX=10090 GN=Dclk1 PE=1 SV=1;>tr|A0A0G2JGQ6|A0A0G2JGQ6_MOUSE Isoform of Q9JLM8, Serine/threonine-protein kinase DCLK1 OS=Mus musculus OX=10090 GN=Dclk1 PE=1 SV=1;>tr|Q8CCN4|Q8CCN4_MOUSE Isoform of Q9JLM8, Serine/threonine-protein kinase DCLK1 OS=Mus musculus OX=10090 GN=Dclk1 PE=1 SV=1	DCLK1	-0.0210842	0.238232	1	Down	No	No
Q8VI51	Q8VI51	>sp|Q8VI51|SORC3_MOUSE VPS10 domain-containing receptor SorCS3 OS=Mus musculus OX=10090 GN=Sorcs3 PE=1 SV=1	SORCS3	-0.084974	0.0207973	0.563627	Down	Yes	No
Q9Z0E0-2	Q9Z0E0-2	>sp|Q9Z0E0-2|NCDN_MOUSE Isoform of Q9Z0E0, Isoform 2 of Neurochondrin OS=Mus musculus OX=10090 GN=Ncdn	NCDN	-0.0344062	0.243584	1	Down	No	No
A0A1B0GT12;P58390;B4YDY0	A0A1B0GT12;P58390;B4YDY0	>tr|A0A1B0GT12|A0A1B0GT12_MOUSE Isoform of P58390, Small conductance calcium-activated potassium channel protein 2 OS=Mus musculus OX=10090 GN=Kcnn2 PE=1 SV=1;>sp|P58390|KCNN2_MOUSE Small conductance calcium-activated potassium channel protein 2 OS=Mus musculus OX=10090 GN=Kcnn2 PE=1 SV=2;>tr|B4YDY0|B4YDY0_MOUSE Isoform of P58390, Small conductance calcium-activated potassium channel protein 2 OS…	KCNN2	-0.100669	0.051066	0.871889	Down	No	No
E9Q683;Q6PHS9-4;Q6PHS9-2;Q6PHS9-5;Q6PHS9;Q6PHS9-3;Q6PHS9-6	E9Q683;Q6PHS9-4;Q6PHS9-2;Q6PHS9-5;Q6PHS9;Q6PHS9-3;Q6PHS9-6	>tr|E9Q683|E9Q683_MOUSE Isoform of Q6PHS9, Voltage-dependent calcium channel subunit alpha-2/delta-2 OS=Mus musculus OX=10090 GN=Cacna2d2 PE=1 SV=2;>sp|Q6PHS9-4|CA2D2_MOUSE Isoform of Q6PHS9, Isoform 4 of Voltage-dependent calcium channel subunit alpha-2/delta-2 OS=Mus musculus OX=10090 GN=Cacna2d2;>sp|Q6PHS9-2|CA2D2_MOUSE Isoform of Q6PHS9, Isoform 2 of Voltage-dependent calcium channel subunit …	CACNA2D2	0.111578	0.0511538	0.871889	Up	No	No
H3BIV5;D3YVF0	H3BIV5;D3YVF0	>tr|H3BIV5|H3BIV5_MOUSE Isoform of D3YVF0, A-kinase anchor protein 5 OS=Mus musculus OX=10090 GN=Akap5 PE=1 SV=1;>sp|D3YVF0|AKAP5_MOUSE A-kinase anchor protein 5 OS=Mus musculus OX=10090 GN=Akap5 PE=1 SV=2	AKAP5	0.0580079	0.0512228	0.871889	Up	No	No
Q9ERD7	Q9ERD7	>sp|Q9ERD7|TBB3_MOUSE Tubulin beta-3 chain OS=Mus musculus OX=10090 GN=Tubb3 PE=1 SV=1	TUBB3	0.0355196	0.265086	1	Up	No	No
D2DFA9;Q923Z0	D2DFA9;Q923Z0	>tr|D2DFA9|D2DFA9_MOUSE Isoform of Q923Z0, G protein-coupled receptor family C group 5 member B variant 2 OS=Mus musculus OX=10090 GN=Gprc5b PE=1 SV=1;>sp|Q923Z0|GPC5B_MOUSE G-protein coupled receptor family C group 5 member B OS=Mus musculus OX=10090 GN=Gprc5b PE=1 SV=1	GPRC5B	0.0517804	0.0524363	0.886403	Up	No	No
Q61599;D3YWL7	Q61599;D3YWL7	>sp|Q61599|GDIR2_MOUSE Rho GDP-dissociation inhibitor 2 OS=Mus musculus OX=10090 GN=Arhgdib PE=1 SV=3;>tr|D3YWL7|D3YWL7_MOUSE Isoform of Q61599, Rho GDP-dissociation inhibitor 2 (Fragment) OS=Mus musculus OX=10090 GN=Arhgdib PE=1 SV=1	ARHGDIB	-0.180652	0.0526521	0.886403	Down	No	No
P49442	P49442	>sp|P49442|INPP_MOUSE Inositol polyphosphate 1-phosphatase OS=Mus musculus OX=10090 GN=Inpp1 PE=1 SV=2	INPP1	-0.0825681	0.0541391	0.901872	Down	No	No
Q6DFY2	Q6DFY2	>tr|Q6DFY2|Q6DFY2_MOUSE Isoform of G5E8G3, Opioid-binding protein/cell adhesion molecule-like OS=Mus musculus OX=10090 GN=Opcml PE=1 SV=1	OPCML	0.0378577	0.0546958	0.901872	Up	No	No
O08599-2	O08599-2	>sp|O08599-2|STXB1_MOUSE Isoform of O08599, Isoform 2 of Syntaxin-binding protein 1 OS=Mus musculus OX=10090 GN=Stxbp1	STXBP1	0.0172824	0.27395	1	Up	No	No
Q61743;A0A1C7CYV4	Q61743;A0A1C7CYV4	>sp|Q61743|KCJ11_MOUSE ATP-sensitive inward rectifier potassium channel 11 OS=Mus musculus OX=10090 GN=Kcnj11 PE=1 SV=1;>tr|A0A1C7CYV4|A0A1C7CYV4_MOUSE Isoform of Q61743, ATP-sensitive inward rectifier potassium channel 11 (Fragment) OS=Mus musculus OX=10090 GN=Kcnj11 PE=3 SV=1	KCNJ11	0.0743161	0.0550791	0.901872	Up	No	No
Q9JI90;G3XA54	Q9JI90;G3XA54	>sp|Q9JI90|RNF14_MOUSE E3 ubiquitin-protein ligase RNF14 OS=Mus musculus OX=10090 GN=Rnf14 PE=1 SV=2;>tr|G3XA54|G3XA54_MOUSE Isoform of Q9JI90, RING-type E3 ubiquitin transferase OS=Mus musculus OX=10090 GN=Rnf14 PE=1 SV=1	RNF14	-0.076167	0.0551667	0.901872	Down	No	No
P58252	P58252	>sp|P58252|EF2_MOUSE Elongation factor 2 OS=Mus musculus OX=10090 GN=Eef2 PE=1 SV=2	EEF2	-0.0341185	0.0552806	0.901872	Down	No	No
H3BJU7;H3BJX8;H3BJ45;H3BJ40;H3BKH9;Q60875-5;Q60875-4;Q60875;Q60875-3;Q60875-2	H3BJU7;H3BJX8;H3BJ45;H3BJ40;H3BKH9;Q60875-5;Q60875-4;Q60875;Q60875-3;Q60875-2	>tr|H3BJU7|H3BJU7_MOUSE Isoform of Q60875, Rho guanine nucleotide exchange factor 2 OS=Mus musculus OX=10090 GN=Arhgef2 PE=1 SV=1;>tr|H3BJX8|H3BJX8_MOUSE Isoform of Q60875, Rho guanine nucleotide exchange factor 2 OS=Mus musculus OX=10090 GN=Arhgef2 PE=1 SV=1;>tr|H3BJ45|H3BJ45_MOUSE Isoform of Q60875, Rho guanine nucleotide exchange factor 2 OS=Mus musculus OX=10090 GN=Arhgef2 PE=1 SV=1;>tr|H3BJ4…	ARHGEF2	0.0508645	0.0560184	0.903346	Up	No	No
P17182;Q6PHC1	P17182;Q6PHC1	>sp|P17182|ENOA_MOUSE Alpha-enolase OS=Mus musculus OX=10090 GN=Eno1 PE=1 SV=3;>tr|Q6PHC1|Q6PHC1_MOUSE Isoform of P17182, Alpha-enolase OS=Mus musculus OX=10090 GN=Eno1 PE=1 SV=1	ENO1	-0.0339244	0.277344	1	Down	No	No
P17710;G3UVV4;P17710-4;P17710-2	P17710;G3UVV4;P17710-4;P17710-2	>sp|P17710|HXK1_MOUSE Hexokinase-1 OS=Mus musculus OX=10090 GN=Hk1 PE=1 SV=3;>tr|G3UVV4|G3UVV4_MOUSE Isoform of P17710, Hexokinase 1, isoform CRA_f OS=Mus musculus OX=10090 GN=Hk1 PE=1 SV=1;>sp|P17710-4|HXK1_MOUSE Isoform of P17710, Isoform HK1-SC of Hexokinase-1 OS=Mus musculus OX=10090 GN=Hk1;>sp|P17710-2|HXK1_MOUSE Isoform of P17710, Isoform HK1-SB of Hexokinase-1 OS=Mus musculus OX=10090 GN=H…	HK1	0.0422042	0.280572	1	Up	No	No
Q3TWN3-2;Q3TWN3	Q3TWN3-2;Q3TWN3	>sp|Q3TWN3-2|CNNM2_MOUSE Isoform of Q3TWN3, Isoform 2 of Metal transporter CNNM2 OS=Mus musculus OX=10090 GN=Cnnm2;>sp|Q3TWN3|CNNM2_MOUSE Metal transporter CNNM2 OS=Mus musculus OX=10090 GN=Cnnm2 PE=1 SV=3	CNNM2	-0.0882783	0.0566419	0.905413	Down	No	No
A0A0G2JE50;A0A0R4J0B0;Q8CDK8;A0A0G2JDH9;Q8R056;G3X9J8;G5E8G5;O54990-4;O54990-5;O54990-6;O54990-3;O54990-2;O54990	A0A0G2JE50;A0A0R4J0B0;Q8CDK8;A0A0G2JDH9;Q8R056;G3X9J8;G5E8G5;O54990-4;O54990-5;O54990-6;O54990-3;O54990-2;O54990	>tr|A0A0G2JE50|A0A0G2JE50_MOUSE Isoform of O54990, Prominin-1 OS=Mus musculus OX=10090 GN=Prom1 PE=1 SV=1;>tr|A0A0R4J0B0|A0A0R4J0B0_MOUSE Isoform of O54990, Prominin-1 OS=Mus musculus OX=10090 GN=Prom1 PE=1 SV=1;>tr|Q8CDK8|Q8CDK8_MOUSE Isoform of O54990, Prominin-1 OS=Mus musculus OX=10090 GN=Prom1 PE=1 SV=1;>tr|A0A0G2JDH9|A0A0G2JDH9_MOUSE Isoform of O54990, Prominin-1 OS=Mus musculus OX=10090 GN…	PROM1	0.102016	0.0583714	0.920909	Up	No	No
Q564E2;A0A1B0GSX0;P06151;A0A1B0GSR9;D3YZQ9;A0A1B0GT41;A0A1B0GQX5	Q564E2;A0A1B0GSX0;P06151;A0A1B0GSR9;D3YZQ9;A0A1B0GT41;A0A1B0GQX5	>tr|Q564E2|Q564E2_MOUSE Isoform of P06151, L-lactate dehydrogenase OS=Mus musculus OX=10090 GN=Ldha PE=1 SV=1;>tr|A0A1B0GSX0|A0A1B0GSX0_MOUSE Isoform of P06151, L-lactate dehydrogenase OS=Mus musculus OX=10090 GN=Ldha PE=1 SV=1;>sp|P06151|LDHA_MOUSE L-lactate dehydrogenase A chain OS=Mus musculus OX=10090 GN=Ldha PE=1 SV=3;>tr|A0A1B0GSR9|A0A1B0GSR9_MOUSE Isoform of P06151, L-lactate dehydrogenase…	LDHA	-0.0318325	0.296087	1	Down	No	No
D3YZ62;D3Z4J3;Q99104	D3YZ62;D3Z4J3;Q99104	>tr|D3YZ62|D3YZ62_MOUSE Isoform of Q99104, Unconventional myosin-Va OS=Mus musculus OX=10090 GN=Myo5a PE=1 SV=1;>tr|D3Z4J3|D3Z4J3_MOUSE Isoform of Q99104, Unconventional myosin-Va OS=Mus musculus OX=10090 GN=Myo5a PE=1 SV=1;>sp|Q99104|MYO5A_MOUSE Unconventional myosin-Va OS=Mus musculus OX=10090 GN=Myo5a PE=1 SV=2	MYO5A	0.0104078	0.341014	1	Up	No	No
P62754	P62754	>sp|P62754|RS6_MOUSE 40S ribosomal protein S6 OS=Mus musculus OX=10090 GN=Rps6 PE=1 SV=1	RPS6	0.0806813	0.0602101	0.937688	Up	No	No
Q9QUR8	Q9QUR8	>sp|Q9QUR8|SEM7A_MOUSE Semaphorin-7A OS=Mus musculus OX=10090 GN=Sema7a PE=1 SV=1	SEMA7A	0.0404933	0.0602525	0.937688	Up	No	No
Q9D6J5;Q3V406;F6VCY0;E9Q9J5	Q9D6J5;Q3V406;F6VCY0;E9Q9J5	>sp|Q9D6J5|NDUB8_MOUSE NADH dehydrogenase [ubiquinone] 1 beta subcomplex subunit 8, mitochondrial OS=Mus musculus OX=10090 GN=Ndufb8 PE=1 SV=1;>tr|Q3V406|Q3V406_MOUSE Isoform of Q9D6J5, NADH dehydrogenase [ubiquinone] 1 beta subcomplex subunit 8, mitochondrial OS=Mus musculus OX=10090 GN=Ndufb8 PE=1 SV=1;>tr|F6VCY0|F6VCY0_MOUSE Isoform of Q9D6J5, NADH dehydrogenase [ubiquinone] 1 beta subcomplex …	NDUFB8	0.0716443	0.0604387	0.937688	Up	No	No
Q3TML0;Q922R8	Q3TML0;Q922R8	>tr|Q3TML0|Q3TML0_MOUSE Isoform of Q922R8, Protein disulfide-isomerase A6 OS=Mus musculus OX=10090 GN=Pdia6 PE=1 SV=1;>sp|Q922R8|PDIA6_MOUSE Protein disulfide-isomerase A6 OS=Mus musculus OX=10090 GN=Pdia6 PE=1 SV=3	PDIA6	0.0592349	0.0607795	0.938376	Up	No	No
Q8JZN7	Q8JZN7	>sp|Q8JZN7|MIRO2_MOUSE Mitochondrial Rho GTPase 2 OS=Mus musculus OX=10090 GN=Rhot2 PE=1 SV=1	RHOT2	0.0919712	0.0622391	0.956246	Up	No	No
D3YU17;Q8VCM8	D3YU17;Q8VCM8	>tr|D3YU17|D3YU17_MOUSE Isoform of Q8VCM8, Nicalin OS=Mus musculus OX=10090 GN=Ncln PE=1 SV=1;>sp|Q8VCM8|NCLN_MOUSE Nicalin OS=Mus musculus OX=10090 GN=Ncln PE=1 SV=2	NCLN	0.180753	0.062641	0.957772	Up	No	No
Q9EQH3	Q9EQH3	>sp|Q9EQH3|VPS35_MOUSE Vacuolar protein sorting-associated protein 35 OS=Mus musculus OX=10090 GN=Vps35 PE=1 SV=1	VPS35	-0.0099967	0.361219	1	Down	No	No
Q8R5M8-4;E0CY16;E9PYN1;Q8R5M8-3;Q8R5M8-2;Q8R5M8;Q8R5M8-5;Q8R5M8-7;Q8R5M8-6	Q8R5M8-4;E0CY16;E9PYN1;Q8R5M8-3;Q8R5M8-2;Q8R5M8;Q8R5M8-5;Q8R5M8-7;Q8R5M8-6	>sp|Q8R5M8-4|CADM1_MOUSE Isoform of Q8R5M8, Isoform 4 of Cell adhesion molecule 1 OS=Mus musculus OX=10090 GN=Cadm1;>tr|E0CY16|E0CY16_MOUSE Isoform of Q8R5M8, Cell adhesion molecule 1 OS=Mus musculus OX=10090 GN=Cadm1 PE=1 SV=1;>tr|E9PYN1|E9PYN1_MOUSE Isoform of Q8R5M8, Cell adhesion molecule 1 OS=Mus musculus OX=10090 GN=Cadm1 PE=1 SV=1;>sp|Q8R5M8-3|CADM1_MOUSE Isoform of Q8R5M8, Isoform 3 of Ce…	CADM1	0.0417484	0.0640367	0.963184	Up	No	No
P50153	P50153	>sp|P50153|GBG4_MOUSE Guanine nucleotide-binding protein G(I)/G(S)/G(O) subunit gamma-4 OS=Mus musculus OX=10090 GN=Gng4 PE=1 SV=1	GNG4	0.0505823	0.368563	1	Up	No	No
Q9CPU0	Q9CPU0	>sp|Q9CPU0|LGUL_MOUSE Lactoylglutathione lyase OS=Mus musculus OX=10090 GN=Glo1 PE=1 SV=3	GLO1	-0.0205087	0.393041	1	Down	No	No
O55033;A0A0J9YUK4	O55033;A0A0J9YUK4	>sp|O55033|NCK2_MOUSE Cytoplasmic protein NCK2 OS=Mus musculus OX=10090 GN=Nck2 PE=1 SV=1;>tr|A0A0J9YUK4|A0A0J9YUK4_MOUSE Isoform of O55033, Cytoplasmic protein NCK2 (Fragment) OS=Mus musculus OX=10090 GN=Nck2 PE=1 SV=1	NCK2	-0.0489349	0.0645166	0.963184	Down	No	No
P55264-2;P55264;A0A286YCD7;A0A286YCN3	P55264-2;P55264;A0A286YCD7;A0A286YCN3	>sp|P55264-2|ADK_MOUSE Isoform of P55264, Isoform Short of Adenosine kinase OS=Mus musculus OX=10090 GN=Adk;>sp|P55264|ADK_MOUSE Adenosine kinase OS=Mus musculus OX=10090 GN=Adk PE=1 SV=2;>tr|A0A286YCD7|A0A286YCD7_MOUSE Isoform of P55264, Adenosine kinase (Fragment) OS=Mus musculus OX=10090 GN=Adk PE=1 SV=1;>tr|A0A286YCN3|A0A286YCN3_MOUSE Isoform of P55264, Adenosine kinase (Fragment) OS=Mus musc…	ADK	-0.0414871	0.0652333	0.969312	Down	No	No
D3YYK8;E9Q6X0;Q8R001-2;Q8R001;Q3TG90	D3YYK8;E9Q6X0;Q8R001-2;Q8R001;Q3TG90	>tr|D3YYK8|D3YYK8_MOUSE Isoform of Q8R001, Microtubule-associated protein RP/EB family member 2 (Fragment) OS=Mus musculus OX=10090 GN=Mapre2 PE=1 SV=1;>tr|E9Q6X0|E9Q6X0_MOUSE Isoform of Q8R001, Microtubule-associated protein RP/EB family member 2 OS=Mus musculus OX=10090 GN=Mapre2 PE=1 SV=1;>sp|Q8R001-2|MARE2_MOUSE Isoform of Q8R001, Isoform 2 of Microtubule-associated protein RP/EB family membe…	MAPRE2	-0.103661	0.0655786	0.969889	Down	No	No
Q61753	Q61753	>sp|Q61753|SERA_MOUSE D-3-phosphoglycerate dehydrogenase OS=Mus musculus OX=10090 GN=Phgdh PE=1 SV=3	PHGDH	-0.0589688	0.0663733	0.973634	Down	No	No
Q9DCZ4-2;Q9DCZ4;Q9DCZ4-3	Q9DCZ4-2;Q9DCZ4;Q9DCZ4-3	>sp|Q9DCZ4-2|MIC26_MOUSE Isoform of Q9DCZ4, Isoform 2 of MICOS complex subunit Mic26 OS=Mus musculus OX=10090 GN=Apoo;>sp|Q9DCZ4|MIC26_MOUSE MICOS complex subunit Mic26 OS=Mus musculus OX=10090 GN=Apoo PE=1 SV=2;>sp|Q9DCZ4-3|MIC26_MOUSE Isoform of Q9DCZ4, Isoform 3 of MICOS complex subunit Mic26 OS=Mus musculus OX=10090 GN=Apoo	APOO	0.0870732	0.0666316	0.973634	Up	No	No
P19253;A0A1B0GSB2;A0A1B0GSQ6;A0A1B0GS68;A0A1B0GTA1	P19253;A0A1B0GSB2;A0A1B0GSQ6;A0A1B0GS68;A0A1B0GTA1	>sp|P19253|RL13A_MOUSE 60S ribosomal protein L13a OS=Mus musculus OX=10090 GN=Rpl13a PE=1 SV=4;>tr|A0A1B0GSB2|A0A1B0GSB2_MOUSE Isoform of P19253, 60S ribosomal protein L13a OS=Mus musculus OX=10090 GN=Rpl13a PE=1 SV=1;>tr|A0A1B0GSQ6|A0A1B0GSQ6_MOUSE Isoform of P19253, 60S ribosomal protein L13a (Fragment) OS=Mus musculus OX=10090 GN=Rpl13a PE=3 SV=1;>tr|A0A1B0GS68|A0A1B0GS68_MOUSE Predicted gene …	RPL13A;GM45713	0.0852766	0.0669141	0.973634	Up	No	No
P03899	P03899	>sp|P03899|NU3M_MOUSE NADH-ubiquinone oxidoreductase chain 3 OS=Mus musculus OX=10090 GN=Mtnd3 PE=1 SV=3	MTND3	0.108503	0.0670623	0.973634	Up	No	No
Q61548-3;Q61548-2;Q61548;E9Q9A3;E9QQ05;E9QLK9;Q3TWS4	Q61548-3;Q61548-2;Q61548;E9Q9A3;E9QQ05;E9QLK9;Q3TWS4	>sp|Q61548-3|AP180_MOUSE Isoform of Q61548, Isoform 3 of Clathrin coat assembly protein AP180 OS=Mus musculus OX=10090 GN=Snap91;>sp|Q61548-2|AP180_MOUSE Isoform of Q61548, Isoform Short of Clathrin coat assembly protein AP180 OS=Mus musculus OX=10090 GN=Snap91;>sp|Q61548|AP180_MOUSE Clathrin coat assembly protein AP180 OS=Mus musculus OX=10090 GN=Snap91 PE=1 SV=1;>tr|E9Q9A3|E9Q9A3_MOUSE Isoform …	SNAP91	-0.0132874	0.398135	1	Down	No	No
Q8BHZ0	Q8BHZ0	>sp|Q8BHZ0|FA49A_MOUSE Protein FAM49A OS=Mus musculus OX=10090 GN=Fam49a PE=1 SV=1	FAM49A	-0.0431152	0.0684187	0.980502	Down	No	No
P35235-2;P35235	P35235-2;P35235	>sp|P35235-2|PTN11_MOUSE Isoform of P35235, Isoform 2 of Tyrosine-protein phosphatase non-receptor type 11 OS=Mus musculus OX=10090 GN=Ptpn11;>sp|P35235|PTN11_MOUSE Tyrosine-protein phosphatase non-receptor type 11 OS=Mus musculus OX=10090 GN=Ptpn11 PE=1 SV=2	PTPN11	-0.0586085	0.0688121	0.980502	Down	No	No
P50396	P50396	>sp|P50396|GDIA_MOUSE Rab GDP dissociation inhibitor alpha OS=Mus musculus OX=10090 GN=Gdi1 PE=1 SV=3	GDI1	-0.0201716	0.419299	1	Down	No	No
Q8CBY8-2;Q8CBY8	Q8CBY8-2;Q8CBY8	>sp|Q8CBY8-2|DCTN4_MOUSE Isoform of Q8CBY8, Isoform 2 of Dynactin subunit 4 OS=Mus musculus OX=10090 GN=Dctn4;>sp|Q8CBY8|DCTN4_MOUSE Dynactin subunit 4 OS=Mus musculus OX=10090 GN=Dctn4 PE=1 SV=1	DCTN4	-0.0306038	0.0690843	0.980502	Down	No	No
B1AUA8;A0A1B0GX25;Q9Z2V5	B1AUA8;A0A1B0GX25;Q9Z2V5	>tr|B1AUA8|B1AUA8_MOUSE Isoform of Q9Z2V5, Histone deacetylase 6 (Fragment) OS=Mus musculus OX=10090 GN=Hdac6 PE=1 SV=1;>tr|A0A1B0GX25|A0A1B0GX25_MOUSE Isoform of Q9Z2V5, Histone deacetylase 6 (Fragment) OS=Mus musculus OX=10090 GN=Hdac6 PE=1 SV=1;>sp|Q9Z2V5|HDAC6_MOUSE Histone deacetylase 6 OS=Mus musculus OX=10090 GN=Hdac6 PE=1 SV=3	HDAC6	-0.10564	0.0696981	0.984796	Down	No	No
E0CYX9;Q3TC33;E0CYP1;Q3TC33-2	E0CYX9;Q3TC33;E0CYP1;Q3TC33-2	>tr|E0CYX9|E0CYX9_MOUSE Isoform of Q3TC33, Coiled-coil domain-containing protein 127 (Fragment) OS=Mus musculus OX=10090 GN=Ccdc127 PE=1 SV=1;>sp|Q3TC33|CC127_MOUSE Coiled-coil domain-containing protein 127 OS=Mus musculus OX=10090 GN=Ccdc127 PE=1 SV=2;>tr|E0CYP1|E0CYP1_MOUSE Isoform of Q3TC33, Coiled-coil domain-containing protein 127 OS=Mus musculus OX=10090 GN=Ccdc127 PE=1 SV=1;>sp|Q3TC33-2|CC…	CCDC127	0.057242	0.0702363	0.98799	Up	No	No
O88543	O88543	>sp|O88543|CSN3_MOUSE COP9 signalosome complex subunit 3 OS=Mus musculus OX=10090 GN=Cops3 PE=1 SV=3	COPS3	-0.0451091	0.0711975	0.99311	Down	No	No
Q9DCT1;Q8CEB6	Q9DCT1;Q8CEB6	>sp|Q9DCT1|AKCL2_MOUSE 1,5-anhydro-D-fructose reductase OS=Mus musculus OX=10090 GN=Akr1e2 PE=1 SV=1;>tr|Q8CEB6|Q8CEB6_MOUSE Isoform of Q9DCT1, Aldo-keto reductase family 1, member E1 OS=Mus musculus OX=10090 GN=Akr1e1 PE=1 SV=1	AKR1E2;AKR1E1	0.0610548	0.0712278	0.99311	Up	No	No
Q9JII6;B1AXW3	Q9JII6;B1AXW3	>sp|Q9JII6|AK1A1_MOUSE Alcohol dehydrogenase [NADP(+)] OS=Mus musculus OX=10090 GN=Akr1a1 PE=1 SV=3;>tr|B1AXW3|B1AXW3_MOUSE Isoform of Q9JII6, Alcohol dehydrogenase [NADP(+)] (Fragment) OS=Mus musculus OX=10090 GN=Akr1a1 PE=1 SV=8	AKR1A1	-0.0481381	0.0722218	1	Down	No	No
Q9DBJ1	Q9DBJ1	>sp|Q9DBJ1|PGAM1_MOUSE Phosphoglycerate mutase 1 OS=Mus musculus OX=10090 GN=Pgam1 PE=1 SV=3	PGAM1	-0.0195134	0.450373	1	Down	No	No
P19096;A0A0U1RNJ1	P19096;A0A0U1RNJ1	>sp|P19096|FAS_MOUSE Fatty acid synthase OS=Mus musculus OX=10090 GN=Fasn PE=1 SV=2;>tr|A0A0U1RNJ1|A0A0U1RNJ1_MOUSE Isoform of P19096, Fatty acid synthase OS=Mus musculus OX=10090 GN=Fasn PE=1 SV=1	FASN	-0.0349944	0.0732866	1	Down	No	No
Q8BGR6;B7ZN40	Q8BGR6;B7ZN40	>sp|Q8BGR6|ARL15_MOUSE ADP-ribosylation factor-like protein 15 OS=Mus musculus OX=10090 GN=Arl15 PE=1 SV=1;>tr|B7ZN40|B7ZN40_MOUSE Isoform of Q8BGR6, ADP-ribosylation factor-like protein 15 OS=Mus musculus OX=10090 GN=Arl15 PE=1 SV=1	ARL15	0.0516203	0.0737477	1	Up	No	No
D3Z5I7;E9QN98;Q6NXK7	D3Z5I7;E9QN98;Q6NXK7	>tr|D3Z5I7|D3Z5I7_MOUSE Isoform of Q6NXK7, Inactive dipeptidyl peptidase 10 OS=Mus musculus OX=10090 GN=Dpp10 PE=1 SV=2;>tr|E9QN98|E9QN98_MOUSE Isoform of Q6NXK7, Inactive dipeptidyl peptidase 10 OS=Mus musculus OX=10090 GN=Dpp10 PE=1 SV=1;>sp|Q6NXK7|DPP10_MOUSE Inactive dipeptidyl peptidase 10 OS=Mus musculus OX=10090 GN=Dpp10 PE=1 SV=1	DPP10	0.0349096	0.0742215	1	Up	No	No
P28474	P28474	>sp|P28474|ADHX_MOUSE Alcohol dehydrogenase class-3 OS=Mus musculus OX=10090 GN=Adh5 PE=1 SV=3	ADH5	-0.0553275	0.0743654	1	Down	No	No
Q9CQ62	Q9CQ62	>sp|Q9CQ62|DECR_MOUSE 2,4-dienoyl-CoA reductase, mitochondrial OS=Mus musculus OX=10090 GN=Decr1 PE=1 SV=1	DECR1	0.0977717	0.0748208	1	Up	No	No
O88342	O88342	>sp|O88342|WDR1_MOUSE WD repeat-containing protein 1 OS=Mus musculus OX=10090 GN=Wdr1 PE=1 SV=3	WDR1	-0.041287	0.075269	1	Down	No	No
D3Z5M4;A0A0R4J1N7;Q02357-6;G5E8J2;B7ZW98;E9QNT8;G8JL84;D3YTV8;Q0VGY9;Q02357-5;Q02357-2;Q02357;Q02357-3;Q02357-4;F7D1P5;G3UY11	D3Z5M4;A0A0R4J1N7;Q02357-6;G5E8J2;B7ZW98;E9QNT8;G8JL84;D3YTV8;Q0VGY9;Q02357-5;Q02357-2;Q02357;Q02357-3;Q02357-4;F7D1P5;G3UY11	>tr|D3Z5M4|D3Z5M4_MOUSE Isoform of Q02357, Ankyrin-1 OS=Mus musculus OX=10090 GN=Ank1 PE=1 SV=1;>tr|A0A0R4J1N7|A0A0R4J1N7_MOUSE Isoform of Q02357, Ankyrin-1 OS=Mus musculus OX=10090 GN=Ank1 PE=1 SV=1;>sp|Q02357-6|ANK1_MOUSE Isoform of Q02357, Isoform 6 of Ankyrin-1 OS=Mus musculus OX=10090 GN=Ank1;>tr|G5E8J2|G5E8J2_MOUSE Isoform of Q02357, Ankyrin 1, erythroid OS=Mus musculus OX=10090 GN=Ank1 PE=…	ANK1	0.0556075	0.0753015	1	Up	No	No
Q9Z275;A0A0U1RPV9;A0A0U1RP66;A0A0U1RNL2;A0A0U1RQ07	Q9Z275;A0A0U1RPV9;A0A0U1RP66;A0A0U1RNL2;A0A0U1RQ07	>sp|Q9Z275|RLBP1_MOUSE Retinaldehyde-binding protein 1 OS=Mus musculus OX=10090 GN=Rlbp1 PE=1 SV=3;>tr|A0A0U1RPV9|A0A0U1RPV9_MOUSE Isoform of Q9Z275, Retinaldehyde-binding protein 1 (Fragment) OS=Mus musculus OX=10090 GN=Rlbp1 PE=1 SV=1;>tr|A0A0U1RP66|A0A0U1RP66_MOUSE Isoform of Q9Z275, Retinaldehyde-binding protein 1 (Fragment) OS=Mus musculus OX=10090 GN=Rlbp1 PE=1 SV=1;>tr|A0A0U1RNL2|A0A0U1RNL…	RLBP1	-0.10948	0.0766831	1	Down	No	No
Q9JMG1	Q9JMG1	>sp|Q9JMG1|EDF1_MOUSE Endothelial differentiation-related factor 1 OS=Mus musculus OX=10090 GN=Edf1 PE=1 SV=1	EDF1	-0.100208	0.0769706	1	Down	No	No
Q9EPR5	Q9EPR5	>sp|Q9EPR5|SORC2_MOUSE VPS10 domain-containing receptor SorCS2 OS=Mus musculus OX=10090 GN=Sorcs2 PE=1 SV=2	SORCS2	0.0431118	0.0773173	1	Up	No	No
Q923T9-2;Q923T9;Q923T9-3;A0A2I3BQP6	Q923T9-2;Q923T9;Q923T9-3;A0A2I3BQP6	>sp|Q923T9-2|KCC2G_MOUSE Isoform of Q923T9, Isoform 2 of Calcium/calmodulin-dependent protein kinase type II subunit gamma OS=Mus musculus OX=10090 GN=Camk2g;>sp|Q923T9|KCC2G_MOUSE Calcium/calmodulin-dependent protein kinase type II subunit gamma OS=Mus musculus OX=10090 GN=Camk2g PE=1 SV=1;>sp|Q923T9-3|KCC2G_MOUSE Isoform of Q923T9, Isoform 3 of Calcium/calmodulin-dependent protein kinase type I…	CAMK2G	0.0701725	0.0773456	1	Up	No	No
F6SZ47;P28028-2;P28028;Q99N57;Q99N57-2	F6SZ47;P28028-2;P28028;Q99N57;Q99N57-2	>tr|F6SZ47|F6SZ47_MOUSE Isoform of P28028, Serine/threonine-protein kinase B-raf (Fragment) OS=Mus musculus OX=10090 GN=Braf PE=1 SV=1;>sp|P28028-2|BRAF_MOUSE Isoform of P28028, Isoform 2 of Serine/threonine-protein kinase B-raf OS=Mus musculus OX=10090 GN=Braf;>sp|P28028|BRAF_MOUSE Serine/threonine-protein kinase B-raf OS=Mus musculus OX=10090 GN=Braf PE=1 SV=3;>sp|Q99N57|RAF1_MOUSE RAF proto-on…	BRAF;RAF1	-0.0940308	0.0779163	1	Down	No	No
Q9R0P9	Q9R0P9	>sp|Q9R0P9|UCHL1_MOUSE Ubiquitin carboxyl-terminal hydrolase isozyme L1 OS=Mus musculus OX=10090 GN=Uchl1 PE=1 SV=1	UCHL1	-0.0355281	0.452152	1	Down	No	No
D3YWK1;Q80W47	D3YWK1;Q80W47	>tr|D3YWK1|D3YWK1_MOUSE Isoform of Q80W47, WD repeat domain phosphoinositide-interacting protein 2 OS=Mus musculus OX=10090 GN=Wipi2 PE=1 SV=1;>sp|Q80W47|WIPI2_MOUSE WD repeat domain phosphoinositide-interacting protein 2 OS=Mus musculus OX=10090 GN=Wipi2 PE=1 SV=1	WIPI2	-0.0620443	0.0785599	1	Down	No	No
Q62443	Q62443	>sp|Q62443|NPTX1_MOUSE Neuronal pentraxin-1 OS=Mus musculus OX=10090 GN=Nptx1 PE=1 SV=1	NPTX1	-0.058255	0.0793947	1	Down	No	No
Q924B0;O55023;Q80ZJ2	Q924B0;O55023;Q80ZJ2	>tr|Q924B0|Q924B0_MOUSE Isoform of O55023, Inositol-1-monophosphatase OS=Mus musculus OX=10090 GN=Impa1 PE=1 SV=1;>sp|O55023|IMPA1_MOUSE Inositol monophosphatase 1 OS=Mus musculus OX=10090 GN=Impa1 PE=1 SV=1;>tr|Q80ZJ2|Q80ZJ2_MOUSE Isoform of O55023, Inositol-1-monophosphatase OS=Mus musculus OX=10090 GN=Impa1 PE=1 SV=1	IMPA1	-0.0161996	0.45298	1	Down	No	No
Q8CCB4;E9PXG9;Q8CCB4-2;E9PYD3	Q8CCB4;E9PXG9;Q8CCB4-2;E9PYD3	>sp|Q8CCB4|VPS53_MOUSE Vacuolar protein sorting-associated protein 53 homolog OS=Mus musculus OX=10090 GN=Vps53 PE=1 SV=1;>tr|E9PXG9|E9PXG9_MOUSE Isoform of Q8CCB4, Vacuolar protein sorting-associated protein 53 homolog OS=Mus musculus OX=10090 GN=Vps53 PE=1 SV=1;>sp|Q8CCB4-2|VPS53_MOUSE Isoform of Q8CCB4, Isoform 2 of Vacuolar protein sorting-associated protein 53 homolog OS=Mus musculus OX=1009…	VPS53	-0.0492585	0.0806106	1	Down	No	No
P08113;F7C312	P08113;F7C312	>sp|P08113|ENPL_MOUSE Endoplasmin OS=Mus musculus OX=10090 GN=Hsp90b1 PE=1 SV=2;>tr|F7C312|F7C312_MOUSE Isoform of P08113, Endoplasmin (Fragment) OS=Mus musculus OX=10090 GN=Hsp90b1 PE=1 SV=1	HSP90B1	0.0607533	0.0811583	1	Up	No	No
E9Q5Q0;Q3TGG2;A0A0U1RPL0;Q7TQH0-3;Q7TQH0;Q7TQH0-2	E9Q5Q0;Q3TGG2;A0A0U1RPL0;Q7TQH0-3;Q7TQH0;Q7TQH0-2	>tr|E9Q5Q0|E9Q5Q0_MOUSE Isoform of Q7TQH0, Ataxin-2-like protein (Fragment) OS=Mus musculus OX=10090 GN=Atxn2l PE=1 SV=2;>tr|Q3TGG2|Q3TGG2_MOUSE Isoform of Q7TQH0, Ataxin-2-like protein OS=Mus musculus OX=10090 GN=Atxn2l PE=1 SV=1;>tr|A0A0U1RPL0|A0A0U1RPL0_MOUSE Isoform of Q7TQH0, Ataxin-2-like protein OS=Mus musculus OX=10090 GN=Atxn2l PE=1 SV=1;>sp|Q7TQH0-3|ATX2L_MOUSE Isoform of Q7TQH0, Isofor…	ATXN2L	0.0721369	0.0824951	1	Up	No	No
P99024	P99024	>sp|P99024|TBB5_MOUSE Tubulin beta-5 chain OS=Mus musculus OX=10090 GN=Tubb5 PE=1 SV=1	TUBB5	0.0173662	0.457791	1	Up	No	No
V9GX43;A0A0R4J2B0;S4R2U7;S4R1S7;E9QA47;Q9Z0H4-11;Q9Z0H4-7;Q9Z0H4-5;Q9Z0H4-4;Q9Z0H4;Q9Z0H4-8;Q9Z0H4-2;Q9Z0H4-6;Q9Z0H4-9;S4R2L5;S4R2J2;A3KGT0	V9GX43;A0A0R4J2B0;S4R2U7;S4R1S7;E9QA47;Q9Z0H4-11;Q9Z0H4-7;Q9Z0H4-5;Q9Z0H4-4;Q9Z0H4;Q9Z0H4-8;Q9Z0H4-2;Q9Z0H4-6;Q9Z0H4-9;S4R2L5;S4R2J2;A3KGT0	>tr|V9GX43|V9GX43_MOUSE Isoform of Q9Z0H4, CUGBP Elav-like family member 2 (Fragment) OS=Mus musculus OX=10090 GN=Celf2 PE=1 SV=1;>tr|A0A0R4J2B0|A0A0R4J2B0_MOUSE Isoform of Q9Z0H4, CUGBP Elav-like family member 2 OS=Mus musculus OX=10090 GN=Celf2 PE=1 SV=1;>tr|S4R2U7|S4R2U7_MOUSE Isoform of Q9Z0H4, CUGBP Elav-like family member 2 OS=Mus musculus OX=10090 GN=Celf2 PE=1 SV=1;>tr|S4R1S7|S4R1S7_MOUSE…	CELF2	0.0949504	0.0832991	1	Up	No	No
A0A0N4SWA3	A0A0N4SWA3	>tr|A0A0N4SWA3|A0A0N4SWA3_MOUSE Isoform of P50518, V-type proton ATPase subunit E 1 (Fragment) OS=Mus musculus OX=10090 GN=Atp6v1e1 PE=1 SV=1	ATP6V1E1	0.027297	0.461071	1	Up	No	No
Q9CWU6;A6PWX7;F6V305;A6PWX8;A6PWX9;A6PWX5;Q9CWU6-2	Q9CWU6;A6PWX7;F6V305;A6PWX8;A6PWX9;A6PWX5;Q9CWU6-2	>sp|Q9CWU6|UQCC1_MOUSE Ubiquinol-cytochrome-c reductase complex assembly factor 1 OS=Mus musculus OX=10090 GN=Uqcc1 PE=1 SV=1;>tr|A6PWX7|A6PWX7_MOUSE Isoform of Q9CWU6, Ubiquinol-cytochrome-c reductase complex assembly factor 1 OS=Mus musculus OX=10090 GN=Uqcc1 PE=1 SV=1;>tr|F6V305|F6V305_MOUSE Isoform of Q9CWU6, Ubiquinol-cytochrome-c reductase complex assembly factor 1 (Fragment) OS=Mus musculu…	UQCC1	0.060883	0.0846805	1	Up	No	No
P62141	P62141	>sp|P62141|PP1B_MOUSE Serine/threonine-protein phosphatase PP1-beta catalytic subunit OS=Mus musculus OX=10090 GN=Ppp1cb PE=1 SV=3	PPP1CB	-0.0232935	0.0866875	1	Down	No	No
Q9D1A2	Q9D1A2	>sp|Q9D1A2|CNDP2_MOUSE Cytosolic non-specific dipeptidase OS=Mus musculus OX=10090 GN=Cndp2 PE=1 SV=1	CNDP2	-0.0607272	0.0872254	1	Down	No	No
Q8BFZ3	Q8BFZ3	>sp|Q8BFZ3|ACTBL_MOUSE Beta-actin-like protein 2 OS=Mus musculus OX=10090 GN=Actbl2 PE=1 SV=1	ACTBL2	0.0340681	0.0873553	1	Up	No	No
Q9JIZ9;Q5F284	Q9JIZ9;Q5F284	>sp|Q9JIZ9|PLS3_MOUSE Phospholipid scramblase 3 OS=Mus musculus OX=10090 GN=Plscr3 PE=1 SV=1;>tr|Q5F284|Q5F284_MOUSE Isoform of Q9JIZ9, Phospholipid scramblase (Fragment) OS=Mus musculus OX=10090 GN=Plscr3 PE=1 SV=1	PLSCR3	0.0630572	0.0876974	1	Up	No	No
E9Q2W8;Q9D920	E9Q2W8;Q9D920	>tr|E9Q2W8|E9Q2W8_MOUSE Isoform of Q9D920, BLOC-1-related complex subunit 5 OS=Mus musculus OX=10090 GN=Borcs5 PE=1 SV=1;>sp|Q9D920|BORC5_MOUSE BLOC-1-related complex subunit 5 OS=Mus musculus OX=10090 GN=Borcs5 PE=1 SV=1	BORCS5	0.128823	0.0877023	1	Up	No	No
E9Q3F7;Q7TN75-2;Q7TN75	E9Q3F7;Q7TN75-2;Q7TN75	>tr|E9Q3F7|E9Q3F7_MOUSE Isoform of Q7TN75, Retrotransposon-derived protein PEG10 OS=Mus musculus OX=10090 GN=Peg10 PE=1 SV=1;>sp|Q7TN75-2|PEG10_MOUSE Isoform of Q7TN75, Isoform 2 of Retrotransposon-derived protein PEG10 OS=Mus musculus OX=10090 GN=Peg10;>sp|Q7TN75|PEG10_MOUSE Retrotransposon-derived protein PEG10 OS=Mus musculus OX=10090 GN=Peg10 PE=1 SV=2	PEG10	0.189184	0.0877112	1	Up	No	No
Q9WU79;A0A0R4J1T9	Q9WU79;A0A0R4J1T9	>sp|Q9WU79|PROD_MOUSE Proline dehydrogenase 1, mitochondrial OS=Mus musculus OX=10090 GN=Prodh PE=1 SV=2;>tr|A0A0R4J1T9|A0A0R4J1T9_MOUSE Isoform of Q9WU79, Proline dehydrogenase OS=Mus musculus OX=10090 GN=Prodh PE=1 SV=1	PRODH	0.161025	0.0884545	1	Up	No	No
E0CY11;Q9CS84-4;Q9CS84-3;Q9CS84-2;Q9CS84;Q9CS84-5	E0CY11;Q9CS84-4;Q9CS84-3;Q9CS84-2;Q9CS84;Q9CS84-5	>tr|E0CY11|E0CY11_MOUSE Isoform of Q9CS84, Neurexin-1 OS=Mus musculus OX=10090 GN=Nrxn1 PE=1 SV=2;>sp|Q9CS84-4|NRX1A_MOUSE Isoform of Q9CS84, Isoform 4a of Neurexin-1 OS=Mus musculus OX=10090 GN=Nrxn1;>sp|Q9CS84-3|NRX1A_MOUSE Isoform of Q9CS84, Isoform 3a of Neurexin-1 OS=Mus musculus OX=10090 GN=Nrxn1;>sp|Q9CS84-2|NRX1A_MOUSE Isoform of Q9CS84, Isoform 2a of Neurexin-1 OS=Mus musculus OX=10090 G…	NRXN1	0.0195976	0.0885273	1	Up	No	No
Q9JLV5;E9Q4T8	Q9JLV5;E9Q4T8	>sp|Q9JLV5|CUL3_MOUSE Cullin-3 OS=Mus musculus OX=10090 GN=Cul3 PE=1 SV=1;>tr|E9Q4T8|E9Q4T8_MOUSE Isoform of Q9JLV5, Cullin-3 OS=Mus musculus OX=10090 GN=Cul3 PE=1 SV=1	CUL3	-0.0408386	0.0901476	1	Down	No	No
Q8C031	Q8C031	>sp|Q8C031|LRC4C_MOUSE Leucine-rich repeat-containing protein 4C OS=Mus musculus OX=10090 GN=Lrrc4c PE=1 SV=2	LRRC4C	0.109667	0.0904849	1	Up	No	No
Q9D428	Q9D428	>sp|Q9D428|GOG7B_MOUSE Golgin subfamily A member 7B OS=Mus musculus OX=10090 GN=GOLGA7B PE=1 SV=1	GOLGA7B	0.0291616	0.0921926	1	Up	No	No
A0A0R4J0Z1;P08003	A0A0R4J0Z1;P08003	>tr|A0A0R4J0Z1|A0A0R4J0Z1_MOUSE Isoform of P08003, Protein disulfide-isomerase A4 OS=Mus musculus OX=10090 GN=Pdia4 PE=1 SV=1;>sp|P08003|PDIA4_MOUSE Protein disulfide-isomerase A4 OS=Mus musculus OX=10090 GN=Pdia4 PE=1 SV=3	PDIA4	0.0651786	0.0943783	1	Up	No	No
Q99JY9	Q99JY9	>sp|Q99JY9|ARP3_MOUSE Actin-related protein 3 OS=Mus musculus OX=10090 GN=Actr3 PE=1 SV=3	ACTR3	0.00729316	0.465824	1	Up	No	No
Q5DQR4-4;Q5DQR4-3;Q5DQR4-5	Q5DQR4-4;Q5DQR4-3;Q5DQR4-5	>sp|Q5DQR4-4|STB5L_MOUSE Isoform of Q5DQR4, Isoform 4 of Syntaxin-binding protein 5-like OS=Mus musculus OX=10090 GN=Stxbp5l;>sp|Q5DQR4-3|STB5L_MOUSE Isoform of Q5DQR4, Isoform 3 of Syntaxin-binding protein 5-like OS=Mus musculus OX=10090 GN=Stxbp5l;>sp|Q5DQR4-5|STB5L_MOUSE Isoform of Q5DQR4, Isoform 5 of Syntaxin-binding protein 5-like OS=Mus musculus OX=10090 GN=Stxbp5l	STXBP5L	0.0865153	0.0947701	1	Up	No	No
Q9QZX7-2;Q9QZX7	Q9QZX7-2;Q9QZX7	>sp|Q9QZX7-2|SRR_MOUSE Isoform of Q9QZX7, Isoform 2 of Serine racemase OS=Mus musculus OX=10090 GN=Srr;>sp|Q9QZX7|SRR_MOUSE Serine racemase OS=Mus musculus OX=10090 GN=Srr PE=1 SV=1	SRR	-0.0605039	0.0948098	1	Down	No	No
Q6NS52-2	Q6NS52-2	>sp|Q6NS52-2|DGKB_MOUSE Isoform of Q6NS52, Isoform 2 of Diacylglycerol kinase beta OS=Mus musculus OX=10090 GN=Dgkb	DGKB	-0.065725	0.0950471	1	Down	No	No
A2AL12;Q8BG05	A2AL12;Q8BG05	>tr|A2AL12|A2AL12_MOUSE Isoform of Q8BG05, Heterogeneous nuclear ribonucleoprotein A3 OS=Mus musculus OX=10090 GN=Hnrnpa3 PE=1 SV=1;>sp|Q8BG05|ROA3_MOUSE Heterogeneous nuclear ribonucleoprotein A3 OS=Mus musculus OX=10090 GN=Hnrnpa3 PE=1 SV=1	HNRNPA3	0.085513	0.0951498	1	Up	No	No
Q9DB60;B1AS14	Q9DB60;B1AS14	>sp|Q9DB60|PGFS_MOUSE Prostamide/prostaglandin F synthase OS=Mus musculus OX=10090 GN=Fam213b PE=1 SV=1;>tr|B1AS14|B1AS14_MOUSE Isoform of Q9DB60, Prostamide/prostaglandin F synthase (Fragment) OS=Mus musculus OX=10090 GN=Fam213b PE=1 SV=1	FAM213B	-0.0557157	0.0954788	1	Down	No	No
A0A0J9YUN4;A0A0J9YUE9;P39053-3	A0A0J9YUN4;A0A0J9YUE9;P39053-3	>tr|A0A0J9YUN4|A0A0J9YUN4_MOUSE Isoform of P39053, Dynamin-1 OS=Mus musculus OX=10090 GN=Dnm1 PE=1 SV=1;>tr|A0A0J9YUE9|A0A0J9YUE9_MOUSE Isoform of P39053, Dynamin-1 OS=Mus musculus OX=10090 GN=Dnm1 PE=1 SV=1;>sp|P39053-3|DYN1_MOUSE Isoform of P39053, Isoform 3 of Dynamin-1 OS=Mus musculus OX=10090 GN=Dnm1	DNM1	-0.00938142	0.473604	1	Down	No	No
Q9JHU9	Q9JHU9	>sp|Q9JHU9|INO1_MOUSE Inositol-3-phosphate synthase 1 OS=Mus musculus OX=10090 GN=Isyna1 PE=1 SV=1	ISYNA1	0.0769805	0.0966657	1	Up	No	No
O55013	O55013	>sp|O55013|TPPC3_MOUSE Trafficking protein particle complex subunit 3 OS=Mus musculus OX=10090 GN=Trappc3 PE=1 SV=1	TRAPPC3	0.0219379	0.0967668	1	Up	No	No
E9Q3Q6;E9Q4G8;Q61490	E9Q3Q6;E9Q4G8;Q61490	>tr|E9Q3Q6|E9Q3Q6_MOUSE Isoform of Q61490, CD166 antigen OS=Mus musculus OX=10090 GN=Alcam PE=1 SV=1;>tr|E9Q4G8|E9Q4G8_MOUSE Isoform of Q61490, CD166 antigen OS=Mus musculus OX=10090 GN=Alcam PE=1 SV=1;>sp|Q61490|CD166_MOUSE CD166 antigen OS=Mus musculus OX=10090 GN=Alcam PE=1 SV=3	ALCAM	0.0404281	0.0973446	1	Up	No	No
P16125;D3Z7F0	P16125;D3Z7F0	>sp|P16125|LDHB_MOUSE L-lactate dehydrogenase B chain OS=Mus musculus OX=10090 GN=Ldhb PE=1 SV=2;>tr|D3Z7F0|D3Z7F0_MOUSE Isoform of P16125, L-lactate dehydrogenase (Fragment) OS=Mus musculus OX=10090 GN=Ldhb PE=1 SV=1	LDHB	-0.0450912	0.098581	1	Down	No	No
A0A0A0MQC7;A2A5Y6;P10637;P10637-2;P10637-6	A0A0A0MQC7;A2A5Y6;P10637;P10637-2;P10637-6	>tr|A0A0A0MQC7|A0A0A0MQC7_MOUSE Isoform of P10637, Microtubule-associated protein OS=Mus musculus OX=10090 GN=Mapt PE=1 SV=1;>tr|A2A5Y6|A2A5Y6_MOUSE Isoform of P10637, Microtubule-associated protein OS=Mus musculus OX=10090 GN=Mapt PE=1 SV=1;>sp|P10637|TAU_MOUSE Microtubule-associated protein tau OS=Mus musculus OX=10090 GN=Mapt PE=1 SV=3;>sp|P10637-2|TAU_MOUSE Isoform of P10637, Isoform Tau-A of…	MAPT	0.00842928	0.48878	1	Up	No	No
Q91VB8;P01942	Q91VB8;P01942	>tr|Q91VB8|Q91VB8_MOUSE Isoform of P01942, Alpha globin 1 OS=Mus musculus OX=10090 GN=Hba-a1 PE=1 SV=1;>sp|P01942|HBA_MOUSE Hemoglobin subunit alpha OS=Mus musculus OX=10090 GN=Hba PE=1 SV=2	HBA-A1;HBA	0.165692	0.0992372	1	Up	No	No
Q02053	Q02053	>sp|Q02053|UBA1_MOUSE Ubiquitin-like modifier-activating enzyme 1 OS=Mus musculus OX=10090 GN=Uba1 PE=1 SV=1	UBA1	-0.0120982	0.5185	1	Down	No	No
Q8R2Y8	Q8R2Y8	>sp|Q8R2Y8|PTH2_MOUSE Peptidyl-tRNA hydrolase 2, mitochondrial OS=Mus musculus OX=10090 GN=Ptrh2 PE=1 SV=1	PTRH2	0.0762702	0.101176	1	Up	No	No
Q641P0;Q641P0-2	Q641P0;Q641P0-2	>sp|Q641P0|ARP3B_MOUSE Actin-related protein 3B OS=Mus musculus OX=10090 GN=Actr3b PE=1 SV=1;>sp|Q641P0-2|ARP3B_MOUSE Isoform of Q641P0, Isoform 2 of Actin-related protein 3B OS=Mus musculus OX=10090 GN=Actr3b	ACTR3B	0.050901	0.101874	1	Up	No	No
P97441;S4R169	P97441;S4R169	>sp|P97441|ZNT3_MOUSE Zinc transporter 3 OS=Mus musculus OX=10090 GN=Slc30a3 PE=1 SV=1;>tr|S4R169|S4R169_MOUSE Isoform of P97441, Zinc transporter 3 OS=Mus musculus OX=10090 GN=Slc30a3 PE=1 SV=1	SLC30A3	0.0340558	0.102082	1	Up	No	No
Q7TQI3;D3YWF6;D3Z7K0	Q7TQI3;D3YWF6;D3Z7K0	>sp|Q7TQI3|OTUB1_MOUSE Ubiquitin thioesterase OTUB1 OS=Mus musculus OX=10090 GN=Otub1 PE=1 SV=2;>tr|D3YWF6|D3YWF6_MOUSE Isoform of Q7TQI3, Ubiquitin thioesterase OTUB1 OS=Mus musculus OX=10090 GN=Otub1 PE=1 SV=1;>tr|D3Z7K0|D3Z7K0_MOUSE Isoform of Q7TQI3, Ubiquitin thioesterase OTUB1 (Fragment) OS=Mus musculus OX=10090 GN=Otub1 PE=1 SV=1	OTUB1	-0.0109525	0.55152	1	Down	No	No
F6RPJ9;Q9JHR7	F6RPJ9;Q9JHR7	>tr|F6RPJ9|F6RPJ9_MOUSE Isoform of Q9JHR7, Insulin-degrading enzyme (Fragment) OS=Mus musculus OX=10090 GN=Ide PE=1 SV=1;>sp|Q9JHR7|IDE_MOUSE Insulin-degrading enzyme OS=Mus musculus OX=10090 GN=Ide PE=1 SV=1	IDE	-0.130492	0.102977	1	Down	No	No
Q9D0F9;A2CEK3	Q9D0F9;A2CEK3	>sp|Q9D0F9|PGM1_MOUSE Phosphoglucomutase-1 OS=Mus musculus OX=10090 GN=Pgm1 PE=1 SV=4;>tr|A2CEK3|A2CEK3_MOUSE Phosphoglucomutase-2 OS=Mus musculus OX=10090 GN=Pgm2 PE=1 SV=1	PGM1;PGM2	-0.0374908	0.103009	1	Down	No	No
D3YVQ5;A0A1B0GRY5;Q8R104-2;Q8R104	D3YVQ5;A0A1B0GRY5;Q8R104-2;Q8R104	>tr|D3YVQ5|D3YVQ5_MOUSE Isoform of Q8R104, NAD-dependent protein deacetylase sirtuin-3 (Fragment) OS=Mus musculus OX=10090 GN=Sirt3 PE=1 SV=1;>tr|A0A1B0GRY5|A0A1B0GRY5_MOUSE Isoform of Q8R104, NAD-dependent protein deacetylase OS=Mus musculus OX=10090 GN=Sirt3 PE=1 SV=1;>sp|Q8R104-2|SIR3_MOUSE Isoform of Q8R104, Isoform S of NAD-dependent protein deacetylase sirtuin-3 OS=Mus musculus OX=10090 GN=…	SIRT3	-0.121685	0.103492	1	Down	No	No
E9Q7S0;F7BQW7;D3Z656;Q8CHC4;D3Z1M7	E9Q7S0;F7BQW7;D3Z656;Q8CHC4;D3Z1M7	>tr|E9Q7S0|E9Q7S0_MOUSE Isoform of Q8CHC4, Synaptojanin-1 OS=Mus musculus OX=10090 GN=Synj1 PE=1 SV=1;>tr|F7BQW7|F7BQW7_MOUSE Isoform of Q8CHC4, Synaptojanin-1 (Fragment) OS=Mus musculus OX=10090 GN=Synj1 PE=1 SV=1;>tr|D3Z656|D3Z656_MOUSE Isoform of Q8CHC4, Synaptojanin-1 OS=Mus musculus OX=10090 GN=Synj1 PE=1 SV=1;>sp|Q8CHC4|SYNJ1_MOUSE Synaptojanin-1 OS=Mus musculus OX=10090 GN=Synj1 PE=1 SV=3;…	SYNJ1	-0.00621198	0.5749	1	Down	No	No
A0A0N4SV66;Q8CGP4;C0HKE9;C0HKE8;C0HKE7;C0HKE6;C0HKE5;C0HKE4;C0HKE3;C0HKE2;C0HKE1;Q8CGP6;Q8R1M2;Q64523;Q8CGP7;Q8CGP5;Q8BFU2;Q6GSS7;P27661	A0A0N4SV66;Q8CGP4;C0HKE9;C0HKE8;C0HKE7;C0HKE6;C0HKE5;C0HKE4;C0HKE3;C0HKE2;C0HKE1;Q8CGP6;Q8R1M2;Q64523;Q8CGP7;Q8CGP5;Q8BFU2;Q6GSS7;P27661	>tr|A0A0N4SV66|A0A0N4SV66_MOUSE Isoform of Q8R1M2, Histone H2A OS=Mus musculus OX=10090 GN=H2afj PE=1 SV=1;>tr|Q8CGP4|Q8CGP4_MOUSE Histone H2A OS=Mus musculus OX=10090 GN=Hist1h2aa PE=1 SV=1;>sp|C0HKE9|H2A1P_MOUSE Histone H2A type 1-P OS=Mus musculus OX=10090 GN=Hist1h2ap PE=1 SV=1;>sp|C0HKE8|H2A1O_MOUSE Histone H2A type 1-O OS=Mus musculus OX=10090 GN=Hist1h2ao PE=1 SV=1;>sp|C0HKE7|H2A1N_MOUSE H…	H2AFJ;HIST1H2AA;HIST1H2AP;HIST1H2AO;HIST1H2AN;HIST1H2AI;HIST1H2AG;HIST1H2AE;HIST1H2AD;HIST1H2AC;HIST1H2AB;HIST1H2AH;HIST2H2AC;HIST1H2AK;HIST1H2AF;HIST3H2A;HIST2H2AA1;H2AFX	0.112365	0.105816	1	Up	No	No
P40240	P40240	>sp|P40240|CD9_MOUSE CD9 antigen OS=Mus musculus OX=10090 GN=Cd9 PE=1 SV=2	CD9	0.072162	0.106232	1	Up	No	No
P63216	P63216	>sp|P63216|GBG3_MOUSE Guanine nucleotide-binding protein G(I)/G(S)/G(O) subunit gamma-3 OS=Mus musculus OX=10090 GN=Gng3 PE=1 SV=1	GNG3	0.0732837	0.106878	1	Up	No	No
Q8R2Y2-2;Q8R2Y2	Q8R2Y2-2;Q8R2Y2	>sp|Q8R2Y2-2|MUC18_MOUSE Isoform of Q8R2Y2, Isoform 2 of Cell surface glycoprotein MUC18 OS=Mus musculus OX=10090 GN=Mcam;>sp|Q8R2Y2|MUC18_MOUSE Cell surface glycoprotein MUC18 OS=Mus musculus OX=10090 GN=Mcam PE=1 SV=1	MCAM	-0.12285	0.10722	1	Down	No	No
Q9CYG7	Q9CYG7	>sp|Q9CYG7|TOM34_MOUSE Mitochondrial import receptor subunit TOM34 OS=Mus musculus OX=10090 GN=Tomm34 PE=1 SV=1	TOMM34	-0.0396192	0.107665	1	Down	No	No
Q7M6Y3-5;Q7M6Y3-2;Q7M6Y3-3;Q7M6Y3-6;Q7M6Y3;Q7M6Y3-4;A0A140LHG9;A0A140LHQ8	Q7M6Y3-5;Q7M6Y3-2;Q7M6Y3-3;Q7M6Y3-6;Q7M6Y3;Q7M6Y3-4;A0A140LHG9;A0A140LHQ8	>sp|Q7M6Y3-5|PICAL_MOUSE Isoform of Q7M6Y3, Isoform 5 of Phosphatidylinositol-binding clathrin assembly protein OS=Mus musculus OX=10090 GN=Picalm;>sp|Q7M6Y3-2|PICAL_MOUSE Isoform of Q7M6Y3, Isoform 2 of Phosphatidylinositol-binding clathrin assembly protein OS=Mus musculus OX=10090 GN=Picalm;>sp|Q7M6Y3-3|PICAL_MOUSE Isoform of Q7M6Y3, Isoform 3 of Phosphatidylinositol-binding clathrin assembly p…	PICALM	-0.0373157	0.108464	1	Down	No	No
Q6ZWN5;F7CJS8;D3YWH9;Q9CXW7	Q6ZWN5;F7CJS8;D3YWH9;Q9CXW7	>sp|Q6ZWN5|RS9_MOUSE 40S ribosomal protein S9 OS=Mus musculus OX=10090 GN=Rps9 PE=1 SV=3;>tr|F7CJS8|F7CJS8_MOUSE Isoform of Q6ZWN5, 40S ribosomal protein S9 (Fragment) OS=Mus musculus OX=10090 GN=Rps9 PE=1 SV=1;>tr|D3YWH9|D3YWH9_MOUSE Isoform of Q6ZWN5, 40S ribosomal protein S9 OS=Mus musculus OX=10090 GN=Rps9 PE=1 SV=1;>tr|Q9CXW7|Q9CXW7_MOUSE Isoform of Q6ZWN5, 40S ribosomal protein S9 OS=Mus mu…	RPS9	0.0671378	0.109062	1	Up	No	No
P53986	P53986	>sp|P53986|MOT1_MOUSE Monocarboxylate transporter 1 OS=Mus musculus OX=10090 GN=Slc16a1 PE=1 SV=1	SLC16A1	0.0392723	0.109594	1	Up	No	No
A0A0R4J049;Q8CIG8	A0A0R4J049;Q8CIG8	>tr|A0A0R4J049|A0A0R4J049_MOUSE Isoform of Q8CIG8, Protein arginine N-methyltransferase 5 OS=Mus musculus OX=10090 GN=Prmt5 PE=1 SV=1;>sp|Q8CIG8|ANM5_MOUSE Protein arginine N-methyltransferase 5 OS=Mus musculus OX=10090 GN=Prmt5 PE=1 SV=3	PRMT5	-0.0797119	0.111395	1	Down	No	No
O55074;Q7TN79	O55074;Q7TN79	>sp|O55074|AKA7A_MOUSE Isoform of Q7TN79, A-kinase anchor protein 7 isoform alpha OS=Mus musculus OX=10090 GN=Akap7 PE=1 SV=4;>sp|Q7TN79|AKA7G_MOUSE A-kinase anchor protein 7 isoform gamma OS=Mus musculus OX=10090 GN=Akap7 PE=1 SV=2	AKAP7	0.0503851	0.112509	1	Up	No	No
Q8BW75	Q8BW75	>sp|Q8BW75|AOFB_MOUSE Amine oxidase [flavin-containing] B OS=Mus musculus OX=10090 GN=Maob PE=1 SV=4	MAOB	0.0825211	0.113669	1	Up	No	No
Q99K85;Q3U6K9	Q99K85;Q3U6K9	>sp|Q99K85|SERC_MOUSE Phosphoserine aminotransferase OS=Mus musculus OX=10090 GN=Psat1 PE=1 SV=1;>tr|Q3U6K9|Q3U6K9_MOUSE Isoform of Q99K85, Phosphoserine aminotransferase OS=Mus musculus OX=10090 GN=Psat1 PE=1 SV=1	PSAT1	-0.0469024	0.11387	1	Down	No	No
Q9CQF9;F7CIP8	Q9CQF9;F7CIP8	>sp|Q9CQF9|PCYOX_MOUSE Prenylcysteine oxidase OS=Mus musculus OX=10090 GN=Pcyox1 PE=1 SV=1;>tr|F7CIP8|F7CIP8_MOUSE Isoform of Q9CQF9, Prenylcysteine oxidase (Fragment) OS=Mus musculus OX=10090 GN=Pcyox1 PE=1 SV=1	PCYOX1	0.0418524	0.114194	1	Up	No	No
Q9Z1Z2	Q9Z1Z2	>sp|Q9Z1Z2|STRAP_MOUSE Serine-threonine kinase receptor-associated protein OS=Mus musculus OX=10090 GN=Strap PE=1 SV=2	STRAP	-0.0519936	0.115212	1	Down	No	No
Q8C5W0-2;Q8C5W0-3;Q8C5W0-4;Q8C5W0	Q8C5W0-2;Q8C5W0-3;Q8C5W0-4;Q8C5W0	>sp|Q8C5W0-2|CLMN_MOUSE Isoform of Q8C5W0, Isoform 2 of Calmin OS=Mus musculus OX=10090 GN=Clmn;>sp|Q8C5W0-3|CLMN_MOUSE Isoform of Q8C5W0, Isoform 3 of Calmin OS=Mus musculus OX=10090 GN=Clmn;>sp|Q8C5W0-4|CLMN_MOUSE Isoform of Q8C5W0, Isoform 4 of Calmin OS=Mus musculus OX=10090 GN=Clmn;>sp|Q8C5W0|CLMN_MOUSE Calmin OS=Mus musculus OX=10090 GN=Clmn PE=1 SV=2	CLMN	0.0440354	0.115645	1	Up	No	No
A0A0A0MQB7;A0A0A0MQ92;Q9WTS5	A0A0A0MQB7;A0A0A0MQ92;Q9WTS5	>tr|A0A0A0MQB7|A0A0A0MQB7_MOUSE Isoform of Q9WTS5, Teneurin-2 OS=Mus musculus OX=10090 GN=Tenm2 PE=1 SV=1;>tr|A0A0A0MQ92|A0A0A0MQ92_MOUSE Isoform of Q9WTS5, Teneurin-2 OS=Mus musculus OX=10090 GN=Tenm2 PE=1 SV=1;>sp|Q9WTS5|TEN2_MOUSE Teneurin-2 OS=Mus musculus OX=10090 GN=Tenm2 PE=1 SV=1	TENM2	-0.0381652	0.118124	1	Down	No	No
P48758	P48758	>sp|P48758|CBR1_MOUSE Carbonyl reductase [NADPH] 1 OS=Mus musculus OX=10090 GN=Cbr1 PE=1 SV=3	CBR1	-0.038231	0.118248	1	Down	No	No
Q9WUM3	Q9WUM3	>sp|Q9WUM3|COR1B_MOUSE Coronin-1B OS=Mus musculus OX=10090 GN=Coro1b PE=1 SV=1	CORO1B	-0.0392133	0.119094	1	Down	No	No
F7BP73;Q3UHH2;Q3UHH2-2	F7BP73;Q3UHH2;Q3UHH2-2	>tr|F7BP73|F7BP73_MOUSE Isoform of Q3UHH2, Solute carrier family 22 member 23 (Fragment) OS=Mus musculus OX=10090 GN=Slc22a23 PE=1 SV=1;>sp|Q3UHH2|S22AN_MOUSE Solute carrier family 22 member 23 OS=Mus musculus OX=10090 GN=Slc22a23 PE=2 SV=1;>sp|Q3UHH2-2|S22AN_MOUSE Isoform of Q3UHH2, Isoform 2 of Solute carrier family 22 member 23 OS=Mus musculus OX=10090 GN=Slc22a23	SLC22A23	0.0450803	0.121799	1	Up	No	No
Q0VGU4	Q0VGU4	>tr|Q0VGU4|Q0VGU4_MOUSE MCG18019 OS=Mus musculus OX=10090 GN=Vgf PE=1 SV=1	VGF	-0.0864376	0.122338	1	Down	No	No
P35290;A0A286YD30	P35290;A0A286YD30	>sp|P35290|RAB24_MOUSE Ras-related protein Rab-24 OS=Mus musculus OX=10090 GN=Rab24 PE=1 SV=2;>tr|A0A286YD30|A0A286YD30_MOUSE Isoform of P35290, Ras-related protein Rab-24 (Fragment) OS=Mus musculus OX=10090 GN=Rab24 PE=1 SV=1	RAB24	0.0742228	0.123664	1	Up	No	No
P0C0A3;B1AZ42	P0C0A3;B1AZ42	>sp|P0C0A3|CHMP6_MOUSE Charged multivesicular body protein 6 OS=Mus musculus OX=10090 GN=Chmp6 PE=1 SV=2;>tr|B1AZ42|B1AZ42_MOUSE Isoform of P0C0A3, Charged multivesicular body protein 6 (Fragment) OS=Mus musculus OX=10090 GN=Chmp6 PE=1 SV=1	CHMP6	0.0704679	0.12445	1	Up	No	No
P25444;D3YVC1;D3YWJ3;D3Z536	P25444;D3YVC1;D3YWJ3;D3Z536	>sp|P25444|RS2_MOUSE 40S ribosomal protein S2 OS=Mus musculus OX=10090 GN=Rps2 PE=1 SV=3;>tr|D3YVC1|D3YVC1_MOUSE Isoform of P25444, 40S ribosomal protein S2 (Fragment) OS=Mus musculus OX=10090 GN=Rps2 PE=1 SV=1;>tr|D3YWJ3|D3YWJ3_MOUSE Isoform of P25444, 40S ribosomal protein S2 OS=Mus musculus OX=10090 GN=Rps2 PE=1 SV=1;>tr|D3Z536|D3Z536_MOUSE Predicted gene 8225 OS=Mus musculus OX=10090 GN=Gm822…	RPS2;GM8225	0.0658896	0.124484	1	Up	No	No
P46664	P46664	>sp|P46664|PURA2_MOUSE Adenylosuccinate synthetase isozyme 2 OS=Mus musculus OX=10090 GN=Adss PE=1 SV=2	ADSS	-0.0432392	0.12496	1	Down	No	No
Q91V36;A0A0R4J002	Q91V36;A0A0R4J002	>sp|Q91V36|NRBP2_MOUSE Nuclear receptor-binding protein 2 OS=Mus musculus OX=10090 GN=Nrbp2 PE=1 SV=2;>tr|A0A0R4J002|A0A0R4J002_MOUSE Isoform of Q91V36, Nuclear receptor binding protein 2, isoform CRA_a OS=Mus musculus OX=10090 GN=Nrbp2 PE=1 SV=1	NRBP2	-0.0560309	0.12507	1	Down	No	No
A2A9V7;Q9DAM5	A2A9V7;Q9DAM5	>tr|A2A9V7|A2A9V7_MOUSE Isoform of Q9DAM5, Mitochondrial thiamine pyrophosphate carrier (Fragment) OS=Mus musculus OX=10090 GN=Slc25a19 PE=1 SV=8;>sp|Q9DAM5|TPC_MOUSE Mitochondrial thiamine pyrophosphate carrier OS=Mus musculus OX=10090 GN=Slc25a19 PE=1 SV=1	SLC25A19	0.130825	0.125879	1	Up	No	No
Q8BQP9	Q8BQP9	>sp|Q8BQP9|R7BP_MOUSE Regulator of G-protein signaling 7-binding protein OS=Mus musculus OX=10090 GN=Rgs7bp PE=1 SV=1	RGS7BP	0.0404962	0.126241	1	Up	No	No
Q8CFR5;A0A1Y7VL34;Q9D2N4-2;Q9D2N4;A0A1Y7VJN9;Q9D2N4-7;Q9D2N4-4;Q9D2N4-3	Q8CFR5;A0A1Y7VL34;Q9D2N4-2;Q9D2N4;A0A1Y7VJN9;Q9D2N4-7;Q9D2N4-4;Q9D2N4-3	>tr|Q8CFR5|Q8CFR5_MOUSE Isoform of Q9D2N4, Dystrobrevin OS=Mus musculus OX=10090 GN=Dtna PE=1 SV=1;>tr|A0A1Y7VL34|A0A1Y7VL34_MOUSE Isoform of Q9D2N4, Dystrobrevin OS=Mus musculus OX=10090 GN=Dtna PE=1 SV=1;>sp|Q9D2N4-2|DTNA_MOUSE Isoform of Q9D2N4, Isoform 2 of Dystrobrevin alpha OS=Mus musculus OX=10090 GN=Dtna;>sp|Q9D2N4|DTNA_MOUSE Dystrobrevin alpha OS=Mus musculus OX=10090 GN=Dtna PE=1 SV=2;>…	DTNA	0.0272815	0.126634	1	Up	No	No
A8DUK4;E9Q223;P02088;P02089	A8DUK4;E9Q223;P02088;P02089	>tr|A8DUK4|A8DUK4_MOUSE Beta-globin OS=Mus musculus OX=10090 GN=Hbb-bs PE=1 SV=1;>tr|E9Q223|E9Q223_MOUSE Isoform of A8DUK4, Hemoglobin, beta adult s chain (Fragment) OS=Mus musculus OX=10090 GN=Hbb-bs PE=1 SV=1;>sp|P02088|HBB1_MOUSE Hemoglobin subunit beta-1 OS=Mus musculus OX=10090 GN=Hbb-b1 PE=1 SV=2;>sp|P02089|HBB2_MOUSE Hemoglobin subunit beta-2 OS=Mus musculus OX=10090 GN=Hbb-b2 PE=1 SV=2	HBB-BS;HBB-B1;HBB-B2	0.157154	0.126747	1	Up	No	No
Q3UHD6-2;Q3UHD6;A0A0G2JF85	Q3UHD6-2;Q3UHD6;A0A0G2JF85	>sp|Q3UHD6-2|SNX27_MOUSE Isoform of Q3UHD6, Isoform 2 of Sorting nexin-27 OS=Mus musculus OX=10090 GN=Snx27;>sp|Q3UHD6|SNX27_MOUSE Sorting nexin-27 OS=Mus musculus OX=10090 GN=Snx27 PE=1 SV=2;>tr|A0A0G2JF85|A0A0G2JF85_MOUSE Isoform of Q3UHD6, Sorting nexin-27 OS=Mus musculus OX=10090 GN=Snx27 PE=1 SV=1	SNX27	-0.032123	0.126942	1	Down	No	No
Q99LS3;D3Z4T3;A0A0J9YVH9;D3Z666	Q99LS3;D3Z4T3;A0A0J9YVH9;D3Z666	>sp|Q99LS3|SERB_MOUSE Phosphoserine phosphatase OS=Mus musculus OX=10090 GN=Psph PE=1 SV=1;>tr|D3Z4T3|D3Z4T3_MOUSE Isoform of Q99LS3, Phosphoserine phosphatase OS=Mus musculus OX=10090 GN=Psph PE=1 SV=2;>tr|A0A0J9YVH9|A0A0J9YVH9_MOUSE Isoform of Q99LS3, Phosphoserine phosphatase (Fragment) OS=Mus musculus OX=10090 GN=Psph PE=1 SV=1;>tr|D3Z666|D3Z666_MOUSE Isoform of Q99LS3, Phosphoserine phosphat…	PSPH	-0.0407337	0.128062	1	Down	No	No
Q9WTK7-2;Q9WTK7	Q9WTK7-2;Q9WTK7	>sp|Q9WTK7-2|STK11_MOUSE Isoform of Q9WTK7, Isoform 2 of Serine/threonine-protein kinase STK11 OS=Mus musculus OX=10090 GN=Stk11;>sp|Q9WTK7|STK11_MOUSE Serine/threonine-protein kinase STK11 OS=Mus musculus OX=10090 GN=Stk11 PE=1 SV=1	STK11	-0.0757646	0.128401	1	Down	No	No
Q8BGU5-2;Q8BGU5	Q8BGU5-2;Q8BGU5	>sp|Q8BGU5-2|CCNY_MOUSE Isoform of Q8BGU5, Isoform 2 of Cyclin-Y OS=Mus musculus OX=10090 GN=Ccny;>sp|Q8BGU5|CCNY_MOUSE Cyclin-Y OS=Mus musculus OX=10090 GN=Ccny PE=1 SV=1	CCNY	0.04004	0.128489	1	Up	No	No
P11798	P11798	>sp|P11798|KCC2A_MOUSE Calcium/calmodulin-dependent protein kinase type II subunit alpha OS=Mus musculus OX=10090 GN=Camk2a PE=1 SV=2	CAMK2A	0.0113155	0.581449	1	Up	No	No
Q6PAJ1	Q6PAJ1	>sp|Q6PAJ1|BCR_MOUSE Breakpoint cluster region protein OS=Mus musculus OX=10090 GN=Bcr PE=1 SV=3	BCR	-0.0609084	0.129896	1	Down	No	No
Q80YX1-5;Q80YX1-4;Q80YX1-3;Q80YX1-2;Q80YX1	Q80YX1-5;Q80YX1-4;Q80YX1-3;Q80YX1-2;Q80YX1	>sp|Q80YX1-5|TENA_MOUSE Isoform of Q80YX1, Isoform 5 of Tenascin OS=Mus musculus OX=10090 GN=Tnc;>sp|Q80YX1-4|TENA_MOUSE Isoform of Q80YX1, Isoform 4 of Tenascin OS=Mus musculus OX=10090 GN=Tnc;>sp|Q80YX1-3|TENA_MOUSE Isoform of Q80YX1, Isoform 3 of Tenascin OS=Mus musculus OX=10090 GN=Tnc;>sp|Q80YX1-2|TENA_MOUSE Isoform of Q80YX1, Isoform 2 of Tenascin OS=Mus musculus OX=10090 GN=Tnc;>sp|Q80YX1|…	TNC	0.0885448	0.130158	1	Up	No	No
P28661-3;P28661-2;P28661;P28661-5;P28661-4;Q5ND18;Q5ND13;Q5ND09;P28661-6	P28661-3;P28661-2;P28661;P28661-5;P28661-4;Q5ND18;Q5ND13;Q5ND09;P28661-6	>sp|P28661-3|SEPT4_MOUSE Isoform of P28661, Isoform 3 of Septin-4 OS=Mus musculus OX=10090 GN=Sept4;>sp|P28661-2|SEPT4_MOUSE Isoform of P28661, Isoform 2 of Septin-4 OS=Mus musculus OX=10090 GN=Sept4;>sp|P28661|SEPT4_MOUSE Septin-4 OS=Mus musculus OX=10090 GN=Sept4 PE=1 SV=1;>sp|P28661-5|SEPT4_MOUSE Isoform of P28661, Isoform 5 of Septin-4 OS=Mus musculus OX=10090 GN=Sept4;>sp|P28661-4|SEPT4_MOUS…	SEPT4	0.0520564	0.130843	1	Up	No	No
P06837	P06837	>sp|P06837|NEUM_MOUSE Neuromodulin OS=Mus musculus OX=10090 GN=Gap43 PE=1 SV=1	GAP43	0.042307	0.130925	1	Up	No	No
Q6PAM0;D6RG50	Q6PAM0;D6RG50	>sp|Q6PAM0|AAKB2_MOUSE 5'-AMP-activated protein kinase subunit beta-2 OS=Mus musculus OX=10090 GN=Prkab2 PE=1 SV=1;>tr|D6RG50|D6RG50_MOUSE Isoform of Q6PAM0, 5'-AMP-activated protein kinase subunit beta-2 OS=Mus musculus OX=10090 GN=Prkab2 PE=1 SV=1	PRKAB2	-0.0674	0.131294	1	Down	No	No
Q8CDA1;Q8CDA1-4;Q8CDA1-2	Q8CDA1;Q8CDA1-4;Q8CDA1-2	>sp|Q8CDA1|SAC2_MOUSE Phosphatidylinositide phosphatase SAC2 OS=Mus musculus OX=10090 GN=Inpp5f PE=1 SV=1;>sp|Q8CDA1-4|SAC2_MOUSE Isoform of Q8CDA1, Isoform 4 of Phosphatidylinositide phosphatase SAC2 OS=Mus musculus OX=10090 GN=Inpp5f;>sp|Q8CDA1-2|SAC2_MOUSE Isoform of Q8CDA1, Isoform 2 of Phosphatidylinositide phosphatase SAC2 OS=Mus musculus OX=10090 GN=Inpp5f	INPP5F	0.133424	0.132925	1	Up	No	No
O35594-2;O35594	O35594-2;O35594	>sp|O35594-2|IFT81_MOUSE Isoform of O35594, Isoform CDV-1 of Intraflagellar transport protein 81 homolog OS=Mus musculus OX=10090 GN=Ift81;>sp|O35594|IFT81_MOUSE Intraflagellar transport protein 81 homolog OS=Mus musculus OX=10090 GN=Ift81 PE=1 SV=4	IFT81	-1.26241	0.133033	1	Down	No	No
P63094;Q6R0H7;Z4YKV1;P63094-3;P63094-2;Q6R0H7-4	P63094;Q6R0H7;Z4YKV1;P63094-3;P63094-2;Q6R0H7-4	>sp|P63094|GNAS2_MOUSE Isoform of Q6R0H7, Guanine nucleotide-binding protein G(s) subunit alpha isoforms short OS=Mus musculus OX=10090 GN=Gnas PE=1 SV=1;>sp|Q6R0H7|GNAS1_MOUSE Guanine nucleotide-binding protein G(s) subunit alpha isoforms XLas OS=Mus musculus OX=10090 GN=Gnas PE=1 SV=1;>tr|Z4YKV1|Z4YKV1_MOUSE Isoform of Q6R0H7, Guanine nucleotide-binding protein G(s) subunit alpha isoforms short…	GNAS	0.0292864	0.133969	1	Up	No	No
O35136-2;O35136	O35136-2;O35136	>sp|O35136-2|NCAM2_MOUSE Isoform of O35136, Isoform Short of Neural cell adhesion molecule 2 OS=Mus musculus OX=10090 GN=Ncam2;>sp|O35136|NCAM2_MOUSE Neural cell adhesion molecule 2 OS=Mus musculus OX=10090 GN=Ncam2 PE=1 SV=1	NCAM2	0.0361645	0.134255	1	Up	No	No
Q64133	Q64133	>sp|Q64133|AOFA_MOUSE Amine oxidase [flavin-containing] A OS=Mus musculus OX=10090 GN=Maoa PE=1 SV=3	MAOA	0.0456913	0.13477	1	Up	No	No
Q9JJU8	Q9JJU8	>sp|Q9JJU8|SH3L1_MOUSE SH3 domain-binding glutamic acid-rich-like protein OS=Mus musculus OX=10090 GN=Sh3bgrl PE=1 SV=1	SH3BGRL	-0.180589	0.136194	1	Down	No	No
F7CVQ1;F8WJ51;F8WJ50;F8WJ48;Q8R4G0-10;Q8R4G0-6;Q8R4G0-9;Q8R4G0-8;Q8R4G0-3;Q8R4G0-5;Q8R4G0-4;Q8R4G0-2;Q8R4G0-7;Q8R4G0	F7CVQ1;F8WJ51;F8WJ50;F8WJ48;Q8R4G0-10;Q8R4G0-6;Q8R4G0-9;Q8R4G0-8;Q8R4G0-3;Q8R4G0-5;Q8R4G0-4;Q8R4G0-2;Q8R4G0-7;Q8R4G0	>tr|F7CVQ1|F7CVQ1_MOUSE Isoform of Q8R4G0, Netrin-G1 OS=Mus musculus OX=10090 GN=Ntng1 PE=1 SV=3;>tr|F8WJ51|F8WJ51_MOUSE Isoform of Q8R4G0, Netrin-G1 OS=Mus musculus OX=10090 GN=Ntng1 PE=1 SV=2;>tr|F8WJ50|F8WJ50_MOUSE Isoform of Q8R4G0, Netrin-G1 OS=Mus musculus OX=10090 GN=Ntng1 PE=1 SV=2;>tr|F8WJ48|F8WJ48_MOUSE Isoform of Q8R4G0, Netrin-G1 OS=Mus musculus OX=10090 GN=Ntng1 PE=1 SV=2;>sp|Q8R4G0-…	NTNG1	0.067182	0.136854	1	Up	No	No
C0HK80;C0HK79	C0HK80;C0HK79	>sp|C0HK80|ARXS2_MOUSE Adipocyte-related X-chromosome expressed sequence 2 OS=Mus musculus OX=10090 GN=Arxes2 PE=1 SV=1;>sp|C0HK79|ARXS1_MOUSE Adipocyte-related X-chromosome expressed sequence 1 OS=Mus musculus OX=10090 GN=Arxes1 PE=1 SV=1	ARXES2;ARXES1	-0.11686	0.138428	1	Down	No	No
Q80TJ1-2;A0A286YDH6	Q80TJ1-2;A0A286YDH6	>sp|Q80TJ1-2|CAPS1_MOUSE Isoform of Q80TJ1, Isoform 2 of Calcium-dependent secretion activator 1 OS=Mus musculus OX=10090 GN=Cadps;>tr|A0A286YDH6|A0A286YDH6_MOUSE Isoform of Q80TJ1, Calcium-dependent secretion activator 1 OS=Mus musculus OX=10090 GN=Cadps PE=1 SV=1	CADPS	-0.00806807	0.593003	1	Down	No	No
A0A0A6YWG7;E9QNQ4;Q8CHG7	A0A0A6YWG7;E9QNQ4;Q8CHG7	>tr|A0A0A6YWG7|A0A0A6YWG7_MOUSE Isoform of Q8CHG7, Rap guanine nucleotide exchange factor 2 OS=Mus musculus OX=10090 GN=Rapgef2 PE=1 SV=1;>tr|E9QNQ4|E9QNQ4_MOUSE Isoform of Q8CHG7, Rap guanine nucleotide exchange factor 2 OS=Mus musculus OX=10090 GN=Rapgef2 PE=1 SV=1;>sp|Q8CHG7|RPGF2_MOUSE Rap guanine nucleotide exchange factor 2 OS=Mus musculus OX=10090 GN=Rapgef2 PE=1 SV=2	RAPGEF2	-0.0269381	0.138901	1	Down	No	No
A0A0R4J1Z3;Q9CR67	A0A0R4J1Z3;Q9CR67	>tr|A0A0R4J1Z3|A0A0R4J1Z3_MOUSE Isoform of Q9CR67, Transmembrane protein 33 OS=Mus musculus OX=10090 GN=Tmem33 PE=1 SV=1;>sp|Q9CR67|TMM33_MOUSE Transmembrane protein 33 OS=Mus musculus OX=10090 GN=Tmem33 PE=1 SV=1	TMEM33	-0.0428546	0.139217	1	Down	No	No
Q5SUT0;Q5SUS9;Q61545	Q5SUT0;Q5SUS9;Q61545	>tr|Q5SUT0|Q5SUT0_MOUSE Isoform of Q61545, RNA-binding protein EWS OS=Mus musculus OX=10090 GN=Ewsr1 PE=1 SV=1;>tr|Q5SUS9|Q5SUS9_MOUSE Isoform of Q61545, RNA-binding protein EWS OS=Mus musculus OX=10090 GN=Ewsr1 PE=1 SV=1;>sp|Q61545|EWS_MOUSE RNA-binding protein EWS OS=Mus musculus OX=10090 GN=Ewsr1 PE=1 SV=2	EWSR1	0.149053	0.139289	1	Up	No	No
Q3UM45	Q3UM45	>sp|Q3UM45|PP1R7_MOUSE Protein phosphatase 1 regulatory subunit 7 OS=Mus musculus OX=10090 GN=Ppp1r7 PE=1 SV=2	PPP1R7	-0.0119202	0.616603	1	Down	No	No
Q9Z1P6	Q9Z1P6	>sp|Q9Z1P6|NDUA7_MOUSE NADH dehydrogenase [ubiquinone] 1 alpha subcomplex subunit 7 OS=Mus musculus OX=10090 GN=Ndufa7 PE=1 SV=3	NDUFA7	0.048898	0.14048	1	Up	No	No
A0A1Y7VIR0	A0A1Y7VIR0	>tr|A0A1Y7VIR0|A0A1Y7VIR0_MOUSE Isoform of Q60996, Serine/threonine-protein phosphatase 2A 56 kDa regulatory subunit gamma isoform (Fragment) OS=Mus musculus OX=10090 GN=Ppp2r5c PE=1 SV=1	PPP2R5C	-0.0643814	0.140751	1	Down	No	No
Q8BX70-2;Q8BX70-3;Q8BX70	Q8BX70-2;Q8BX70-3;Q8BX70	>sp|Q8BX70-2|VP13C_MOUSE Isoform of Q8BX70, Isoform 2 of Vacuolar protein sorting-associated protein 13C OS=Mus musculus OX=10090 GN=Vps13c;>sp|Q8BX70-3|VP13C_MOUSE Isoform of Q8BX70, Isoform 3 of Vacuolar protein sorting-associated protein 13C OS=Mus musculus OX=10090 GN=Vps13c;>sp|Q8BX70|VP13C_MOUSE Vacuolar protein sorting-associated protein 13C OS=Mus musculus OX=10090 GN=Vps13c PE=1 SV=2	VPS13C	-0.040629	0.142208	1	Down	No	No
E9Q933;Q8BK08	E9Q933;Q8BK08	>tr|E9Q933|E9Q933_MOUSE Isoform of Q8BK08, Transmembrane protein 11, mitochondrial OS=Mus musculus OX=10090 GN=Tmem11 PE=1 SV=1;>sp|Q8BK08|TMM11_MOUSE Transmembrane protein 11, mitochondrial OS=Mus musculus OX=10090 GN=Tmem11 PE=1 SV=1	TMEM11	0.0532187	0.142292	1	Up	No	No
Q6GQT9	Q6GQT9	>sp|Q6GQT9|NOMO1_MOUSE Nodal modulator 1 OS=Mus musculus OX=10090 GN=Nomo1 PE=1 SV=1	NOMO1	0.0570859	0.143108	1	Up	No	No
E9QKB2;A0A1Y7VNT1;Q9JKS5	E9QKB2;A0A1Y7VNT1;Q9JKS5	>tr|E9QKB2|E9QKB2_MOUSE Isoform of Q9JKS5, Intracellular hyaluronan-binding protein 4 OS=Mus musculus OX=10090 GN=Habp4 PE=1 SV=1;>tr|A0A1Y7VNT1|A0A1Y7VNT1_MOUSE Isoform of Q9JKS5, Intracellular hyaluronan-binding protein 4 OS=Mus musculus OX=10090 GN=Habp4 PE=1 SV=1;>sp|Q9JKS5|HABP4_MOUSE Intracellular hyaluronan-binding protein 4 OS=Mus musculus OX=10090 GN=Habp4 PE=1 SV=2	HABP4	-0.11049	0.144083	1	Down	No	No
Q8CHT0	Q8CHT0	>sp|Q8CHT0|AL4A1_MOUSE Delta-1-pyrroline-5-carboxylate dehydrogenase, mitochondrial OS=Mus musculus OX=10090 GN=Aldh4a1 PE=1 SV=3	ALDH4A1	-0.0668731	0.145731	1	Down	No	No
P62192	P62192	>sp|P62192|PRS4_MOUSE 26S proteasome regulatory subunit 4 OS=Mus musculus OX=10090 GN=Psmc1 PE=1 SV=1	PSMC1	-0.0287864	0.146812	1	Down	No	No
Q61423	Q61423	>sp|Q61423|KCNA4_MOUSE Potassium voltage-gated channel subfamily A member 4 OS=Mus musculus OX=10090 GN=Kcna4 PE=1 SV=2	KCNA4	0.0566641	0.147166	1	Up	No	No
O35607	O35607	>sp|O35607|BMPR2_MOUSE Bone morphogenetic protein receptor type-2 OS=Mus musculus OX=10090 GN=Bmpr2 PE=1 SV=1	BMPR2	-0.0751786	0.147647	1	Down	No	No
O08579;Q3THM8;B7FAU5;I7HJS1	O08579;Q3THM8;B7FAU5;I7HJS1	>sp|O08579|EMD_MOUSE Emerin OS=Mus musculus OX=10090 GN=Emd PE=1 SV=1;>tr|Q3THM8|Q3THM8_MOUSE Isoform of O08579, Emerin OS=Mus musculus OX=10090 GN=Emd PE=1 SV=1;>tr|B7FAU5|B7FAU5_MOUSE Isoform of O08579, Emerin OS=Mus musculus OX=10090 GN=Emd PE=1 SV=1;>tr|I7HJS1|I7HJS1_MOUSE Isoform of O08579, Emerin OS=Mus musculus OX=10090 GN=Emd PE=1 SV=1	EMD	0.0374303	0.148244	1	Up	No	No
Q810C1	Q810C1	>sp|Q810C1|SLIK1_MOUSE SLIT and NTRK-like protein 1 OS=Mus musculus OX=10090 GN=Slitrk1 PE=2 SV=1	SLITRK1	-0.0516787	0.149574	1	Down	No	No
Q9CQZ6	Q9CQZ6	>sp|Q9CQZ6|NDUB3_MOUSE NADH dehydrogenase [ubiquinone] 1 beta subcomplex subunit 3 OS=Mus musculus OX=10090 GN=Ndufb3 PE=1 SV=1	NDUFB3	0.0521989	0.149644	1	Up	No	No
Q9R1V7-2;Q9R1V7;Q9R1V7-4;Q9R1V7-3	Q9R1V7-2;Q9R1V7;Q9R1V7-4;Q9R1V7-3	>sp|Q9R1V7-2|ADA23_MOUSE Isoform of Q9R1V7, Isoform Beta of Disintegrin and metalloproteinase domain-containing protein 23 OS=Mus musculus OX=10090 GN=Adam23;>sp|Q9R1V7|ADA23_MOUSE Disintegrin and metalloproteinase domain-containing protein 23 OS=Mus musculus OX=10090 GN=Adam23 PE=1 SV=1;>sp|Q9R1V7-4|ADA23_MOUSE Isoform of Q9R1V7, Isoform Delta of Disintegrin and metalloproteinase domain-containi…	ADAM23	0.0358279	0.150484	1	Up	No	No
P57759	P57759	>sp|P57759|ERP29_MOUSE Endoplasmic reticulum resident protein 29 OS=Mus musculus OX=10090 GN=Erp29 PE=1 SV=2	ERP29	0.0402486	0.150875	1	Up	No	No
Q9R0H0-2;Q9R0H0;A2A848	Q9R0H0-2;Q9R0H0;A2A848	>sp|Q9R0H0-2|ACOX1_MOUSE Isoform of Q9R0H0, Isoform 2 of Peroxisomal acyl-coenzyme A oxidase 1 OS=Mus musculus OX=10090 GN=Acox1;>sp|Q9R0H0|ACOX1_MOUSE Peroxisomal acyl-coenzyme A oxidase 1 OS=Mus musculus OX=10090 GN=Acox1 PE=1 SV=5;>tr|A2A848|A2A848_MOUSE Isoform of Q9R0H0, Peroxisomal acyl-coenzyme A oxidase 1 (Fragment) OS=Mus musculus OX=10090 GN=Acox1 PE=1 SV=1	ACOX1	-0.059783	0.151447	1	Down	No	No
Q6ZWX6	Q6ZWX6	>sp|Q6ZWX6|IF2A_MOUSE Eukaryotic translation initiation factor 2 subunit 1 OS=Mus musculus OX=10090 GN=Eif2s1 PE=1 SV=3	EIF2S1	0.0567087	0.151797	1	Up	No	No
A0A140T8T4;P51410;A0A0G2JES3;D3Z629;D3YZT0	A0A140T8T4;P51410;A0A0G2JES3;D3Z629;D3YZT0	>tr|A0A140T8T4|A0A140T8T4_MOUSE Ribosomal protein L9, pseudogene 6 OS=Mus musculus OX=10090 GN=Rpl9-ps6 PE=4 SV=1;>sp|P51410|RL9_MOUSE 60S ribosomal protein L9 OS=Mus musculus OX=10090 GN=Rpl9 PE=2 SV=2;>tr|A0A0G2JES3|A0A0G2JES3_MOUSE Isoform of P51410, 60S ribosomal protein L9 (Fragment) OS=Mus musculus OX=10090 GN=Rpl9 PE=1 SV=1;>tr|D3Z629|D3Z629_MOUSE Isoform of P51410, 60S ribosomal protein L…	RPL9-PS6;RPL9	0.0531178	0.152397	1	Up	No	No
Q7TQG5;E9QK04;P97798-5;P97798-2;P97798-3;P97798-4;P97798	Q7TQG5;E9QK04;P97798-5;P97798-2;P97798-3;P97798-4;P97798	>tr|Q7TQG5|Q7TQG5_MOUSE Isoform of P97798, Neogenin OS=Mus musculus OX=10090 GN=Neo1 PE=1 SV=1;>tr|E9QK04|E9QK04_MOUSE Isoform of P97798, Neogenin OS=Mus musculus OX=10090 GN=Neo1 PE=1 SV=1;>sp|P97798-5|NEO1_MOUSE Isoform of P97798, Isoform 5 of Neogenin OS=Mus musculus OX=10090 GN=Neo1;>sp|P97798-2|NEO1_MOUSE Isoform of P97798, Isoform 2 of Neogenin OS=Mus musculus OX=10090 GN=Neo1;>sp|P97798-3|…	NEO1	0.042579	0.152639	1	Up	No	No
Q3UWE6	Q3UWE6	>tr|Q3UWE6|Q3UWE6_MOUSE MCG14935, isoform CRA_a OS=Mus musculus OX=10090 GN=Wdr20 PE=1 SV=1	WDR20	0.0609251	0.152929	1	Up	No	No
Q8C4G3;Q8C288;A2AQC3;O70228	Q8C4G3;Q8C288;A2AQC3;O70228	>tr|Q8C4G3|Q8C4G3_MOUSE Isoform of O70228, Phospholipid-transporting ATPase OS=Mus musculus OX=10090 GN=Atp9a PE=1 SV=1;>tr|Q8C288|Q8C288_MOUSE Isoform of O70228, Phospholipid-transporting ATPase OS=Mus musculus OX=10090 GN=Atp9a PE=1 SV=1;>tr|A2AQC3|A2AQC3_MOUSE Isoform of O70228, Phospholipid-transporting ATPase OS=Mus musculus OX=10090 GN=Atp9a PE=1 SV=1;>sp|O70228|ATP9A_MOUSE Probable phospho…	ATP9A	0.0242405	0.152934	1	Up	No	No
O09117-2;D6RFU9;O09117	O09117-2;D6RFU9;O09117	>sp|O09117-2|SYPL1_MOUSE Isoform of O09117, Isoform 2 of Synaptophysin-like protein 1 OS=Mus musculus OX=10090 GN=Sypl1;>tr|D6RFU9|D6RFU9_MOUSE Isoform of O09117, Synaptophysin-like protein OS=Mus musculus OX=10090 GN=Sypl PE=1 SV=1;>sp|O09117|SYPL1_MOUSE Synaptophysin-like protein 1 OS=Mus musculus OX=10090 GN=Sypl1 PE=1 SV=2	SYPL1;SYPL	0.0492635	0.153286	1	Up	No	No
P32921-2;P32921	P32921-2;P32921	>sp|P32921-2|SYWC_MOUSE Isoform of P32921, Isoform 2 of Tryptophan--tRNA ligase, cytoplasmic OS=Mus musculus OX=10090 GN=Wars;>sp|P32921|SYWC_MOUSE Tryptophan--tRNA ligase, cytoplasmic OS=Mus musculus OX=10090 GN=Wars PE=1 SV=2	WARS	-0.0384333	0.15334	1	Down	No	No
Q3UYG8;A2AS33	Q3UYG8;A2AS33	>sp|Q3UYG8|MACD2_MOUSE O-acetyl-ADP-ribose deacetylase MACROD2 OS=Mus musculus OX=10090 GN=Macrod2 PE=1 SV=1;>tr|A2AS33|A2AS33_MOUSE Isoform of Q3UYG8, O-acetyl-ADP-ribose deacetylase MACROD2 OS=Mus musculus OX=10090 GN=Macrod2 PE=1 SV=1	MACROD2	-0.0474058	0.153496	1	Down	No	No
G3UYF9;Q03958	G3UYF9;Q03958	>tr|G3UYF9|G3UYF9_MOUSE Isoform of Q03958, Prefoldin subunit 6 OS=Mus musculus OX=10090 GN=Pfdn6 PE=1 SV=1;>sp|Q03958|PFD6_MOUSE Prefoldin subunit 6 OS=Mus musculus OX=10090 GN=Pfdn6 PE=1 SV=1	PFDN6	0.0689925	0.154144	1	Up	No	No
E9Q202;A2API5;Q9JI18	E9Q202;A2API5;Q9JI18	>tr|E9Q202|E9Q202_MOUSE Isoform of Q9JI18, Low-density lipoprotein receptor-related protein 1B OS=Mus musculus OX=10090 GN=Lrp1b PE=1 SV=2;>tr|A2API5|A2API5_MOUSE Isoform of Q9JI18, Low-density lipoprotein receptor-related protein 1B OS=Mus musculus OX=10090 GN=Lrp1b PE=1 SV=2;>sp|Q9JI18|LRP1B_MOUSE Low-density lipoprotein receptor-related protein 1B OS=Mus musculus OX=10090 GN=Lrp1b PE=1 SV=1	LRP1B	0.0761584	0.154872	1	Up	No	No
Q5FWJ7;A0A286YDF2;O89116	Q5FWJ7;A0A286YDF2;O89116	>tr|Q5FWJ7|Q5FWJ7_MOUSE Isoform of O89116, Vesicle transport through interaction with t-SNAREs homolog 1A OS=Mus musculus OX=10090 GN=Vti1a PE=1 SV=1;>tr|A0A286YDF2|A0A286YDF2_MOUSE Isoform of O89116, Vesicle transport through interaction with t-SNAREs homolog 1A OS=Mus musculus OX=10090 GN=Vti1a PE=1 SV=1;>sp|O89116|VTI1A_MOUSE Vesicle transport through interaction with t-SNAREs homolog 1A OS=Mu…	VTI1A	0.179605	0.155611	1	Up	No	No
Q80ZD8-2;Q80ZD8	Q80ZD8-2;Q80ZD8	>sp|Q80ZD8-2|AMGO1_MOUSE Isoform of Q80ZD8, Isoform 2 of Amphoterin-induced protein 1 OS=Mus musculus OX=10090 GN=Amigo1;>sp|Q80ZD8|AMGO1_MOUSE Amphoterin-induced protein 1 OS=Mus musculus OX=10090 GN=Amigo1 PE=1 SV=1	AMIGO1	0.0700297	0.156391	1	Up	No	No
Q9WTX5	Q9WTX5	>sp|Q9WTX5|SKP1_MOUSE S-phase kinase-associated protein 1 OS=Mus musculus OX=10090 GN=Skp1 PE=1 SV=3	SKP1	-0.0067369	0.64527	1	Down	No	No
F8VQA4;P97467;E9Q704	F8VQA4;P97467;E9Q704	>tr|F8VQA4|F8VQA4_MOUSE Isoform of P97467, Peptidyl-glycine alpha-amidating monooxygenase OS=Mus musculus OX=10090 GN=Pam PE=1 SV=1;>sp|P97467|AMD_MOUSE Peptidyl-glycine alpha-amidating monooxygenase OS=Mus musculus OX=10090 GN=Pam PE=1 SV=2;>tr|E9Q704|E9Q704_MOUSE Isoform of P97467, Peptidyl-glycine alpha-amidating monooxygenase OS=Mus musculus OX=10090 GN=Pam PE=1 SV=1	PAM	-0.0648208	0.158399	1	Down	No	No
Q5DTY9	Q5DTY9	>sp|Q5DTY9|KCD16_MOUSE BTB/POZ domain-containing protein KCTD16 OS=Mus musculus OX=10090 GN=Kctd16 PE=1 SV=2	KCTD16	0.0275954	0.158644	1	Up	No	No
Q80X95;Q6NTA4;G3UYP1	Q80X95;Q6NTA4;G3UYP1	>sp|Q80X95|RRAGA_MOUSE Ras-related GTP-binding protein A OS=Mus musculus OX=10090 GN=Rraga PE=1 SV=1;>sp|Q6NTA4|RRAGB_MOUSE Ras-related GTP-binding protein B OS=Mus musculus OX=10090 GN=Rragb PE=1 SV=1;>tr|G3UYP1|G3UYP1_MOUSE Isoform of Q6NTA4, Ras-related GTP-binding protein B (Fragment) OS=Mus musculus OX=10090 GN=Rragb PE=1 SV=1	RRAGA;RRAGB	-0.081761	0.159197	1	Down	No	No
P61089	P61089	>sp|P61089|UBE2N_MOUSE Ubiquitin-conjugating enzyme E2 N OS=Mus musculus OX=10090 GN=Ube2n PE=1 SV=1	UBE2N	-0.00594264	0.650573	1	Down	No	No
Q9DBG3;Q9DBG3-2;H3BIY9;H3BKM0	Q9DBG3;Q9DBG3-2;H3BIY9;H3BKM0	>sp|Q9DBG3|AP2B1_MOUSE AP-2 complex subunit beta OS=Mus musculus OX=10090 GN=Ap2b1 PE=1 SV=1;>sp|Q9DBG3-2|AP2B1_MOUSE Isoform of Q9DBG3, Isoform 2 of AP-2 complex subunit beta OS=Mus musculus OX=10090 GN=Ap2b1;>tr|H3BIY9|H3BIY9_MOUSE Isoform of Q9DBG3, AP complex subunit beta OS=Mus musculus OX=10090 GN=Ap2b1 PE=1 SV=1;>tr|H3BKM0|H3BKM0_MOUSE Isoform of Q9DBG3, AP complex subunit beta OS=Mus musc…	AP2B1	-0.00136504	0.670537	1	Down	No	No
O35344	O35344	>sp|O35344|IMA4_MOUSE Importin subunit alpha-4 OS=Mus musculus OX=10090 GN=Kpna3 PE=1 SV=1	KPNA3	-0.0420524	0.162185	1	Down	No	No
Q8QZT2	Q8QZT2	>sp|Q8QZT2|CCSAP_MOUSE Centriole, cilia and spindle-associated protein OS=Mus musculus OX=10090 GN=Ccsap PE=1 SV=1	CCSAP	0.285246	0.162241	1	Up	No	No
A0A140T8I9;E9Q3L2	A0A140T8I9;E9Q3L2	>tr|A0A140T8I9|A0A140T8I9_MOUSE Isoform of E9Q3L2, Phosphatidylinositol 4-kinase alpha OS=Mus musculus OX=10090 GN=Pi4ka PE=1 SV=1;>sp|E9Q3L2|PI4KA_MOUSE Phosphatidylinositol 4-kinase alpha OS=Mus musculus OX=10090 GN=Pi4ka PE=1 SV=2	PI4KA	0.021443	0.164647	1	Up	No	No
Q9CZT8;A2A7Z6	Q9CZT8;A2A7Z6	>sp|Q9CZT8|RAB3B_MOUSE Ras-related protein Rab-3B OS=Mus musculus OX=10090 GN=Rab3b PE=1 SV=1;>tr|A2A7Z6|A2A7Z6_MOUSE Isoform of Q9CZT8, Ras-related protein Rab-3B OS=Mus musculus OX=10090 GN=Rab3b PE=1 SV=1	RAB3B	0.0316857	0.166037	1	Up	No	No
Q8K209;A0A1D5RME3;A0A1D5RLH8;A0A1D5RM68;A0A1D5RLF7;A0A1D5RLB9;A0A1D5RLK9;A0A1D5RLN4;A0A1D5RLE2	Q8K209;A0A1D5RME3;A0A1D5RLH8;A0A1D5RM68;A0A1D5RLF7;A0A1D5RLB9;A0A1D5RLK9;A0A1D5RLN4;A0A1D5RLE2	>sp|Q8K209|AGRG1_MOUSE Adhesion G-protein coupled receptor G1 OS=Mus musculus OX=10090 GN=Adgrg1 PE=1 SV=1;>tr|A0A1D5RME3|A0A1D5RME3_MOUSE Isoform of Q8K209, Adhesion G-protein-coupled receptor G1 (Fragment) OS=Mus musculus OX=10090 GN=Adgrg1 PE=1 SV=1;>tr|A0A1D5RLH8|A0A1D5RLH8_MOUSE Isoform of Q8K209, Adhesion G-protein-coupled receptor G1 (Fragment) OS=Mus musculus OX=10090 GN=Adgrg1 PE=1 SV=1;…	ADGRG1	0.0653006	0.166106	1	Up	No	No
Q91W50;A0A0G2JF72;Q8JZN2	Q91W50;A0A0G2JF72;Q8JZN2	>sp|Q91W50|CSDE1_MOUSE Cold shock domain-containing protein E1 OS=Mus musculus OX=10090 GN=Csde1 PE=1 SV=1;>tr|A0A0G2JF72|A0A0G2JF72_MOUSE Isoform of Q91W50, Cold shock domain-containing protein E1 OS=Mus musculus OX=10090 GN=Csde1 PE=1 SV=1;>tr|Q8JZN2|Q8JZN2_MOUSE Isoform of Q91W50, Cold shock domain-containing protein E1 OS=Mus musculus OX=10090 GN=Csde1 PE=1 SV=1	CSDE1	-0.0685169	0.167168	1	Down	No	No
Q9DCL9	Q9DCL9	>sp|Q9DCL9|PUR6_MOUSE Multifunctional protein ADE2 OS=Mus musculus OX=10090 GN=Paics PE=1 SV=4	PAICS	-0.0661066	0.167349	1	Down	No	No
Q9D3L3;O09044;B0R030;B0R029;E9Q8A1	Q9D3L3;O09044;B0R030;B0R029;E9Q8A1	>tr|Q9D3L3|Q9D3L3_MOUSE Isoform of O09044, Synaptosomal-associated protein OS=Mus musculus OX=10090 GN=Snap23 PE=1 SV=1;>sp|O09044|SNP23_MOUSE Synaptosomal-associated protein 23 OS=Mus musculus OX=10090 GN=Snap23 PE=1 SV=1;>tr|B0R030|B0R030_MOUSE Isoform of O09044, Synaptosomal-associated protein (Fragment) OS=Mus musculus OX=10090 GN=Snap23 PE=1 SV=8;>tr|B0R029|B0R029_MOUSE Isoform of O09044, Sy…	SNAP23	0.0404553	0.168282	1	Up	No	No
A0A140LIW8;A0A140LHI4;A0A140LHT3;D3YZV2;E9QKI2;Q63959-2;Q63959	A0A140LIW8;A0A140LHI4;A0A140LHT3;D3YZV2;E9QKI2;Q63959-2;Q63959	>tr|A0A140LIW8|A0A140LIW8_MOUSE Isoform of Q63959, Potassium voltage-gated channel subfamily C member 3 OS=Mus musculus OX=10090 GN=Kcnc3 PE=1 SV=1;>tr|A0A140LHI4|A0A140LHI4_MOUSE Isoform of Q63959, Potassium voltage-gated channel subfamily C member 3 OS=Mus musculus OX=10090 GN=Kcnc3 PE=1 SV=1;>tr|A0A140LHT3|A0A140LHT3_MOUSE Isoform of Q63959, Potassium voltage-gated channel subfamily C member 3…	KCNC3	0.0507947	0.16997	1	Up	No	No
P60335	P60335	>sp|P60335|PCBP1_MOUSE Poly(rC)-binding protein 1 OS=Mus musculus OX=10090 GN=Pcbp1 PE=1 SV=1	PCBP1	-0.0440695	0.170675	1	Down	No	No
Q8CCN6;E9PY58;Q60649	Q8CCN6;E9PY58;Q60649	>tr|Q8CCN6|Q8CCN6_MOUSE Isoform of Q60649, Caseinolytic peptidase B protein homolog OS=Mus musculus OX=10090 GN=Clpb PE=1 SV=1;>tr|E9PY58|E9PY58_MOUSE Isoform of Q60649, Caseinolytic peptidase B protein homolog OS=Mus musculus OX=10090 GN=Clpb PE=1 SV=1;>sp|Q60649|CLPB_MOUSE Caseinolytic peptidase B protein homolog OS=Mus musculus OX=10090 GN=Clpb PE=1 SV=1	CLPB	0.0563385	0.171011	1	Up	No	No
Q9CPV4;E9Q197;Q9CPV4-3;Q9CPV4-2;F6ZTG3	Q9CPV4;E9Q197;Q9CPV4-3;Q9CPV4-2;F6ZTG3	>sp|Q9CPV4|GLOD4_MOUSE Glyoxalase domain-containing protein 4 OS=Mus musculus OX=10090 GN=Glod4 PE=1 SV=1;>tr|E9Q197|E9Q197_MOUSE Isoform of Q9CPV4, Glyoxalase domain-containing protein 4 OS=Mus musculus OX=10090 GN=Glod4 PE=1 SV=1;>sp|Q9CPV4-3|GLOD4_MOUSE Isoform of Q9CPV4, Isoform 3 of Glyoxalase domain-containing protein 4 OS=Mus musculus OX=10090 GN=Glod4;>sp|Q9CPV4-2|GLOD4_MOUSE Isoform of Q…	GLOD4	-0.00375854	0.684425	1	Down	No	No
A0A0R4J1P8;D3Z4T5;A0A0R4J1N6;P41242-3;P41242;P41242-2;D6RGA0	A0A0R4J1P8;D3Z4T5;A0A0R4J1N6;P41242-3;P41242;P41242-2;D6RGA0	>tr|A0A0R4J1P8|A0A0R4J1P8_MOUSE Isoform of P41242, Tyrosine-protein kinase OS=Mus musculus OX=10090 GN=Matk PE=1 SV=1;>tr|D3Z4T5|D3Z4T5_MOUSE Isoform of P41242, Tyrosine-protein kinase OS=Mus musculus OX=10090 GN=Matk PE=1 SV=1;>tr|A0A0R4J1N6|A0A0R4J1N6_MOUSE Isoform of P41242, Tyrosine-protein kinase OS=Mus musculus OX=10090 GN=Matk PE=1 SV=1;>sp|P41242-3|MATK_MOUSE Isoform of P41242, Isoform 3 …	MATK	-0.0597145	0.173592	1	Down	No	No
A0A0R4IZY0;Q8C1A5	A0A0R4IZY0;Q8C1A5	>tr|A0A0R4IZY0|A0A0R4IZY0_MOUSE Isoform of Q8C1A5, Thimet oligopeptidase OS=Mus musculus OX=10090 GN=Thop1 PE=1 SV=1;>sp|Q8C1A5|THOP1_MOUSE Thimet oligopeptidase OS=Mus musculus OX=10090 GN=Thop1 PE=1 SV=1	THOP1	-0.0382131	0.174333	1	Down	No	No
Q9WUA3;Q8C605;Q9WUA3-2	Q9WUA3;Q8C605;Q9WUA3-2	>sp|Q9WUA3|PFKAP_MOUSE ATP-dependent 6-phosphofructokinase, platelet type OS=Mus musculus OX=10090 GN=Pfkp PE=1 SV=1;>tr|Q8C605|Q8C605_MOUSE Isoform of Q9WUA3, ATP-dependent 6-phosphofructokinase OS=Mus musculus OX=10090 GN=Pfkp PE=1 SV=1;>sp|Q9WUA3-2|PFKAP_MOUSE Isoform of Q9WUA3, Isoform 2 of ATP-dependent 6-phosphofructokinase, platelet type OS=Mus musculus OX=10090 GN=Pfkp	PFKP	-0.00364606	0.69596	1	Down	No	No
P32037	P32037	>sp|P32037|GTR3_MOUSE Solute carrier family 2, facilitated glucose transporter member 3 OS=Mus musculus OX=10090 GN=Slc2a3 PE=1 SV=1	SLC2A3	0.0315553	0.175219	1	Up	No	No
A2BHN9	A2BHN9	>tr|A2BHN9|A2BHN9_MOUSE RIKEN cDNA 4931422A03 gene OS=Mus musculus OX=10090 GN=4931422A03Rik PE=4 SV=1	4931422A03RIK	0.219608	0.175708	1	Up	No	No
Q9D6K5;E9PVN6;Q9D6K5-2;Q9D6K5-4;Q9D6K5-3	Q9D6K5;E9PVN6;Q9D6K5-2;Q9D6K5-4;Q9D6K5-3	>sp|Q9D6K5|SYJ2B_MOUSE Synaptojanin-2-binding protein OS=Mus musculus OX=10090 GN=Synj2bp PE=1 SV=1;>tr|E9PVN6|E9PVN6_MOUSE Isoform of Q9D6K5, Predicted gene 20498 OS=Mus musculus OX=10090 GN=Gm20498 PE=1 SV=1;>sp|Q9D6K5-2|SYJ2B_MOUSE Isoform of Q9D6K5, Isoform 2 of Synaptojanin-2-binding protein OS=Mus musculus OX=10090 GN=Synj2bp;>sp|Q9D6K5-4|SYJ2B_MOUSE Isoform of Q9D6K5, Isoform 4 of Synaptoj…	SYNJ2BP;GM20498	0.042785	0.17572	1	Up	No	No
Q3TF41;Q8BSH9;E9PW66;P28656	Q3TF41;Q8BSH9;E9PW66;P28656	>tr|Q3TF41|Q3TF41_MOUSE Isoform of P28656, Nucleosome assembly protein 1-like 1 OS=Mus musculus OX=10090 GN=Nap1l1 PE=1 SV=1;>tr|Q8BSH9|Q8BSH9_MOUSE Isoform of P28656, Nucleosome assembly protein 1-like 1 OS=Mus musculus OX=10090 GN=Nap1l1 PE=1 SV=1;>tr|E9PW66|E9PW66_MOUSE Isoform of P28656, Nucleosome assembly protein 1-like 1 OS=Mus musculus OX=10090 GN=Nap1l1 PE=1 SV=1;>sp|P28656|NP1L1_MOUSE N…	NAP1L1	0.0348049	0.175875	1	Up	No	No
P14206	P14206	>sp|P14206|RSSA_MOUSE 40S ribosomal protein SA OS=Mus musculus OX=10090 GN=Rpsa PE=1 SV=4	RPSA	0.0577173	0.175992	1	Up	No	No
E9PZ88;F8WIE1;Q91W89	E9PZ88;F8WIE1;Q91W89	>tr|E9PZ88|E9PZ88_MOUSE Isoform of Q91W89, Alpha-mannosidase 2C1 OS=Mus musculus OX=10090 GN=Man2c1 PE=1 SV=1;>tr|F8WIE1|F8WIE1_MOUSE Isoform of Q91W89, Alpha-mannosidase 2C1 OS=Mus musculus OX=10090 GN=Man2c1 PE=1 SV=1;>sp|Q91W89|MA2C1_MOUSE Alpha-mannosidase 2C1 OS=Mus musculus OX=10090 GN=Man2c1 PE=1 SV=1	MAN2C1	-0.14647	0.176685	1	Down	No	No
O35089	O35089	>sp|O35089|CNIH2_MOUSE Protein cornichon homolog 2 OS=Mus musculus OX=10090 GN=Cnih2 PE=1 SV=2	CNIH2	-0.0563214	0.178444	1	Down	No	No
A0A087WQF8;A0A087WS04;A0A087WS29;A0A087WQG4;A0A087WNW3;A0A087WQI3;A0A087WS23;A0A087WQQ5;A0A087WP48;A0A087WQD0;A0A087WPW5;A0A087WQ25;A0A087WRS1;A0A087WP85;A0A087WP14;A0A087WPX0;F8VQC7;Q61595-2;Q61595-16;Q61595-3;Q61595-14;Q61595-6;Q61595-9;Q61595-13;Q61595-5;Q61595-12;Q61595-4;Q61595-8;Q61595-15;Q61595-10;Q61595-7;Q61595-11;Q61595	A0A087WQF8;A0A087WS04;A0A087WS29;A0A087WQG4;A0A087WNW3;A0A087WQI3;A0A087WS23;A0A087WQQ5;A0A087WP48;A0A087WQD0;A0A087WPW5;A0A087WQ25;A0A087WRS1;A0A087WP85;A0A087WP14;A0A087WPX0;F8VQC7;Q61595-2;Q61595-16;Q61595-3;Q61595-14;Q61595-6;Q61595-9;Q61595-13;Q61595-5;Q61595-12;Q61595-4;Q61595-8;Q61595-15;Q61595-10;Q61595-7;Q61595-11;Q61595	>tr|A0A087WQF8|A0A087WQF8_MOUSE Isoform of Q61595, Kinectin OS=Mus musculus OX=10090 GN=Ktn1 PE=1 SV=1;>tr|A0A087WS04|A0A087WS04_MOUSE Isoform of Q61595, Kinectin OS=Mus musculus OX=10090 GN=Ktn1 PE=1 SV=1;>tr|A0A087WS29|A0A087WS29_MOUSE Isoform of Q61595, Kinectin OS=Mus musculus OX=10090 GN=Ktn1 PE=1 SV=1;>tr|A0A087WQG4|A0A087WQG4_MOUSE Isoform of Q61595, Kinectin OS=Mus musculus OX=10090 GN=Kt…	KTN1	-0.0930143	0.179599	1	Down	No	No
O55026	O55026	>sp|O55026|ENTP2_MOUSE Ectonucleoside triphosphate diphosphohydrolase 2 OS=Mus musculus OX=10090 GN=Entpd2 PE=1 SV=2	ENTPD2	0.112713	0.180032	1	Up	No	No
E9Q6P5;A0A1Y7VL44	E9Q6P5;A0A1Y7VL44	>sp|E9Q6P5|TTC7B_MOUSE Tetratricopeptide repeat protein 7B OS=Mus musculus OX=10090 GN=Ttc7b PE=1 SV=1;>tr|A0A1Y7VL44|A0A1Y7VL44_MOUSE Isoform of E9Q6P5, Tetratricopeptide repeat protein 7B OS=Mus musculus OX=10090 GN=Ttc7b PE=1 SV=1	TTC7B	0.0242858	0.180736	1	Up	No	No
A0A2C9F2D2;Q07076	A0A2C9F2D2;Q07076	>tr|A0A2C9F2D2|A0A2C9F2D2_MOUSE Isoform of Q07076, Annexin OS=Mus musculus OX=10090 GN=Anxa7 PE=1 SV=1;>sp|Q07076|ANXA7_MOUSE Annexin A7 OS=Mus musculus OX=10090 GN=Anxa7 PE=1 SV=2	ANXA7	0.0252333	0.18079	1	Up	No	No
P54071	P54071	>sp|P54071|IDHP_MOUSE Isocitrate dehydrogenase [NADP], mitochondrial OS=Mus musculus OX=10090 GN=Idh2 PE=1 SV=3	IDH2	0.0580553	0.182168	1	Up	No	No
Q3TDK6-3;Q3TDK6;Q3TDK6-2;A0A0J9YUG1	Q3TDK6-3;Q3TDK6;Q3TDK6-2;A0A0J9YUG1	>sp|Q3TDK6-3|ROGDI_MOUSE Isoform of Q3TDK6, Isoform 3 of Protein rogdi homolog OS=Mus musculus OX=10090 GN=Rogdi;>sp|Q3TDK6|ROGDI_MOUSE Protein rogdi homolog OS=Mus musculus OX=10090 GN=Rogdi PE=1 SV=2;>sp|Q3TDK6-2|ROGDI_MOUSE Isoform of Q3TDK6, Isoform 2 of Protein rogdi homolog OS=Mus musculus OX=10090 GN=Rogdi;>tr|A0A0J9YUG1|A0A0J9YUG1_MOUSE Isoform of Q3TDK6, Protein rogdi homolog (Fragment) …	ROGDI	-0.00317961	0.71887	1	Down	No	No
Q61411;Q61411-2;A0A0G2JGM2;C0H5X4	Q61411;Q61411-2;A0A0G2JGM2;C0H5X4	>sp|Q61411|RASH_MOUSE GTPase HRas OS=Mus musculus OX=10090 GN=Hras PE=1 SV=2;>sp|Q61411-2|RASH_MOUSE Isoform of Q61411, Isoform 2 of GTPase HRas OS=Mus musculus OX=10090 GN=Hras;>tr|A0A0G2JGM2|A0A0G2JGM2_MOUSE Isoform of P08556, GTPase NRas (Fragment) OS=Mus musculus OX=10090 GN=Nras PE=4 SV=1;>tr|C0H5X4|C0H5X4_MOUSE Isoform of Q61411, GTPase HRas OS=Mus musculus OX=10090 GN=Hras PE=2 SV=1	HRAS;NRAS	0.0517191	0.182685	1	Up	No	No
P16388	P16388	>sp|P16388|KCNA1_MOUSE Potassium voltage-gated channel subfamily A member 1 OS=Mus musculus OX=10090 GN=Kcna1 PE=1 SV=1	KCNA1	0.0365091	0.182791	1	Up	No	No
Q9D1X0	Q9D1X0	>sp|Q9D1X0|NOL3_MOUSE Nucleolar protein 3 OS=Mus musculus OX=10090 GN=Nol3 PE=1 SV=1	NOL3	-0.0307609	0.183967	1	Down	No	No
P60229	P60229	>sp|P60229|EIF3E_MOUSE Eukaryotic translation initiation factor 3 subunit E OS=Mus musculus OX=10090 GN=Eif3e PE=1 SV=1	EIF3E	0.0374639	0.184073	1	Up	No	No
A0A087WQS2;Q9CQC6	A0A087WQS2;Q9CQC6	>tr|A0A087WQS2|A0A087WQS2_MOUSE Isoform of Q9CQC6, Basic leucine zipper and W2 domain-containing protein 1 OS=Mus musculus OX=10090 GN=Bzw1 PE=1 SV=1;>sp|Q9CQC6|BZW1_MOUSE Basic leucine zipper and W2 domain-containing protein 1 OS=Mus musculus OX=10090 GN=Bzw1 PE=1 SV=1	BZW1	0.0617741	0.184152	1	Up	No	No
P12658	P12658	>sp|P12658|CALB1_MOUSE Calbindin OS=Mus musculus OX=10090 GN=Calb1 PE=1 SV=2	CALB1	-0.0551906	0.184186	1	Down	No	No
P63250	P63250	>sp|P63250|KCNJ3_MOUSE G protein-activated inward rectifier potassium channel 1 OS=Mus musculus OX=10090 GN=Kcnj3 PE=1 SV=1	KCNJ3	0.0426021	0.184472	1	Up	No	No
P29595;A0A2I3BRG0	P29595;A0A2I3BRG0	>sp|P29595|NEDD8_MOUSE NEDD8 OS=Mus musculus OX=10090 GN=Nedd8 PE=1 SV=2;>tr|A0A2I3BRG0|A0A2I3BRG0_MOUSE Isoform of P29595, NEDD8 (Fragment) OS=Mus musculus OX=10090 GN=Nedd8 PE=1 SV=1	NEDD8	-0.0611481	0.184831	1	Down	No	No
Q8CAY6;G3XA25;Q80X81	Q8CAY6;G3XA25;Q80X81	>sp|Q8CAY6|THIC_MOUSE Acetyl-CoA acetyltransferase, cytosolic OS=Mus musculus OX=10090 GN=Acat2 PE=1 SV=2;>tr|G3XA25|G3XA25_MOUSE Isoform of Q8CAY6, Acetyl-CoA acetyltransferase, cytosolic OS=Mus musculus OX=10090 GN=Acat2 PE=1 SV=1;>tr|Q80X81|Q80X81_MOUSE Acetyl-Coenzyme A acetyltransferase 3 OS=Mus musculus OX=10090 GN=Acat3 PE=1 SV=1	ACAT2;ACAT3	-0.0472969	0.185353	1	Down	No	No
E9Q3M3;O08788;E9Q586;O08788-2;D3YX34	E9Q3M3;O08788;E9Q586;O08788-2;D3YX34	>tr|E9Q3M3|E9Q3M3_MOUSE Isoform of O08788, Dynactin subunit 1 OS=Mus musculus OX=10090 GN=Dctn1 PE=1 SV=1;>sp|O08788|DCTN1_MOUSE Dynactin subunit 1 OS=Mus musculus OX=10090 GN=Dctn1 PE=1 SV=3;>tr|E9Q586|E9Q586_MOUSE Isoform of O08788, Dynactin subunit 1 OS=Mus musculus OX=10090 GN=Dctn1 PE=1 SV=1;>sp|O08788-2|DCTN1_MOUSE Isoform of O08788, Isoform 2 of Dynactin subunit 1 OS=Mus musculus OX=10090 …	DCTN1	-0.0236246	0.185714	1	Down	No	No
Q9JIF7	Q9JIF7	>sp|Q9JIF7|COPB_MOUSE Coatomer subunit beta OS=Mus musculus OX=10090 GN=Copb1 PE=1 SV=1	COPB1	0.0807727	0.186018	1	Up	No	No
Q9D1I5;A0A0U1RQ27	Q9D1I5;A0A0U1RQ27	>sp|Q9D1I5|MCEE_MOUSE Methylmalonyl-CoA epimerase, mitochondrial OS=Mus musculus OX=10090 GN=Mcee PE=1 SV=1;>tr|A0A0U1RQ27|A0A0U1RQ27_MOUSE Isoform of Q9D1I5, Methylmalonyl CoA epimerase, isoform CRA_c OS=Mus musculus OX=10090 GN=Mcee PE=1 SV=1	MCEE	0.111949	0.186566	1	Up	No	No
Q91YM2	Q91YM2	>sp|Q91YM2|RHG35_MOUSE Rho GTPase-activating protein 35 OS=Mus musculus OX=10090 GN=Arhgap35 PE=1 SV=3	ARHGAP35	-0.0506912	0.186595	1	Down	No	No
Q9QYB1	Q9QYB1	>sp|Q9QYB1|CLIC4_MOUSE Chloride intracellular channel protein 4 OS=Mus musculus OX=10090 GN=Clic4 PE=1 SV=3	CLIC4	-0.108938	0.187931	1	Down	No	No
P47962	P47962	>sp|P47962|RL5_MOUSE 60S ribosomal protein L5 OS=Mus musculus OX=10090 GN=Rpl5 PE=1 SV=3	RPL5	0.0692672	0.189388	1	Up	No	No
S4R2L9;S4R209;S4R294;S4R2J9;A0A0A0MQ79;Q3TLH4-5;Q3TLH4	S4R2L9;S4R209;S4R294;S4R2J9;A0A0A0MQ79;Q3TLH4-5;Q3TLH4	>tr|S4R2L9|S4R2L9_MOUSE Isoform of Q3TLH4, Protein PRRC2C (Fragment) OS=Mus musculus OX=10090 GN=Prrc2c PE=1 SV=1;>tr|S4R209|S4R209_MOUSE Isoform of Q3TLH4, Protein PRRC2C (Fragment) OS=Mus musculus OX=10090 GN=Prrc2c PE=1 SV=1;>tr|S4R294|S4R294_MOUSE Isoform of Q3TLH4, Protein PRRC2C OS=Mus musculus OX=10090 GN=Prrc2c PE=1 SV=1;>tr|S4R2J9|S4R2J9_MOUSE Isoform of Q3TLH4, Protein PRRC2C OS=Mus mus…	PRRC2C	-0.0846784	0.190713	1	Down	No	No
Q9JLJ2;Q3U367	Q9JLJ2;Q3U367	>sp|Q9JLJ2|AL9A1_MOUSE 4-trimethylaminobutyraldehyde dehydrogenase OS=Mus musculus OX=10090 GN=Aldh9a1 PE=1 SV=1;>tr|Q3U367|Q3U367_MOUSE Isoform of Q9JLJ2, 4-trimethylaminobutyraldehyde dehydrogenase OS=Mus musculus OX=10090 GN=Aldh9a1 PE=1 SV=1	ALDH9A1	-0.0610879	0.192232	1	Down	No	No
A0A140LHL8;B1ATR2;Q6ZPJ0	A0A140LHL8;B1ATR2;Q6ZPJ0	>tr|A0A140LHL8|A0A140LHL8_MOUSE Isoform of Q6ZPJ0, Testis-expressed protein 2 (Fragment) OS=Mus musculus OX=10090 GN=Tex2 PE=1 SV=1;>tr|B1ATR2|B1ATR2_MOUSE Isoform of Q6ZPJ0, Testis-expressed protein 2 OS=Mus musculus OX=10090 GN=Tex2 PE=1 SV=1;>sp|Q6ZPJ0|TEX2_MOUSE Testis-expressed protein 2 OS=Mus musculus OX=10090 GN=Tex2 PE=1 SV=2	TEX2	-0.0882611	0.193053	1	Down	No	No
D3Z494;G5E895;S4R2G9	D3Z494;G5E895;S4R2G9	>tr|D3Z494|D3Z494_MOUSE Isoform of G5E895, Aldo-keto reductase family 1, member B10 (aldose reductase) OS=Mus musculus OX=10090 GN=Akr1b10 PE=1 SV=1;>tr|G5E895|G5E895_MOUSE Aldo-keto reductase family 1, member B10 (aldose reductase) OS=Mus musculus OX=10090 GN=Akr1b10 PE=1 SV=1;>tr|S4R2G9|S4R2G9_MOUSE Isoform of G5E895, Aldo-keto reductase family 1, member B10 (aldose reductase) OS=Mus musculus O…	AKR1B10	-0.0577021	0.193275	1	Down	No	No
Q64737;Q64737-2	Q64737;Q64737-2	>sp|Q64737|PUR2_MOUSE Trifunctional purine biosynthetic protein adenosine-3 OS=Mus musculus OX=10090 GN=Gart PE=1 SV=3;>sp|Q64737-2|PUR2_MOUSE Isoform of Q64737, Isoform Short of Trifunctional purine biosynthetic protein adenosine-3 OS=Mus musculus OX=10090 GN=Gart	GART	-0.0617045	0.193834	1	Down	No	No
Q80UW2	Q80UW2	>sp|Q80UW2|FBX2_MOUSE F-box only protein 2 OS=Mus musculus OX=10090 GN=Fbxo2 PE=1 SV=1	FBXO2	-0.0497526	0.194546	1	Down	No	No
P05201	P05201	>sp|P05201|AATC_MOUSE Aspartate aminotransferase, cytoplasmic OS=Mus musculus OX=10090 GN=Got1 PE=1 SV=3	GOT1	-0.00413112	0.746382	1	Down	No	No
P51881	P51881	>sp|P51881|ADT2_MOUSE ADP/ATP translocase 2 OS=Mus musculus OX=10090 GN=Slc25a5 PE=1 SV=3	SLC25A5	0.0483335	0.19629	1	Up	No	No
Q9QXW9	Q9QXW9	>sp|Q9QXW9|LAT2_MOUSE Large neutral amino acids transporter small subunit 2 OS=Mus musculus OX=10090 GN=Slc7a8 PE=1 SV=1	SLC7A8	0.0325606	0.197273	1	Up	No	No
Q9Z2Z6	Q9Z2Z6	>sp|Q9Z2Z6|MCAT_MOUSE Mitochondrial carnitine/acylcarnitine carrier protein OS=Mus musculus OX=10090 GN=Slc25a20 PE=1 SV=1	SLC25A20	0.0526092	0.198148	1	Up	No	No
Q8BMS1	Q8BMS1	>sp|Q8BMS1|ECHA_MOUSE Trifunctional enzyme subunit alpha, mitochondrial OS=Mus musculus OX=10090 GN=Hadha PE=1 SV=1	HADHA	0.0760265	0.199396	1	Up	No	No
Q3U8S1;A2APM5;A2APM3;A2APM4;E9QKM8;Q80X37;A2APM1;A2APM2;P15379-2;P15379-3;P15379-6;P15379-11;P15379-5;P15379-12;P15379-13;P15379-10;P15379-9;P15379-4;P15379-8;P15379-7;P15379	Q3U8S1;A2APM5;A2APM3;A2APM4;E9QKM8;Q80X37;A2APM1;A2APM2;P15379-2;P15379-3;P15379-6;P15379-11;P15379-5;P15379-12;P15379-13;P15379-10;P15379-9;P15379-4;P15379-8;P15379-7;P15379	>tr|Q3U8S1|Q3U8S1_MOUSE Isoform of P15379, CD44 antigen OS=Mus musculus OX=10090 GN=Cd44 PE=1 SV=1;>tr|A2APM5|A2APM5_MOUSE Isoform of P15379, CD44 antigen OS=Mus musculus OX=10090 GN=Cd44 PE=1 SV=1;>tr|A2APM3|A2APM3_MOUSE Isoform of P15379, CD44 antigen OS=Mus musculus OX=10090 GN=Cd44 PE=1 SV=1;>tr|A2APM4|A2APM4_MOUSE Isoform of P15379, CD44 antigen OS=Mus musculus OX=10090 GN=Cd44 PE=1 SV=1;>tr…	CD44	0.0526462	0.200611	1	Up	No	No
P26883;F6X9I3	P26883;F6X9I3	>sp|P26883|FKB1A_MOUSE Peptidyl-prolyl cis-trans isomerase FKBP1A OS=Mus musculus OX=10090 GN=Fkbp1a PE=1 SV=2;>tr|F6X9I3|F6X9I3_MOUSE Isoform of P26883, Peptidylprolyl isomerase (Fragment) OS=Mus musculus OX=10090 GN=Fkbp1a PE=1 SV=1	FKBP1A	-0.00798488	0.777424	1	Down	No	No
P15388;P15388-3	P15388;P15388-3	>sp|P15388|KCNC1_MOUSE Potassium voltage-gated channel subfamily C member 1 OS=Mus musculus OX=10090 GN=Kcnc1 PE=1 SV=1;>sp|P15388-3|KCNC1_MOUSE Isoform of P15388, Isoform 2 of Potassium voltage-gated channel subfamily C member 1 OS=Mus musculus OX=10090 GN=Kcnc1	KCNC1	0.04242	0.200879	1	Up	No	No
P97772-2;P97772	P97772-2;P97772	>sp|P97772-2|GRM1_MOUSE Isoform of P97772, Isoform 2 of Metabotropic glutamate receptor 1 OS=Mus musculus OX=10090 GN=Grm1;>sp|P97772|GRM1_MOUSE Metabotropic glutamate receptor 1 OS=Mus musculus OX=10090 GN=Grm1 PE=1 SV=2	GRM1	0.0336437	0.202302	1	Up	No	No
G5E8G3	G5E8G3	>tr|G5E8G3|G5E8G3_MOUSE MCG9827 OS=Mus musculus OX=10090 GN=Opcml PE=1 SV=1	OPCML	0.0449982	0.202974	1	Up	No	No
Q8VCM5-3;Q8VCM5;Q8VCM5-2	Q8VCM5-3;Q8VCM5;Q8VCM5-2	>sp|Q8VCM5-3|MUL1_MOUSE Isoform of Q8VCM5, Isoform 3 of Mitochondrial ubiquitin ligase activator of NFKB 1 OS=Mus musculus OX=10090 GN=Mul1;>sp|Q8VCM5|MUL1_MOUSE Mitochondrial ubiquitin ligase activator of NFKB 1 OS=Mus musculus OX=10090 GN=Mul1 PE=1 SV=2;>sp|Q8VCM5-2|MUL1_MOUSE Isoform of Q8VCM5, Isoform 2 of Mitochondrial ubiquitin ligase activator of NFKB 1 OS=Mus musculus OX=10090 GN=Mul1	MUL1	-0.0376469	0.204169	1	Down	No	No
Q8QZR5	Q8QZR5	>sp|Q8QZR5|ALAT1_MOUSE Alanine aminotransferase 1 OS=Mus musculus OX=10090 GN=Gpt PE=1 SV=3	GPT	0.175084	0.204401	1	Up	No	No
O88958	O88958	>sp|O88958|GNPI1_MOUSE Glucosamine-6-phosphate isomerase 1 OS=Mus musculus OX=10090 GN=Gnpda1 PE=1 SV=3	GNPDA1	-0.0417483	0.206001	1	Down	No	No
P52760	P52760	>sp|P52760|RIDA_MOUSE 2-iminobutanoate/2-iminopropanoate deaminase OS=Mus musculus OX=10090 GN=Rida PE=1 SV=3	RIDA	-0.110697	0.207089	1	Down	No	No
F6VG18;F6VTH5;A0A1L1SSX7;Q9JHQ5	F6VG18;F6VTH5;A0A1L1SSX7;Q9JHQ5	>tr|F6VG18|F6VG18_MOUSE Isoform of Q9JHQ5, Leucine zipper transcription factor-like protein 1 (Fragment) OS=Mus musculus OX=10090 GN=Lztfl1 PE=1 SV=1;>tr|F6VTH5|F6VTH5_MOUSE Isoform of Q9JHQ5, Leucine zipper transcription factor-like protein 1 (Fragment) OS=Mus musculus OX=10090 GN=Lztfl1 PE=1 SV=1;>tr|A0A1L1SSX7|A0A1L1SSX7_MOUSE Isoform of Q9JHQ5, Leucine zipper transcription factor-like protein…	LZTFL1	-0.0708048	0.207318	1	Down	No	No
P40142;A0A286YE28	P40142;A0A286YE28	>sp|P40142|TKT_MOUSE Transketolase OS=Mus musculus OX=10090 GN=Tkt PE=1 SV=1;>tr|A0A286YE28|A0A286YE28_MOUSE Isoform of P40142, Transketolase (Fragment) OS=Mus musculus OX=10090 GN=Tkt PE=1 SV=1	TKT	-0.00221548	0.788729	1	Down	No	No
Q9D2N9	Q9D2N9	>sp|Q9D2N9|VP33A_MOUSE Vacuolar protein sorting-associated protein 33A OS=Mus musculus OX=10090 GN=Vps33a PE=1 SV=2	VPS33A	-0.114474	0.209061	1	Down	No	No
P14211	P14211	>sp|P14211|CALR_MOUSE Calreticulin OS=Mus musculus OX=10090 GN=Calr PE=1 SV=1	CALR	0.0381715	0.209111	1	Up	No	No
D3Z1F7;Q9DBN4;Q9DBN4-2	D3Z1F7;Q9DBN4;Q9DBN4-2	>tr|D3Z1F7|D3Z1F7_MOUSE Isoform of Q9DBN4, RIKEN cDNA 4833439L19 gene OS=Mus musculus OX=10090 GN=4833439L19Rik PE=1 SV=1;>sp|Q9DBN4|P33MX_MOUSE Putative monooxygenase p33MONOX OS=Mus musculus OX=10090 GN=P33monox PE=1 SV=1;>sp|Q9DBN4-2|P33MX_MOUSE Isoform of Q9DBN4, Isoform 2 of Putative monooxygenase p33MONOX OS=Mus musculus OX=10090 GN=P33monox	4833439L19RIK;P33MONOX	-0.0906357	0.210602	1	Down	No	No
Q9CR95	Q9CR95	>sp|Q9CR95|NECP1_MOUSE Adaptin ear-binding coat-associated protein 1 OS=Mus musculus OX=10090 GN=Necap1 PE=1 SV=2	NECAP1	-0.00202468	0.799894	1	Down	No	No
G5E8X1;Q9DCS2;E9Q5B2;E9Q7K5	G5E8X1;Q9DCS2;E9Q5B2;E9Q7K5	>tr|G5E8X1|G5E8X1_MOUSE Isoform of Q9DCS2, Methyltransferase-like 26 OS=Mus musculus OX=10090 GN=Mettl26 PE=1 SV=1;>sp|Q9DCS2|MTL26_MOUSE Methyltransferase-like 26 OS=Mus musculus OX=10090 GN=Mettl26 PE=1 SV=1;>tr|E9Q5B2|E9Q5B2_MOUSE Isoform of Q9DCS2, Methyltransferase-like 26 OS=Mus musculus OX=10090 GN=Mettl26 PE=1 SV=1;>tr|E9Q7K5|E9Q7K5_MOUSE Isoform of Q9DCS2, Methyltransferase-like 26 OS=Mu…	METTL26	-0.0868468	0.211929	1	Down	No	No
Q6PDC8;F7D4J0;E0CX35;F8WIG8;Q6PDC8-2;Q6PDC8-3;Q6PDC8-4	Q6PDC8;F7D4J0;E0CX35;F8WIG8;Q6PDC8-2;Q6PDC8-3;Q6PDC8-4	>sp|Q6PDC8|MFD4A_MOUSE Major facilitator superfamily domain-containing protein 4A OS=Mus musculus OX=10090 GN=Mfsd4a PE=2 SV=2;>tr|F7D4J0|F7D4J0_MOUSE Isoform of Q6PDC8, Major facilitator superfamily domain-containing protein 4A (Fragment) OS=Mus musculus OX=10090 GN=Mfsd4a PE=1 SV=1;>tr|E0CX35|E0CX35_MOUSE Isoform of Q6PDC8, Major facilitator superfamily domain-containing protein 4A (Fragment) O…	MFSD4A	0.0443111	0.212398	1	Up	No	No
Q9JME5	Q9JME5	>sp|Q9JME5|AP3B2_MOUSE AP-3 complex subunit beta-2 OS=Mus musculus OX=10090 GN=Ap3b2 PE=1 SV=2	AP3B2	-0.00144592	0.819154	1	Down	No	No
Q8R5C5	Q8R5C5	>sp|Q8R5C5|ACTY_MOUSE Beta-centractin OS=Mus musculus OX=10090 GN=Actr1b PE=1 SV=1	ACTR1B	-0.0201176	0.213334	1	Down	No	No
Q14BI1;B1AXF3	Q14BI1;B1AXF3	>tr|Q14BI1|Q14BI1_MOUSE Slc24a2 protein OS=Mus musculus OX=10090 GN=Slc24a2 PE=1 SV=1;>tr|B1AXF3|B1AXF3_MOUSE Isoform of Q14BI1, Solute carrier family 24 (sodium/potassium/calcium exchanger), member 2 OS=Mus musculus OX=10090 GN=Slc24a2 PE=1 SV=1	SLC24A2	0.124005	0.213461	1	Up	No	No
O35621;Q91W01	O35621;Q91W01	>sp|O35621|PMM1_MOUSE Phosphomannomutase 1 OS=Mus musculus OX=10090 GN=Pmm1 PE=1 SV=1;>tr|Q91W01|Q91W01_MOUSE Isoform of O35621, Phosphomannomutase OS=Mus musculus OX=10090 GN=Pmm1 PE=1 SV=1	PMM1	-0.0568933	0.213522	1	Down	No	No
Q922F4	Q922F4	>sp|Q922F4|TBB6_MOUSE Tubulin beta-6 chain OS=Mus musculus OX=10090 GN=Tubb6 PE=1 SV=1	TUBB6	0.0546531	0.215601	1	Up	No	No
Q9QZB7	Q9QZB7	>sp|Q9QZB7|ARP10_MOUSE Actin-related protein 10 OS=Mus musculus OX=10090 GN=Actr10 PE=1 SV=2	ACTR10	-0.0351539	0.21646	1	Down	No	No
E9Q1K7;D3Z0G6;D3Z0G7;D3Z0G5;E9Q652;Q8CGE9;Q3TTW9	E9Q1K7;D3Z0G6;D3Z0G7;D3Z0G5;E9Q652;Q8CGE9;Q3TTW9	>tr|E9Q1K7|E9Q1K7_MOUSE Isoform of Q8CGE9, Regulator of G-protein-signaling 12 OS=Mus musculus OX=10090 GN=Rgs12 PE=1 SV=1;>tr|D3Z0G6|D3Z0G6_MOUSE Isoform of Q8CGE9, Regulator of G-protein-signaling 12 OS=Mus musculus OX=10090 GN=Rgs12 PE=1 SV=1;>tr|D3Z0G7|D3Z0G7_MOUSE Isoform of Q8CGE9, Regulator of G-protein-signaling 12 OS=Mus musculus OX=10090 GN=Rgs12 PE=1 SV=1;>tr|D3Z0G5|D3Z0G5_MOUSE Isofor…	RGS12	0.037602	0.217296	1	Up	No	No
Q9D1Q6	Q9D1Q6	>sp|Q9D1Q6|ERP44_MOUSE Endoplasmic reticulum resident protein 44 OS=Mus musculus OX=10090 GN=Erp44 PE=1 SV=1	ERP44	0.0384002	0.220231	1	Up	No	No
Q8CGY8	Q8CGY8	>sp|Q8CGY8|OGT1_MOUSE UDP-N-acetylglucosamine--peptide N-acetylglucosaminyltransferase 110 kDa subunit OS=Mus musculus OX=10090 GN=Ogt PE=1 SV=2	OGT	-0.00159534	0.832546	1	Down	No	No
P09411;S4R2M7	P09411;S4R2M7	>sp|P09411|PGK1_MOUSE Phosphoglycerate kinase 1 OS=Mus musculus OX=10090 GN=Pgk1 PE=1 SV=4;>tr|S4R2M7|S4R2M7_MOUSE Isoform of P09411, Phosphoglycerate kinase OS=Mus musculus OX=10090 GN=Pgk1 PE=1 SV=1	PGK1	-0.001519	0.840227	1	Down	No	No
A0A0R4J1D0;P59108	A0A0R4J1D0;P59108	>tr|A0A0R4J1D0|A0A0R4J1D0_MOUSE Isoform of P59108, Copine-2 OS=Mus musculus OX=10090 GN=Cpne2 PE=1 SV=1;>sp|P59108|CPNE2_MOUSE Copine-2 OS=Mus musculus OX=10090 GN=Cpne2 PE=1 SV=1	CPNE2	0.0378703	0.221634	1	Up	No	No
P62264;D3YVF4;D3Z7I1	P62264;D3YVF4;D3Z7I1	>sp|P62264|RS14_MOUSE 40S ribosomal protein S14 OS=Mus musculus OX=10090 GN=Rps14 PE=1 SV=3;>tr|D3YVF4|D3YVF4_MOUSE Isoform of P62264, 40S ribosomal protein S14 (Fragment) OS=Mus musculus OX=10090 GN=Rps14 PE=1 SV=1;>tr|D3Z7I1|D3Z7I1_MOUSE Isoform of P62264, 40S ribosomal protein S14 (Fragment) OS=Mus musculus OX=10090 GN=Rps14 PE=1 SV=1	RPS14	0.081317	0.221945	1	Up	No	No
Q5XJF6;P53026	Q5XJF6;P53026	>tr|Q5XJF6|Q5XJF6_MOUSE Isoform of P53026, Ribosomal protein OS=Mus musculus OX=10090 GN=Rpl10a PE=1 SV=1;>sp|P53026|RL10A_MOUSE 60S ribosomal protein L10a OS=Mus musculus OX=10090 GN=Rpl10a PE=1 SV=3	RPL10A	0.0441606	0.222163	1	Up	No	No
Q61699;E9Q0U7;Q61699-2	Q61699;E9Q0U7;Q61699-2	>sp|Q61699|HS105_MOUSE Heat shock protein 105 kDa OS=Mus musculus OX=10090 GN=Hsph1 PE=1 SV=2;>tr|E9Q0U7|E9Q0U7_MOUSE Isoform of Q61699, Heat shock protein 105 kDa OS=Mus musculus OX=10090 GN=Hsph1 PE=1 SV=1;>sp|Q61699-2|HS105_MOUSE Isoform of Q61699, Isoform HSP105-beta of Heat shock protein 105 kDa OS=Mus musculus OX=10090 GN=Hsph1	HSPH1	-0.000265899	0.922993	1	Down	No	No
Q9JL04	Q9JL04	>sp|Q9JL04|FMN2_MOUSE Formin-2 OS=Mus musculus OX=10090 GN=Fmn2 PE=1 SV=2	FMN2	0.0365301	0.2265	1	Up	No	No
Q8BGT8;F7D3N3;Q8BGT8-2;F6U6Z2	Q8BGT8;F7D3N3;Q8BGT8-2;F6U6Z2	>sp|Q8BGT8|PHIPL_MOUSE Phytanoyl-CoA hydroxylase-interacting protein-like OS=Mus musculus OX=10090 GN=Phyhipl PE=1 SV=1;>tr|F7D3N3|F7D3N3_MOUSE Isoform of Q8BGT8, Phytanoyl-CoA hydroxylase-interacting protein-like OS=Mus musculus OX=10090 GN=Phyhipl PE=1 SV=1;>sp|Q8BGT8-2|PHIPL_MOUSE Isoform of Q8BGT8, Isoform 2 of Phytanoyl-CoA hydroxylase-interacting protein-like OS=Mus musculus OX=10090 GN=Phy…	PHYHIPL	-0.0197759	0.227469	1	Down	No	No
Q9D8W5;B1AT36;Q3TRH2	Q9D8W5;B1AT36;Q3TRH2	>sp|Q9D8W5|PSD12_MOUSE 26S proteasome non-ATPase regulatory subunit 12 OS=Mus musculus OX=10090 GN=Psmd12 PE=1 SV=4;>tr|B1AT36|B1AT36_MOUSE Isoform of Q9D8W5, 26S proteasome non-ATPase regulatory subunit 12 OS=Mus musculus OX=10090 GN=Psmd12 PE=1 SV=1;>tr|Q3TRH2|Q3TRH2_MOUSE Isoform of Q9D8W5, 26S proteasome non-ATPase regulatory subunit 12 OS=Mus musculus OX=10090 GN=Psmd12 PE=1 SV=1	PSMD12	-0.0312921	0.228274	1	Down	No	No
Q3UHD9-2;Q3UHD9	Q3UHD9-2;Q3UHD9	>sp|Q3UHD9-2|AGAP2_MOUSE Isoform of Q3UHD9, Isoform 2 of Arf-GAP with GTPase, ANK repeat and PH domain-containing protein 2 OS=Mus musculus OX=10090 GN=Agap2;>sp|Q3UHD9|AGAP2_MOUSE Arf-GAP with GTPase, ANK repeat and PH domain-containing protein 2 OS=Mus musculus OX=10090 GN=Agap2 PE=1 SV=1	AGAP2	-0.023393	0.229468	1	Down	No	No
E9Q6G4;Q91V24	E9Q6G4;Q91V24	>tr|E9Q6G4|E9Q6G4_MOUSE Isoform of Q91V24, ATP-binding cassette sub-family A member 7 OS=Mus musculus OX=10090 GN=Abca7 PE=1 SV=1;>sp|Q91V24|ABCA7_MOUSE ATP-binding cassette sub-family A member 7 OS=Mus musculus OX=10090 GN=Abca7 PE=1 SV=1	ABCA7	0.0576644	0.232616	1	Up	No	No
Q9Z1S5-2	Q9Z1S5-2	>sp|Q9Z1S5-2|SEPT3_MOUSE Isoform of Q9Z1S5, Isoform 2 of Neuronal-specific septin-3 OS=Mus musculus OX=10090 GN=Sept3	SEPT3	0.0307163	0.233884	1	Up	No	No
Q8R1S0;D6RG57;D3YW66	Q8R1S0;D6RG57;D3YW66	>sp|Q8R1S0|COQ6_MOUSE Ubiquinone biosynthesis monooxygenase COQ6, mitochondrial OS=Mus musculus OX=10090 GN=Coq6 PE=1 SV=3;>tr|D6RG57|D6RG57_MOUSE Isoform of Q8R1S0, Ubiquinone biosynthesis monooxygenase COQ6, mitochondrial OS=Mus musculus OX=10090 GN=Coq6 PE=1 SV=1;>tr|D3YW66|D3YW66_MOUSE Isoform of Q8R1S0, Ubiquinone biosynthesis monooxygenase COQ6, mitochondrial OS=Mus musculus OX=10090 GN=Coq…	COQ6	-0.0927767	0.233974	1	Down	No	No
P68404;P68404-2	P68404;P68404-2	>sp|P68404|KPCB_MOUSE Protein kinase C beta type OS=Mus musculus OX=10090 GN=Prkcb PE=1 SV=4;>sp|P68404-2|KPCB_MOUSE Isoform of P68404, Isoform Beta-II of Protein kinase C beta type OS=Mus musculus OX=10090 GN=Prkcb	PRKCB	0.0459754	0.235331	1	Up	No	No
A0A1W2P6P9;Q9JJ61	A0A1W2P6P9;Q9JJ61	>tr|A0A1W2P6P9|A0A1W2P6P9_MOUSE Isoform of Q9JJ61, Polypeptide N-acetylgalactosaminyltransferase 16 (Fragment) OS=Mus musculus OX=10090 GN=Galnt16 PE=1 SV=1;>sp|Q9JJ61|GLT16_MOUSE Polypeptide N-acetylgalactosaminyltransferase 16 OS=Mus musculus OX=10090 GN=Galnt16 PE=2 SV=2	GALNT16	-0.0793416	0.236959	1	Down	No	No
P17751;H7BXC3	P17751;H7BXC3	>sp|P17751|TPIS_MOUSE Triosephosphate isomerase OS=Mus musculus OX=10090 GN=Tpi1 PE=1 SV=4;>tr|H7BXC3|H7BXC3_MOUSE Isoform of P17751, Triosephosphate isomerase OS=Mus musculus OX=10090 GN=Tpi1 PE=1 SV=1	TPI1	-0.000186755	0.948727	1	Down	No	No
A0A0A0MQA5;P68368	A0A0A0MQA5;P68368	>tr|A0A0A0MQA5|A0A0A0MQA5_MOUSE Isoform of P68368, Tubulin alpha chain (Fragment) OS=Mus musculus OX=10090 GN=Tuba4a PE=1 SV=1;>sp|P68368|TBA4A_MOUSE Tubulin alpha-4A chain OS=Mus musculus OX=10090 GN=Tuba4a PE=1 SV=1	TUBA4A	3.14935e-14	0.999999	1	Up	No	No
Q9CQM5	Q9CQM5	>sp|Q9CQM5|TXD17_MOUSE Thioredoxin domain-containing protein 17 OS=Mus musculus OX=10090 GN=Txndc17 PE=1 SV=1	TXNDC17	-0.138129	0.23813	1	Down	No	No
P80560;Q3UU93	P80560;Q3UU93	>sp|P80560|PTPR2_MOUSE Receptor-type tyrosine-protein phosphatase N2 OS=Mus musculus OX=10090 GN=Ptprn2 PE=1 SV=2;>tr|Q3UU93|Q3UU93_MOUSE Isoform of P80560, Receptor-type tyrosine-protein phosphatase N2 OS=Mus musculus OX=10090 GN=Ptprn2 PE=1 SV=1	PTPRN2	-1.63807e-14	0.999999	1	Down	No	No
Q6P9R2	Q6P9R2	>sp|Q6P9R2|OXSR1_MOUSE Serine/threonine-protein kinase OSR1 OS=Mus musculus OX=10090 GN=Oxsr1 PE=1 SV=1	OXSR1	-0.0429422	0.238574	1	Down	No	No
Q9D061;Q9D061-2;Q9D061-3	Q9D061;Q9D061-2;Q9D061-3	>sp|Q9D061|ACBD6_MOUSE Acyl-CoA-binding domain-containing protein 6 OS=Mus musculus OX=10090 GN=Acbd6 PE=1 SV=2;>sp|Q9D061-2|ACBD6_MOUSE Isoform of Q9D061, Isoform 2 of Acyl-CoA-binding domain-containing protein 6 OS=Mus musculus OX=10090 GN=Acbd6;>sp|Q9D061-3|ACBD6_MOUSE Isoform of Q9D061, Isoform 3 of Acyl-CoA-binding domain-containing protein 6 OS=Mus musculus OX=10090 GN=Acbd6	ACBD6	-0.0386587	0.241108	1	Down	No	No
Q9D358;A0A1W2P7X3;Q561M1;Q9D358-2	Q9D358;A0A1W2P7X3;Q561M1;Q9D358-2	>sp|Q9D358|PPAC_MOUSE Low molecular weight phosphotyrosine protein phosphatase OS=Mus musculus OX=10090 GN=Acp1 PE=1 SV=3;>tr|A0A1W2P7X3|A0A1W2P7X3_MOUSE Isoform of Q9D358, Low molecular weight phosphotyrosine protein phosphatase OS=Mus musculus OX=10090 GN=Acp1 PE=1 SV=1;>tr|Q561M1|Q561M1_MOUSE Isoform of Q9D358, Acp1 protein OS=Mus musculus OX=10090 GN=Acp1 PE=1 SV=1;>sp|Q9D358-2|PPAC_MOUSE Iso…	ACP1	-0.0453938	0.242691	1	Down	No	No
Q8CE50	Q8CE50	>sp|Q8CE50|SNX30_MOUSE Sorting nexin-30 OS=Mus musculus OX=10090 GN=Snx30 PE=1 SV=1	SNX30	0.0260202	0.243046	1	Up	No	No
Q60932-2;Q60932;F2Z471	Q60932-2;Q60932;F2Z471	>sp|Q60932-2|VDAC1_MOUSE Isoform of Q60932, Isoform Mt-VDAC1 of Voltage-dependent anion-selective channel protein 1 OS=Mus musculus OX=10090 GN=Vdac1;>sp|Q60932|VDAC1_MOUSE Voltage-dependent anion-selective channel protein 1 OS=Mus musculus OX=10090 GN=Vdac1 PE=1 SV=3;>tr|F2Z471|F2Z471_MOUSE Isoform of Q60932, Voltage-dependent anion-selective channel protein 1 OS=Mus musculus OX=10090 GN=Vdac1 P…	VDAC1	1.69675e-14	1	1	Up	No	No
Q9DCT2	Q9DCT2	>sp|Q9DCT2|NDUS3_MOUSE NADH dehydrogenase [ubiquinone] iron-sulfur protein 3, mitochondrial OS=Mus musculus OX=10090 GN=Ndufs3 PE=1 SV=2	NDUFS3	0.0406467	0.243587	1	Up	No	No
Q14CH0-2;Q14CH0	Q14CH0-2;Q14CH0	>sp|Q14CH0-2|F171B_MOUSE Isoform of Q14CH0, Isoform 2 of Protein FAM171B OS=Mus musculus OX=10090 GN=Fam171b;>sp|Q14CH0|F171B_MOUSE Protein FAM171B OS=Mus musculus OX=10090 GN=Fam171b PE=1 SV=2	FAM171B	0.0255981	0.244216	1	Up	No	No
Q04447	Q04447	>sp|Q04447|KCRB_MOUSE Creatine kinase B-type OS=Mus musculus OX=10090 GN=Ckb PE=1 SV=1	CKB	-8.99943e-15	1	1	Down	No	No
Q9CVB6;D3YXG6	Q9CVB6;D3YXG6	>sp|Q9CVB6|ARPC2_MOUSE Actin-related protein 2/3 complex subunit 2 OS=Mus musculus OX=10090 GN=Arpc2 PE=1 SV=3;>tr|D3YXG6|D3YXG6_MOUSE Isoform of Q9CVB6, Arp2/3 complex 34 kDa subunit OS=Mus musculus OX=10090 GN=Arpc2 PE=1 SV=1	ARPC2	0.013361	0.24532	1	Up	No	No
O88844	O88844	>sp|O88844|IDHC_MOUSE Isocitrate dehydrogenase [NADP] cytoplasmic OS=Mus musculus OX=10090 GN=Idh1 PE=1 SV=2	IDH1	-0.0353882	0.245791	1	Down	No	No
Q3TZZ7	Q3TZZ7	>sp|Q3TZZ7|ESYT2_MOUSE Extended synaptotagmin-2 OS=Mus musculus OX=10090 GN=Esyt2 PE=1 SV=1	ESYT2	-0.0563404	0.246177	1	Down	No	No
Q6P5E8	Q6P5E8	>sp|Q6P5E8|DGKQ_MOUSE Diacylglycerol kinase theta OS=Mus musculus OX=10090 GN=Dgkq PE=1 SV=1	DGKQ	0.0265822	0.246831	1	Up	No	No
Q8BNN1;A0A1D5RMF4;Q8BNN1-2	Q8BNN1;A0A1D5RMF4;Q8BNN1-2	>sp|Q8BNN1|SPA2L_MOUSE Spermatogenesis-associated protein 2-like protein OS=Mus musculus OX=10090 GN=Spata2l PE=1 SV=1;>tr|A0A1D5RMF4|A0A1D5RMF4_MOUSE Isoform of Q8BNN1, Spermatogenesis-associated protein 2-like protein (Fragment) OS=Mus musculus OX=10090 GN=Spata2l PE=1 SV=1;>sp|Q8BNN1-2|SPA2L_MOUSE Isoform of Q8BNN1, Isoform 2 of Spermatogenesis-associated protein 2-like protein OS=Mus musculus…	SPATA2L	-0.0636567	0.248206	1	Down	No	No
Q8CA71	Q8CA71	>sp|Q8CA71|SHSA4_MOUSE Protein shisa-4 OS=Mus musculus OX=10090 GN=Shisa4 PE=1 SV=1	SHISA4	0.0962888	0.251723	1	Up	No	No
Q9JHU4	Q9JHU4	>sp|Q9JHU4|DYHC1_MOUSE Cytoplasmic dynein 1 heavy chain 1 OS=Mus musculus OX=10090 GN=Dync1h1 PE=1 SV=2	DYNC1H1	-7.85226e-15	1	1	Down	No	No
Q5H8C4-2;Q5H8C4;A0A286YCT3	Q5H8C4-2;Q5H8C4;A0A286YCT3	>sp|Q5H8C4-2|VP13A_MOUSE Isoform of Q5H8C4, Isoform 2 of Vacuolar protein sorting-associated protein 13A OS=Mus musculus OX=10090 GN=Vps13a;>sp|Q5H8C4|VP13A_MOUSE Vacuolar protein sorting-associated protein 13A OS=Mus musculus OX=10090 GN=Vps13a PE=1 SV=1;>tr|A0A286YCT3|A0A286YCT3_MOUSE Isoform of Q5H8C4, Vacuolar protein sorting-associated protein 13A OS=Mus musculus OX=10090 GN=Vps13a PE=1 SV=1	VPS13A	0.0266658	0.251963	1	Up	No	No
P14869;D3YVM5;S4R1N1	P14869;D3YVM5;S4R1N1	>sp|P14869|RLA0_MOUSE 60S acidic ribosomal protein P0 OS=Mus musculus OX=10090 GN=Rplp0 PE=1 SV=3;>tr|D3YVM5|D3YVM5_MOUSE Isoform of P14869, 60S acidic ribosomal protein P0 (Fragment) OS=Mus musculus OX=10090 GN=Rplp0 PE=1 SV=1;>tr|S4R1N1|S4R1N1_MOUSE Isoform of P14869, 60S acidic ribosomal protein P0 (Fragment) OS=Mus musculus OX=10090 GN=Rplp0 PE=1 SV=1	RPLP0	0.0391304	0.254005	1	Up	No	No
Q9CQ91	Q9CQ91	>sp|Q9CQ91|NDUA3_MOUSE NADH dehydrogenase [ubiquinone] 1 alpha subcomplex subunit 3 OS=Mus musculus OX=10090 GN=Ndufa3 PE=1 SV=1	NDUFA3	0.0562685	0.255125	1	Up	No	No
P05532-2;P05532	P05532-2;P05532	>sp|P05532-2|KIT_MOUSE Isoform of P05532, Isoform 2 of Mast/stem cell growth factor receptor Kit OS=Mus musculus OX=10090 GN=Kit;>sp|P05532|KIT_MOUSE Mast/stem cell growth factor receptor Kit OS=Mus musculus OX=10090 GN=Kit PE=1 SV=3	KIT	-0.0499183	0.255737	1	Down	No	No
P27773	P27773	>sp|P27773|PDIA3_MOUSE Protein disulfide-isomerase A3 OS=Mus musculus OX=10090 GN=Pdia3 PE=1 SV=2	PDIA3	0.0318173	0.256576	1	Up	No	No
Q922B2	Q922B2	>sp|Q922B2|SYDC_MOUSE Aspartate--tRNA ligase, cytoplasmic OS=Mus musculus OX=10090 GN=Dars PE=1 SV=2	DARS	-0.0187178	0.256895	1	Down	No	No
Q11136	Q11136	>sp|Q11136|PEPD_MOUSE Xaa-Pro dipeptidase OS=Mus musculus OX=10090 GN=Pepd PE=1 SV=3	PEPD	-0.0446178	0.259027	1	Down	No	No
Q2WF71;Q2WF71-3;Q2WF71-2;A0A087WRA2	Q2WF71;Q2WF71-3;Q2WF71-2;A0A087WRA2	>sp|Q2WF71|LRFN1_MOUSE Leucine-rich repeat and fibronectin type III domain-containing protein 1 OS=Mus musculus OX=10090 GN=Lrfn1 PE=1 SV=1;>sp|Q2WF71-3|LRFN1_MOUSE Isoform of Q2WF71, Isoform 3 of Leucine-rich repeat and fibronectin type III domain-containing protein 1 OS=Mus musculus OX=10090 GN=Lrfn1;>sp|Q2WF71-2|LRFN1_MOUSE Isoform of Q2WF71, Isoform 2 of Leucine-rich repeat and fibronectin ty…	LRFN1	0.0352542	0.259185	1	Up	No	No
Q9WVK8	Q9WVK8	>sp|Q9WVK8|CP46A_MOUSE Cholesterol 24-hydroxylase OS=Mus musculus OX=10090 GN=Cyp46a1 PE=1 SV=1	CYP46A1	-0.0196454	0.259891	1	Down	No	No
Q8K3C3	Q8K3C3	>sp|Q8K3C3|LZIC_MOUSE Protein LZIC OS=Mus musculus OX=10090 GN=Lzic PE=1 SV=1	LZIC	0.0855728	0.26026	1	Up	No	No
Q9R1T4-2;Q9R1T4-3;Q9R1T4	Q9R1T4-2;Q9R1T4-3;Q9R1T4	>sp|Q9R1T4-2|SEPT6_MOUSE Isoform of Q9R1T4, Isoform I of Septin-6 OS=Mus musculus OX=10090 GN=Sept6;>sp|Q9R1T4-3|SEPT6_MOUSE Isoform of Q9R1T4, Isoform V of Septin-6 OS=Mus musculus OX=10090 GN=Sept6;>sp|Q9R1T4|SEPT6_MOUSE Septin-6 OS=Mus musculus OX=10090 GN=Sept6 PE=1 SV=4	SEPT6	0.0185022	0.262057	1	Up	No	No
Q9CR61	Q9CR61	>sp|Q9CR61|NDUB7_MOUSE NADH dehydrogenase [ubiquinone] 1 beta subcomplex subunit 7 OS=Mus musculus OX=10090 GN=Ndufb7 PE=1 SV=3	NDUFB7	0.0465502	0.262666	1	Up	No	No
P68369;P05214	P68369;P05214	>sp|P68369|TBA1A_MOUSE Tubulin alpha-1A chain OS=Mus musculus OX=10090 GN=Tuba1a PE=1 SV=1;>sp|P05214|TBA3_MOUSE Tubulin alpha-3 chain OS=Mus musculus OX=10090 GN=Tuba3a PE=1 SV=1	TUBA1A;TUBA3A	0.0271394	0.262787	1	Up	No	No
E0CY66;E0CY63;Q9CQX5	E0CY66;E0CY63;Q9CQX5	>tr|E0CY66|E0CY66_MOUSE Isoform of Q9CQX5, Claudin domain containing 1, isoform CRA_c OS=Mus musculus OX=10090 GN=Cldnd1 PE=1 SV=1;>tr|E0CY63|E0CY63_MOUSE Isoform of Q9CQX5, Claudin domain-containing protein 1 (Fragment) OS=Mus musculus OX=10090 GN=Cldnd1 PE=1 SV=1;>sp|Q9CQX5|CLDN1_MOUSE Claudin domain-containing protein 1 OS=Mus musculus OX=10090 GN=Cldnd1 PE=1 SV=1	CLDND1	0.033427	0.26307	1	Up	No	No
Q4VAE3	Q4VAE3	>sp|Q4VAE3|TMM65_MOUSE Transmembrane protein 65 OS=Mus musculus OX=10090 GN=Tmem65 PE=1 SV=1	TMEM65	0.0405505	0.263258	1	Up	No	No
Q9DC16;F6SLP4	Q9DC16;F6SLP4	>sp|Q9DC16|ERGI1_MOUSE Endoplasmic reticulum-Golgi intermediate compartment protein 1 OS=Mus musculus OX=10090 GN=Ergic1 PE=1 SV=1;>tr|F6SLP4|F6SLP4_MOUSE Isoform of Q9DC16, Endoplasmic reticulum-Golgi intermediate compartment protein 1 (Fragment) OS=Mus musculus OX=10090 GN=Ergic1 PE=1 SV=1	ERGIC1	0.0476163	0.263547	1	Up	No	No
P00848	P00848	>sp|P00848|ATP6_MOUSE ATP synthase subunit a OS=Mus musculus OX=10090 GN=Mtatp6 PE=1 SV=1	MTATP6	0.0460819	0.263671	1	Up	No	No
P08752;A0A0A6YWA9	P08752;A0A0A6YWA9	>sp|P08752|GNAI2_MOUSE Guanine nucleotide-binding protein G(i) subunit alpha-2 OS=Mus musculus OX=10090 GN=Gnai2 PE=1 SV=5;>tr|A0A0A6YWA9|A0A0A6YWA9_MOUSE Isoform of P08752, Guanine nucleotide-binding protein G(i) subunit alpha-2 (Fragment) OS=Mus musculus OX=10090 GN=Gnai2 PE=1 SV=1	GNAI2	0.0214718	0.264277	1	Up	No	No
P47911	P47911	>sp|P47911|RL6_MOUSE 60S ribosomal protein L6 OS=Mus musculus OX=10090 GN=Rpl6 PE=1 SV=3	RPL6	0.0461773	0.264721	1	Up	No	No
P80318;E9Q133;Q3U0I3;F6Q609	P80318;E9Q133;Q3U0I3;F6Q609	>sp|P80318|TCPG_MOUSE T-complex protein 1 subunit gamma OS=Mus musculus OX=10090 GN=Cct3 PE=1 SV=1;>tr|E9Q133|E9Q133_MOUSE Isoform of P80318, T-complex protein 1 subunit gamma OS=Mus musculus OX=10090 GN=Cct3 PE=1 SV=1;>tr|Q3U0I3|Q3U0I3_MOUSE Isoform of P80318, T-complex protein 1 subunit gamma OS=Mus musculus OX=10090 GN=Cct3 PE=1 SV=1;>tr|F6Q609|F6Q609_MOUSE Isoform of P80318, T-complex protein…	CCT3	5.43566e-15	1	1	Up	No	No
P62908;D3YV43;A0A140LI77	P62908;D3YV43;A0A140LI77	>sp|P62908|RS3_MOUSE 40S ribosomal protein S3 OS=Mus musculus OX=10090 GN=Rps3 PE=1 SV=1;>tr|D3YV43|D3YV43_MOUSE Isoform of P62908, 40S ribosomal protein S3 OS=Mus musculus OX=10090 GN=Rps3 PE=1 SV=1;>tr|A0A140LI77|A0A140LI77_MOUSE Isoform of P62908, 40S ribosomal protein S3 OS=Mus musculus OX=10090 GN=Rps3 PE=1 SV=1	RPS3	0.0336549	0.269931	1	Up	No	No
P06745	P06745	>sp|P06745|G6PI_MOUSE Glucose-6-phosphate isomerase OS=Mus musculus OX=10090 GN=Gpi PE=1 SV=4	GPI	-0.0380563	0.270844	1	Down	No	No
Q9CQJ8	Q9CQJ8	>sp|Q9CQJ8|NDUB9_MOUSE NADH dehydrogenase [ubiquinone] 1 beta subcomplex subunit 9 OS=Mus musculus OX=10090 GN=Ndufb9 PE=1 SV=3	NDUFB9	0.0382063	0.27085	1	Up	No	No
Q9JMC3	Q9JMC3	>sp|Q9JMC3|DNJA4_MOUSE DnaJ homolog subfamily A member 4 OS=Mus musculus OX=10090 GN=Dnaja4 PE=1 SV=1	DNAJA4	0.0429789	0.271112	1	Up	No	No
A0A0R4J065;Q8BGE6;A0A087WNY2;A0A087WRT0	A0A0R4J065;Q8BGE6;A0A087WNY2;A0A087WRT0	>tr|A0A0R4J065|A0A0R4J065_MOUSE Isoform of Q8BGE6, Cysteine protease OS=Mus musculus OX=10090 GN=Atg4b PE=1 SV=1;>sp|Q8BGE6|ATG4B_MOUSE Cysteine protease ATG4B OS=Mus musculus OX=10090 GN=Atg4b PE=1 SV=2;>tr|A0A087WNY2|A0A087WNY2_MOUSE Isoform of Q8BGE6, Cysteine protease (Fragment) OS=Mus musculus OX=10090 GN=Atg4b PE=1 SV=1;>tr|A0A087WRT0|A0A087WRT0_MOUSE Isoform of Q8BGE6, Cysteine protease OS…	ATG4B	-0.0652211	0.271627	1	Down	No	No
A2BDQ4;Q61772-3;Q61772;Q61772-2	A2BDQ4;Q61772-3;Q61772;Q61772-2	>tr|A2BDQ4|A2BDQ4_MOUSE Isoform of Q61772, Eph receptor A7, isoform CRA_b OS=Mus musculus OX=10090 GN=Epha7 PE=1 SV=1;>sp|Q61772-3|EPHA7_MOUSE Isoform of Q61772, Isoform 3 of Ephrin type-A receptor 7 OS=Mus musculus OX=10090 GN=Epha7;>sp|Q61772|EPHA7_MOUSE Ephrin type-A receptor 7 OS=Mus musculus OX=10090 GN=Epha7 PE=1 SV=2;>sp|Q61772-2|EPHA7_MOUSE Isoform of Q61772, Isoform 2 of Ephrin type-A re…	EPHA7	-0.0595575	0.271716	1	Down	No	No
Q99JY0	Q99JY0	>sp|Q99JY0|ECHB_MOUSE Trifunctional enzyme subunit beta, mitochondrial OS=Mus musculus OX=10090 GN=Hadhb PE=1 SV=1	HADHB	0.0623215	0.271982	1	Up	No	No
Q7TNR6	Q7TNR6	>sp|Q7TNR6|IGS21_MOUSE Immunoglobulin superfamily member 21 OS=Mus musculus OX=10090 GN=Igsf21 PE=2 SV=1	IGSF21	0.0466058	0.272568	1	Up	No	No
Q8C167-2;Q8C167;Q8C167-3	Q8C167-2;Q8C167;Q8C167-3	>sp|Q8C167-2|PPCEL_MOUSE Isoform of Q8C167, Isoform 2 of Prolyl endopeptidase-like OS=Mus musculus OX=10090 GN=Prepl;>sp|Q8C167|PPCEL_MOUSE Prolyl endopeptidase-like OS=Mus musculus OX=10090 GN=Prepl PE=1 SV=1;>sp|Q8C167-3|PPCEL_MOUSE Isoform of Q8C167, Isoform 3 of Prolyl endopeptidase-like OS=Mus musculus OX=10090 GN=Prepl	PREPL	-0.0720966	0.272858	1	Down	No	No
P97952	P97952	>sp|P97952|SCN1B_MOUSE Sodium channel subunit beta-1 OS=Mus musculus OX=10090 GN=Scn1b PE=1 SV=1	SCN1B	0.0464884	0.272916	1	Up	No	No
P60487	P60487	>sp|P60487|PLPP_MOUSE Pyridoxal phosphate phosphatase OS=Mus musculus OX=10090 GN=Pdxp PE=1 SV=1	PDXP	-2.87005e-14	1	1	Down	No	No
E0CZ72;P28740-1;F8VQ42;P28740-2;P28740	E0CZ72;P28740-1;F8VQ42;P28740-2;P28740	>tr|E0CZ72|E0CZ72_MOUSE Isoform of P28740, Kinesin-like protein OS=Mus musculus OX=10090 GN=Kif2a PE=1 SV=1;>sp|P28740-1|KIF2A_MOUSE Isoform of P28740, Isoform 1 of Kinesin-like protein KIF2A OS=Mus musculus OX=10090 GN=Kif2a;>tr|F8VQ42|F8VQ42_MOUSE Isoform of P28740, Kinesin-like protein (Fragment) OS=Mus musculus OX=10090 GN=Kif2a PE=1 SV=1;>sp|P28740-2|KIF2A_MOUSE Isoform of P28740, Isoform 2 …	KIF2A	3.75228e-15	1	1	Up	No	No
A0A0R4J0A6;Q8BLE7	A0A0R4J0A6;Q8BLE7	>tr|A0A0R4J0A6|A0A0R4J0A6_MOUSE Isoform of Q8BLE7, Solute carrier family 17 (Sodium-dependent inorganic phosphate cotransporter), member 6, isoform CRA_a OS=Mus musculus OX=10090 GN=Slc17a6 PE=1 SV=1;>sp|Q8BLE7|VGLU2_MOUSE Vesicular glutamate transporter 2 OS=Mus musculus OX=10090 GN=Slc17a6 PE=1 SV=1	SLC17A6	0.0655271	0.277203	1	Up	No	No
P63328	P63328	>sp|P63328|PP2BA_MOUSE Serine/threonine-protein phosphatase 2B catalytic subunit alpha isoform OS=Mus musculus OX=10090 GN=Ppp3ca PE=1 SV=1	PPP3CA	-5.94073e-15	1	1	Down	No	No
Q4VA93;P20444	Q4VA93;P20444	>tr|Q4VA93|Q4VA93_MOUSE Isoform of P20444, Protein kinase C OS=Mus musculus OX=10090 GN=Prkca PE=1 SV=1;>sp|P20444|KPCA_MOUSE Protein kinase C alpha type OS=Mus musculus OX=10090 GN=Prkca PE=1 SV=3	PRKCA	1.4649e-14	1	1	Up	No	No
Q9ESW4	Q9ESW4	>sp|Q9ESW4|AGK_MOUSE Acylglycerol kinase, mitochondrial OS=Mus musculus OX=10090 GN=Agk PE=1 SV=1	AGK	0.0348011	0.281784	1	Up	No	No
Q8BPN8-2;Q8BPN8;B0V2P5;F6RYL8	Q8BPN8-2;Q8BPN8;B0V2P5;F6RYL8	>sp|Q8BPN8-2|DMXL2_MOUSE Isoform of Q8BPN8, Isoform 2 of DmX-like protein 2 OS=Mus musculus OX=10090 GN=Dmxl2;>sp|Q8BPN8|DMXL2_MOUSE DmX-like protein 2 OS=Mus musculus OX=10090 GN=Dmxl2 PE=1 SV=3;>tr|B0V2P5|B0V2P5_MOUSE Isoform of Q8BPN8, DmX-like protein 2 OS=Mus musculus OX=10090 GN=Dmxl2 PE=1 SV=1;>tr|F6RYL8|F6RYL8_MOUSE Isoform of Q8BPN8, DmX-like protein 2 (Fragment) OS=Mus musculus OX=10090…	DMXL2	-3.34917e-15	1	1	Down	No	No
Q9CRB6	Q9CRB6	>sp|Q9CRB6|TPPP3_MOUSE Tubulin polymerization-promoting protein family member 3 OS=Mus musculus OX=10090 GN=Tppp3 PE=1 SV=1	TPPP3	0.0593944	0.282104	1	Up	No	No
D3YXA6;Q7TNM2;E9PUI3;Q3TC52;Q7TNM2-2	D3YXA6;Q7TNM2;E9PUI3;Q3TC52;Q7TNM2-2	>tr|D3YXA6|D3YXA6_MOUSE Isoform of Q7TNM2, Tripartite motif-containing protein 46 OS=Mus musculus OX=10090 GN=Trim46 PE=1 SV=1;>sp|Q7TNM2|TRI46_MOUSE Tripartite motif-containing protein 46 OS=Mus musculus OX=10090 GN=Trim46 PE=1 SV=1;>tr|E9PUI3|E9PUI3_MOUSE Isoform of Q7TNM2, Tripartite motif-containing protein 46 OS=Mus musculus OX=10090 GN=Trim46 PE=1 SV=1;>tr|Q3TC52|Q3TC52_MOUSE Isoform of Q7T…	TRIM46	0.114842	0.28329	1	Up	No	No
Q9CZZ6;Q9WTN0;A0A1Y7VJZ1	Q9CZZ6;Q9WTN0;A0A1Y7VJZ1	>tr|Q9CZZ6|Q9CZZ6_MOUSE Isoform of Q9WTN0, Geranylgeranyl diphosphate synthase 1, isoform CRA_a OS=Mus musculus OX=10090 GN=Ggps1 PE=1 SV=1;>sp|Q9WTN0|GGPPS_MOUSE Geranylgeranyl pyrophosphate synthase OS=Mus musculus OX=10090 GN=Ggps1 PE=1 SV=1;>tr|A0A1Y7VJZ1|A0A1Y7VJZ1_MOUSE Isoform of Q9WTN0, Geranylgeranyl pyrophosphate synthase (Fragment) OS=Mus musculus OX=10090 GN=Ggps1 PE=1 SV=1	GGPS1	-0.0619578	0.284364	1	Down	No	No
P09103	P09103	>sp|P09103|PDIA1_MOUSE Protein disulfide-isomerase OS=Mus musculus OX=10090 GN=P4hb PE=1 SV=2	P4HB	0.0307061	0.284966	1	Up	No	No
Q9QXB9	Q9QXB9	>sp|Q9QXB9|DRG2_MOUSE Developmentally-regulated GTP-binding protein 2 OS=Mus musculus OX=10090 GN=Drg2 PE=1 SV=1	DRG2	-0.0542281	0.285478	1	Down	No	No
Q9D880	Q9D880	>sp|Q9D880|TIM50_MOUSE Mitochondrial import inner membrane translocase subunit TIM50 OS=Mus musculus OX=10090 GN=Timm50 PE=1 SV=1	TIMM50	0.0302745	0.285827	1	Up	No	No
Q58A65-5;Q58A65-2;Q58A65;A0A0R4J196;F8WH31;E9PUD1;Q58A65-6;Q58A65-3;Q58A65-4;F6SH61;Z4YMB8	Q58A65-5;Q58A65-2;Q58A65;A0A0R4J196;F8WH31;E9PUD1;Q58A65-6;Q58A65-3;Q58A65-4;F6SH61;Z4YMB8	>sp|Q58A65-5|JIP4_MOUSE Isoform of Q58A65, Isoform 5 of C-Jun-amino-terminal kinase-interacting protein 4 OS=Mus musculus OX=10090 GN=Spag9;>sp|Q58A65-2|JIP4_MOUSE Isoform of Q58A65, Isoform 2 of C-Jun-amino-terminal kinase-interacting protein 4 OS=Mus musculus OX=10090 GN=Spag9;>sp|Q58A65|JIP4_MOUSE C-Jun-amino-terminal kinase-interacting protein 4 OS=Mus musculus OX=10090 GN=Spag9 PE=1 SV=2;>tr…	SPAG9	0.0482447	0.285899	1	Up	No	No
O55091	O55091	>sp|O55091|IMPCT_MOUSE Protein IMPACT OS=Mus musculus OX=10090 GN=Impact PE=1 SV=2	IMPACT	-0.0541952	0.286645	1	Down	No	No
Q5F258;Q68FF6	Q5F258;Q68FF6	>tr|Q5F258|Q5F258_MOUSE Isoform of Q68FF6, ARF GTPase-activating protein GIT1 OS=Mus musculus OX=10090 GN=Git1 PE=1 SV=1;>sp|Q68FF6|GIT1_MOUSE ARF GTPase-activating protein GIT1 OS=Mus musculus OX=10090 GN=Git1 PE=1 SV=1	GIT1	2.80839e-15	1	1	Up	No	No
J3QNU6;Q8BWG8-2;Q8BWG8	J3QNU6;Q8BWG8-2;Q8BWG8	>tr|J3QNU6|J3QNU6_MOUSE Isoform of Q8BWG8, Beta-arrestin-1 OS=Mus musculus OX=10090 GN=Arrb1 PE=1 SV=1;>sp|Q8BWG8-2|ARRB1_MOUSE Isoform of Q8BWG8, Isoform 1B of Beta-arrestin-1 OS=Mus musculus OX=10090 GN=Arrb1;>sp|Q8BWG8|ARRB1_MOUSE Beta-arrestin-1 OS=Mus musculus OX=10090 GN=Arrb1 PE=1 SV=1	ARRB1	-0.0327346	0.287697	1	Down	No	No
Q9D8B3	Q9D8B3	>sp|Q9D8B3|CHM4B_MOUSE Charged multivesicular body protein 4b OS=Mus musculus OX=10090 GN=Chmp4b PE=1 SV=2	CHMP4B	-0.0456018	0.287769	1	Down	No	No
Q8C129	Q8C129	>sp|Q8C129|LCAP_MOUSE Leucyl-cystinyl aminopeptidase OS=Mus musculus OX=10090 GN=Lnpep PE=1 SV=1	LNPEP	-0.0353919	0.288771	1	Down	No	No
P27659	P27659	>sp|P27659|RL3_MOUSE 60S ribosomal protein L3 OS=Mus musculus OX=10090 GN=Rpl3 PE=1 SV=3	RPL3	0.0555928	0.2906	1	Up	No	No
P14106	P14106	>sp|P14106|C1QB_MOUSE Complement C1q subcomponent subunit B OS=Mus musculus OX=10090 GN=C1qb PE=1 SV=2	C1QB	0.0531255	0.290746	1	Up	No	No
O35215;G3UZN1;G3UYJ7	O35215;G3UZN1;G3UYJ7	>sp|O35215|DOPD_MOUSE D-dopachrome decarboxylase OS=Mus musculus OX=10090 GN=Ddt PE=1 SV=3;>tr|G3UZN1|G3UZN1_MOUSE Isoform of O35215, D-dopachrome decarboxylase OS=Mus musculus OX=10090 GN=Ddt PE=1 SV=1;>tr|G3UYJ7|G3UYJ7_MOUSE Predicted gene 20441 (Fragment) OS=Mus musculus OX=10090 GN=Gm20441 PE=4 SV=1	DDT;GM20441	-0.0762366	0.291092	1	Down	No	No
A0A0U1RNL7;A0A0U1RPT4;O55028;D3Z7R0;A0A0U1RQ97	A0A0U1RNL7;A0A0U1RPT4;O55028;D3Z7R0;A0A0U1RQ97	>tr|A0A0U1RNL7|A0A0U1RNL7_MOUSE Isoform of O55028, [3-methyl-2-oxobutanoate dehydrogenase [lipoamide]] kinase, mitochondrial OS=Mus musculus OX=10090 GN=Bckdk PE=1 SV=1;>tr|A0A0U1RPT4|A0A0U1RPT4_MOUSE Isoform of O55028, [3-methyl-2-oxobutanoate dehydrogenase [lipoamide]] kinase, mitochondrial OS=Mus musculus OX=10090 GN=Bckdk PE=1 SV=1;>sp|O55028|BCKD_MOUSE [3-methyl-2-oxobutanoate dehydrogenase …	BCKDK	-0.0853154	0.291968	1	Down	No	No
E9PW43;Q9CQS8	E9PW43;Q9CQS8	>tr|E9PW43|E9PW43_MOUSE Protein transport protein Sec61 subunit beta OS=Mus musculus OX=10090 GN=Gm10320 PE=3 SV=1;>sp|Q9CQS8|SC61B_MOUSE Protein transport protein Sec61 subunit beta OS=Mus musculus OX=10090 GN=Sec61b PE=1 SV=3	GM10320;SEC61B	-0.0508181	0.292173	1	Down	No	No
P35279	P35279	>sp|P35279|RAB6A_MOUSE Ras-related protein Rab-6A OS=Mus musculus OX=10090 GN=Rab6a PE=1 SV=4	RAB6A	-0.0369883	0.292816	1	Down	No	No
Q6P1Y9;Q5PPR2;Q8R3S6	Q6P1Y9;Q5PPR2;Q8R3S6	>tr|Q6P1Y9|Q6P1Y9_MOUSE Isoform of Q8R3S6, Exocyst complex component 1 OS=Mus musculus OX=10090 GN=Exoc1 PE=1 SV=1;>tr|Q5PPR2|Q5PPR2_MOUSE Isoform of Q8R3S6, Exocyst complex component 1 OS=Mus musculus OX=10090 GN=Exoc1 PE=1 SV=1;>sp|Q8R3S6|EXOC1_MOUSE Exocyst complex component 1 OS=Mus musculus OX=10090 GN=Exoc1 PE=1 SV=4	EXOC1	0.0209759	0.293008	1	Up	No	No
Q9D4H8;Q9D4H8-2;E0CYT5	Q9D4H8;Q9D4H8-2;E0CYT5	>sp|Q9D4H8|CUL2_MOUSE Cullin-2 OS=Mus musculus OX=10090 GN=Cul2 PE=1 SV=2;>sp|Q9D4H8-2|CUL2_MOUSE Isoform of Q9D4H8, Isoform 2 of Cullin-2 OS=Mus musculus OX=10090 GN=Cul2;>tr|E0CYT5|E0CYT5_MOUSE Isoform of Q9D4H8, Cullin-2 (Fragment) OS=Mus musculus OX=10090 GN=Cul2 PE=1 SV=1	CUL2	-0.0265542	0.293152	1	Down	No	No
Q99LP6	Q99LP6	>sp|Q99LP6|GRPE1_MOUSE GrpE protein homolog 1, mitochondrial OS=Mus musculus OX=10090 GN=Grpel1 PE=1 SV=1	GRPEL1	-0.0675497	0.293862	1	Down	No	No
F6XC54;D3Z074;E9PXV7;E9PV41;O08808	F6XC54;D3Z074;E9PXV7;E9PV41;O08808	>tr|F6XC54|F6XC54_MOUSE Isoform of O08808, Protein diaphanous homolog 1 OS=Mus musculus OX=10090 GN=Diaph1 PE=1 SV=1;>tr|D3Z074|D3Z074_MOUSE Isoform of O08808, Protein diaphanous homolog 1 OS=Mus musculus OX=10090 GN=Diaph1 PE=1 SV=2;>tr|E9PXV7|E9PXV7_MOUSE Isoform of O08808, Protein diaphanous homolog 1 OS=Mus musculus OX=10090 GN=Diaph1 PE=1 SV=1;>tr|E9PV41|E9PV41_MOUSE Isoform of O08808, Prote…	DIAPH1	-0.0393709	0.294336	1	Down	No	No
P10639	P10639	>sp|P10639|THIO_MOUSE Thioredoxin OS=Mus musculus OX=10090 GN=Txn PE=1 SV=3	TXN	-6.00436e-15	1	1	Down	No	No
F6TKE8;E0CXP0;Q8BLC3	F6TKE8;E0CXP0;Q8BLC3	>tr|F6TKE8|F6TKE8_MOUSE Isoform of Q8BLC3, Ly6/PLAUR domain-containing protein 1 (Fragment) OS=Mus musculus OX=10090 GN=Lypd1 PE=1 SV=2;>tr|E0CXP0|E0CXP0_MOUSE Isoform of Q8BLC3, Ly6/PLAUR domain-containing protein 1 OS=Mus musculus OX=10090 GN=Lypd1 PE=1 SV=1;>sp|Q8BLC3|LYPD1_MOUSE Ly6/PLAUR domain-containing protein 1 OS=Mus musculus OX=10090 GN=Lypd1 PE=1 SV=1	LYPD1	0.039025	0.296227	1	Up	No	No
E9QJY0;P18581;P18581-2	E9QJY0;P18581;P18581-2	>tr|E9QJY0|E9QJY0_MOUSE Isoform of P18581, Cationic amino acid transporter 2 OS=Mus musculus OX=10090 GN=Slc7a2 PE=1 SV=1;>sp|P18581|CTR2_MOUSE Cationic amino acid transporter 2 OS=Mus musculus OX=10090 GN=Slc7a2 PE=1 SV=3;>sp|P18581-2|CTR2_MOUSE Isoform of P18581, Isoform 2 of Cationic amino acid transporter 2 OS=Mus musculus OX=10090 GN=Slc7a2	SLC7A2	0.047312	0.296667	1	Up	No	No
P62196;Q8K1K2	P62196;Q8K1K2	>sp|P62196|PRS8_MOUSE 26S proteasome regulatory subunit 8 OS=Mus musculus OX=10090 GN=Psmc5 PE=1 SV=1;>tr|Q8K1K2|Q8K1K2_MOUSE Isoform of P62196, 26S proteasome regulatory subunit 8 OS=Mus musculus OX=10090 GN=Psmc5 PE=1 SV=1	PSMC5	-0.0229815	0.297224	1	Down	No	No
Q3TY86-2;Q3TY86;Q3TY86-3	Q3TY86-2;Q3TY86;Q3TY86-3	>sp|Q3TY86-2|AIFM3_MOUSE Isoform of Q3TY86, Isoform 2 of Apoptosis-inducing factor 3 OS=Mus musculus OX=10090 GN=Aifm3;>sp|Q3TY86|AIFM3_MOUSE Apoptosis-inducing factor 3 OS=Mus musculus OX=10090 GN=Aifm3 PE=1 SV=1;>sp|Q3TY86-3|AIFM3_MOUSE Isoform of Q3TY86, Isoform 3 of Apoptosis-inducing factor 3 OS=Mus musculus OX=10090 GN=Aifm3	AIFM3	0.0446007	0.297465	1	Up	No	No
P20029	P20029	>sp|P20029|BIP_MOUSE Endoplasmic reticulum chaperone BiP OS=Mus musculus OX=10090 GN=Hspa5 PE=1 SV=3	HSPA5	0.0300069	0.298889	1	Up	No	No
Q9ERK4;E9Q1T9;F6ZEW4;E9QAX7	Q9ERK4;E9Q1T9;F6ZEW4;E9QAX7	>sp|Q9ERK4|XPO2_MOUSE Exportin-2 OS=Mus musculus OX=10090 GN=Cse1l PE=1 SV=1;>tr|E9Q1T9|E9Q1T9_MOUSE Isoform of Q9ERK4, Exportin-2 OS=Mus musculus OX=10090 GN=Cse1l PE=1 SV=1;>tr|F6ZEW4|F6ZEW4_MOUSE Isoform of Q9ERK4, Exportin-2 (Fragment) OS=Mus musculus OX=10090 GN=Cse1l PE=1 SV=1;>tr|E9QAX7|E9QAX7_MOUSE Isoform of Q9ERK4, Exportin-2 OS=Mus musculus OX=10090 GN=Cse1l PE=1 SV=1	CSE1L	-0.0255345	0.301345	1	Down	No	No
Q78ZM0;O70492;D3Z789;D3Z6Z0	Q78ZM0;O70492;D3Z789;D3Z6Z0	>tr|Q78ZM0|Q78ZM0_MOUSE Isoform of O70492, Sorting nexin 3, isoform CRA_b OS=Mus musculus OX=10090 GN=Snx3 PE=1 SV=1;>sp|O70492|SNX3_MOUSE Sorting nexin-3 OS=Mus musculus OX=10090 GN=Snx3 PE=1 SV=3;>tr|D3Z789|D3Z789_MOUSE Isoform of O70492, Sorting nexin-3 OS=Mus musculus OX=10090 GN=Snx3 PE=1 SV=1;>tr|D3Z6Z0|D3Z6Z0_MOUSE Isoform of O70492, Sorting nexin-3 OS=Mus musculus OX=10090 GN=Snx3 PE=1 SV…	SNX3	-0.0275281	0.301649	1	Down	No	No
P62835;A0A0G2JE52;A0A0G2JED9	P62835;A0A0G2JE52;A0A0G2JED9	>sp|P62835|RAP1A_MOUSE Ras-related protein Rap-1A OS=Mus musculus OX=10090 GN=Rap1a PE=1 SV=1;>tr|A0A0G2JE52|A0A0G2JE52_MOUSE Isoform of P62835, Ras-related protein Rap-1A OS=Mus musculus OX=10090 GN=Rap1a PE=1 SV=1;>tr|A0A0G2JED9|A0A0G2JED9_MOUSE Isoform of P62835, Ras-related protein Rap-1A (Fragment) OS=Mus musculus OX=10090 GN=Rap1a PE=1 SV=1	RAP1A	0.026802	0.301964	1	Up	No	No
Q80WJ7;F6QFT1;F6QHD1	Q80WJ7;F6QFT1;F6QHD1	>sp|Q80WJ7|LYRIC_MOUSE Protein LYRIC OS=Mus musculus OX=10090 GN=Mtdh PE=1 SV=1;>tr|F6QFT1|F6QFT1_MOUSE Isoform of Q80WJ7, Protein LYRIC (Fragment) OS=Mus musculus OX=10090 GN=Mtdh PE=1 SV=8;>tr|F6QHD1|F6QHD1_MOUSE Isoform of Q80WJ7, Protein LYRIC (Fragment) OS=Mus musculus OX=10090 GN=Mtdh PE=1 SV=2	MTDH	0.0306034	0.302704	1	Up	No	No
Q9DCS9;D3YUK4	Q9DCS9;D3YUK4	>sp|Q9DCS9|NDUBA_MOUSE NADH dehydrogenase [ubiquinone] 1 beta subcomplex subunit 10 OS=Mus musculus OX=10090 GN=Ndufb10 PE=1 SV=3;>tr|D3YUK4|D3YUK4_MOUSE Isoform of Q9DCS9, NADH dehydrogenase [ubiquinone] 1 beta subcomplex subunit 10 (Fragment) OS=Mus musculus OX=10090 GN=Ndufb10 PE=1 SV=1	NDUFB10	0.0352514	0.302847	1	Up	No	No
E9Q2A6;Q9QVP9;Q3UDE9	E9Q2A6;Q9QVP9;Q3UDE9	>tr|E9Q2A6|E9Q2A6_MOUSE Isoform of Q9QVP9, Protein-tyrosine kinase 2-beta OS=Mus musculus OX=10090 GN=Ptk2b PE=1 SV=1;>sp|Q9QVP9|FAK2_MOUSE Protein-tyrosine kinase 2-beta OS=Mus musculus OX=10090 GN=Ptk2b PE=1 SV=2;>tr|Q3UDE9|Q3UDE9_MOUSE Isoform of Q9QVP9, Protein-tyrosine kinase 2-beta OS=Mus musculus OX=10090 GN=Ptk2b PE=1 SV=1	PTK2B	-0.027267	0.304519	1	Down	No	No
P11983;P11983-2	P11983;P11983-2	>sp|P11983|TCPA_MOUSE T-complex protein 1 subunit alpha OS=Mus musculus OX=10090 GN=Tcp1 PE=1 SV=3;>sp|P11983-2|TCPA_MOUSE Isoform of P11983, Isoform 2 of T-complex protein 1 subunit alpha OS=Mus musculus OX=10090 GN=Tcp1	TCP1	0.0144738	0.305988	1	Up	No	No
Q5NCM5;J3QNT7;Q5NCM6;Q8CHU3-2;Q8CHU3	Q5NCM5;J3QNT7;Q5NCM6;Q8CHU3-2;Q8CHU3	>tr|Q5NCM5|Q5NCM5_MOUSE Isoform of Q8CHU3, Epsin-2 OS=Mus musculus OX=10090 GN=Epn2 PE=1 SV=1;>tr|J3QNT7|J3QNT7_MOUSE Isoform of Q8CHU3, Epsin-2 OS=Mus musculus OX=10090 GN=Epn2 PE=1 SV=1;>tr|Q5NCM6|Q5NCM6_MOUSE Isoform of Q8CHU3, Epsin-2 OS=Mus musculus OX=10090 GN=Epn2 PE=1 SV=1;>sp|Q8CHU3-2|EPN2_MOUSE Isoform of Q8CHU3, Isoform 2 of Epsin-2 OS=Mus musculus OX=10090 GN=Epn2;>sp|Q8CHU3|EPN2_MOUS…	EPN2	-0.0230219	0.306401	1	Down	No	No
Q8BG39	Q8BG39	>sp|Q8BG39|SV2B_MOUSE Synaptic vesicle glycoprotein 2B OS=Mus musculus OX=10090 GN=Sv2b PE=1 SV=1	SV2B	-0.014994	0.309065	1	Down	No	No
Q9QYB8;Q9QYB8-2;Q9QYB8-3	Q9QYB8;Q9QYB8-2;Q9QYB8-3	>sp|Q9QYB8|ADDB_MOUSE Beta-adducin OS=Mus musculus OX=10090 GN=Add2 PE=1 SV=4;>sp|Q9QYB8-2|ADDB_MOUSE Isoform of Q9QYB8, Isoform 2 of Beta-adducin OS=Mus musculus OX=10090 GN=Add2;>sp|Q9QYB8-3|ADDB_MOUSE Isoform of Q9QYB8, Isoform 3 of Beta-adducin OS=Mus musculus OX=10090 GN=Add2	ADD2	5.97214e-15	1	1	Up	No	No
P40124	P40124	>sp|P40124|CAP1_MOUSE Adenylyl cyclase-associated protein 1 OS=Mus musculus OX=10090 GN=Cap1 PE=1 SV=4	CAP1	-2.56504e-15	1	1	Down	No	No
Q62277	Q62277	>sp|Q62277|SYPH_MOUSE Synaptophysin OS=Mus musculus OX=10090 GN=Syp PE=1 SV=2	SYP	-0.0201151	0.311789	1	Down	No	No
P97429;F7ANV6;D3Z0S1;A0A0N4SW89	P97429;F7ANV6;D3Z0S1;A0A0N4SW89	>sp|P97429|ANXA4_MOUSE Annexin A4 OS=Mus musculus OX=10090 GN=Anxa4 PE=1 SV=4;>tr|F7ANV6|F7ANV6_MOUSE Isoform of P97429, Annexin (Fragment) OS=Mus musculus OX=10090 GN=Anxa4 PE=1 SV=1;>tr|D3Z0S1|D3Z0S1_MOUSE Isoform of P97429, Annexin (Fragment) OS=Mus musculus OX=10090 GN=Anxa4 PE=1 SV=1;>tr|A0A0N4SW89|A0A0N4SW89_MOUSE Isoform of P97429, Annexin (Fragment) OS=Mus musculus OX=10090 GN=Anxa4 PE=1 …	ANXA4	0.0428428	0.312471	1	Up	No	No
Q3UPN1;P29533;A0A0G2JFP9;P29533-2	Q3UPN1;P29533;A0A0G2JFP9;P29533-2	>tr|Q3UPN1|Q3UPN1_MOUSE Isoform of P29533, Vascular cell adhesion protein 1 OS=Mus musculus OX=10090 GN=Vcam1 PE=1 SV=1;>sp|P29533|VCAM1_MOUSE Vascular cell adhesion protein 1 OS=Mus musculus OX=10090 GN=Vcam1 PE=1 SV=1;>tr|A0A0G2JFP9|A0A0G2JFP9_MOUSE Isoform of P29533, Vascular cell adhesion protein 1 (Fragment) OS=Mus musculus OX=10090 GN=Vcam1 PE=1 SV=1;>sp|P29533-2|VCAM1_MOUSE Isoform of P295…	VCAM1	0.0415597	0.313269	1	Up	No	No
O08759-3;O08759-2;O08759	O08759-3;O08759-2;O08759	>sp|O08759-3|UBE3A_MOUSE Isoform of O08759, Isoform 3 of Ubiquitin-protein ligase E3A OS=Mus musculus OX=10090 GN=Ube3a;>sp|O08759-2|UBE3A_MOUSE Isoform of O08759, Isoform 2 of Ubiquitin-protein ligase E3A OS=Mus musculus OX=10090 GN=Ube3a;>sp|O08759|UBE3A_MOUSE Ubiquitin-protein ligase E3A OS=Mus musculus OX=10090 GN=Ube3a PE=1 SV=2	UBE3A	-0.0310678	0.313683	1	Down	No	No
A0A0A6YW36;Q80XD3;O54829;Q45FE1;Q45FE2	A0A0A6YW36;Q80XD3;O54829;Q45FE1;Q45FE2	>tr|A0A0A6YW36|A0A0A6YW36_MOUSE Isoform of O54829, Regulator of G-protein-signaling 7 OS=Mus musculus OX=10090 GN=Rgs7 PE=1 SV=1;>tr|Q80XD3|Q80XD3_MOUSE Isoform of O54829, Regulator of G-protein-signaling 7 OS=Mus musculus OX=10090 GN=Rgs7 PE=1 SV=1;>sp|O54829|RGS7_MOUSE Regulator of G-protein signaling 7 OS=Mus musculus OX=10090 GN=Rgs7 PE=1 SV=2;>tr|Q45FE1|Q45FE1_MOUSE Isoform of O54829, Regula…	RGS7	0.0183281	0.313775	1	Up	No	No
P84086	P84086	>sp|P84086|CPLX2_MOUSE Complexin-2 OS=Mus musculus OX=10090 GN=Cplx2 PE=1 SV=1	CPLX2	-1.1425e-14	1	1	Down	No	No
Q03265;D3Z6F5	Q03265;D3Z6F5	>sp|Q03265|ATPA_MOUSE ATP synthase subunit alpha, mitochondrial OS=Mus musculus OX=10090 GN=Atp5f1a PE=1 SV=1;>tr|D3Z6F5|D3Z6F5_MOUSE Isoform of Q03265, ATP synthase subunit alpha OS=Mus musculus OX=10090 GN=Atp5a1 PE=1 SV=1	ATP5F1A;ATP5A1	0.0266428	0.318487	1	Up	No	No
A0A0A0MQF6;P16858;S4R1W1;A0A1D5RLD8;S4R257	A0A0A0MQF6;P16858;S4R1W1;A0A1D5RLD8;S4R257	>tr|A0A0A0MQF6|A0A0A0MQF6_MOUSE Isoform of P16858, Glyceraldehyde-3-phosphate dehydrogenase OS=Mus musculus OX=10090 GN=Gapdh PE=1 SV=1;>sp|P16858|G3P_MOUSE Glyceraldehyde-3-phosphate dehydrogenase OS=Mus musculus OX=10090 GN=Gapdh PE=1 SV=2;>tr|S4R1W1|S4R1W1_MOUSE Glyceraldehyde-3-phosphate dehydrogenase OS=Mus musculus OX=10090 GN=Gm3839 PE=1 SV=1;>tr|A0A1D5RLD8|A0A1D5RLD8_MOUSE Glyceraldehyde-…	GAPDH;GM3839;GM10358	-0.0196388	0.318748	1	Down	No	No
Q9CQV6;M0QWC2	Q9CQV6;M0QWC2	>sp|Q9CQV6|MLP3B_MOUSE Microtubule-associated proteins 1A/1B light chain 3B OS=Mus musculus OX=10090 GN=Map1lc3b PE=1 SV=3;>tr|M0QWC2|M0QWC2_MOUSE Isoform of Q9CQV6, MCG14171, isoform CRA_b OS=Mus musculus OX=10090 GN=Map1lc3b PE=1 SV=1	MAP1LC3B	-0.027109	0.318858	1	Down	No	No
Q8K097-2;Q8K097	Q8K097-2;Q8K097	>sp|Q8K097-2|LFG2_MOUSE Isoform of Q8K097, Isoform 2 of Protein lifeguard 2 OS=Mus musculus OX=10090 GN=Faim2;>sp|Q8K097|LFG2_MOUSE Protein lifeguard 2 OS=Mus musculus OX=10090 GN=Faim2 PE=2 SV=1	FAIM2	-0.0360211	0.319966	1	Down	No	No
Q9D6S7	Q9D6S7	>sp|Q9D6S7|RRFM_MOUSE Ribosome-recycling factor, mitochondrial OS=Mus musculus OX=10090 GN=Mrrf PE=1 SV=1	MRRF	0.044295	0.320453	1	Up	No	No
P31938	P31938	>sp|P31938|MP2K1_MOUSE Dual specificity mitogen-activated protein kinase kinase 1 OS=Mus musculus OX=10090 GN=Map2k1 PE=1 SV=2	MAP2K1	-0.0270877	0.321265	1	Down	No	No
Q99KJ8	Q99KJ8	>sp|Q99KJ8|DCTN2_MOUSE Dynactin subunit 2 OS=Mus musculus OX=10090 GN=Dctn2 PE=1 SV=3	DCTN2	-7.30622e-15	1	1	Down	No	No
F8VQ95;Q6Y685;Q6Y685-2	F8VQ95;Q6Y685;Q6Y685-2	>tr|F8VQ95|F8VQ95_MOUSE Isoform of Q6Y685, Transforming acidic coiled-coil-containing protein 1 OS=Mus musculus OX=10090 GN=Tacc1 PE=1 SV=1;>sp|Q6Y685|TACC1_MOUSE Transforming acidic coiled-coil-containing protein 1 OS=Mus musculus OX=10090 GN=Tacc1 PE=1 SV=1;>sp|Q6Y685-2|TACC1_MOUSE Isoform of Q6Y685, Isoform 2 of Transforming acidic coiled-coil-containing protein 1 OS=Mus musculus OX=10090 GN=T…	TACC1	-0.0314305	0.323512	1	Down	No	No
P62761	P62761	>sp|P62761|VISL1_MOUSE Visinin-like protein 1 OS=Mus musculus OX=10090 GN=Vsnl1 PE=1 SV=2	VSNL1	1.37787e-15	1	1	Up	No	No
Q922D8;A0A1W2P733	Q922D8;A0A1W2P733	>sp|Q922D8|C1TC_MOUSE C-1-tetrahydrofolate synthase, cytoplasmic OS=Mus musculus OX=10090 GN=Mthfd1 PE=1 SV=4;>tr|A0A1W2P733|A0A1W2P733_MOUSE Isoform of Q922D8, C-1-tetrahydrofolate synthase, cytoplasmic OS=Mus musculus OX=10090 GN=Mthfd1 PE=1 SV=1	MTHFD1	-0.0202824	0.324461	1	Down	No	No
P29387;A0A0A6YVN9	P29387;A0A0A6YVN9	>sp|P29387|GBB4_MOUSE Guanine nucleotide-binding protein subunit beta-4 OS=Mus musculus OX=10090 GN=Gnb4 PE=1 SV=4;>tr|A0A0A6YVN9|A0A0A6YVN9_MOUSE Isoform of P29387, Guanine nucleotide-binding protein subunit beta-4 OS=Mus musculus OX=10090 GN=Gnb4 PE=1 SV=1	GNB4	0.0468911	0.32645	1	Up	No	No
P54830-2;P54830;P54830-4;P54830-3	P54830-2;P54830;P54830-4;P54830-3	>sp|P54830-2|PTN5_MOUSE Isoform of P54830, Isoform STEP46 of Tyrosine-protein phosphatase non-receptor type 5 OS=Mus musculus OX=10090 GN=Ptpn5;>sp|P54830|PTN5_MOUSE Tyrosine-protein phosphatase non-receptor type 5 OS=Mus musculus OX=10090 GN=Ptpn5 PE=1 SV=2;>sp|P54830-4|PTN5_MOUSE Isoform of P54830, Isoform STEP20 of Tyrosine-protein phosphatase non-receptor type 5 OS=Mus musculus OX=10090 GN=Pt…	PTPN5	0.0307083	0.330818	1	Up	No	No
A2RT62	A2RT62	>sp|A2RT62|FXL16_MOUSE F-box/LRR-repeat protein 16 OS=Mus musculus OX=10090 GN=Fbxl16 PE=1 SV=1	FBXL16	-0.0189881	0.331273	1	Down	No	No
B2RXS4	B2RXS4	>sp|B2RXS4|PLXB2_MOUSE Plexin-B2 OS=Mus musculus OX=10090 GN=Plxnb2 PE=1 SV=1	PLXNB2	0.0759537	0.331726	1	Up	No	No
P61164	P61164	>sp|P61164|ACTZ_MOUSE Alpha-centractin OS=Mus musculus OX=10090 GN=Actr1a PE=1 SV=1	ACTR1A	3.47007e-15	1	1	Up	No	No
Q9CRD2	Q9CRD2	>sp|Q9CRD2|EMC2_MOUSE ER membrane protein complex subunit 2 OS=Mus musculus OX=10090 GN=Emc2 PE=1 SV=1	EMC2	0.0133756	0.334073	1	Up	No	No
A0A0J9YTS6;A0A087WSJ9;A0A087WSH2;A0A087WPW1;F6WDS8;A0A087WQG6;A0A087WNZ9;A0A087WRP8;A0A087WPC4;A0A087WPD1;Q9Z2H2	A0A0J9YTS6;A0A087WSJ9;A0A087WSH2;A0A087WPW1;F6WDS8;A0A087WQG6;A0A087WNZ9;A0A087WRP8;A0A087WPC4;A0A087WPD1;Q9Z2H2	>tr|A0A0J9YTS6|A0A0J9YTS6_MOUSE Isoform of Q9Z2H2, Regulator of G-protein-signaling 6 (Fragment) OS=Mus musculus OX=10090 GN=Rgs6 PE=1 SV=1;>tr|A0A087WSJ9|A0A087WSJ9_MOUSE Isoform of Q9Z2H2, Regulator of G-protein-signaling 6 OS=Mus musculus OX=10090 GN=Rgs6 PE=1 SV=1;>tr|A0A087WSH2|A0A087WSH2_MOUSE Isoform of Q9Z2H2, Regulator of G-protein-signaling 6 OS=Mus musculus OX=10090 GN=Rgs6 PE=1 SV=4;>…	RGS6	0.10337	0.334531	1	Up	No	No
V9GX34	V9GX34	>tr|V9GX34|V9GX34_MOUSE CUB and Sushi multiple domains 2 OS=Mus musculus OX=10090 GN=Csmd2 PE=1 SV=2	CSMD2	0.0455155	0.334535	1	Up	No	No
Q9QX11-2;Q9QX11;Q3TZ02;A2A517	Q9QX11-2;Q9QX11;Q3TZ02;A2A517	>sp|Q9QX11-2|CYH1_MOUSE Isoform of Q9QX11, Isoform 2 of Cytohesin-1 OS=Mus musculus OX=10090 GN=Cyth1;>sp|Q9QX11|CYH1_MOUSE Cytohesin-1 OS=Mus musculus OX=10090 GN=Cyth1 PE=1 SV=2;>tr|Q3TZ02|Q3TZ02_MOUSE Isoform of Q9QX11, Cytohesin-1 OS=Mus musculus OX=10090 GN=Cyth1 PE=1 SV=1;>tr|A2A517|A2A517_MOUSE Isoform of Q9QX11, Cytohesin-1 (Fragment) OS=Mus musculus OX=10090 GN=Cyth1 PE=1 SV=1	CYTH1	0.055937	0.33602	1	Up	No	No
Q9JHK4;A0A2K6EDL0	Q9JHK4;A0A2K6EDL0	>sp|Q9JHK4|PGTA_MOUSE Geranylgeranyl transferase type-2 subunit alpha OS=Mus musculus OX=10090 GN=Rabggta PE=1 SV=1;>tr|A0A2K6EDL0|A0A2K6EDL0_MOUSE Isoform of Q9JHK4, Geranylgeranyl transferase type-2 subunit alpha OS=Mus musculus OX=10090 GN=Rabggta PE=1 SV=1	RABGGTA	-0.0276324	0.336331	1	Down	No	No
Q3UVK0;F6TQS9	Q3UVK0;F6TQS9	>sp|Q3UVK0|ERMP1_MOUSE Endoplasmic reticulum metallopeptidase 1 OS=Mus musculus OX=10090 GN=Ermp1 PE=1 SV=2;>tr|F6TQS9|F6TQS9_MOUSE Isoform of Q3UVK0, Endoplasmic reticulum metallopeptidase 1 (Fragment) OS=Mus musculus OX=10090 GN=Ermp1 PE=1 SV=1	ERMP1	0.0208687	0.336624	1	Up	No	No
Q8BR92	Q8BR92	>sp|Q8BR92|PALM2_MOUSE Paralemmin-2 OS=Mus musculus OX=10090 GN=Palm2 PE=1 SV=1	PALM2	0.0336472	0.336994	1	Up	No	No
Q9DCV4;A2AGJ2	Q9DCV4;A2AGJ2	>sp|Q9DCV4|RMD1_MOUSE Regulator of microtubule dynamics protein 1 OS=Mus musculus OX=10090 GN=Rmdn1 PE=1 SV=2;>tr|A2AGJ2|A2AGJ2_MOUSE Isoform of Q9DCV4, Regulator of microtubule dynamics protein 1 OS=Mus musculus OX=10090 GN=Rmdn1 PE=1 SV=1	RMDN1	0.0466645	0.337466	1	Up	No	No
Q791T5-2;Q791T5	Q791T5-2;Q791T5	>sp|Q791T5-2|MTCH1_MOUSE Isoform of Q791T5, Isoform 2 of Mitochondrial carrier homolog 1 OS=Mus musculus OX=10090 GN=Mtch1;>sp|Q791T5|MTCH1_MOUSE Mitochondrial carrier homolog 1 OS=Mus musculus OX=10090 GN=Mtch1 PE=1 SV=1	MTCH1	0.0228655	0.338527	1	Up	No	No
D3Z2Q2;D3Z079;Q8K400;Q8K400-2	D3Z2Q2;D3Z079;Q8K400;Q8K400-2	>tr|D3Z2Q2|D3Z2Q2_MOUSE Isoform of Q8K400, Syntaxin-binding protein 5 OS=Mus musculus OX=10090 GN=Stxbp5 PE=1 SV=1;>tr|D3Z079|D3Z079_MOUSE Isoform of Q8K400, Syntaxin-binding protein 5 OS=Mus musculus OX=10090 GN=Stxbp5 PE=1 SV=1;>sp|Q8K400|STXB5_MOUSE Syntaxin-binding protein 5 OS=Mus musculus OX=10090 GN=Stxbp5 PE=1 SV=3;>sp|Q8K400-2|STXB5_MOUSE Isoform of Q8K400, Isoform 2 of Syntaxin-binding …	STXBP5	0.0157454	0.34058	1	Up	No	No
Q6P9K8-2;Q6P9K8;Q6P9K8-3	Q6P9K8-2;Q6P9K8;Q6P9K8-3	>sp|Q6P9K8-2|CSKI1_MOUSE Isoform of Q6P9K8, Isoform 2 of Caskin-1 OS=Mus musculus OX=10090 GN=Caskin1;>sp|Q6P9K8|CSKI1_MOUSE Caskin-1 OS=Mus musculus OX=10090 GN=Caskin1 PE=1 SV=2;>sp|Q6P9K8-3|CSKI1_MOUSE Isoform of Q6P9K8, Isoform 3 of Caskin-1 OS=Mus musculus OX=10090 GN=Caskin1	CASKIN1	1.40546e-15	1	1	Up	No	No
P97494	P97494	>sp|P97494|GSH1_MOUSE Glutamate--cysteine ligase catalytic subunit OS=Mus musculus OX=10090 GN=Gclc PE=1 SV=4	GCLC	-0.02588	0.341025	1	Down	No	No
Q3TWV4;P84091	Q3TWV4;P84091	>tr|Q3TWV4|Q3TWV4_MOUSE Isoform of P84091, AP-2 complex subunit mu OS=Mus musculus OX=10090 GN=Ap2m1 PE=1 SV=1;>sp|P84091|AP2M1_MOUSE AP-2 complex subunit mu OS=Mus musculus OX=10090 GN=Ap2m1 PE=1 SV=1	AP2M1	-3.56553e-15	1	1	Down	No	No
Q99JR1	Q99JR1	>sp|Q99JR1|SFXN1_MOUSE Sideroflexin-1 OS=Mus musculus OX=10090 GN=Sfxn1 PE=1 SV=3	SFXN1	0.0300603	0.344069	1	Up	No	No
Q9WTM5	Q9WTM5	>sp|Q9WTM5|RUVB2_MOUSE RuvB-like 2 OS=Mus musculus OX=10090 GN=Ruvbl2 PE=1 SV=3	RUVBL2	0.0319778	0.345287	1	Up	No	No
P62281;A0A1B0GRR3;A0A1B0GSE8	P62281;A0A1B0GRR3;A0A1B0GSE8	>sp|P62281|RS11_MOUSE 40S ribosomal protein S11 OS=Mus musculus OX=10090 GN=Rps11 PE=1 SV=3;>tr|A0A1B0GRR3|A0A1B0GRR3_MOUSE Isoform of P62281, 40S ribosomal protein S11 OS=Mus musculus OX=10090 GN=Rps11 PE=1 SV=1;>tr|A0A1B0GSE8|A0A1B0GSE8_MOUSE Isoform of P62281, 40S ribosomal protein S11 (Fragment) OS=Mus musculus OX=10090 GN=Rps11 PE=1 SV=1	RPS11	0.0338624	0.34532	1	Up	No	No
Q9JKY5	Q9JKY5	>sp|Q9JKY5|HIP1R_MOUSE Huntingtin-interacting protein 1-related protein OS=Mus musculus OX=10090 GN=Hip1r PE=1 SV=2	HIP1R	-0.0228396	0.345413	1	Down	No	No
D3Z0F5;O88545	D3Z0F5;O88545	>tr|D3Z0F5|D3Z0F5_MOUSE Isoform of O88545, COP9 signalosome complex subunit 6 OS=Mus musculus OX=10090 GN=Cops6 PE=1 SV=1;>sp|O88545|CSN6_MOUSE COP9 signalosome complex subunit 6 OS=Mus musculus OX=10090 GN=Cops6 PE=1 SV=1	COPS6	-0.0231658	0.345687	1	Down	No	No
E9Q919;Q9Z0Y1	E9Q919;Q9Z0Y1	>tr|E9Q919|E9Q919_MOUSE Isoform of Q9Z0Y1, Dynactin subunit 3 OS=Mus musculus OX=10090 GN=Dctn3 PE=1 SV=1;>sp|Q9Z0Y1|DCTN3_MOUSE Dynactin subunit 3 OS=Mus musculus OX=10090 GN=Dctn3 PE=1 SV=2	DCTN3	-0.0278826	0.34614	1	Down	No	No
P67984	P67984	>sp|P67984|RL22_MOUSE 60S ribosomal protein L22 OS=Mus musculus OX=10090 GN=Rpl22 PE=1 SV=2	RPL22	0.0614182	0.346188	1	Up	No	No
G3UX26	G3UX26	>tr|G3UX26|G3UX26_MOUSE Isoform of Q60930, Voltage-dependent anion-selective channel protein 2 OS=Mus musculus OX=10090 GN=Vdac2 PE=1 SV=1	VDAC2	0.0315091	0.346451	1	Up	No	No
Q0VBD0	Q0VBD0	>tr|Q0VBD0|Q0VBD0_MOUSE Integrin beta OS=Mus musculus OX=10090 GN=Itgb8 PE=1 SV=1	ITGB8	0.0338024	0.348154	1	Up	No	No
Q9JKR6	Q9JKR6	>sp|Q9JKR6|HYOU1_MOUSE Hypoxia up-regulated protein 1 OS=Mus musculus OX=10090 GN=Hyou1 PE=1 SV=1	HYOU1	0.0249247	0.350617	1	Up	No	No
P97950;O35963	P97950;O35963	>sp|P97950|RB33A_MOUSE Ras-related protein Rab-33A OS=Mus musculus OX=10090 GN=Rab33a PE=2 SV=1;>sp|O35963|RB33B_MOUSE Ras-related protein Rab-33B OS=Mus musculus OX=10090 GN=Rab33b PE=1 SV=1	RAB33A;RAB33B	-0.0211035	0.353178	1	Down	No	No
Q8VHL0;Q8VHL0-2	Q8VHL0;Q8VHL0-2	>sp|Q8VHL0|UT1_MOUSE Urea transporter 1 OS=Mus musculus OX=10090 GN=Slc14a1 PE=1 SV=2;>sp|Q8VHL0-2|UT1_MOUSE Isoform of Q8VHL0, Isoform 2 of Urea transporter 1 OS=Mus musculus OX=10090 GN=Slc14a1	SLC14A1	0.025904	0.353906	1	Up	No	No
A2BDX2;O70152	A2BDX2;O70152	>tr|A2BDX2|A2BDX2_MOUSE Isoform of O70152, Dolichol-phosphate mannosyltransferase subunit 1 OS=Mus musculus OX=10090 GN=Dpm1 PE=1 SV=1;>sp|O70152|DPM1_MOUSE Dolichol-phosphate mannosyltransferase subunit 1 OS=Mus musculus OX=10090 GN=Dpm1 PE=1 SV=1	DPM1	-0.0255149	0.356165	1	Down	No	No
Q5SVJ0;P28652;Q5SVI3;Q5SVI0;Q5SVI2;Q5SVI9	Q5SVJ0;P28652;Q5SVI3;Q5SVI0;Q5SVI2;Q5SVI9	>tr|Q5SVJ0|Q5SVJ0_MOUSE Isoform of P28652, Calcium/calmodulin-dependent protein kinase II, beta, isoform CRA_b OS=Mus musculus OX=10090 GN=Camk2b PE=1 SV=1;>sp|P28652|KCC2B_MOUSE Calcium/calmodulin-dependent protein kinase type II subunit beta OS=Mus musculus OX=10090 GN=Camk2b PE=1 SV=2;>tr|Q5SVI3|Q5SVI3_MOUSE Isoform of P28652, Calcium/calmodulin-dependent protein kinase type II subunit beta OS…	CAMK2B	0.0232199	0.356281	1	Up	No	No
Q69ZZ6;A0A0N4SWB9;F8WJ98;Q69ZZ6-2;Q69ZZ6-3	Q69ZZ6;A0A0N4SWB9;F8WJ98;Q69ZZ6-2;Q69ZZ6-3	>sp|Q69ZZ6|TMCC1_MOUSE Transmembrane and coiled-coil domains protein 1 OS=Mus musculus OX=10090 GN=Tmcc1 PE=1 SV=2;>tr|A0A0N4SWB9|A0A0N4SWB9_MOUSE Isoform of Q69ZZ6, Transmembrane and coiled-coil domains protein 1 OS=Mus musculus OX=10090 GN=Tmcc1 PE=1 SV=1;>tr|F8WJ98|F8WJ98_MOUSE Isoform of Q69ZZ6, Transmembrane and coiled-coil domains protein 1 (Fragment) OS=Mus musculus OX=10090 GN=Tmcc1 PE=1 …	TMCC1	0.0647257	0.357795	1	Up	No	No
Q8BP92	Q8BP92	>sp|Q8BP92|RCN2_MOUSE Reticulocalbin-2 OS=Mus musculus OX=10090 GN=Rcn2 PE=1 SV=1	RCN2	0.0242892	0.357982	1	Up	No	No
Q8K0B2-3;Q8K0B2-2;Q8K0B2	Q8K0B2-3;Q8K0B2-2;Q8K0B2	>sp|Q8K0B2-3|LMBD1_MOUSE Isoform of Q8K0B2, Isoform 3 of Probable lysosomal cobalamin transporter OS=Mus musculus OX=10090 GN=Lmbrd1;>sp|Q8K0B2-2|LMBD1_MOUSE Isoform of Q8K0B2, Isoform 2 of Probable lysosomal cobalamin transporter OS=Mus musculus OX=10090 GN=Lmbrd1;>sp|Q8K0B2|LMBD1_MOUSE Probable lysosomal cobalamin transporter OS=Mus musculus OX=10090 GN=Lmbrd1 PE=1 SV=1	LMBRD1	-0.086827	0.358212	1	Down	No	No
P24668	P24668	>sp|P24668|MPRD_MOUSE Cation-dependent mannose-6-phosphate receptor OS=Mus musculus OX=10090 GN=M6pr PE=1 SV=1	M6PR	0.0498396	0.358215	1	Up	No	No
Q0VE82	Q0VE82	>sp|Q0VE82|CPNE7_MOUSE Copine-7 OS=Mus musculus OX=10090 GN=Cpne7 PE=1 SV=1	CPNE7	-0.0571771	0.360227	1	Down	No	No
F7CYX4;B8QI34;Q8BSS9	F7CYX4;B8QI34;Q8BSS9	>tr|F7CYX4|F7CYX4_MOUSE Isoform of Q8BSS9, Liprin-alpha-2 OS=Mus musculus OX=10090 GN=Ppfia2 PE=1 SV=1;>tr|B8QI34|B8QI34_MOUSE Isoform of Q8BSS9, Liprin-alpha-2 OS=Mus musculus OX=10090 GN=Ppfia2 PE=1 SV=1;>sp|Q8BSS9|LIPA2_MOUSE Liprin-alpha-2 OS=Mus musculus OX=10090 GN=Ppfia2 PE=1 SV=2	PPFIA2	-9.77555e-16	1	1	Down	No	No
A0A0G2JGP4;Q9D091;P08556;A0A0G2JE25	A0A0G2JGP4;Q9D091;P08556;A0A0G2JE25	>tr|A0A0G2JGP4|A0A0G2JGP4_MOUSE Isoform of P08556, GTPase NRas (Fragment) OS=Mus musculus OX=10090 GN=Nras PE=1 SV=1;>tr|Q9D091|Q9D091_MOUSE Isoform of P08556, GTPase NRas OS=Mus musculus OX=10090 GN=Nras PE=1 SV=1;>sp|P08556|RASN_MOUSE GTPase NRas OS=Mus musculus OX=10090 GN=Nras PE=1 SV=1;>tr|A0A0G2JE25|A0A0G2JE25_MOUSE Isoform of P08556, GTPase NRas (Fragment) OS=Mus musculus OX=10090 GN=Nras …	NRAS	0.0100851	0.365171	1	Up	No	No
Q8VCK3;P83887	Q8VCK3;P83887	>sp|Q8VCK3|TBG2_MOUSE Tubulin gamma-2 chain OS=Mus musculus OX=10090 GN=Tubg2 PE=1 SV=1;>sp|P83887|TBG1_MOUSE Tubulin gamma-1 chain OS=Mus musculus OX=10090 GN=Tubg1 PE=1 SV=1	TUBG2;TUBG1	0.0312683	0.367173	1	Up	No	No
Q6A0A9	Q6A0A9	>sp|Q6A0A9|F120A_MOUSE Constitutive coactivator of PPAR-gamma-like protein 1 OS=Mus musculus OX=10090 GN=FAM120A PE=1 SV=2	FAM120A	0.0494118	0.367683	1	Up	No	No
Q99JG2	Q99JG2	>sp|Q99JG2|ETBR2_MOUSE Prosaposin receptor GPR37L1 OS=Mus musculus OX=10090 GN=Gpr37l1 PE=1 SV=2	GPR37L1	0.0205794	0.368187	1	Up	No	No
E9QLL2;Q8BZ98;Q8BZ98-2	E9QLL2;Q8BZ98;Q8BZ98-2	>tr|E9QLL2|E9QLL2_MOUSE Isoform of Q8BZ98, Dynamin-3 OS=Mus musculus OX=10090 GN=Dnm3 PE=1 SV=1;>sp|Q8BZ98|DYN3_MOUSE Dynamin-3 OS=Mus musculus OX=10090 GN=Dnm3 PE=1 SV=1;>sp|Q8BZ98-2|DYN3_MOUSE Isoform of Q8BZ98, Isoform 2 of Dynamin-3 OS=Mus musculus OX=10090 GN=Dnm3	DNM3	-7.11952e-16	1	1	Down	No	No
Q9D0Q7	Q9D0Q7	>sp|Q9D0Q7|RM45_MOUSE 39S ribosomal protein L45, mitochondrial OS=Mus musculus OX=10090 GN=Mrpl45 PE=1 SV=1	MRPL45	0.0732937	0.36973	1	Up	No	No
Q91YW3	Q91YW3	>sp|Q91YW3|DNJC3_MOUSE DnaJ homolog subfamily C member 3 OS=Mus musculus OX=10090 GN=Dnajc3 PE=1 SV=1	DNAJC3	0.415581	0.371523	1	Up	No	No
B9EKR1;B2RXS8;A0A0J9YVD2	B9EKR1;B2RXS8;A0A0J9YVD2	>sp|B9EKR1|PRPTZ_MOUSE Receptor-type tyrosine-protein phosphatase zeta OS=Mus musculus OX=10090 GN=Ptprz1 PE=1 SV=1;>tr|B2RXS8|B2RXS8_MOUSE Isoform of B9EKR1, Ptprz1 protein OS=Mus musculus OX=10090 GN=Ptprz1 PE=1 SV=1;>tr|A0A0J9YVD2|A0A0J9YVD2_MOUSE Isoform of B9EKR1, Receptor-type tyrosine-protein phosphatase zeta OS=Mus musculus OX=10090 GN=Ptprz1 PE=1 SV=1	PTPRZ1	0.0147843	0.373975	1	Up	No	No
Q9QUH0;A0A1Y7VM65	Q9QUH0;A0A1Y7VM65	>sp|Q9QUH0|GLRX1_MOUSE Glutaredoxin-1 OS=Mus musculus OX=10090 GN=Glrx PE=1 SV=3;>tr|A0A1Y7VM65|A0A1Y7VM65_MOUSE Isoform of Q9QUH0, Glutaredoxin-1 OS=Mus musculus OX=10090 GN=Glrx PE=1 SV=1	GLRX	-0.0353817	0.374363	1	Down	No	No
P11438	P11438	>sp|P11438|LAMP1_MOUSE Lysosome-associated membrane glycoprotein 1 OS=Mus musculus OX=10090 GN=Lamp1 PE=1 SV=2	LAMP1	-0.031405	0.374727	1	Down	No	No
P62827;Q14AA6;Q61820	P62827;Q14AA6;Q61820	>sp|P62827|RAN_MOUSE GTP-binding nuclear protein Ran OS=Mus musculus OX=10090 GN=Ran PE=1 SV=3;>tr|Q14AA6|Q14AA6_MOUSE GTP-binding nuclear protein Ran OS=Mus musculus OX=10090 GN=1700009N14Rik PE=2 SV=1;>sp|Q61820|RANT_MOUSE GTP-binding nuclear protein Ran, testis-specific isoform OS=Mus musculus OX=10090 GN=Rasl2-9 PE=2 SV=1	RAN;1700009N14RIK;RASL2-9	-0.0207056	0.375086	1	Down	No	No
Q8BHH2	Q8BHH2	>sp|Q8BHH2|RAB9B_MOUSE Ras-related protein Rab-9B OS=Mus musculus OX=10090 GN=Rab9b PE=1 SV=1	RAB9B	-0.02149	0.375099	1	Down	No	No
Q64516-1;Q64516-2;Q64516;B1ASZ3	Q64516-1;Q64516-2;Q64516;B1ASZ3	>sp|Q64516-1|GLPK_MOUSE Isoform of Q64516, Isoform 1 of Glycerol kinase OS=Mus musculus OX=10090 GN=Gk;>sp|Q64516-2|GLPK_MOUSE Isoform of Q64516, Isoform 2 of Glycerol kinase OS=Mus musculus OX=10090 GN=Gk;>sp|Q64516|GLPK_MOUSE Glycerol kinase OS=Mus musculus OX=10090 GN=Gk PE=1 SV=2;>tr|B1ASZ3|B1ASZ3_MOUSE Isoform of Q64516, Glycerol kinase OS=Mus musculus OX=10090 GN=Gk PE=1 SV=1	GK	0.028303	0.375514	1	Up	No	No
Q9JIW9	Q9JIW9	>sp|Q9JIW9|RALB_MOUSE Ras-related protein Ral-B OS=Mus musculus OX=10090 GN=Ralb PE=1 SV=1	RALB	0.0226826	0.376233	1	Up	No	No
P70429-2;P70429;F8WJB9;E9PVP4;A0A1Y7VJA2	P70429-2;P70429;F8WJB9;E9PVP4;A0A1Y7VJA2	>sp|P70429-2|EVL_MOUSE Isoform of P70429, Isoform 1 of Ena/VASP-like protein OS=Mus musculus OX=10090 GN=Evl;>sp|P70429|EVL_MOUSE Ena/VASP-like protein OS=Mus musculus OX=10090 GN=Evl PE=1 SV=2;>tr|F8WJB9|F8WJB9_MOUSE Isoform of P70429, Ena/VASP-like protein OS=Mus musculus OX=10090 GN=Evl PE=1 SV=1;>tr|E9PVP4|E9PVP4_MOUSE Isoform of P70429, Ena/VASP-like protein OS=Mus musculus OX=10090 GN=Evl P…	EVL	0.0350282	0.378369	1	Up	No	No
P17047-3;P17047;P17047-2	P17047-3;P17047;P17047-2	>sp|P17047-3|LAMP2_MOUSE Isoform of P17047, Isoform LAMP-2C of Lysosome-associated membrane glycoprotein 2 OS=Mus musculus OX=10090 GN=Lamp2;>sp|P17047|LAMP2_MOUSE Lysosome-associated membrane glycoprotein 2 OS=Mus musculus OX=10090 GN=Lamp2 PE=1 SV=2;>sp|P17047-2|LAMP2_MOUSE Isoform of P17047, Isoform LAMP-2B of Lysosome-associated membrane glycoprotein 2 OS=Mus musculus OX=10090 GN=Lamp2	LAMP2	-0.0323412	0.378449	1	Down	No	No
Q8R050-2;Q8R050	Q8R050-2;Q8R050	>sp|Q8R050-2|ERF3A_MOUSE Isoform of Q8R050, Isoform 2 of Eukaryotic peptide chain release factor GTP-binding subunit ERF3A OS=Mus musculus OX=10090 GN=Gspt1;>sp|Q8R050|ERF3A_MOUSE Eukaryotic peptide chain release factor GTP-binding subunit ERF3A OS=Mus musculus OX=10090 GN=Gspt1 PE=1 SV=2	GSPT1	-0.0382376	0.380445	1	Down	No	No
Q3UH60;B2RQC7;D3Z5G8;Q3UH60-2	Q3UH60;B2RQC7;D3Z5G8;Q3UH60-2	>sp|Q3UH60|DIP2B_MOUSE Disco-interacting protein 2 homolog B OS=Mus musculus OX=10090 GN=Dip2b PE=1 SV=1;>tr|B2RQC7|B2RQC7_MOUSE Isoform of Q3UH60, DIP2 disco-interacting protein 2 homolog B (Drosophila) OS=Mus musculus OX=10090 GN=Dip2b PE=1 SV=1;>tr|D3Z5G8|D3Z5G8_MOUSE Isoform of Q3UH60, Disco-interacting protein 2 homolog B OS=Mus musculus OX=10090 GN=Dip2b PE=1 SV=1;>sp|Q3UH60-2|DIP2B_MOUSE I…	DIP2B	0.0261373	0.381452	1	Up	No	No
Q9CR26;F6W5Q8	Q9CR26;F6W5Q8	>sp|Q9CR26|VTA1_MOUSE Vacuolar protein sorting-associated protein VTA1 homolog OS=Mus musculus OX=10090 GN=Vta1 PE=1 SV=1;>tr|F6W5Q8|F6W5Q8_MOUSE Isoform of Q9CR26, Vacuolar protein sorting-associated protein VTA1 homolog (Fragment) OS=Mus musculus OX=10090 GN=Vta1 PE=1 SV=8	VTA1	-0.0260033	0.38162	1	Down	No	No
A0A0R3P9C8;Q9DC69	A0A0R3P9C8;Q9DC69	>tr|A0A0R3P9C8|A0A0R3P9C8_MOUSE Isoform of Q9DC69, NADH dehydrogenase [ubiquinone] 1 alpha subcomplex subunit 9, mitochondrial OS=Mus musculus OX=10090 GN=Ndufa9 PE=1 SV=1;>sp|Q9DC69|NDUA9_MOUSE NADH dehydrogenase [ubiquinone] 1 alpha subcomplex subunit 9, mitochondrial OS=Mus musculus OX=10090 GN=Ndufa9 PE=1 SV=2	NDUFA9	0.0287477	0.381762	1	Up	No	No
E0CZ81;Q8CIV8;E0CXJ6	E0CZ81;Q8CIV8;E0CXJ6	>tr|E0CZ81|E0CZ81_MOUSE Isoform of Q8CIV8, Tubulin-specific chaperone E OS=Mus musculus OX=10090 GN=Tbce PE=1 SV=1;>sp|Q8CIV8|TBCE_MOUSE Tubulin-specific chaperone E OS=Mus musculus OX=10090 GN=Tbce PE=1 SV=1;>tr|E0CXJ6|E0CXJ6_MOUSE Isoform of Q8CIV8, Tubulin-specific chaperone E OS=Mus musculus OX=10090 GN=Tbce PE=1 SV=1	TBCE	-0.0593281	0.382345	1	Down	No	No
Q9Z2I0	Q9Z2I0	>sp|Q9Z2I0|LETM1_MOUSE Mitochondrial proton/calcium exchanger protein OS=Mus musculus OX=10090 GN=Letm1 PE=1 SV=1	LETM1	0.0266583	0.383868	1	Up	No	No
Q6PFV6;E9PUQ4;E9PUQ2;E9PUP9;E9PUQ0;Q60629	Q6PFV6;E9PUQ4;E9PUQ2;E9PUP9;E9PUQ0;Q60629	>tr|Q6PFV6|Q6PFV6_MOUSE Isoform of Q60629, Epha5 protein OS=Mus musculus OX=10090 GN=Epha5 PE=1 SV=1;>tr|E9PUQ4|E9PUQ4_MOUSE Isoform of Q60629, Ephrin type-A receptor 5 OS=Mus musculus OX=10090 GN=Epha5 PE=1 SV=1;>tr|E9PUQ2|E9PUQ2_MOUSE Isoform of Q60629, Ephrin type-A receptor 5 OS=Mus musculus OX=10090 GN=Epha5 PE=1 SV=1;>tr|E9PUP9|E9PUP9_MOUSE Isoform of Q60629, Ephrin type-A receptor 5 OS=Mus…	EPHA5	-0.0444568	0.386047	1	Down	No	No
Q9CQN1	Q9CQN1	>sp|Q9CQN1|TRAP1_MOUSE Heat shock protein 75 kDa, mitochondrial OS=Mus musculus OX=10090 GN=Trap1 PE=1 SV=1	TRAP1	-0.0237223	0.387342	1	Down	No	No
Q7TT50	Q7TT50	>sp|Q7TT50|MRCKB_MOUSE Serine/threonine-protein kinase MRCK beta OS=Mus musculus OX=10090 GN=Cdc42bpb PE=1 SV=2	CDC42BPB	0.00950909	0.387438	1	Up	No	No
A0A0R4J0F6;Q99KY4-2;Q99KY4	A0A0R4J0F6;Q99KY4-2;Q99KY4	>tr|A0A0R4J0F6|A0A0R4J0F6_MOUSE Isoform of Q99KY4, Cyclin-G-associated kinase OS=Mus musculus OX=10090 GN=Gak PE=1 SV=1;>sp|Q99KY4-2|GAK_MOUSE Isoform of Q99KY4, Isoform 2 of Cyclin-G-associated kinase OS=Mus musculus OX=10090 GN=Gak;>sp|Q99KY4|GAK_MOUSE Cyclin-G-associated kinase OS=Mus musculus OX=10090 GN=Gak PE=1 SV=2	GAK	-0.0193848	0.387584	1	Down	No	No
Q9JJ28	Q9JJ28	>sp|Q9JJ28|FLII_MOUSE Protein flightless-1 homolog OS=Mus musculus OX=10090 GN=Flii PE=1 SV=1	FLII	0.0407677	0.388872	1	Up	No	No
B1AU25;Q9Z0X1	B1AU25;Q9Z0X1	>tr|B1AU25|B1AU25_MOUSE Isoform of Q9Z0X1, Apoptosis-inducing factor 1, mitochondrial OS=Mus musculus OX=10090 GN=Aifm1 PE=1 SV=1;>sp|Q9Z0X1|AIFM1_MOUSE Apoptosis-inducing factor 1, mitochondrial OS=Mus musculus OX=10090 GN=Aifm1 PE=1 SV=1	AIFM1	0.0351203	0.38957	1	Up	No	No
Q9Z2I9	Q9Z2I9	>sp|Q9Z2I9|SUCB1_MOUSE Succinate--CoA ligase [ADP-forming] subunit beta, mitochondrial OS=Mus musculus OX=10090 GN=Sucla2 PE=1 SV=2	SUCLA2	1.63024e-15	1	1	Up	No	No
Q78IK4;B1AV14	Q78IK4;B1AV14	>sp|Q78IK4|MIC27_MOUSE MICOS complex subunit Mic27 OS=Mus musculus OX=10090 GN=Apool PE=1 SV=1;>tr|B1AV14|B1AV14_MOUSE Isoform of Q78IK4, MICOS complex subunit OS=Mus musculus OX=10090 GN=Apool PE=1 SV=1	APOOL	0.0320879	0.393357	1	Up	No	No
G1K381;Q62413;E9PUK8	G1K381;Q62413;E9PUK8	>tr|G1K381|G1K381_MOUSE Isoform of Q62413, Ephrin type-A receptor 6 OS=Mus musculus OX=10090 GN=Epha6 PE=1 SV=1;>sp|Q62413|EPHA6_MOUSE Ephrin type-A receptor 6 OS=Mus musculus OX=10090 GN=Epha6 PE=2 SV=2;>tr|E9PUK8|E9PUK8_MOUSE Isoform of Q62413, Ephrin type-A receptor 6 OS=Mus musculus OX=10090 GN=Epha6 PE=3 SV=1	EPHA6	-0.0314575	0.395148	1	Down	No	No
Q8CJ19;Q8CJ19-2;Q8CJ19-3;A0A0N4SWA5	Q8CJ19;Q8CJ19-2;Q8CJ19-3;A0A0N4SWA5	>sp|Q8CJ19|MICA3_MOUSE [F-actin]-monooxygenase MICAL3 OS=Mus musculus OX=10090 GN=Mical3 PE=1 SV=2;>sp|Q8CJ19-2|MICA3_MOUSE Isoform of Q8CJ19, Isoform 2 of [F-actin]-monooxygenase MICAL3 OS=Mus musculus OX=10090 GN=Mical3;>sp|Q8CJ19-3|MICA3_MOUSE Isoform of Q8CJ19, Isoform 3 of [F-actin]-monooxygenase MICAL3 OS=Mus musculus OX=10090 GN=Mical3;>tr|A0A0N4SWA5|A0A0N4SWA5_MOUSE Isoform of Q8CJ19, [F-…	MICAL3	-0.0116888	0.396673	1	Down	No	No
Q61771	Q61771	>sp|Q61771|KIF3B_MOUSE Kinesin-like protein KIF3B OS=Mus musculus OX=10090 GN=Kif3b PE=1 SV=1	KIF3B	-0.0287168	0.397215	1	Down	No	No
Q8BUK6	Q8BUK6	>sp|Q8BUK6|HOOK3_MOUSE Protein Hook homolog 3 OS=Mus musculus OX=10090 GN=Hook3 PE=1 SV=2	HOOK3	0.070022	0.397431	1	Up	No	No
P55258	P55258	>sp|P55258|RAB8A_MOUSE Ras-related protein Rab-8A OS=Mus musculus OX=10090 GN=Rab8a PE=1 SV=2	RAB8A	0.0271924	0.397522	1	Up	No	No
P62137	P62137	>sp|P62137|PP1A_MOUSE Serine/threonine-protein phosphatase PP1-alpha catalytic subunit OS=Mus musculus OX=10090 GN=Ppp1ca PE=1 SV=1	PPP1CA	6.68506e-16	1	1	Up	No	No
O88967	O88967	>sp|O88967|YMEL1_MOUSE ATP-dependent zinc metalloprotease YME1L1 OS=Mus musculus OX=10090 GN=Yme1l1 PE=1 SV=1	YME1L1	0.0917254	0.398634	1	Up	No	No
A2AGS6;Q4QQM4	A2AGS6;Q4QQM4	>tr|A2AGS6|A2AGS6_MOUSE Isoform of Q4QQM4, Tumor protein p53-inducible protein 11 (Fragment) OS=Mus musculus OX=10090 GN=Trp53i11 PE=1 SV=1;>sp|Q4QQM4|P5I11_MOUSE Tumor protein p53-inducible protein 11 OS=Mus musculus OX=10090 GN=Trp53i11 PE=1 SV=1	TRP53I11	0.0205749	0.401705	1	Up	No	No
O88520	O88520	>sp|O88520|SHOC2_MOUSE Leucine-rich repeat protein SHOC-2 OS=Mus musculus OX=10090 GN=Shoc2 PE=1 SV=2	SHOC2	-0.0380542	0.401817	1	Down	No	No
Q78T54;A0A140T8R2;F2Z446;F2Z447;Q78T54-2	Q78T54;A0A140T8R2;F2Z446;F2Z447;Q78T54-2	>sp|Q78T54|VMA21_MOUSE Vacuolar ATPase assembly integral membrane protein Vma21 OS=Mus musculus OX=10090 GN=Vma21 PE=1 SV=1;>tr|A0A140T8R2|A0A140T8R2_MOUSE Vacuolar ATPase assembly integral membrane protein VMA21 OS=Mus musculus OX=10090 GN=Vma21-ps PE=3 SV=1;>tr|F2Z446|F2Z446_MOUSE Isoform of Q78T54, Vacuolar ATPase assembly integral membrane protein VMA21 OS=Mus musculus OX=10090 GN=Vma21 PE=1 …	VMA21;VMA21-PS	-0.0365904	0.403806	1	Down	No	No
Q5SRX1;Q5SXA5;Q5SXA4;Q5SRX1-3;Q5SRX1-4	Q5SRX1;Q5SXA5;Q5SXA4;Q5SRX1-3;Q5SRX1-4	>sp|Q5SRX1|TM1L2_MOUSE TOM1-like protein 2 OS=Mus musculus OX=10090 GN=Tom1l2 PE=1 SV=1;>tr|Q5SXA5|Q5SXA5_MOUSE Isoform of Q5SRX1, TOM1-like protein 2 OS=Mus musculus OX=10090 GN=Tom1l2 PE=1 SV=1;>tr|Q5SXA4|Q5SXA4_MOUSE Isoform of Q5SRX1, TOM1-like protein 2 OS=Mus musculus OX=10090 GN=Tom1l2 PE=1 SV=1;>sp|Q5SRX1-3|TM1L2_MOUSE Isoform of Q5SRX1, Isoform 3 of TOM1-like protein 2 OS=Mus musculus OX…	TOM1L2	-0.0148666	0.405302	1	Down	No	No
Q9D832	Q9D832	>sp|Q9D832|DNJB4_MOUSE DnaJ homolog subfamily B member 4 OS=Mus musculus OX=10090 GN=Dnajb4 PE=1 SV=1	DNAJB4	0.0376212	0.406708	1	Up	No	No
E9Q7U2;Q8CGU1	E9Q7U2;Q8CGU1	>tr|E9Q7U2|E9Q7U2_MOUSE Isoform of Q8CGU1, Calcium-binding and coiled-coil domain-containing protein 1 OS=Mus musculus OX=10090 GN=Calcoco1 PE=1 SV=1;>sp|Q8CGU1|CACO1_MOUSE Calcium-binding and coiled-coil domain-containing protein 1 OS=Mus musculus OX=10090 GN=Calcoco1 PE=1 SV=2	CALCOCO1	-0.0307433	0.408274	1	Down	No	No
A0A1L1SQA8;P62852	A0A1L1SQA8;P62852	>tr|A0A1L1SQA8|A0A1L1SQA8_MOUSE Isoform of P62852, 40S ribosomal protein S25 OS=Mus musculus OX=10090 GN=Rps25 PE=1 SV=1;>sp|P62852|RS25_MOUSE 40S ribosomal protein S25 OS=Mus musculus OX=10090 GN=Rps25 PE=1 SV=1	RPS25	0.0322352	0.40897	1	Up	No	No
A0A0A6YWI6;A0A0A6YX71;Q6PGN3-6;Q6PGN3-5;Q6PGN3-4;Q6PGN3-2;Q6PGN3;Q6PGN3-3;A0A0A6YX33	A0A0A6YWI6;A0A0A6YX71;Q6PGN3-6;Q6PGN3-5;Q6PGN3-4;Q6PGN3-2;Q6PGN3;Q6PGN3-3;A0A0A6YX33	>tr|A0A0A6YWI6|A0A0A6YWI6_MOUSE Isoform of Q6PGN3, Serine/threonine-protein kinase DCLK2 OS=Mus musculus OX=10090 GN=Dclk2 PE=1 SV=1;>tr|A0A0A6YX71|A0A0A6YX71_MOUSE Isoform of Q6PGN3, Serine/threonine-protein kinase DCLK2 OS=Mus musculus OX=10090 GN=Dclk2 PE=1 SV=1;>sp|Q6PGN3-6|DCLK2_MOUSE Isoform of Q6PGN3, Isoform 6 of Serine/threonine-protein kinase DCLK2 OS=Mus musculus OX=10090 GN=Dclk2;>sp|…	DCLK2	0.0140089	0.409039	1	Up	No	No
G5E902;Q8VEM8	G5E902;Q8VEM8	>tr|G5E902|G5E902_MOUSE Isoform of Q8VEM8, MCG10343, isoform CRA_b OS=Mus musculus OX=10090 GN=Slc25a3 PE=1 SV=1;>sp|Q8VEM8|MPCP_MOUSE Phosphate carrier protein, mitochondrial OS=Mus musculus OX=10090 GN=Slc25a3 PE=1 SV=1	SLC25A3	0.0260892	0.410426	1	Up	No	No
G3X9K3;D3YYK9	G3X9K3;D3YYK9	>sp|G3X9K3|BIG1_MOUSE Brefeldin A-inhibited guanine nucleotide-exchange protein 1 OS=Mus musculus OX=10090 GN=Arfgef1 PE=1 SV=1;>tr|D3YYK9|D3YYK9_MOUSE Isoform of G3X9K3, Brefeldin A-inhibited guanine nucleotide-exchange protein 1 OS=Mus musculus OX=10090 GN=Arfgef1 PE=1 SV=1	ARFGEF1	0.0336496	0.410874	1	Up	No	No
A0A0A6YXD3	A0A0A6YXD3	>tr|A0A0A6YXD3|A0A0A6YXD3_MOUSE Isoform of Q91WD5, NADH dehydrogenase [ubiquinone] iron-sulfur protein 2, mitochondrial (Fragment) OS=Mus musculus OX=10090 GN=Ndufs2 PE=1 SV=5	NDUFS2	0.0941908	0.411028	1	Up	No	No
Q7TNC9;E9QAS7;Q3TZT4	Q7TNC9;E9QAS7;Q3TZT4	>tr|Q7TNC9|Q7TNC9_MOUSE Isoform of E9QAS7, Inositol polyphosphate-5-phosphatase A OS=Mus musculus OX=10090 GN=Inpp5a PE=1 SV=1;>tr|E9QAS7|E9QAS7_MOUSE Inositol polyphosphate-5-phosphatase A OS=Mus musculus OX=10090 GN=Inpp5a PE=1 SV=1;>tr|Q3TZT4|Q3TZT4_MOUSE Isoform of E9QAS7, Inositol polyphosphate-5-phosphatase A OS=Mus musculus OX=10090 GN=Inpp5a PE=1 SV=1	INPP5A	0.0291989	0.413467	1	Up	No	No
Q8BGS2	Q8BGS2	>sp|Q8BGS2|BOLA2_MOUSE BolA-like protein 2 OS=Mus musculus OX=10090 GN=Bola2 PE=1 SV=1	BOLA2	-0.0444964	0.41461	1	Down	No	No
Q9D8L3;Q62186	Q9D8L3;Q62186	>tr|Q9D8L3|Q9D8L3_MOUSE Isoform of Q62186, Signal sequence receptor, delta OS=Mus musculus OX=10090 GN=Ssr4 PE=1 SV=1;>sp|Q62186|SSRD_MOUSE Translocon-associated protein subunit delta OS=Mus musculus OX=10090 GN=Ssr4 PE=1 SV=1	SSR4	0.0326995	0.414702	1	Up	No	No
Q9WUL7	Q9WUL7	>sp|Q9WUL7|ARL3_MOUSE ADP-ribosylation factor-like protein 3 OS=Mus musculus OX=10090 GN=Arl3 PE=1 SV=1	ARL3	-0.0219447	0.415329	1	Down	No	No
P20357	P20357	>sp|P20357|MTAP2_MOUSE Microtubule-associated protein 2 OS=Mus musculus OX=10090 GN=Map2 PE=1 SV=2	MAP2	0.0276179	0.415654	1	Up	No	No
E9QAQ5;Q9WV60	E9QAQ5;Q9WV60	>tr|E9QAQ5|E9QAQ5_MOUSE Isoform of Q9WV60, Glycogen synthase kinase-3 beta OS=Mus musculus OX=10090 GN=Gsk3b PE=1 SV=1;>sp|Q9WV60|GSK3B_MOUSE Glycogen synthase kinase-3 beta OS=Mus musculus OX=10090 GN=Gsk3b PE=1 SV=2	GSK3B	0.00838088	0.415803	1	Up	No	No
D3YXS8;Q9CZR3	D3YXS8;Q9CZR3	>tr|D3YXS8|D3YXS8_MOUSE Isoform of Q9CZR3, Mitochondrial import receptor subunit TOM40B OS=Mus musculus OX=10090 GN=Tomm40l PE=1 SV=1;>sp|Q9CZR3|TM40L_MOUSE Mitochondrial import receptor subunit TOM40B OS=Mus musculus OX=10090 GN=Tomm40l PE=1 SV=1	TOMM40L	0.0273338	0.416212	1	Up	No	No
Q5DQR4-2;Q5DQR4;Q5DQR4-6	Q5DQR4-2;Q5DQR4;Q5DQR4-6	>sp|Q5DQR4-2|STB5L_MOUSE Isoform of Q5DQR4, Isoform 2 of Syntaxin-binding protein 5-like OS=Mus musculus OX=10090 GN=Stxbp5l;>sp|Q5DQR4|STB5L_MOUSE Syntaxin-binding protein 5-like OS=Mus musculus OX=10090 GN=Stxbp5l PE=1 SV=1;>sp|Q5DQR4-6|STB5L_MOUSE Isoform of Q5DQR4, Isoform 6 of Syntaxin-binding protein 5-like OS=Mus musculus OX=10090 GN=Stxbp5l	STXBP5L	0.0156292	0.416819	1	Up	No	No
B2RQ57;F8VQH0;Q4JIM5	B2RQ57;F8VQH0;Q4JIM5	>tr|B2RQ57|B2RQ57_MOUSE Isoform of Q4JIM5, Tyrosine-protein kinase OS=Mus musculus OX=10090 GN=Abl2 PE=1 SV=1;>tr|F8VQH0|F8VQH0_MOUSE Isoform of Q4JIM5, Tyrosine-protein kinase OS=Mus musculus OX=10090 GN=Abl2 PE=1 SV=1;>sp|Q4JIM5|ABL2_MOUSE Tyrosine-protein kinase ABL2 OS=Mus musculus OX=10090 GN=Abl2 PE=1 SV=1	ABL2	-0.0337089	0.41836	1	Down	No	No
Q8BG51;Q8BG51-2;Q8BG51-3;Q8BG51-4;F7ASU3	Q8BG51;Q8BG51-2;Q8BG51-3;Q8BG51-4;F7ASU3	>sp|Q8BG51|MIRO1_MOUSE Mitochondrial Rho GTPase 1 OS=Mus musculus OX=10090 GN=Rhot1 PE=1 SV=1;>sp|Q8BG51-2|MIRO1_MOUSE Isoform of Q8BG51, Isoform 2 of Mitochondrial Rho GTPase 1 OS=Mus musculus OX=10090 GN=Rhot1;>sp|Q8BG51-3|MIRO1_MOUSE Isoform of Q8BG51, Isoform 3 of Mitochondrial Rho GTPase 1 OS=Mus musculus OX=10090 GN=Rhot1;>sp|Q8BG51-4|MIRO1_MOUSE Isoform of Q8BG51, Isoform 4 of Mitochondria…	RHOT1	0.0248443	0.418782	1	Up	No	No
Q6IRU5;Q6IRU5-2;F7BHJ0;Q6IRU5-3	Q6IRU5;Q6IRU5-2;F7BHJ0;Q6IRU5-3	>sp|Q6IRU5|CLCB_MOUSE Clathrin light chain B OS=Mus musculus OX=10090 GN=Cltb PE=1 SV=1;>sp|Q6IRU5-2|CLCB_MOUSE Isoform of Q6IRU5, Isoform 2 of Clathrin light chain B OS=Mus musculus OX=10090 GN=Cltb;>tr|F7BHJ0|F7BHJ0_MOUSE Isoform of Q6IRU5, Clathrin light chain (Fragment) OS=Mus musculus OX=10090 GN=Cltb PE=1 SV=1;>sp|Q6IRU5-3|CLCB_MOUSE Isoform of Q6IRU5, Isoform 3 of Clathrin light chain B OS…	CLTB	-3.08191e-15	1	1	Down	No	No
J3QPU5	J3QPU5	>tr|J3QPU5|J3QPU5_MOUSE Coiled-coil glutamate-rich protein 2 OS=Mus musculus OX=10090 GN=Ccer2 PE=4 SV=1	CCER2	0.0174999	0.419608	1	Up	No	No
P56213	P56213	>sp|P56213|ALR_MOUSE FAD-linked sulfhydryl oxidase ALR OS=Mus musculus OX=10090 GN=Gfer PE=1 SV=2	GFER	0.0326371	0.41975	1	Up	No	No
Q9EQP2	Q9EQP2	>sp|Q9EQP2|EHD4_MOUSE EH domain-containing protein 4 OS=Mus musculus OX=10090 GN=Ehd4 PE=1 SV=1	EHD4	0.0782781	0.42402	1	Up	No	No
Q91VD9	Q91VD9	>sp|Q91VD9|NDUS1_MOUSE NADH-ubiquinone oxidoreductase 75 kDa subunit, mitochondrial OS=Mus musculus OX=10090 GN=Ndufs1 PE=1 SV=2	NDUFS1	0.0218696	0.425091	1	Up	No	No
Q9D5T0	Q9D5T0	>sp|Q9D5T0|ATAD1_MOUSE ATPase family AAA domain-containing protein 1 OS=Mus musculus OX=10090 GN=Atad1 PE=1 SV=1	ATAD1	0.0285148	0.425932	1	Up	No	No
E9Q0V6;A0A0G2JFH6;B1AXH1	E9Q0V6;A0A0G2JFH6;B1AXH1	>tr|E9Q0V6|E9Q0V6_MOUSE Isoform of B1AXH1, NHS-like protein 2 OS=Mus musculus OX=10090 GN=Nhsl2 PE=1 SV=1;>tr|A0A0G2JFH6|A0A0G2JFH6_MOUSE Isoform of B1AXH1, NHS-like protein 2 (Fragment) OS=Mus musculus OX=10090 GN=Nhsl2 PE=1 SV=1;>sp|B1AXH1|NHSL2_MOUSE NHS-like protein 2 OS=Mus musculus OX=10090 GN=Nhsl2 PE=1 SV=1	NHSL2	0.0287119	0.427484	1	Up	No	No
Q68ED2;G5E8D5	Q68ED2;G5E8D5	>sp|Q68ED2|GRM7_MOUSE Metabotropic glutamate receptor 7 OS=Mus musculus OX=10090 GN=Grm7 PE=1 SV=1;>tr|G5E8D5|G5E8D5_MOUSE Isoform of Q68ED2, Metabotropic glutamate receptor 7 OS=Mus musculus OX=10090 GN=Grm7 PE=1 SV=1	GRM7	0.0128961	0.428738	1	Up	No	No
P67778;Q5SQG5	P67778;Q5SQG5	>sp|P67778|PHB_MOUSE Prohibitin OS=Mus musculus OX=10090 GN=Phb PE=1 SV=1;>tr|Q5SQG5|Q5SQG5_MOUSE Isoform of P67778, Prohibitin (Fragment) OS=Mus musculus OX=10090 GN=Phb PE=1 SV=1	PHB	0.0230706	0.428992	1	Up	No	No
P70168	P70168	>sp|P70168|IMB1_MOUSE Importin subunit beta-1 OS=Mus musculus OX=10090 GN=Kpnb1 PE=1 SV=2	KPNB1	-0.0154374	0.430383	1	Down	No	No
A0A0G2JDW7;Q6ZWU9;A0A0G2JG29;Q6ZWY3	A0A0G2JDW7;Q6ZWU9;A0A0G2JG29;Q6ZWY3	>tr|A0A0G2JDW7|A0A0G2JDW7_MOUSE Isoform of Q6ZWU9, 40S ribosomal protein S27 (Fragment) OS=Mus musculus OX=10090 GN=Rps27 PE=1 SV=1;>sp|Q6ZWU9|RS27_MOUSE 40S ribosomal protein S27 OS=Mus musculus OX=10090 GN=Rps27 PE=1 SV=3;>tr|A0A0G2JG29|A0A0G2JG29_MOUSE Isoform of Q6ZWU9, 40S ribosomal protein S27 OS=Mus musculus OX=10090 GN=Rps27 PE=1 SV=1;>sp|Q6ZWY3|RS27L_MOUSE 40S ribosomal protein S27-like …	RPS27;RPS27L	0.0336784	0.430735	1	Up	No	No
A2RTH5;A0A0U1RNF2	A2RTH5;A0A0U1RNF2	>tr|A2RTH5|A2RTH5_MOUSE Isoform of A0A0U1RNF2, Leucine carboxyl methyltransferase 1 OS=Mus musculus OX=10090 GN=Lcmt1 PE=1 SV=1;>tr|A0A0U1RNF2|A0A0U1RNF2_MOUSE Leucine carboxyl methyltransferase 1 OS=Mus musculus OX=10090 GN=Lcmt1 PE=1 SV=1	LCMT1	-0.0243775	0.431566	1	Down	No	No
Q4KMM3;Q4KMM3-4;Q4KMM3-2;E9Q0A7;Q4KMM3-3	Q4KMM3;Q4KMM3-4;Q4KMM3-2;E9Q0A7;Q4KMM3-3	>sp|Q4KMM3|OXR1_MOUSE Oxidation resistance protein 1 OS=Mus musculus OX=10090 GN=Oxr1 PE=1 SV=3;>sp|Q4KMM3-4|OXR1_MOUSE Isoform of Q4KMM3, Isoform 4 of Oxidation resistance protein 1 OS=Mus musculus OX=10090 GN=Oxr1;>sp|Q4KMM3-2|OXR1_MOUSE Isoform of Q4KMM3, Isoform 2 of Oxidation resistance protein 1 OS=Mus musculus OX=10090 GN=Oxr1;>tr|E9Q0A7|E9Q0A7_MOUSE Isoform of Q4KMM3, Oxidation resistance…	OXR1	-4.51823e-16	1	1	Down	No	No
P80315;G5E839	P80315;G5E839	>sp|P80315|TCPD_MOUSE T-complex protein 1 subunit delta OS=Mus musculus OX=10090 GN=Cct4 PE=1 SV=3;>tr|G5E839|G5E839_MOUSE Isoform of P80315, T-complex protein 1 subunit delta OS=Mus musculus OX=10090 GN=Cct4 PE=1 SV=1	CCT4	0.0119736	0.432454	1	Up	No	No
P41105	P41105	>sp|P41105|RL28_MOUSE 60S ribosomal protein L28 OS=Mus musculus OX=10090 GN=Rpl28 PE=1 SV=2	RPL28	0.0265533	0.432584	1	Up	No	No
P58389;A2AWE9	P58389;A2AWE9	>sp|P58389|PTPA_MOUSE Serine/threonine-protein phosphatase 2A activator OS=Mus musculus OX=10090 GN=Ptpa PE=1 SV=1;>tr|A2AWE9|A2AWE9_MOUSE Isoform of P58389, Serine/threonine-protein phosphatase 2A activator OS=Mus musculus OX=10090 GN=Ptpa PE=1 SV=1	PTPA	-0.0226414	0.433502	1	Down	No	No
Q61282	Q61282	>sp|Q61282|PGCA_MOUSE Aggrecan core protein OS=Mus musculus OX=10090 GN=Acan PE=1 SV=2	ACAN	0.0201957	0.434391	1	Up	No	No
P12382	P12382	>sp|P12382|PFKAL_MOUSE ATP-dependent 6-phosphofructokinase, liver type OS=Mus musculus OX=10090 GN=Pfkl PE=1 SV=4	PFKL	-0.0149918	0.434956	1	Down	No	No
D3YX28;D3YX27;Q9JIY5;F6TCV0	D3YX28;D3YX27;Q9JIY5;F6TCV0	>tr|D3YX28|D3YX28_MOUSE Isoform of Q9JIY5, Serine protease HTRA2, mitochondrial OS=Mus musculus OX=10090 GN=Htra2 PE=1 SV=1;>tr|D3YX27|D3YX27_MOUSE Isoform of Q9JIY5, Serine protease HTRA2, mitochondrial OS=Mus musculus OX=10090 GN=Htra2 PE=1 SV=1;>sp|Q9JIY5|HTRA2_MOUSE Serine protease HTRA2, mitochondrial OS=Mus musculus OX=10090 GN=Htra2 PE=1 SV=2;>tr|F6TCV0|F6TCV0_MOUSE Isoform of Q9JIY5, Seri…	HTRA2	0.0289471	0.435966	1	Up	No	No
Q8R5L1;O35658	Q8R5L1;O35658	>tr|Q8R5L1|Q8R5L1_MOUSE Isoform of O35658, Complement component 1 Q subcomponent-binding protein, mitochondrial OS=Mus musculus OX=10090 GN=C1qbp PE=1 SV=1;>sp|O35658|C1QBP_MOUSE Complement component 1 Q subcomponent-binding protein, mitochondrial OS=Mus musculus OX=10090 GN=C1qbp PE=1 SV=1	C1QBP	0.023145	0.436674	1	Up	No	No
Q9R0Q6;A0A0G2JF52	Q9R0Q6;A0A0G2JF52	>sp|Q9R0Q6|ARC1A_MOUSE Actin-related protein 2/3 complex subunit 1A OS=Mus musculus OX=10090 GN=Arpc1a PE=1 SV=1;>tr|A0A0G2JF52|A0A0G2JF52_MOUSE Isoform of Q9R0Q6, Actin related protein 2/3 complex, subunit 1A, isoform CRA_b OS=Mus musculus OX=10090 GN=Arpc1a PE=1 SV=1	ARPC1A	0.00899626	0.436845	1	Up	No	No
D3YUT3;D3YUG3;D3Z5R8;D3Z722;Q9CZX8;S4R223	D3YUT3;D3YUG3;D3Z5R8;D3Z722;Q9CZX8;S4R223	>tr|D3YUT3|D3YUT3_MOUSE Isoform of Q9CZX8, 40S ribosomal protein S19 (Fragment) OS=Mus musculus OX=10090 GN=Rps19 PE=1 SV=2;>tr|D3YUG3|D3YUG3_MOUSE Isoform of Q9CZX8, 40S ribosomal protein S19 (Fragment) OS=Mus musculus OX=10090 GN=Rps19 PE=1 SV=8;>tr|D3Z5R8|D3Z5R8_MOUSE Isoform of Q9CZX8, 40S ribosomal protein S19 (Fragment) OS=Mus musculus OX=10090 GN=Rps19 PE=1 SV=8;>tr|D3Z722|D3Z722_MOUSE Iso…	RPS19	0.0174878	0.438901	1	Up	No	No
Q68FM6	Q68FM6	>sp|Q68FM6|PPR29_MOUSE Protein phosphatase 1 regulatory subunit 29 OS=Mus musculus OX=10090 GN=Elfn2 PE=1 SV=1	ELFN2	-0.0138506	0.43911	1	Down	No	No
Q61578	Q61578	>sp|Q61578|ADRO_MOUSE NADPH:adrenodoxin oxidoreductase, mitochondrial OS=Mus musculus OX=10090 GN=Fdxr PE=1 SV=1	FDXR	0.101793	0.443655	1	Up	No	No
P80316	P80316	>sp|P80316|TCPE_MOUSE T-complex protein 1 subunit epsilon OS=Mus musculus OX=10090 GN=Cct5 PE=1 SV=1	CCT5	0.0123795	0.44567	1	Up	No	No
Q8BWS5	Q8BWS5	>sp|Q8BWS5|GRIN3_MOUSE G protein-regulated inducer of neurite outgrowth 3 OS=Mus musculus OX=10090 GN=Gprin3 PE=1 SV=1	GPRIN3	0.039858	0.446138	1	Up	No	No
P63276	P63276	>sp|P63276|RS17_MOUSE 40S ribosomal protein S17 OS=Mus musculus OX=10090 GN=Rps17 PE=1 SV=2	RPS17	0.0268899	0.44651	1	Up	No	No
Q9CQS4	Q9CQS4	>sp|Q9CQS4|S2546_MOUSE Solute carrier family 25 member 46 OS=Mus musculus OX=10090 GN=Slc25a46 PE=1 SV=1	SLC25A46	0.0155088	0.447523	1	Up	No	No
P60766-1	P60766-1	>sp|P60766-1|CDC42_MOUSE Isoform of P60766, Isoform 1 of Cell division control protein 42 homolog OS=Mus musculus OX=10090 GN=Cdc42	CDC42	-4.0598e-16	1	1	Down	No	No
Q9D394;Q9D394-3;Q9D394-4;A0A0G2JFT8;Q9D394-2	Q9D394;Q9D394-3;Q9D394-4;A0A0G2JFT8;Q9D394-2	>sp|Q9D394|RUFY3_MOUSE Protein RUFY3 OS=Mus musculus OX=10090 GN=Rufy3 PE=1 SV=1;>sp|Q9D394-3|RUFY3_MOUSE Isoform of Q9D394, Isoform 3 of Protein RUFY3 OS=Mus musculus OX=10090 GN=Rufy3;>sp|Q9D394-4|RUFY3_MOUSE Isoform of Q9D394, Isoform 4 of Protein RUFY3 OS=Mus musculus OX=10090 GN=Rufy3;>tr|A0A0G2JFT8|A0A0G2JFT8_MOUSE Isoform of Q9D394, Protein RUFY3 OS=Mus musculus OX=10090 GN=Rufy3 PE=1 SV=1…	RUFY3	-0.0142879	0.450468	1	Down	No	No
Q8R574	Q8R574	>sp|Q8R574|KPRB_MOUSE Phosphoribosyl pyrophosphate synthase-associated protein 2 OS=Mus musculus OX=10090 GN=Prpsap2 PE=1 SV=1	PRPSAP2	0.0210602	0.45101	1	Up	No	No
Q61644	Q61644	>sp|Q61644|PACN1_MOUSE Protein kinase C and casein kinase substrate in neurons protein 1 OS=Mus musculus OX=10090 GN=Pacsin1 PE=1 SV=1	PACSIN1	-4.99207e-16	1	1	Down	No	No
Q9R1Q8	Q9R1Q8	>sp|Q9R1Q8|TAGL3_MOUSE Transgelin-3 OS=Mus musculus OX=10090 GN=Tagln3 PE=1 SV=1	TAGLN3	1.58229e-15	1	1	Up	No	No
Q5SXE4;Q61097-2;Q61097;A0A2I3BR95;A0A140LHS5	Q5SXE4;Q61097-2;Q61097;A0A2I3BR95;A0A140LHS5	>tr|Q5SXE4|Q5SXE4_MOUSE Isoform of Q61097, Kinase suppressor of Ras 1 OS=Mus musculus OX=10090 GN=Ksr1 PE=1 SV=1;>sp|Q61097-2|KSR1_MOUSE Isoform of Q61097, Isoform 2 of Kinase suppressor of Ras 1 OS=Mus musculus OX=10090 GN=Ksr1;>sp|Q61097|KSR1_MOUSE Kinase suppressor of Ras 1 OS=Mus musculus OX=10090 GN=Ksr1 PE=1 SV=1;>tr|A0A2I3BR95|A0A2I3BR95_MOUSE Isoform of Q61097, Kinase suppressor of Ras 1 …	KSR1	0.0448258	0.453923	1	Up	No	No
Q8C729;Q8C729-2	Q8C729;Q8C729-2	>sp|Q8C729|F126B_MOUSE Protein FAM126B OS=Mus musculus OX=10090 GN=Fam126b PE=1 SV=1;>sp|Q8C729-2|F126B_MOUSE Isoform of Q8C729, Isoform 2 of Protein FAM126B OS=Mus musculus OX=10090 GN=Fam126b	FAM126B	0.0105672	0.455013	1	Up	No	No
Q6P5F7-2;Q6P5F7	Q6P5F7-2;Q6P5F7	>sp|Q6P5F7-2|TTYH3_MOUSE Isoform of Q6P5F7, Isoform 2 of Protein tweety homolog 3 OS=Mus musculus OX=10090 GN=Ttyh3;>sp|Q6P5F7|TTYH3_MOUSE Protein tweety homolog 3 OS=Mus musculus OX=10090 GN=Ttyh3 PE=1 SV=1	TTYH3	0.0315078	0.455458	1	Up	No	No
Q9CRY7	Q9CRY7	>sp|Q9CRY7|GDPD1_MOUSE Lysophospholipase D GDPD1 OS=Mus musculus OX=10090 GN=Gdpd1 PE=1 SV=1	GDPD1	0.0213333	0.455924	1	Up	No	No
Q9CPP6	Q9CPP6	>sp|Q9CPP6|NDUA5_MOUSE NADH dehydrogenase [ubiquinone] 1 alpha subcomplex subunit 5 OS=Mus musculus OX=10090 GN=Ndufa5 PE=1 SV=3	NDUFA5	0.029461	0.456775	1	Up	No	No
P35564	P35564	>sp|P35564|CALX_MOUSE Calnexin OS=Mus musculus OX=10090 GN=Canx PE=1 SV=1	CANX	0.0110382	0.457329	1	Up	No	No
P17183;A0A0N4SUX5;D3Z6E4	P17183;A0A0N4SUX5;D3Z6E4	>sp|P17183|ENOG_MOUSE Gamma-enolase OS=Mus musculus OX=10090 GN=Eno2 PE=1 SV=2;>tr|A0A0N4SUX5|A0A0N4SUX5_MOUSE Isoform of P17183, Gamma-enolase OS=Mus musculus OX=10090 GN=Eno2 PE=1 SV=1;>tr|D3Z6E4|D3Z6E4_MOUSE Isoform of P17183, Gamma-enolase OS=Mus musculus OX=10090 GN=Eno2 PE=1 SV=1	ENO2	-7.50789e-16	1	1	Down	No	No
Q11011;E9Q039;F6QYF8;E9Q6F4	Q11011;E9Q039;F6QYF8;E9Q6F4	>sp|Q11011|PSA_MOUSE Puromycin-sensitive aminopeptidase OS=Mus musculus OX=10090 GN=Npepps PE=1 SV=2;>tr|E9Q039|E9Q039_MOUSE Isoform of Q11011, Aminopeptidase OS=Mus musculus OX=10090 GN=Npepps PE=1 SV=1;>tr|F6QYF8|F6QYF8_MOUSE Isoform of Q11011, Aminopeptidase (Fragment) OS=Mus musculus OX=10090 GN=Npepps PE=1 SV=1;>tr|E9Q6F4|E9Q6F4_MOUSE Isoform of Q11011, Puromycin-sensitive aminopeptidase OS=…	NPEPPS	-0.0123501	0.460385	1	Down	No	No
Q91V41;A2AL34	Q91V41;A2AL34	>sp|Q91V41|RAB14_MOUSE Ras-related protein Rab-14 OS=Mus musculus OX=10090 GN=Rab14 PE=1 SV=3;>tr|A2AL34|A2AL34_MOUSE Isoform of Q91V41, Ras-related protein Rab-14 OS=Mus musculus OX=10090 GN=Rab14 PE=1 SV=1	RAB14	4.21958e-16	1	1	Up	No	No
A2ATI8;A2ATI6;A2ATI9;Q99JX3-2;Q99JX3	A2ATI8;A2ATI6;A2ATI9;Q99JX3-2;Q99JX3	>tr|A2ATI8|A2ATI8_MOUSE Isoform of Q99JX3, Golgi reassembly-stacking protein 2 OS=Mus musculus OX=10090 GN=Gorasp2 PE=1 SV=1;>tr|A2ATI6|A2ATI6_MOUSE Isoform of Q99JX3, Golgi reassembly stacking protein 2, isoform CRA_c OS=Mus musculus OX=10090 GN=Gorasp2 PE=1 SV=1;>tr|A2ATI9|A2ATI9_MOUSE Isoform of Q99JX3, Golgi reassembly stacking protein 2, isoform CRA_d OS=Mus musculus OX=10090 GN=Gorasp2 PE=1…	GORASP2	0.0402518	0.46155	1	Up	No	No
P97379-2;P97379;A0A0J9YTQ8	P97379-2;P97379;A0A0J9YTQ8	>sp|P97379-2|G3BP2_MOUSE Isoform of P97379, Isoform B of Ras GTPase-activating protein-binding protein 2 OS=Mus musculus OX=10090 GN=G3bp2;>sp|P97379|G3BP2_MOUSE Ras GTPase-activating protein-binding protein 2 OS=Mus musculus OX=10090 GN=G3bp2 PE=1 SV=2;>tr|A0A0J9YTQ8|A0A0J9YTQ8_MOUSE Isoform of P97379, Ras GTPase-activating protein-binding protein 2 (Fragment) OS=Mus musculus OX=10090 GN=G3bp2 P…	G3BP2	-0.0537852	0.464216	1	Down	No	No
Q8QZT1	Q8QZT1	>sp|Q8QZT1|THIL_MOUSE Acetyl-CoA acetyltransferase, mitochondrial OS=Mus musculus OX=10090 GN=Acat1 PE=1 SV=1	ACAT1	5.1126e-16	1	1	Up	No	No
G5E814;Q9D8B4	G5E814;Q9D8B4	>tr|G5E814|G5E814_MOUSE Isoform of Q9D8B4, MCG5603 OS=Mus musculus OX=10090 GN=Ndufa11 PE=1 SV=1;>sp|Q9D8B4|NDUAB_MOUSE NADH dehydrogenase [ubiquinone] 1 alpha subcomplex subunit 11 OS=Mus musculus OX=10090 GN=Ndufa11 PE=1 SV=2	NDUFA11	0.0215488	0.466049	1	Up	No	No
Q9CQH3;D3Z568;F6Y6V5;D3YX99;D3Z6W9	Q9CQH3;D3Z568;F6Y6V5;D3YX99;D3Z6W9	>sp|Q9CQH3|NDUB5_MOUSE NADH dehydrogenase [ubiquinone] 1 beta subcomplex subunit 5, mitochondrial OS=Mus musculus OX=10090 GN=Ndufb5 PE=1 SV=1;>tr|D3Z568|D3Z568_MOUSE Isoform of Q9CQH3, NADH dehydrogenase (Ubiquinone) 1 beta subcomplex, 5, isoform CRA_e OS=Mus musculus OX=10090 GN=Ndufb5 PE=1 SV=1;>tr|F6Y6V5|F6Y6V5_MOUSE Isoform of Q9CQH3, NADH dehydrogenase [ubiquinone] 1 beta subcomplex subunit…	NDUFB5	0.0186907	0.4677	1	Up	No	No
Q8C079-3;Q8C079;Q8C079-4	Q8C079-3;Q8C079;Q8C079-4	>sp|Q8C079-3|STRP1_MOUSE Isoform of Q8C079, Isoform 3 of Striatin-interacting protein 1 OS=Mus musculus OX=10090 GN=Strip1;>sp|Q8C079|STRP1_MOUSE Striatin-interacting protein 1 OS=Mus musculus OX=10090 GN=Strip1 PE=1 SV=2;>sp|Q8C079-4|STRP1_MOUSE Isoform of Q8C079, Isoform 4 of Striatin-interacting protein 1 OS=Mus musculus OX=10090 GN=Strip1	STRIP1	0.00971924	0.469638	1	Up	No	No
Q9QYJ0	Q9QYJ0	>sp|Q9QYJ0|DNJA2_MOUSE DnaJ homolog subfamily A member 2 OS=Mus musculus OX=10090 GN=Dnaja2 PE=1 SV=1	DNAJA2	0.027128	0.469788	1	Up	No	No
A2BE92;A2BE93;Q9EQU5-2;Q9EQU5	A2BE92;A2BE93;Q9EQU5-2;Q9EQU5	>tr|A2BE92|A2BE92_MOUSE Isoform of Q9EQU5, Protein SET (Fragment) OS=Mus musculus OX=10090 GN=Set PE=1 SV=1;>tr|A2BE93|A2BE93_MOUSE Isoform of Q9EQU5, Protein SET (Fragment) OS=Mus musculus OX=10090 GN=Set PE=1 SV=1;>sp|Q9EQU5-2|SET_MOUSE Isoform of Q9EQU5, Isoform 2 of Protein SET OS=Mus musculus OX=10090 GN=Set;>sp|Q9EQU5|SET_MOUSE Protein SET OS=Mus musculus OX=10090 GN=Set PE=1 SV=1	SET	0.0363453	0.470073	1	Up	No	No
Q8VEA4	Q8VEA4	>sp|Q8VEA4|MIA40_MOUSE Mitochondrial intermembrane space import and assembly protein 40 OS=Mus musculus OX=10090 GN=Chchd4 PE=1 SV=1	CHCHD4	0.0401465	0.470098	1	Up	No	No
Q99N15;A2AFQ2;O08756	Q99N15;A2AFQ2;O08756	>tr|Q99N15|Q99N15_MOUSE Isoform of O08756, 17beta-hydroxysteroid dehydrogenase type 10/short chain L-3-hydroxyacyl-CoA dehydrogenase OS=Mus musculus OX=10090 GN=Hsd17b10 PE=1 SV=1;>tr|A2AFQ2|A2AFQ2_MOUSE Isoform of O08756, 3-hydroxyacyl-CoA dehydrogenase type-2 OS=Mus musculus OX=10090 GN=Hsd17b10 PE=1 SV=1;>sp|O08756|HCD2_MOUSE 3-hydroxyacyl-CoA dehydrogenase type-2 OS=Mus musculus OX=10090 GN=H…	HSD17B10	3.03426e-16	1	1	Up	No	No
Q9EPN1-3;Q9EPN1-4;Q9EPN1	Q9EPN1-3;Q9EPN1-4;Q9EPN1	>sp|Q9EPN1-3|NBEA_MOUSE Isoform of Q9EPN1, Isoform 3 of Neurobeachin OS=Mus musculus OX=10090 GN=Nbea;>sp|Q9EPN1-4|NBEA_MOUSE Isoform of Q9EPN1, Isoform 4 of Neurobeachin OS=Mus musculus OX=10090 GN=Nbea;>sp|Q9EPN1|NBEA_MOUSE Neurobeachin OS=Mus musculus OX=10090 GN=Nbea PE=1 SV=1	NBEA	-0.00795785	0.473204	1	Down	No	No
F8WHW6;O70161;O70161-3;O70161-2	F8WHW6;O70161;O70161-3;O70161-2	>tr|F8WHW6|F8WHW6_MOUSE Isoform of O70161, Phosphatidylinositol 4-phosphate 5-kinase type-1 gamma OS=Mus musculus OX=10090 GN=Pip5k1c PE=1 SV=1;>sp|O70161|PI51C_MOUSE Phosphatidylinositol 4-phosphate 5-kinase type-1 gamma OS=Mus musculus OX=10090 GN=Pip5k1c PE=1 SV=2;>sp|O70161-3|PI51C_MOUSE Isoform of O70161, Isoform 3 of Phosphatidylinositol 4-phosphate 5-kinase type-1 gamma OS=Mus musculus OX=…	PIP5K1C	-4.87157e-16	1	1	Down	No	No
O55125;Q5SVG6	O55125;Q5SVG6	>sp|O55125|NIPS1_MOUSE Protein NipSnap homolog 1 OS=Mus musculus OX=10090 GN=Nipsnap1 PE=1 SV=1;>tr|Q5SVG6|Q5SVG6_MOUSE Isoform of O55125, Protein NipSnap homolog 1 (Fragment) OS=Mus musculus OX=10090 GN=Nipsnap1 PE=1 SV=1	NIPSNAP1	3.26068e-16	1	1	Up	No	No
O35129;F6QPR1	O35129;F6QPR1	>sp|O35129|PHB2_MOUSE Prohibitin-2 OS=Mus musculus OX=10090 GN=Phb2 PE=1 SV=1;>tr|F6QPR1|F6QPR1_MOUSE Isoform of O35129, Prohibitin-2 (Fragment) OS=Mus musculus OX=10090 GN=Phb2 PE=1 SV=1	PHB2	0.0202925	0.47586	1	Up	No	No
P45878	P45878	>sp|P45878|FKBP2_MOUSE Peptidyl-prolyl cis-trans isomerase FKBP2 OS=Mus musculus OX=10090 GN=Fkbp2 PE=1 SV=1	FKBP2	0.0211623	0.479488	1	Up	No	No
D3Z5B1;B2RPU8;Q9D1L0	D3Z5B1;B2RPU8;Q9D1L0	>tr|D3Z5B1|D3Z5B1_MOUSE Isoform of B2RPU8, Zinc finger, BED type-containing 5 (Fragment) OS=Mus musculus OX=10090 GN=Zbed5 PE=4 SV=8;>tr|B2RPU8|B2RPU8_MOUSE MCG130675 OS=Mus musculus OX=10090 GN=Zbed5 PE=1 SV=1;>sp|Q9D1L0|CHCH2_MOUSE Coiled-coil-helix-coiled-coil-helix domain-containing protein 2 OS=Mus musculus OX=10090 GN=Chchd2 PE=2 SV=1	ZBED5;CHCHD2	-0.025835	0.480576	1	Down	No	No
Q922Q8	Q922Q8	>sp|Q922Q8|LRC59_MOUSE Leucine-rich repeat-containing protein 59 OS=Mus musculus OX=10090 GN=Lrrc59 PE=1 SV=1	LRRC59	0.0142664	0.480662	1	Up	No	No
Q80VP1;Q80VP1-2	Q80VP1;Q80VP1-2	>sp|Q80VP1|EPN1_MOUSE Epsin-1 OS=Mus musculus OX=10090 GN=Epn1 PE=1 SV=3;>sp|Q80VP1-2|EPN1_MOUSE Isoform of Q80VP1, Isoform 2 of Epsin-1 OS=Mus musculus OX=10090 GN=Epn1	EPN1	-0.0113072	0.48197	1	Down	No	No
P28571-1;P28571-2;P28571;E9QA02;E9Q3Z2;E9Q517;E9Q3V0	P28571-1;P28571-2;P28571;E9QA02;E9Q3Z2;E9Q517;E9Q3V0	>sp|P28571-1|SC6A9_MOUSE Isoform of P28571, Isoform GlyT-1A of Sodium- and chloride-dependent glycine transporter 1 OS=Mus musculus OX=10090 GN=Slc6a9;>sp|P28571-2|SC6A9_MOUSE Isoform of P28571, Isoform GlyT-1B of Sodium- and chloride-dependent glycine transporter 1 OS=Mus musculus OX=10090 GN=Slc6a9;>sp|P28571|SC6A9_MOUSE Sodium- and chloride-dependent glycine transporter 1 OS=Mus musculus OX=10…	SLC6A9	0.0390699	0.483786	1	Up	No	No
Q8BMF4	Q8BMF4	>sp|Q8BMF4|ODP2_MOUSE Dihydrolipoyllysine-residue acetyltransferase component of pyruvate dehydrogenase complex, mitochondrial OS=Mus musculus OX=10090 GN=Dlat PE=1 SV=2	DLAT	6.30235e-16	1	1	Up	No	No
Q8K1M6;Q8K1M6-2;Q8K1M6-4	Q8K1M6;Q8K1M6-2;Q8K1M6-4	>sp|Q8K1M6|DNM1L_MOUSE Dynamin-1-like protein OS=Mus musculus OX=10090 GN=Dnm1l PE=1 SV=2;>sp|Q8K1M6-2|DNM1L_MOUSE Isoform of Q8K1M6, Isoform 2 of Dynamin-1-like protein OS=Mus musculus OX=10090 GN=Dnm1l;>sp|Q8K1M6-4|DNM1L_MOUSE Isoform of Q8K1M6, Isoform 4 of Dynamin-1-like protein OS=Mus musculus OX=10090 GN=Dnm1l	DNM1L	-1.41278e-16	1	1	Down	No	No
Q8CC88;Q8CC88-2	Q8CC88;Q8CC88-2	>sp|Q8CC88|VWA8_MOUSE von Willebrand factor A domain-containing protein 8 OS=Mus musculus OX=10090 GN=Vwa8 PE=1 SV=2;>sp|Q8CC88-2|VWA8_MOUSE Isoform of Q8CC88, Isoform 2 of von Willebrand factor A domain-containing protein 8 OS=Mus musculus OX=10090 GN=Vwa8	VWA8	0.022444	0.486346	1	Up	No	No
Q64332;Q64332-2	Q64332;Q64332-2	>sp|Q64332|SYN2_MOUSE Synapsin-2 OS=Mus musculus OX=10090 GN=Syn2 PE=1 SV=2;>sp|Q64332-2|SYN2_MOUSE Isoform of Q64332, Isoform IIb of Synapsin-2 OS=Mus musculus OX=10090 GN=Syn2	SYN2	-1.3826e-16	1	1	Down	No	No
Q3TMX0;O08992;H3BLG5;A2AKJ9;A2AKJ6	Q3TMX0;O08992;H3BLG5;A2AKJ9;A2AKJ6	>tr|Q3TMX0|Q3TMX0_MOUSE Isoform of O08992, MCG4375, isoform CRA_b OS=Mus musculus OX=10090 GN=Sdcbp PE=1 SV=1;>sp|O08992|SDCB1_MOUSE Syntenin-1 OS=Mus musculus OX=10090 GN=Sdcbp PE=1 SV=1;>tr|H3BLG5|H3BLG5_MOUSE Isoform of O08992, Syntenin-1 (Fragment) OS=Mus musculus OX=10090 GN=Sdcbp PE=1 SV=1;>tr|A2AKJ9|A2AKJ9_MOUSE Isoform of O08992, Syntenin-1 OS=Mus musculus OX=10090 GN=Sdcbp PE=1 SV=1;>tr|…	SDCBP	-0.0225842	0.492157	1	Down	No	No
Q61735-2	Q61735-2	>sp|Q61735-2|CD47_MOUSE Isoform of Q61735, Isoform 2 of Leukocyte surface antigen CD47 OS=Mus musculus OX=10090 GN=Cd47	CD47	0.015983	0.496776	1	Up	No	No
Q9JM63	Q9JM63	>sp|Q9JM63|KCJ10_MOUSE ATP-sensitive inward rectifier potassium channel 10 OS=Mus musculus OX=10090 GN=Kcnj10 PE=1 SV=1	KCNJ10	0.0194596	0.499614	1	Up	No	No
Q91XH5;Q64105;G3UXX3	Q91XH5;Q64105;G3UXX3	>tr|Q91XH5|Q91XH5_MOUSE Isoform of Q64105, Sepiapterin reductase OS=Mus musculus OX=10090 GN=Spr PE=1 SV=1;>sp|Q64105|SPRE_MOUSE Sepiapterin reductase OS=Mus musculus OX=10090 GN=Spr PE=1 SV=1;>tr|G3UXX3|G3UXX3_MOUSE Isoform of Q64105, Sepiapterin reductase OS=Mus musculus OX=10090 GN=Spr PE=1 SV=1	SPR	-0.00897257	0.499809	1	Down	No	No
Q6ZQ38	Q6ZQ38	>sp|Q6ZQ38|CAND1_MOUSE Cullin-associated NEDD8-dissociated protein 1 OS=Mus musculus OX=10090 GN=Cand1 PE=1 SV=2	CAND1	-1.37433e-16	1	1	Down	No	No
Q8QZS1;E0CX19	Q8QZS1;E0CX19	>sp|Q8QZS1|HIBCH_MOUSE 3-hydroxyisobutyryl-CoA hydrolase, mitochondrial OS=Mus musculus OX=10090 GN=Hibch PE=1 SV=1;>tr|E0CX19|E0CX19_MOUSE Isoform of Q8QZS1, 3-hydroxyisobutyryl-CoA hydrolase, mitochondrial OS=Mus musculus OX=10090 GN=Hibch PE=1 SV=1	HIBCH	-0.0173745	0.505133	1	Down	No	No
I7HJQ9;Q9Z2C4;F6T9H9	I7HJQ9;Q9Z2C4;F6T9H9	>tr|I7HJQ9|I7HJQ9_MOUSE Isoform of Q9Z2C4, Myotubularin-related protein 1 OS=Mus musculus OX=10090 GN=Mtmr1 PE=1 SV=1;>sp|Q9Z2C4|MTMR1_MOUSE Myotubularin-related protein 1 OS=Mus musculus OX=10090 GN=Mtmr1 PE=1 SV=1;>tr|F6T9H9|F6T9H9_MOUSE Isoform of Q9Z2C4, Myotubularin-related protein 1 (Fragment) OS=Mus musculus OX=10090 GN=Mtmr1 PE=1 SV=8	MTMR1	0.0099351	0.50774	1	Up	No	No
Q8JZU2;F6VVY4	Q8JZU2;F6VVY4	>sp|Q8JZU2|TXTP_MOUSE Tricarboxylate transport protein, mitochondrial OS=Mus musculus OX=10090 GN=Slc25a1 PE=1 SV=1;>tr|F6VVY4|F6VVY4_MOUSE Isoform of Q8JZU2, Tricarboxylate transport protein, mitochondrial (Fragment) OS=Mus musculus OX=10090 GN=Slc25a1 PE=1 SV=1	SLC25A1	0.0197331	0.507918	1	Up	No	No
P16460	P16460	>sp|P16460|ASSY_MOUSE Argininosuccinate synthase OS=Mus musculus OX=10090 GN=Ass1 PE=1 SV=1	ASS1	0.0149413	0.510517	1	Up	No	No
Q9D6F9	Q9D6F9	>sp|Q9D6F9|TBB4A_MOUSE Tubulin beta-4A chain OS=Mus musculus OX=10090 GN=Tubb4a PE=1 SV=3	TUBB4A	2.44338e-16	1	1	Up	No	No
P16332	P16332	>sp|P16332|MUTA_MOUSE Methylmalonyl-CoA mutase, mitochondrial OS=Mus musculus OX=10090 GN=Mut PE=1 SV=2	MUT	-0.0136289	0.512933	1	Down	No	No
Q3UZG4;P31230;A0A0G2JEU9;A0A0G2JDV0;A0A0G2JDW6	Q3UZG4;P31230;A0A0G2JEU9;A0A0G2JDV0;A0A0G2JDW6	>tr|Q3UZG4|Q3UZG4_MOUSE Isoform of P31230, Aminoacyl tRNA synthase complex-interacting multifunctional protein 1 OS=Mus musculus OX=10090 GN=Aimp1 PE=1 SV=1;>sp|P31230|AIMP1_MOUSE Aminoacyl tRNA synthase complex-interacting multifunctional protein 1 OS=Mus musculus OX=10090 GN=Aimp1 PE=1 SV=2;>tr|A0A0G2JEU9|A0A0G2JEU9_MOUSE Isoform of P31230, Aminoacyl tRNA synthase complex-interacting multifunct…	AIMP1	-0.0199492	0.514126	1	Down	No	No
F8WIR1;P18242;F6Y6L6;A0A1B0GT66	F8WIR1;P18242;F6Y6L6;A0A1B0GT66	>tr|F8WIR1|F8WIR1_MOUSE Isoform of P18242, Cathepsin D OS=Mus musculus OX=10090 GN=Ctsd PE=1 SV=2;>sp|P18242|CATD_MOUSE Cathepsin D OS=Mus musculus OX=10090 GN=Ctsd PE=1 SV=1;>tr|F6Y6L6|F6Y6L6_MOUSE Uncharacterized protein (Fragment) OS=Mus musculus OX=10090 PE=1 SV=1;>tr|A0A1B0GT66|A0A1B0GT66_MOUSE Isoform of F6Y6L6, Uncharacterized protein (Fragment) OS=Mus musculus OX=10090 PE=1 SV=1	CTSD;tr|F6Y6L6|F6Y6L6_MOUSE;tr|A0A1B0GT66|A0A1B0GT66_MOUSE	0.0147629	0.514655	1	Up	No	No
P35979	P35979	>sp|P35979|RL12_MOUSE 60S ribosomal protein L12 OS=Mus musculus OX=10090 GN=Rpl12 PE=1 SV=2	RPL12	0.0174585	0.514932	1	Up	No	No
Q8C166;B7ZCP6;E9Q806;B7ZCP4;B7ZCP7;B7ZCP5;A3KGK7	Q8C166;B7ZCP6;E9Q806;B7ZCP4;B7ZCP7;B7ZCP5;A3KGK7	>sp|Q8C166|CPNE1_MOUSE Copine-1 OS=Mus musculus OX=10090 GN=Cpne1 PE=1 SV=1;>tr|B7ZCP6|B7ZCP6_MOUSE Isoform of Q8C166, Copine-1 (Fragment) OS=Mus musculus OX=10090 GN=Cpne1 PE=1 SV=2;>tr|E9Q806|E9Q806_MOUSE Isoform of Q8C166, Copine-1 OS=Mus musculus OX=10090 GN=Cpne1 PE=1 SV=1;>tr|B7ZCP4|B7ZCP4_MOUSE Isoform of Q8C166, Copine-1 OS=Mus musculus OX=10090 GN=Cpne1 PE=1 SV=1;>tr|B7ZCP7|B7ZCP7_MOUSE …	CPNE1	0.0134039	0.51536	1	Up	No	No
Q8VHL1	Q8VHL1	>sp|Q8VHL1|SETD7_MOUSE Histone-lysine N-methyltransferase SETD7 OS=Mus musculus OX=10090 GN=Setd7 PE=1 SV=2	SETD7	-0.0199091	0.516475	1	Down	No	No
Q91VR5	Q91VR5	>sp|Q91VR5|DDX1_MOUSE ATP-dependent RNA helicase DDX1 OS=Mus musculus OX=10090 GN=Ddx1 PE=1 SV=1	DDX1	0.0145167	0.517047	1	Up	No	No
A0A1L1SV25;P57780	A0A1L1SV25;P57780	>tr|A0A1L1SV25|A0A1L1SV25_MOUSE Isoform of P57780, Alpha-actinin-4 OS=Mus musculus OX=10090 GN=Actn4 PE=1 SV=1;>sp|P57780|ACTN4_MOUSE Alpha-actinin-4 OS=Mus musculus OX=10090 GN=Actn4 PE=1 SV=1	ACTN4	0.00780959	0.517321	1	Up	No	No
P63040	P63040	>sp|P63040|CPLX1_MOUSE Complexin-1 OS=Mus musculus OX=10090 GN=Cplx1 PE=1 SV=1	CPLX1	-1.03359e-15	1	1	Down	No	No
P14131	P14131	>sp|P14131|RS16_MOUSE 40S ribosomal protein S16 OS=Mus musculus OX=10090 GN=Rps16 PE=1 SV=4	RPS16	0.0263838	0.519038	1	Up	No	No
P48962	P48962	>sp|P48962|ADT1_MOUSE ADP/ATP translocase 1 OS=Mus musculus OX=10090 GN=Slc25a4 PE=1 SV=4	SLC25A4	1.25019e-16	1	1	Up	No	No
Q9DB73;Q9DB73-2	Q9DB73;Q9DB73-2	>sp|Q9DB73|NB5R1_MOUSE NADH-cytochrome b5 reductase 1 OS=Mus musculus OX=10090 GN=Cyb5r1 PE=1 SV=1;>sp|Q9DB73-2|NB5R1_MOUSE Isoform of Q9DB73, Isoform 2 of NADH-cytochrome b5 reductase 1 OS=Mus musculus OX=10090 GN=Cyb5r1	CYB5R1	-0.0116817	0.520713	1	Down	No	No
P47809;B1ATL6	P47809;B1ATL6	>sp|P47809|MP2K4_MOUSE Dual specificity mitogen-activated protein kinase kinase 4 OS=Mus musculus OX=10090 GN=Map2k4 PE=1 SV=2;>tr|B1ATL6|B1ATL6_MOUSE Isoform of P47809, Dual-specificity mitogen-activated protein kinase kinase 4 (Fragment) OS=Mus musculus OX=10090 GN=Map2k4 PE=1 SV=1	MAP2K4	-0.0116724	0.521698	1	Down	No	No
Q8VDM4	Q8VDM4	>sp|Q8VDM4|PSMD2_MOUSE 26S proteasome non-ATPase regulatory subunit 2 OS=Mus musculus OX=10090 GN=Psmd2 PE=1 SV=1	PSMD2	-0.00940275	0.523948	1	Down	No	No
Q61330	Q61330	>sp|Q61330|CNTN2_MOUSE Contactin-2 OS=Mus musculus OX=10090 GN=Cntn2 PE=1 SV=2	CNTN2	0.0132209	0.531434	1	Up	No	No
Q3TL44	Q3TL44	>sp|Q3TL44|NLRX1_MOUSE NLR family member X1 OS=Mus musculus OX=10090 GN=Nlrx1 PE=1 SV=1	NLRX1	0.0156953	0.531526	1	Up	No	No
Q922Q4	Q922Q4	>sp|Q922Q4|P5CR2_MOUSE Pyrroline-5-carboxylate reductase 2 OS=Mus musculus OX=10090 GN=Pycr2 PE=1 SV=1	PYCR2	0.0132904	0.531931	1	Up	No	No
Z4YJW0;Q8C7X2-2;Q8C7X2	Z4YJW0;Q8C7X2-2;Q8C7X2	>tr|Z4YJW0|Z4YJW0_MOUSE Isoform of Q8C7X2, ER membrane protein complex subunit 1 OS=Mus musculus OX=10090 GN=Emc1 PE=1 SV=1;>sp|Q8C7X2-2|EMC1_MOUSE Isoform of Q8C7X2, Isoform 2 of ER membrane protein complex subunit 1 OS=Mus musculus OX=10090 GN=Emc1;>sp|Q8C7X2|EMC1_MOUSE ER membrane protein complex subunit 1 OS=Mus musculus OX=10090 GN=Emc1 PE=1 SV=1	EMC1	0.0113672	0.533932	1	Up	No	No
D3YYE1;D3Z7M9;O35381;F6UFG6	D3YYE1;D3Z7M9;O35381;F6UFG6	>tr|D3YYE1|D3YYE1_MOUSE Isoform of O35381, Acidic leucine-rich nuclear phosphoprotein 32 family member A (Fragment) OS=Mus musculus OX=10090 GN=Anp32a PE=1 SV=1;>tr|D3Z7M9|D3Z7M9_MOUSE Isoform of O35381, Acidic leucine-rich nuclear phosphoprotein 32 family member A OS=Mus musculus OX=10090 GN=Anp32a PE=1 SV=1;>sp|O35381|AN32A_MOUSE Acidic leucine-rich nuclear phosphoprotein 32 family member A OS=…	ANP32A	0.0318097	0.534597	1	Up	No	No
Q5PR72;A0A1B0GRJ9;F7D3W5;Q922S4-2;Q922S4-3;Q922S4	Q5PR72;A0A1B0GRJ9;F7D3W5;Q922S4-2;Q922S4-3;Q922S4	>tr|Q5PR72|Q5PR72_MOUSE Isoform of Q922S4, Phosphodiesterase OS=Mus musculus OX=10090 GN=Pde2a PE=1 SV=1;>tr|A0A1B0GRJ9|A0A1B0GRJ9_MOUSE Isoform of Q922S4, Phosphodiesterase OS=Mus musculus OX=10090 GN=Pde2a PE=1 SV=1;>tr|F7D3W5|F7D3W5_MOUSE Phosphodiesterase OS=Mus musculus OX=10090 GN=Gm45837 PE=1 SV=1;>sp|Q922S4-2|PDE2A_MOUSE Isoform of Q922S4, Isoform PDE2A1 of cGMP-dependent 3',5'-cyclic pho…	PDE2A;GM45837	0.00799642	0.534972	1	Up	No	No
A0A0N4SV06;Q5U4E0	A0A0N4SV06;Q5U4E0	>tr|A0A0N4SV06|A0A0N4SV06_MOUSE Isoform of Q5U4E0, LHFPL tetraspan subfamily member 4 protein (Fragment) OS=Mus musculus OX=10090 GN=Lhfpl4 PE=4 SV=1;>sp|Q5U4E0|LHPL4_MOUSE LHFPL tetraspan subfamily member 4 protein OS=Mus musculus OX=10090 GN=Lhfpl4 PE=1 SV=1	LHFPL4	-0.0148137	0.535161	1	Down	No	No
P18760;F8WGL3	P18760;F8WGL3	>sp|P18760|COF1_MOUSE Cofilin-1 OS=Mus musculus OX=10090 GN=Cfl1 PE=1 SV=3;>tr|F8WGL3|F8WGL3_MOUSE Isoform of P18760, Cofilin-1 OS=Mus musculus OX=10090 GN=Cfl1 PE=1 SV=1	CFL1	-1.0419e-16	1	1	Down	No	No
Q8BSZ2	Q8BSZ2	>sp|Q8BSZ2|AP3S2_MOUSE AP-3 complex subunit sigma-2 OS=Mus musculus OX=10090 GN=Ap3s2 PE=1 SV=1	AP3S2	-0.0185276	0.536001	1	Down	No	No
Q8K0Z7	Q8K0Z7	>sp|Q8K0Z7|TACO1_MOUSE Translational activator of cytochrome c oxidase 1 OS=Mus musculus OX=10090 GN=Taco1 PE=1 SV=1	TACO1	-0.0244014	0.538198	1	Down	No	No
Q3ZAQ4;A0A087WP33	Q3ZAQ4;A0A087WP33	>tr|Q3ZAQ4|Q3ZAQ4_MOUSE Isoform of Q68FE2, Autophagy-related protein 9 OS=Mus musculus OX=10090 GN=Atg9a PE=1 SV=1;>tr|A0A087WP33|A0A087WP33_MOUSE Isoform of Q68FE2, Autophagy-related protein 9 (Fragment) OS=Mus musculus OX=10090 GN=Atg9a PE=1 SV=1	ATG9A	-0.0175843	0.538342	1	Down	No	No
Q920M7;A0A0N4SVG2;A0A140LJ89;A0A0N4SV78	Q920M7;A0A0N4SVG2;A0A140LJ89;A0A0N4SV78	>sp|Q920M7|SYT17_MOUSE Synaptotagmin-17 OS=Mus musculus OX=10090 GN=Syt17 PE=1 SV=1;>tr|A0A0N4SVG2|A0A0N4SVG2_MOUSE Isoform of Q920M7, Synaptotagmin-17 OS=Mus musculus OX=10090 GN=Syt17 PE=1 SV=1;>tr|A0A140LJ89|A0A140LJ89_MOUSE Isoform of Q920M7, Synaptotagmin-17 (Fragment) OS=Mus musculus OX=10090 GN=Syt17 PE=1 SV=1;>tr|A0A0N4SV78|A0A0N4SV78_MOUSE Isoform of Q920M7, Synaptotagmin-17 OS=Mus muscu…	SYT17	0.0226447	0.538775	1	Up	No	No
H7BX90;H7BX09;D3YWY4;D3Z6T4;D3YZL8;Q6GQT7;Q925T6-3;Q925T6-2;Q925T6;Q6X4T6;D3Z066;D3Z6R6;Q925T6-4	H7BX90;H7BX09;D3YWY4;D3Z6T4;D3YZL8;Q6GQT7;Q925T6-3;Q925T6-2;Q925T6;Q6X4T6;D3Z066;D3Z6R6;Q925T6-4	>tr|H7BX90|H7BX90_MOUSE Isoform of Q925T6, Glutamate receptor-interacting protein 1 OS=Mus musculus OX=10090 GN=Grip1 PE=1 SV=1;>tr|H7BX09|H7BX09_MOUSE Isoform of Q925T6, Glutamate receptor-interacting protein 1 OS=Mus musculus OX=10090 GN=Grip1 PE=1 SV=1;>tr|D3YWY4|D3YWY4_MOUSE Isoform of Q925T6, Glutamate receptor-interacting protein 1 OS=Mus musculus OX=10090 GN=Grip1 PE=1 SV=1;>tr|D3Z6T4|D3Z6…	GRIP1	-0.0288559	0.539446	1	Down	No	No
H3BJP2;H3BLJ9;H3BJL6;H3BKH6;Q9R0P3;H3BK43;H3BJC6	H3BJP2;H3BLJ9;H3BJL6;H3BKH6;Q9R0P3;H3BK43;H3BJC6	>tr|H3BJP2|H3BJP2_MOUSE Isoform of Q9R0P3, S-formylglutathione hydrolase (Fragment) OS=Mus musculus OX=10090 GN=Esd PE=1 SV=1;>tr|H3BLJ9|H3BLJ9_MOUSE Isoform of Q9R0P3, S-formylglutathione hydrolase OS=Mus musculus OX=10090 GN=Esd PE=1 SV=1;>tr|H3BJL6|H3BJL6_MOUSE Isoform of Q9R0P3, S-formylglutathione hydrolase OS=Mus musculus OX=10090 GN=Esd PE=1 SV=1;>tr|H3BKH6|H3BKH6_MOUSE Isoform of Q9R0P3, …	ESD	-0.0142814	0.540326	1	Down	No	No
Q8BHE8	Q8BHE8	>sp|Q8BHE8|MAIP1_MOUSE m-AAA protease-interacting protein 1, mitochondrial OS=Mus musculus OX=10090 GN=Maip1 PE=1 SV=1	MAIP1	0.0138959	0.542233	1	Up	No	No
A0A0R4J0D3;Q3TDQ1	A0A0R4J0D3;Q3TDQ1	>tr|A0A0R4J0D3|A0A0R4J0D3_MOUSE Isoform of Q3TDQ1, Dolichyl-diphosphooligosaccharide--protein glycosyltransferase subunit STT3B OS=Mus musculus OX=10090 GN=Stt3b PE=1 SV=1;>sp|Q3TDQ1|STT3B_MOUSE Dolichyl-diphosphooligosaccharide--protein glycosyltransferase subunit STT3B OS=Mus musculus OX=10090 GN=Stt3b PE=1 SV=2	STT3B	0.0157793	0.542353	1	Up	No	No
P14148;F6XI62	P14148;F6XI62	>sp|P14148|RL7_MOUSE 60S ribosomal protein L7 OS=Mus musculus OX=10090 GN=Rpl7 PE=1 SV=2;>tr|F6XI62|F6XI62_MOUSE Isoform of P14148, 60S ribosomal protein L7 (Fragment) OS=Mus musculus OX=10090 GN=Rpl7 PE=1 SV=1	RPL7	0.0185314	0.543214	1	Up	No	No
Q8CIP4-2;Q8CIP4	Q8CIP4-2;Q8CIP4	>sp|Q8CIP4-2|MARK4_MOUSE Isoform of Q8CIP4, Isoform 2 of MAP/microtubule affinity-regulating kinase 4 OS=Mus musculus OX=10090 GN=Mark4;>sp|Q8CIP4|MARK4_MOUSE MAP/microtubule affinity-regulating kinase 4 OS=Mus musculus OX=10090 GN=Mark4 PE=1 SV=1	MARK4	-0.013634	0.548313	1	Down	No	No
Q91WD5;D3YXT0;A0A0A6YW30	Q91WD5;D3YXT0;A0A0A6YW30	>sp|Q91WD5|NDUS2_MOUSE NADH dehydrogenase [ubiquinone] iron-sulfur protein 2, mitochondrial OS=Mus musculus OX=10090 GN=Ndufs2 PE=1 SV=1;>tr|D3YXT0|D3YXT0_MOUSE Isoform of Q91WD5, NADH dehydrogenase [ubiquinone] iron-sulfur protein 2, mitochondrial OS=Mus musculus OX=10090 GN=Ndufs2 PE=1 SV=1;>tr|A0A0A6YW30|A0A0A6YW30_MOUSE Isoform of Q91WD5, NADH dehydrogenase [ubiquinone] iron-sulfur protein 2,…	NDUFS2	0.014722	0.549786	1	Up	No	No
Q9Z0H8;Q9Z0H8-2	Q9Z0H8;Q9Z0H8-2	>sp|Q9Z0H8|CLIP2_MOUSE CAP-Gly domain-containing linker protein 2 OS=Mus musculus OX=10090 GN=Clip2 PE=1 SV=2;>sp|Q9Z0H8-2|CLIP2_MOUSE Isoform of Q9Z0H8, Isoform 2 of CAP-Gly domain-containing linker protein 2 OS=Mus musculus OX=10090 GN=Clip2	CLIP2	0.00713175	0.550204	1	Up	No	No
A0A0J9YU62;O88712-2;O88712;A0A0J9YUM4;O88712-3;A0A0J9YTW3	A0A0J9YU62;O88712-2;O88712;A0A0J9YUM4;O88712-3;A0A0J9YTW3	>tr|A0A0J9YU62|A0A0J9YU62_MOUSE Isoform of O88712, C-terminal-binding protein 1 OS=Mus musculus OX=10090 GN=Ctbp1 PE=1 SV=1;>sp|O88712-2|CTBP1_MOUSE Isoform of O88712, Isoform 2 of C-terminal-binding protein 1 OS=Mus musculus OX=10090 GN=Ctbp1;>sp|O88712|CTBP1_MOUSE C-terminal-binding protein 1 OS=Mus musculus OX=10090 GN=Ctbp1 PE=1 SV=2;>tr|A0A0J9YUM4|A0A0J9YUM4_MOUSE Isoform of O88712, C-termin…	CTBP1	-7.70095e-17	1	1	Down	No	No
Q99LB6-2;Q99LB6	Q99LB6-2;Q99LB6	>sp|Q99LB6-2|MAT2B_MOUSE Isoform of Q99LB6, Isoform 2 of Methionine adenosyltransferase 2 subunit beta OS=Mus musculus OX=10090 GN=Mat2b;>sp|Q99LB6|MAT2B_MOUSE Methionine adenosyltransferase 2 subunit beta OS=Mus musculus OX=10090 GN=Mat2b PE=1 SV=1	MAT2B	-0.0132958	0.555214	1	Down	No	No
O35226;O35226-4;O35226-2;O35226-5;O35226-3	O35226;O35226-4;O35226-2;O35226-5;O35226-3	>sp|O35226|PSMD4_MOUSE 26S proteasome non-ATPase regulatory subunit 4 OS=Mus musculus OX=10090 GN=Psmd4 PE=1 SV=1;>sp|O35226-4|PSMD4_MOUSE Isoform of O35226, Isoform Rpn10D of 26S proteasome non-ATPase regulatory subunit 4 OS=Mus musculus OX=10090 GN=Psmd4;>sp|O35226-2|PSMD4_MOUSE Isoform of O35226, Isoform Rpn10B of 26S proteasome non-ATPase regulatory subunit 4 OS=Mus musculus OX=10090 GN=Psmd4…	PSMD4	-0.00871719	0.558832	1	Down	No	No
E9QLB2;Q3UFF7	E9QLB2;Q3UFF7	>tr|E9QLB2|E9QLB2_MOUSE Isoform of Q3UFF7, Lysophospholipase-like protein 1 OS=Mus musculus OX=10090 GN=Lyplal1 PE=1 SV=1;>sp|Q3UFF7|LYPL1_MOUSE Lysophospholipase-like protein 1 OS=Mus musculus OX=10090 GN=Lyplal1 PE=1 SV=3	LYPLAL1	0.0131282	0.562307	1	Up	No	No
Q62165	Q62165	>sp|Q62165|DAG1_MOUSE Dystroglycan OS=Mus musculus OX=10090 GN=Dag1 PE=1 SV=4	DAG1	0.010528	0.564818	1	Up	No	No
P48722;P48722-2;E0CY23	P48722;P48722-2;E0CY23	>sp|P48722|HS74L_MOUSE Heat shock 70 kDa protein 4L OS=Mus musculus OX=10090 GN=Hspa4l PE=1 SV=2;>sp|P48722-2|HS74L_MOUSE Isoform of P48722, Isoform 2 of Heat shock 70 kDa protein 4L OS=Mus musculus OX=10090 GN=Hspa4l;>tr|E0CY23|E0CY23_MOUSE Isoform of P48722, Heat shock 70 kDa protein 4L (Fragment) OS=Mus musculus OX=10090 GN=Hspa4l PE=1 SV=1	HSPA4L	-4.73249e-17	1	1	Down	No	No
P63213	P63213	>sp|P63213|GBG2_MOUSE Guanine nucleotide-binding protein G(I)/G(S)/G(O) subunit gamma-2 OS=Mus musculus OX=10090 GN=Gng2 PE=1 SV=2	GNG2	0.0119291	0.565667	1	Up	No	No
Q9DBR7-2;Q9DBR7;A0A1W2P750	Q9DBR7-2;Q9DBR7;A0A1W2P750	>sp|Q9DBR7-2|MYPT1_MOUSE Isoform of Q9DBR7, Isoform 2 of Protein phosphatase 1 regulatory subunit 12A OS=Mus musculus OX=10090 GN=Ppp1r12a;>sp|Q9DBR7|MYPT1_MOUSE Protein phosphatase 1 regulatory subunit 12A OS=Mus musculus OX=10090 GN=Ppp1r12a PE=1 SV=2;>tr|A0A1W2P750|A0A1W2P750_MOUSE Isoform of Q9DBR7, Protein phosphatase 1 regulatory subunit 12A (Fragment) OS=Mus musculus OX=10090 GN=Ppp1r12a P…	PPP1R12A	-0.0111928	0.565775	1	Down	No	No
Q3LAC4;Q3LAC4-2	Q3LAC4;Q3LAC4-2	>sp|Q3LAC4|PREX2_MOUSE Phosphatidylinositol 3,4,5-trisphosphate-dependent Rac exchanger 2 protein OS=Mus musculus OX=10090 GN=Prex2 PE=1 SV=2;>sp|Q3LAC4-2|PREX2_MOUSE Isoform of Q3LAC4, Isoform 2 of Phosphatidylinositol 3,4,5-trisphosphate-dependent Rac exchanger 2 protein OS=Mus musculus OX=10090 GN=Prex2	PREX2	-0.019084	0.565844	1	Down	No	No
Q9CR00;A0A0G2JGN6	Q9CR00;A0A0G2JGN6	>sp|Q9CR00|PSMD9_MOUSE 26S proteasome non-ATPase regulatory subunit 9 OS=Mus musculus OX=10090 GN=Psmd9 PE=1 SV=1;>tr|A0A0G2JGN6|A0A0G2JGN6_MOUSE Isoform of Q9CR00, 26S proteasome non-ATPase regulatory subunit 9 (Fragment) OS=Mus musculus OX=10090 GN=Psmd9 PE=1 SV=1	PSMD9	-0.0331479	0.567567	1	Down	No	No
Q0VF51;D9HP81;Q9EQZ7;A0A2I3BRM1;Q9EQZ7-3	Q0VF51;D9HP81;Q9EQZ7;A0A2I3BRM1;Q9EQZ7-3	>tr|Q0VF51|Q0VF51_MOUSE Isoform of Q9EQZ7, Regulating synaptic membrane exocytosis protein 2 OS=Mus musculus OX=10090 GN=Rims2 PE=1 SV=1;>tr|D9HP81|D9HP81_MOUSE Isoform of Q9EQZ7, Regulating synaptic membrane exocytosis 2 OS=Mus musculus OX=10090 GN=Rims2 PE=1 SV=1;>sp|Q9EQZ7|RIMS2_MOUSE Regulating synaptic membrane exocytosis protein 2 OS=Mus musculus OX=10090 GN=Rims2 PE=1 SV=1;>tr|A0A2I3BRM1|A…	RIMS2	-0.0739323	0.568728	1	Down	No	No
P68510	P68510	>sp|P68510|1433F_MOUSE 14-3-3 protein eta OS=Mus musculus OX=10090 GN=Ywhah PE=1 SV=2	YWHAH	-4.02407e-17	1	1	Down	No	No
P62855	P62855	>sp|P62855|RS26_MOUSE 40S ribosomal protein S26 OS=Mus musculus OX=10090 GN=Rps26 PE=1 SV=3	RPS26	0.0177449	0.577244	1	Up	No	No
E9QM38;P55012	E9QM38;P55012	>tr|E9QM38|E9QM38_MOUSE Isoform of P55012, Solute carrier family 12 member 2 OS=Mus musculus OX=10090 GN=Slc12a2 PE=1 SV=1;>sp|P55012|S12A2_MOUSE Solute carrier family 12 member 2 OS=Mus musculus OX=10090 GN=Slc12a2 PE=1 SV=2	SLC12A2	0.02974	0.578218	1	Up	No	No
P26443	P26443	>sp|P26443|DHE3_MOUSE Glutamate dehydrogenase 1, mitochondrial OS=Mus musculus OX=10090 GN=Glud1 PE=1 SV=1	GLUD1	0.0121353	0.578726	1	Up	No	No
Q8BI08	Q8BI08	>sp|Q8BI08|MAL2_MOUSE Protein MAL2 OS=Mus musculus OX=10090 GN=Mal2 PE=1 SV=1	MAL2	0.0147461	0.580892	1	Up	No	No
V9GXH8;Q8BH70;V9GWU9;V9GWT8	V9GXH8;Q8BH70;V9GWU9;V9GWT8	>tr|V9GXH8|V9GXH8_MOUSE Isoform of Q8BH70, F-box and leucine-rich repeat protein 4, isoform CRA_b OS=Mus musculus OX=10090 GN=Fbxl4 PE=1 SV=1;>sp|Q8BH70|FBXL4_MOUSE F-box/LRR-repeat protein 4 OS=Mus musculus OX=10090 GN=Fbxl4 PE=1 SV=1;>tr|V9GWU9|V9GWU9_MOUSE Isoform of Q8BH70, F-box and leucine-rich repeat protein 4, isoform CRA_a OS=Mus musculus OX=10090 GN=Fbxl4 PE=1 SV=1;>tr|V9GWT8|V9GWT8_MOU…	FBXL4	0.013353	0.58109	1	Up	No	No
Q8VI75;Q5U4C5	Q8VI75;Q5U4C5	>sp|Q8VI75|IPO4_MOUSE Importin-4 OS=Mus musculus OX=10090 GN=Ipo4 PE=1 SV=1;>tr|Q5U4C5|Q5U4C5_MOUSE Isoform of Q8VI75, Importin-4 OS=Mus musculus OX=10090 GN=Ipo4 PE=1 SV=1	IPO4	-0.0167405	0.581314	1	Down	No	No
A2AWI7;Q8R3V5-1;Q8R3V5;A2AWI9;Q8R3V5-3	A2AWI7;Q8R3V5-1;Q8R3V5;A2AWI9;Q8R3V5-3	>tr|A2AWI7|A2AWI7_MOUSE Isoform of Q8R3V5, Endophilin-B2 OS=Mus musculus OX=10090 GN=Sh3glb2 PE=1 SV=1;>sp|Q8R3V5-1|SHLB2_MOUSE Isoform of Q8R3V5, Isoform 1 of Endophilin-B2 OS=Mus musculus OX=10090 GN=Sh3glb2;>sp|Q8R3V5|SHLB2_MOUSE Endophilin-B2 OS=Mus musculus OX=10090 GN=Sh3glb2 PE=1 SV=2;>tr|A2AWI9|A2AWI9_MOUSE Isoform of Q8R3V5, Endophilin-B2 OS=Mus musculus OX=10090 GN=Sh3glb2 PE=1 SV=1;>sp…	SH3GLB2	-4.99169e-17	1	1	Down	No	No
Q3U1J4	Q3U1J4	>sp|Q3U1J4|DDB1_MOUSE DNA damage-binding protein 1 OS=Mus musculus OX=10090 GN=Ddb1 PE=1 SV=2	DDB1	-0.00600739	0.585003	1	Down	No	No
P34022;H7BX22	P34022;H7BX22	>sp|P34022|RANG_MOUSE Ran-specific GTPase-activating protein OS=Mus musculus OX=10090 GN=Ranbp1 PE=1 SV=2;>tr|H7BX22|H7BX22_MOUSE Isoform of P34022, Ran-specific GTPase-activating protein OS=Mus musculus OX=10090 GN=Ranbp1 PE=1 SV=1	RANBP1	-0.0242649	0.5857	1	Down	No	No
Q6NVE8;Q6NVE8-2	Q6NVE8;Q6NVE8-2	>sp|Q6NVE8|WDR44_MOUSE WD repeat-containing protein 44 OS=Mus musculus OX=10090 GN=Wdr44 PE=1 SV=1;>sp|Q6NVE8-2|WDR44_MOUSE Isoform of Q6NVE8, Isoform 2 of WD repeat-containing protein 44 OS=Mus musculus OX=10090 GN=Wdr44	WDR44	-0.00986656	0.586722	1	Down	No	No
B7ZNL2;Q78ZA7	B7ZNL2;Q78ZA7	>tr|B7ZNL2|B7ZNL2_MOUSE Isoform of Q78ZA7, Nap1l4 protein OS=Mus musculus OX=10090 GN=Nap1l4 PE=1 SV=1;>sp|Q78ZA7|NP1L4_MOUSE Nucleosome assembly protein 1-like 4 OS=Mus musculus OX=10090 GN=Nap1l4 PE=1 SV=1	NAP1L4	-0.00705489	0.588613	1	Down	No	No
Q8K596-2;Q8K596	Q8K596-2;Q8K596	>sp|Q8K596-2|NAC2_MOUSE Isoform of Q8K596, Isoform 2 of Sodium/calcium exchanger 2 OS=Mus musculus OX=10090 GN=Slc8a2;>sp|Q8K596|NAC2_MOUSE Sodium/calcium exchanger 2 OS=Mus musculus OX=10090 GN=Slc8a2 PE=1 SV=1	SLC8A2	0.00774015	0.588927	1	Up	No	No
P14152	P14152	>sp|P14152|MDHC_MOUSE Malate dehydrogenase, cytoplasmic OS=Mus musculus OX=10090 GN=Mdh1 PE=1 SV=3	MDH1	-1.25099e-16	1	1	Down	No	No
Q8K310;A0A087WSP7;A0A087WQZ1	Q8K310;A0A087WSP7;A0A087WQZ1	>sp|Q8K310|MATR3_MOUSE Matrin-3 OS=Mus musculus OX=10090 GN=Matr3 PE=1 SV=1;>tr|A0A087WSP7|A0A087WSP7_MOUSE Isoform of Q8K310, MCG121979, isoform CRA_a OS=Mus musculus OX=10090 GN=Matr3 PE=1 SV=1;>tr|A0A087WQZ1|A0A087WQZ1_MOUSE Isoform of Q8K310, Matrin-3 OS=Mus musculus OX=10090 GN=Matr3 PE=1 SV=1	MATR3	-0.0809747	0.602617	1	Down	No	No
O08529	O08529	>sp|O08529|CAN2_MOUSE Calpain-2 catalytic subunit OS=Mus musculus OX=10090 GN=Capn2 PE=1 SV=4	CAPN2	-0.0106731	0.604645	1	Down	No	No
P20060	P20060	>sp|P20060|HEXB_MOUSE Beta-hexosaminidase subunit beta OS=Mus musculus OX=10090 GN=Hexb PE=1 SV=2	HEXB	0.00709767	0.608874	1	Up	No	No
Q61102	Q61102	>sp|Q61102|ABCB7_MOUSE ATP-binding cassette sub-family B member 7, mitochondrial OS=Mus musculus OX=10090 GN=Abcb7 PE=1 SV=3	ABCB7	0.0102636	0.611515	1	Up	No	No
Q8C419	Q8C419	>sp|Q8C419|GP158_MOUSE Probable G-protein coupled receptor 158 OS=Mus musculus OX=10090 GN=Gpr158 PE=1 SV=2	GPR158	0.00514616	0.612496	1	Up	No	No
Q9CPX6	Q9CPX6	>sp|Q9CPX6|ATG3_MOUSE Ubiquitin-like-conjugating enzyme ATG3 OS=Mus musculus OX=10090 GN=Atg3 PE=1 SV=1	ATG3	-0.00841138	0.612948	1	Down	No	No
A0A0N4SW14;E6Y2W7;D3Z165;E6Y2W6;F6VCV9;E9QP94;Q3TVA9-2;Q3TVA9	A0A0N4SW14;E6Y2W7;D3Z165;E6Y2W6;F6VCV9;E9QP94;Q3TVA9-2;Q3TVA9	>tr|A0A0N4SW14|A0A0N4SW14_MOUSE Isoform of Q3TVA9, Coiled-coil domain-containing protein 136 OS=Mus musculus OX=10090 GN=Ccdc136 PE=1 SV=1;>tr|E6Y2W7|E6Y2W7_MOUSE Isoform of Q3TVA9, Coiled-coil domain-containing protein 136 OS=Mus musculus OX=10090 GN=Ccdc136 PE=1 SV=1;>tr|D3Z165|D3Z165_MOUSE Isoform of Q3TVA9, Coiled-coil domain-containing protein 136 OS=Mus musculus OX=10090 GN=Ccdc136 PE=1 SV=…	CCDC136	0.0171507	0.613125	1	Up	No	No
Q9D8Y1;D6RG44	Q9D8Y1;D6RG44	>sp|Q9D8Y1|T126A_MOUSE Transmembrane protein 126A OS=Mus musculus OX=10090 GN=Tmem126a PE=1 SV=1;>tr|D6RG44|D6RG44_MOUSE Isoform of Q9D8Y1, Transmembrane protein 126A OS=Mus musculus OX=10090 GN=Tmem126a PE=1 SV=1	TMEM126A	0.0111345	0.613267	1	Up	No	No
Q6WQJ1	Q6WQJ1	>sp|Q6WQJ1|DGLA_MOUSE Sn1-specific diacylglycerol lipase alpha OS=Mus musculus OX=10090 GN=Dagla PE=1 SV=2	DAGLA	0.0075198	0.613655	1	Up	No	No
P60469;P60469-2;A0A1B0GRM4	P60469;P60469-2;A0A1B0GRM4	>sp|P60469|LIPA3_MOUSE Liprin-alpha-3 OS=Mus musculus OX=10090 GN=Ppfia3 PE=1 SV=2;>sp|P60469-2|LIPA3_MOUSE Isoform of P60469, Isoform 2 of Liprin-alpha-3 OS=Mus musculus OX=10090 GN=Ppfia3;>tr|A0A1B0GRM4|A0A1B0GRM4_MOUSE Isoform of P60469, Liprin-alpha-3 (Fragment) OS=Mus musculus OX=10090 GN=Ppfia3 PE=1 SV=1	PPFIA3	-9.97896e-17	1	1	Down	No	No
P61358	P61358	>sp|P61358|RL27_MOUSE 60S ribosomal protein L27 OS=Mus musculus OX=10090 GN=Rpl27 PE=1 SV=2	RPL27	0.013354	0.62029	1	Up	No	No
Q8BGB7;Q8BGB7-2	Q8BGB7;Q8BGB7-2	>sp|Q8BGB7|ENOPH_MOUSE Enolase-phosphatase E1 OS=Mus musculus OX=10090 GN=Enoph1 PE=1 SV=1;>sp|Q8BGB7-2|ENOPH_MOUSE Isoform of Q8BGB7, Isoform 2 of Enolase-phosphatase E1 OS=Mus musculus OX=10090 GN=Enoph1	ENOPH1	-0.0149805	0.622052	1	Down	No	No
Q60930;A0A286YCR8;D3YZT5	Q60930;A0A286YCR8;D3YZT5	>sp|Q60930|VDAC2_MOUSE Voltage-dependent anion-selective channel protein 2 OS=Mus musculus OX=10090 GN=Vdac2 PE=1 SV=2;>tr|A0A286YCR8|A0A286YCR8_MOUSE Isoform of Q60930, Voltage-dependent anion-selective channel protein 2 (Fragment) OS=Mus musculus OX=10090 GN=Vdac2 PE=1 SV=1;>tr|D3YZT5|D3YZT5_MOUSE Isoform of Q60930, Voltage-dependent anion-selective channel protein 2 (Fragment) OS=Mus musculus …	VDAC2	0.0100219	0.628485	1	Up	No	No
P57716	P57716	>sp|P57716|NICA_MOUSE Nicastrin OS=Mus musculus OX=10090 GN=Ncstn PE=1 SV=3	NCSTN	0.0072035	0.628717	1	Up	No	No
P70372	P70372	>sp|P70372|ELAV1_MOUSE ELAV-like protein 1 OS=Mus musculus OX=10090 GN=Elavl1 PE=1 SV=2	ELAVL1	0.0187821	0.630921	1	Up	No	No
Q9JLB0-2	Q9JLB0-2	>sp|Q9JLB0-2|MPP6_MOUSE Isoform of Q9JLB0, Isoform Alpha of MAGUK p55 subfamily member 6 OS=Mus musculus OX=10090 GN=Mpp6	MPP6	0.00770368	0.63176	1	Up	No	No
Q9Z1G3	Q9Z1G3	>sp|Q9Z1G3|VATC1_MOUSE V-type proton ATPase subunit C 1 OS=Mus musculus OX=10090 GN=Atp6v1c1 PE=1 SV=4	ATP6V1C1	-1.39433e-16	1	1	Down	No	No
Q61768;E9QAK5	Q61768;E9QAK5	>sp|Q61768|KINH_MOUSE Kinesin-1 heavy chain OS=Mus musculus OX=10090 GN=Kif5b PE=1 SV=3;>tr|E9QAK5|E9QAK5_MOUSE Isoform of Q61768, Kinesin-like protein (Fragment) OS=Mus musculus OX=10090 GN=Kif5b PE=1 SV=1	KIF5B	-0.00745706	0.634532	1	Down	No	No
E9QMK2;E9PYH0;Q62059-3;Q62059;E9QMK3;G3XA35;Q62059-4;Q62059-2;Q8BS97	E9QMK2;E9PYH0;Q62059-3;Q62059;E9QMK3;G3XA35;Q62059-4;Q62059-2;Q8BS97	>tr|E9QMK2|E9QMK2_MOUSE Isoform of Q62059, Versican core protein OS=Mus musculus OX=10090 GN=Vcan PE=1 SV=1;>tr|E9PYH0|E9PYH0_MOUSE Isoform of Q62059, Versican core protein OS=Mus musculus OX=10090 GN=Vcan PE=1 SV=1;>sp|Q62059-3|CSPG2_MOUSE Isoform of Q62059, Isoform V2 of Versican core protein OS=Mus musculus OX=10090 GN=Vcan;>sp|Q62059|CSPG2_MOUSE Versican core protein OS=Mus musculus OX=10090 …	VCAN	0.0117062	0.63625	1	Up	No	No
Q91YQ5	Q91YQ5	>sp|Q91YQ5|RPN1_MOUSE Dolichyl-diphosphooligosaccharide--protein glycosyltransferase subunit 1 OS=Mus musculus OX=10090 GN=Rpn1 PE=1 SV=1	RPN1	0.00471171	0.636837	1	Up	No	No
Q91VN4;E9Q4M4	Q91VN4;E9Q4M4	>sp|Q91VN4|MIC25_MOUSE MICOS complex subunit Mic25 OS=Mus musculus OX=10090 GN=Chchd6 PE=1 SV=2;>tr|E9Q4M4|E9Q4M4_MOUSE Isoform of Q91VN4, MICOS complex subunit OS=Mus musculus OX=10090 GN=Chchd6 PE=1 SV=1	CHCHD6	0.00766866	0.639623	1	Up	No	No
Q5PR73	Q5PR73	>sp|Q5PR73|DIRA2_MOUSE GTP-binding protein Di-Ras2 OS=Mus musculus OX=10090 GN=Diras2 PE=1 SV=1	DIRAS2	-0.00674861	0.640873	1	Down	No	No
Q07235	Q07235	>sp|Q07235|GDN_MOUSE Glia-derived nexin OS=Mus musculus OX=10090 GN=Serpine2 PE=1 SV=2	SERPINE2	-0.0101535	0.642524	1	Down	No	No
A0A1L1STC6;Q6ZWR6-4;Q6ZWR6	A0A1L1STC6;Q6ZWR6-4;Q6ZWR6	>tr|A0A1L1STC6|A0A1L1STC6_MOUSE Isoform of Q6ZWR6, Nesprin-1 OS=Mus musculus OX=10090 GN=Syne1 PE=1 SV=1;>sp|Q6ZWR6-4|SYNE1_MOUSE Isoform of Q6ZWR6, Isoform 4 of Nesprin-1 OS=Mus musculus OX=10090 GN=Syne1;>sp|Q6ZWR6|SYNE1_MOUSE Nesprin-1 OS=Mus musculus OX=10090 GN=Syne1 PE=1 SV=2	SYNE1	0.00440696	0.643394	1	Up	No	No
E9PYJ7;Q6ZPQ6-2;Q6ZPQ6;A0A0G2JFQ8	E9PYJ7;Q6ZPQ6-2;Q6ZPQ6;A0A0G2JFQ8	>tr|E9PYJ7|E9PYJ7_MOUSE Isoform of Q6ZPQ6, Membrane-associated phosphatidylinositol transfer protein 2 OS=Mus musculus OX=10090 GN=Pitpnm2 PE=1 SV=1;>sp|Q6ZPQ6-2|PITM2_MOUSE Isoform of Q6ZPQ6, Isoform 2 of Membrane-associated phosphatidylinositol transfer protein 2 OS=Mus musculus OX=10090 GN=Pitpnm2;>sp|Q6ZPQ6|PITM2_MOUSE Membrane-associated phosphatidylinositol transfer protein 2 OS=Mus musculu…	PITPNM2	-0.00937616	0.6437	1	Down	No	No
P26645	P26645	>sp|P26645|MARCS_MOUSE Myristoylated alanine-rich C-kinase substrate OS=Mus musculus OX=10090 GN=Marcks PE=1 SV=2	MARCKS	8.45127e-17	1	1	Up	No	No
Q9DCD0	Q9DCD0	>sp|Q9DCD0|6PGD_MOUSE 6-phosphogluconate dehydrogenase, decarboxylating OS=Mus musculus OX=10090 GN=Pgd PE=1 SV=3	PGD	-0.00604422	0.644867	1	Down	No	No
Q8BFR5	Q8BFR5	>sp|Q8BFR5|EFTU_MOUSE Elongation factor Tu, mitochondrial OS=Mus musculus OX=10090 GN=Tufm PE=1 SV=1	TUFM	1.19391e-16	1	1	Up	No	No
Q8BGN3;D3YU63	Q8BGN3;D3YU63	>sp|Q8BGN3|ENPP6_MOUSE Ectonucleotide pyrophosphatase/phosphodiesterase family member 6 OS=Mus musculus OX=10090 GN=Enpp6 PE=1 SV=1;>tr|D3YU63|D3YU63_MOUSE Isoform of Q8BGN3, Ectonucleotide pyrophosphatase/phosphodiesterase family member 6 OS=Mus musculus OX=10090 GN=Enpp6 PE=1 SV=1	ENPP6	0.0114719	0.646264	1	Up	No	No
P70362	P70362	>sp|P70362|UFD1_MOUSE Ubiquitin recognition factor in ER-associated degradation protein 1 OS=Mus musculus OX=10090 GN=Ufd1 PE=1 SV=2	UFD1	-0.0126098	0.646504	1	Down	No	No
Q9DCU2;A0A1D5RMD2	Q9DCU2;A0A1D5RMD2	>sp|Q9DCU2|PLLP_MOUSE Plasmolipin OS=Mus musculus OX=10090 GN=Pllp PE=1 SV=1;>tr|A0A1D5RMD2|A0A1D5RMD2_MOUSE Isoform of Q9DCU2, Plasmolipin (Fragment) OS=Mus musculus OX=10090 GN=Pllp PE=1 SV=1	PLLP	-0.0192621	0.649537	1	Down	No	No
A0A0J9YTY0;A0A0J9YUL3;Q8C1B7-3;Q8C1B7-2;Q8C1B7	A0A0J9YTY0;A0A0J9YUL3;Q8C1B7-3;Q8C1B7-2;Q8C1B7	>tr|A0A0J9YTY0|A0A0J9YTY0_MOUSE Isoform of Q8C1B7, Septin-11 OS=Mus musculus OX=10090 GN=Sept11 PE=1 SV=1;>tr|A0A0J9YUL3|A0A0J9YUL3_MOUSE Isoform of Q8C1B7, Septin 11, isoform CRA_b OS=Mus musculus OX=10090 GN=Sept11 PE=1 SV=1;>sp|Q8C1B7-3|SEP11_MOUSE Isoform of Q8C1B7, Isoform 3 of Septin-11 OS=Mus musculus OX=10090 GN=Sept11;>sp|Q8C1B7-2|SEP11_MOUSE Isoform of Q8C1B7, Isoform 2 of Septin-11 OS=…	SEPT11	0.00346226	0.649846	1	Up	No	No
P07901	P07901	>sp|P07901|HS90A_MOUSE Heat shock protein HSP 90-alpha OS=Mus musculus OX=10090 GN=Hsp90aa1 PE=1 SV=4	HSP90AA1	-5.04266e-17	1	1	Down	No	No
Q8C522	Q8C522	>sp|Q8C522|ENDD1_MOUSE Endonuclease domain-containing 1 protein OS=Mus musculus OX=10090 GN=Endod1 PE=1 SV=2	ENDOD1	0.00920501	0.650691	1	Up	No	No
O88741	O88741	>sp|O88741|GDAP1_MOUSE Ganglioside-induced differentiation-associated protein 1 OS=Mus musculus OX=10090 GN=Gdap1 PE=1 SV=1	GDAP1	0.00761614	0.650828	1	Up	No	No
Q9Z1S5	Q9Z1S5	>sp|Q9Z1S5|SEPT3_MOUSE Neuronal-specific septin-3 OS=Mus musculus OX=10090 GN=Sept3 PE=1 SV=2	SEPT3	0.00342187	0.65325	1	Up	No	No
A0A0R4J1B9;G3X9M0;Q9ER88-2;Q9ER88;G3UWM7;G3UWZ6	A0A0R4J1B9;G3X9M0;Q9ER88-2;Q9ER88;G3UWM7;G3UWZ6	>tr|A0A0R4J1B9|A0A0R4J1B9_MOUSE Isoform of Q9ER88, 28S ribosomal protein S29, mitochondrial OS=Mus musculus OX=10090 GN=Dap3 PE=1 SV=1;>tr|G3X9M0|G3X9M0_MOUSE Isoform of Q9ER88, 28S ribosomal protein S29, mitochondrial OS=Mus musculus OX=10090 GN=Dap3 PE=1 SV=1;>sp|Q9ER88-2|RT29_MOUSE Isoform of Q9ER88, Isoform 2 of 28S ribosomal protein S29, mitochondrial OS=Mus musculus OX=10090 GN=Dap3;>sp|Q9E…	DAP3	0.0195834	0.653924	1	Up	No	No
Q3TES0;A0A0N4SWH8	Q3TES0;A0A0N4SWH8	>sp|Q3TES0|IQEC3_MOUSE IQ motif and SEC7 domain-containing protein 3 OS=Mus musculus OX=10090 GN=Iqsec3 PE=1 SV=1;>tr|A0A0N4SWH8|A0A0N4SWH8_MOUSE Isoform of Q3TES0, IQ motif and SEC7 domain-containing protein 3 OS=Mus musculus OX=10090 GN=Iqsec3 PE=1 SV=1	IQSEC3	-0.00500676	0.656864	1	Down	No	No
Q68FG2	Q68FG2	>tr|Q68FG2|Q68FG2_MOUSE Spectrin beta chain OS=Mus musculus OX=10090 GN=Sptbn2 PE=1 SV=1	SPTBN2	-0.0157965	0.658148	1	Down	No	No
Q6PEV3;D3Z0K7	Q6PEV3;D3Z0K7	>sp|Q6PEV3|WIPF2_MOUSE WAS/WASL-interacting protein family member 2 OS=Mus musculus OX=10090 GN=Wipf2 PE=1 SV=1;>tr|D3Z0K7|D3Z0K7_MOUSE Isoform of Q6PEV3, WAS/WASL-interacting protein family member 2 (Fragment) OS=Mus musculus OX=10090 GN=Wipf2 PE=1 SV=1	WIPF2	0.0260908	0.659344	1	Up	No	No
Q9Z0L0	Q9Z0L0	>sp|Q9Z0L0|TPBG_MOUSE Trophoblast glycoprotein OS=Mus musculus OX=10090 GN=Tpbg PE=1 SV=3	TPBG	0.0119819	0.660014	1	Up	No	No
D3YUM1;Q91YT0;D3Z1U9	D3YUM1;Q91YT0;D3Z1U9	>tr|D3YUM1|D3YUM1_MOUSE Isoform of Q91YT0, NADH dehydrogenase [ubiquinone] flavoprotein 1, mitochondrial OS=Mus musculus OX=10090 GN=Ndufv1 PE=1 SV=1;>sp|Q91YT0|NDUV1_MOUSE NADH dehydrogenase [ubiquinone] flavoprotein 1, mitochondrial OS=Mus musculus OX=10090 GN=Ndufv1 PE=1 SV=1;>tr|D3Z1U9|D3Z1U9_MOUSE Isoform of Q91YT0, NADH dehydrogenase [ubiquinone] flavoprotein 1, mitochondrial OS=Mus musculu…	NDUFV1	0.00764402	0.662641	1	Up	No	No
Q7TQD2	Q7TQD2	>sp|Q7TQD2|TPPP_MOUSE Tubulin polymerization-promoting protein OS=Mus musculus OX=10090 GN=Tppp PE=1 SV=1	TPPP	1.684e-16	1	1	Up	No	No
Q920E5;A0A0G2JEA5;A0A0G2JDJ5;A0A0G2JEB3	Q920E5;A0A0G2JEA5;A0A0G2JDJ5;A0A0G2JEB3	>sp|Q920E5|FPPS_MOUSE Farnesyl pyrophosphate synthase OS=Mus musculus OX=10090 GN=Fdps PE=1 SV=1;>tr|A0A0G2JEA5|A0A0G2JEA5_MOUSE Predicted gene 43738 OS=Mus musculus OX=10090 GN=Gm43738 PE=4 SV=1;>tr|A0A0G2JDJ5|A0A0G2JDJ5_MOUSE Isoform of Q920E5, Farnesyl pyrophosphate synthase (Fragment) OS=Mus musculus OX=10090 GN=Fdps PE=4 SV=1;>tr|A0A0G2JEB3|A0A0G2JEB3_MOUSE Isoform of Q920E5, Farnesyl pyroph…	FDPS;GM43738	-0.00816638	0.663975	1	Down	No	No
O08915;D3YW40	O08915;D3YW40	>sp|O08915|AIP_MOUSE AH receptor-interacting protein OS=Mus musculus OX=10090 GN=Aip PE=1 SV=1;>tr|D3YW40|D3YW40_MOUSE Isoform of O08915, AH receptor-interacting protein (Fragment) OS=Mus musculus OX=10090 GN=Aip PE=1 SV=1	AIP	-0.0164496	0.664287	1	Down	No	No
P55302;F6WMD1	P55302;F6WMD1	>sp|P55302|AMRP_MOUSE Alpha-2-macroglobulin receptor-associated protein OS=Mus musculus OX=10090 GN=Lrpap1 PE=1 SV=1;>tr|F6WMD1|F6WMD1_MOUSE Isoform of P55302, Alpha-2-macroglobulin receptor-associated protein (Fragment) OS=Mus musculus OX=10090 GN=Lrpap1 PE=1 SV=1	LRPAP1	0.00749786	0.664419	1	Up	No	No
E9QNY8;Q9JLC8-3;Q9JLC8;Q9JLC8-2	E9QNY8;Q9JLC8-3;Q9JLC8;Q9JLC8-2	>tr|E9QNY8|E9QNY8_MOUSE Isoform of Q9JLC8, Sacsin OS=Mus musculus OX=10090 GN=Sacs PE=1 SV=1;>sp|Q9JLC8-3|SACS_MOUSE Isoform of Q9JLC8, Isoform 3 of Sacsin OS=Mus musculus OX=10090 GN=Sacs;>sp|Q9JLC8|SACS_MOUSE Sacsin OS=Mus musculus OX=10090 GN=Sacs PE=1 SV=2;>sp|Q9JLC8-2|SACS_MOUSE Isoform of Q9JLC8, Isoform 2 of Sacsin OS=Mus musculus OX=10090 GN=Sacs	SACS	0.00977953	0.665575	1	Up	No	No
Q3UDM0;Q921Y0-2;Q921Y0;Q8BPB0	Q3UDM0;Q921Y0-2;Q921Y0;Q8BPB0	>tr|Q3UDM0|Q3UDM0_MOUSE Isoform of Q8BPB0, MOB kinase activator 1B OS=Mus musculus OX=10090 GN=Mob1b PE=1 SV=1;>sp|Q921Y0-2|MOB1A_MOUSE Isoform of Q921Y0, Isoform 2 of MOB kinase activator 1A OS=Mus musculus OX=10090 GN=Mob1a;>sp|Q921Y0|MOB1A_MOUSE MOB kinase activator 1A OS=Mus musculus OX=10090 GN=Mob1a PE=2 SV=3;>sp|Q8BPB0|MOB1B_MOUSE MOB kinase activator 1B OS=Mus musculus OX=10090 GN=Mob1b P…	MOB1B;MOB1A	-0.0124612	0.666547	1	Down	No	No
A0A0A0MQI6;F6W8I0	A0A0A0MQI6;F6W8I0	>tr|A0A0A0MQI6|A0A0A0MQI6_MOUSE Isoform of F6W8I0, YjeF N-terminal domain-containing protein 3 OS=Mus musculus OX=10090 GN=Yjefn3 PE=1 SV=2;>sp|F6W8I0|YJEN3_MOUSE YjeF N-terminal domain-containing protein 3 OS=Mus musculus OX=10090 GN=Yjefn3 PE=1 SV=2	YJEFN3	0.00959961	0.669596	1	Up	No	No
Q9CXP8;G3UZK1	Q9CXP8;G3UZK1	>sp|Q9CXP8|GBG10_MOUSE Guanine nucleotide-binding protein G(I)/G(S)/G(O) subunit gamma-10 OS=Mus musculus OX=10090 GN=Gng10 PE=3 SV=1;>tr|G3UZK1|G3UZK1_MOUSE Guanine nucleotide-binding protein subunit gamma OS=Mus musculus OX=10090 GN=Gm20503 PE=3 SV=1	GNG10;GM20503	0.00799416	0.669663	1	Up	No	No
P97807-2;P97807	P97807-2;P97807	>sp|P97807-2|FUMH_MOUSE Isoform of P97807, Isoform Cytoplasmic of Fumarate hydratase, mitochondrial OS=Mus musculus OX=10090 GN=Fh;>sp|P97807|FUMH_MOUSE Fumarate hydratase, mitochondrial OS=Mus musculus OX=10090 GN=Fh PE=1 SV=3	FH	3.256e-17	1	1	Up	No	No
Q920I9-2;Q920I9	Q920I9-2;Q920I9	>sp|Q920I9-2|WDR7_MOUSE Isoform of Q920I9, Isoform 2 of WD repeat-containing protein 7 OS=Mus musculus OX=10090 GN=Wdr7;>sp|Q920I9|WDR7_MOUSE WD repeat-containing protein 7 OS=Mus musculus OX=10090 GN=Wdr7 PE=1 SV=3	WDR7	-8.53049e-17	1	1	Down	No	No
D3YXZ3;Q91YS4;O88448	D3YXZ3;Q91YS4;O88448	>tr|D3YXZ3|D3YXZ3_MOUSE Isoform of O88448, Kinesin light chain 2 OS=Mus musculus OX=10090 GN=Klc2 PE=1 SV=1;>tr|Q91YS4|Q91YS4_MOUSE Isoform of O88448, Kinesin light chain 2 OS=Mus musculus OX=10090 GN=Klc2 PE=1 SV=1;>sp|O88448|KLC2_MOUSE Kinesin light chain 2 OS=Mus musculus OX=10090 GN=Klc2 PE=1 SV=1	KLC2	-0.00463168	0.679874	1	Down	No	No
Q922Q1	Q922Q1	>sp|Q922Q1|MARC2_MOUSE Mitochondrial amidoxime reducing component 2 OS=Mus musculus OX=10090 GN=Marc2 PE=1 SV=1	MARC2	0.00938863	0.68142	1	Up	No	No
P63141	P63141	>sp|P63141|KCNA2_MOUSE Potassium voltage-gated channel subfamily A member 2 OS=Mus musculus OX=10090 GN=Kcna2 PE=1 SV=1	KCNA2	0.00595778	0.682009	1	Up	No	No
P17665	P17665	>sp|P17665|COX7C_MOUSE Cytochrome c oxidase subunit 7C, mitochondrial OS=Mus musculus OX=10090 GN=Cox7c PE=1 SV=1	COX7C	0.00752298	0.682212	1	Up	No	No
P19157;P46425	P19157;P46425	>sp|P19157|GSTP1_MOUSE Glutathione S-transferase P 1 OS=Mus musculus OX=10090 GN=Gstp1 PE=1 SV=2;>sp|P46425|GSTP2_MOUSE Glutathione S-transferase P 2 OS=Mus musculus OX=10090 GN=Gstp2 PE=1 SV=2	GSTP1;GSTP2	-0.00560064	0.683302	1	Down	No	No
E9Q6L0;J3QP81;A0A087WS18;A0A087WQF1;A0A087WQ95;A0A087WNW8;A0A087WRK0;A0A087WP42;E9QNY9;A0A087WRE8;E9QKH0;A0A087WQ31;Q80TV8-2;Q80TV8;A0A0A6YXZ1	E9Q6L0;J3QP81;A0A087WS18;A0A087WQF1;A0A087WQ95;A0A087WNW8;A0A087WRK0;A0A087WP42;E9QNY9;A0A087WRE8;E9QKH0;A0A087WQ31;Q80TV8-2;Q80TV8;A0A0A6YXZ1	>tr|E9Q6L0|E9Q6L0_MOUSE Isoform of Q80TV8, CLIP-associating protein 1 OS=Mus musculus OX=10090 GN=Clasp1 PE=1 SV=2;>tr|J3QP81|J3QP81_MOUSE Isoform of Q80TV8, CLIP-associating protein 1 OS=Mus musculus OX=10090 GN=Clasp1 PE=1 SV=1;>tr|A0A087WS18|A0A087WS18_MOUSE Isoform of Q80TV8, CLIP-associating protein 1 OS=Mus musculus OX=10090 GN=Clasp1 PE=1 SV=2;>tr|A0A087WQF1|A0A087WQF1_MOUSE Isoform of Q80…	CLASP1	0.00971513	0.683925	1	Up	No	No
P68181-2;P68181-3;P68181;P68181-4;H6TMF5	P68181-2;P68181-3;P68181;P68181-4;H6TMF5	>sp|P68181-2|KAPCB_MOUSE Isoform of P68181, Isoform 2 of cAMP-dependent protein kinase catalytic subunit beta OS=Mus musculus OX=10090 GN=Prkacb;>sp|P68181-3|KAPCB_MOUSE Isoform of P68181, Isoform 3 of cAMP-dependent protein kinase catalytic subunit beta OS=Mus musculus OX=10090 GN=Prkacb;>sp|P68181|KAPCB_MOUSE cAMP-dependent protein kinase catalytic subunit beta OS=Mus musculus OX=10090 GN=Prkac…	PRKACB	3.87754e-17	1	1	Up	No	No
E9PYI8;Q9JMA1	E9PYI8;Q9JMA1	>tr|E9PYI8|E9PYI8_MOUSE Isoform of Q9JMA1, Ubiquitin carboxyl-terminal hydrolase 14 OS=Mus musculus OX=10090 GN=Usp14 PE=1 SV=1;>sp|Q9JMA1|UBP14_MOUSE Ubiquitin carboxyl-terminal hydrolase 14 OS=Mus musculus OX=10090 GN=Usp14 PE=1 SV=3	USP14	-0.00701345	0.686312	1	Down	No	No
Q4VBD2	Q4VBD2	>sp|Q4VBD2|TAPT1_MOUSE Transmembrane anterior posterior transformation protein 1 OS=Mus musculus OX=10090 GN=Tapt1 PE=1 SV=2	TAPT1	0.00373076	0.692382	1	Up	No	No
F8WJ41;P62245;D3Z712;D3YVB4	F8WJ41;P62245;D3Z712;D3YVB4	>tr|F8WJ41|F8WJ41_MOUSE Isoform of P62245, 40S ribosomal protein S15a (Fragment) OS=Mus musculus OX=10090 GN=Rps15a PE=1 SV=1;>sp|P62245|RS15A_MOUSE 40S ribosomal protein S15a OS=Mus musculus OX=10090 GN=Rps15a PE=1 SV=2;>tr|D3Z712|D3Z712_MOUSE Isoform of P62245, 40S ribosomal protein S15a (Fragment) OS=Mus musculus OX=10090 GN=Rps15a PE=1 SV=2;>tr|D3YVB4|D3YVB4_MOUSE Isoform of P62245, 40S ribos…	RPS15A	0.00681513	0.692894	1	Up	No	No
P16381;Q62167;Q62095	P16381;Q62167;Q62095	>sp|P16381|DDX3L_MOUSE Putative ATP-dependent RNA helicase Pl10 OS=Mus musculus OX=10090 GN=D1Pas1 PE=1 SV=1;>sp|Q62167|DDX3X_MOUSE ATP-dependent RNA helicase DDX3X OS=Mus musculus OX=10090 GN=Ddx3x PE=1 SV=3;>sp|Q62095|DDX3Y_MOUSE ATP-dependent RNA helicase DDX3Y OS=Mus musculus OX=10090 GN=Ddx3y PE=1 SV=2	D1PAS1;DDX3X;DDX3Y	-0.00633758	0.693287	1	Down	No	No
A0A1B0GRP7;Q9Z2Y8;Q6P8V7;A0A1B0GRR5;A0A1B0GQY5;Q80ZV3	A0A1B0GRP7;Q9Z2Y8;Q6P8V7;A0A1B0GRR5;A0A1B0GQY5;Q80ZV3	>tr|A0A1B0GRP7|A0A1B0GRP7_MOUSE Isoform of Q9Z2Y8, Pyridoxal phosphate homeostasis protein (Fragment) OS=Mus musculus OX=10090 GN=Plpbp PE=1 SV=1;>sp|Q9Z2Y8|PLPHP_MOUSE Pyridoxal phosphate homeostasis protein OS=Mus musculus OX=10090 GN=Plpbp PE=1 SV=1;>tr|Q6P8V7|Q6P8V7_MOUSE Isoform of Q9Z2Y8, Proline synthetase co-transcribed OS=Mus musculus OX=10090 GN=Plpbp PE=1 SV=1;>tr|A0A1B0GRR5|A0A1B0GRR5…	PLPBP	-0.00521197	0.693525	1	Down	No	No
Q9DB72	Q9DB72	>sp|Q9DB72|BTBDH_MOUSE BTB/POZ domain-containing protein 17 OS=Mus musculus OX=10090 GN=Btbd17 PE=1 SV=1	BTBD17	0.00964662	0.693544	1	Up	No	No
A0A1L1STE6;Q9D6R2;Q9D6R2-2	A0A1L1STE6;Q9D6R2;Q9D6R2-2	>tr|A0A1L1STE6|A0A1L1STE6_MOUSE Isoform of Q9D6R2, Isocitrate dehydrogenase [NAD] subunit, mitochondrial OS=Mus musculus OX=10090 GN=Idh3a PE=1 SV=1;>sp|Q9D6R2|IDH3A_MOUSE Isocitrate dehydrogenase [NAD] subunit alpha, mitochondrial OS=Mus musculus OX=10090 GN=Idh3a PE=1 SV=1;>sp|Q9D6R2-2|IDH3A_MOUSE Isoform of Q9D6R2, Isoform 2 of Isocitrate dehydrogenase [NAD] subunit alpha, mitochondrial OS=Mus…	IDH3A	5.36617e-17	1	1	Up	No	No
P70236;A2AGS2	P70236;A2AGS2	>sp|P70236|MP2K6_MOUSE Dual specificity mitogen-activated protein kinase kinase 6 OS=Mus musculus OX=10090 GN=Map2k6 PE=1 SV=1;>tr|A2AGS2|A2AGS2_MOUSE Isoform of P70236, Dual-specificity mitogen-activated protein kinase kinase 6 OS=Mus musculus OX=10090 GN=Map2k6 PE=1 SV=1	MAP2K6	-0.00738309	0.697914	1	Down	No	No
O35633-2;O35633	O35633-2;O35633	>sp|O35633-2|VIAAT_MOUSE Isoform of O35633, Isoform 2 of Vesicular inhibitory amino acid transporter OS=Mus musculus OX=10090 GN=Slc32a1;>sp|O35633|VIAAT_MOUSE Vesicular inhibitory amino acid transporter OS=Mus musculus OX=10090 GN=Slc32a1 PE=1 SV=3	SLC32A1	0.00345414	0.698309	1	Up	No	No
Q9D0M3-2;Q9D0M3	Q9D0M3-2;Q9D0M3	>sp|Q9D0M3-2|CY1_MOUSE Isoform of Q9D0M3, Isoform 2 of Cytochrome c1, heme protein, mitochondrial OS=Mus musculus OX=10090 GN=Cyc1;>sp|Q9D0M3|CY1_MOUSE Cytochrome c1, heme protein, mitochondrial OS=Mus musculus OX=10090 GN=Cyc1 PE=1 SV=1	CYC1	0.00861589	0.699896	1	Up	No	No
Q9EPK2-3;Q9EPK2;Q9EPK2-2	Q9EPK2-3;Q9EPK2;Q9EPK2-2	>sp|Q9EPK2-3|XRP2_MOUSE Isoform of Q9EPK2, Isoform 3 of Protein XRP2 OS=Mus musculus OX=10090 GN=Rp2;>sp|Q9EPK2|XRP2_MOUSE Protein XRP2 OS=Mus musculus OX=10090 GN=Rp2 PE=1 SV=3;>sp|Q9EPK2-2|XRP2_MOUSE Isoform of Q9EPK2, Isoform 2 of Protein XRP2 OS=Mus musculus OX=10090 GN=Rp2	RP2	0.0096676	0.700128	1	Up	No	No
Q9D6U8	Q9D6U8	>sp|Q9D6U8|F162A_MOUSE Protein FAM162A OS=Mus musculus OX=10090 GN=Fam162a PE=1 SV=1	FAM162A	0.00704157	0.702866	1	Up	No	No
Q8CBC8;P24288;E9Q4K3;B2KFA8	Q8CBC8;P24288;E9Q4K3;B2KFA8	>tr|Q8CBC8|Q8CBC8_MOUSE Isoform of P24288, Branched-chain-amino-acid aminotransferase OS=Mus musculus OX=10090 GN=Bcat1 PE=1 SV=1;>sp|P24288|BCAT1_MOUSE Branched-chain-amino-acid aminotransferase, cytosolic OS=Mus musculus OX=10090 GN=Bcat1 PE=1 SV=2;>tr|E9Q4K3|E9Q4K3_MOUSE Isoform of P24288, Branched-chain-amino-acid aminotransferase OS=Mus musculus OX=10090 GN=Bcat1 PE=1 SV=1;>tr|B2KFA8|B2KFA8_…	BCAT1	-0.00392849	0.704697	1	Down	No	No
Q61335	Q61335	>sp|Q61335|BAP31_MOUSE B-cell receptor-associated protein 31 OS=Mus musculus OX=10090 GN=Bcap31 PE=1 SV=4	BCAP31	0.00511574	0.70669	1	Up	No	No
I1E4X7;Q9JI46;H3BLR8;B2KF67	I1E4X7;Q9JI46;H3BLR8;B2KF67	>tr|I1E4X7|I1E4X7_MOUSE Isoform of Q9JI46, Diphosphoinositol polyphosphate phosphohydrolase 1 OS=Mus musculus OX=10090 GN=Nudt3 PE=1 SV=1;>sp|Q9JI46|NUDT3_MOUSE Diphosphoinositol polyphosphate phosphohydrolase 1 OS=Mus musculus OX=10090 GN=Nudt3 PE=1 SV=1;>tr|H3BLR8|H3BLR8_MOUSE Isoform of Q9JI46, Diphosphoinositol polyphosphate phosphohydrolase 1 OS=Mus musculus OX=10090 GN=Nudt3 PE=1 SV=1;>tr|B…	NUDT3	-0.00378534	0.713463	1	Down	No	No
A0A0A6YWM5;E9QKE4;Q8BMG7	A0A0A6YWM5;E9QKE4;Q8BMG7	>tr|A0A0A6YWM5|A0A0A6YWM5_MOUSE Isoform of Q8BMG7, Rab3 GTPase-activating protein non-catalytic subunit OS=Mus musculus OX=10090 GN=Rab3gap2 PE=1 SV=1;>tr|E9QKE4|E9QKE4_MOUSE Isoform of Q8BMG7, Rab3 GTPase-activating protein non-catalytic subunit OS=Mus musculus OX=10090 GN=Rab3gap2 PE=1 SV=1;>sp|Q8BMG7|RBGPR_MOUSE Rab3 GTPase-activating protein non-catalytic subunit OS=Mus musculus OX=10090 GN=R…	RAB3GAP2	-0.00540924	0.713656	1	Down	No	No
P36552	P36552	>sp|P36552|HEM6_MOUSE Oxygen-dependent coproporphyrinogen-III oxidase, mitochondrial OS=Mus musculus OX=10090 GN=Cpox PE=1 SV=2	CPOX	0.00905025	0.714667	1	Up	No	No
P27612	P27612	>sp|P27612|PLAP_MOUSE Phospholipase A-2-activating protein OS=Mus musculus OX=10090 GN=Plaa PE=1 SV=4	PLAA	-0.00895851	0.714772	1	Down	No	No
Q8K3J1	Q8K3J1	>sp|Q8K3J1|NDUS8_MOUSE NADH dehydrogenase [ubiquinone] iron-sulfur protein 8, mitochondrial OS=Mus musculus OX=10090 GN=Ndufs8 PE=1 SV=1	NDUFS8	0.00653882	0.717299	1	Up	No	No
P70404	P70404	>sp|P70404|IDHG1_MOUSE Isocitrate dehydrogenase [NAD] subunit gamma 1, mitochondrial OS=Mus musculus OX=10090 GN=Idh3g PE=1 SV=1	IDH3G	7.79676e-17	1	1	Up	No	No
Q80XN0;D3Z2Y8	Q80XN0;D3Z2Y8	>sp|Q80XN0|BDH_MOUSE D-beta-hydroxybutyrate dehydrogenase, mitochondrial OS=Mus musculus OX=10090 GN=Bdh1 PE=1 SV=2;>tr|D3Z2Y8|D3Z2Y8_MOUSE Isoform of Q80XN0, D-beta-hydroxybutyrate dehydrogenase, mitochondrial (Fragment) OS=Mus musculus OX=10090 GN=Bdh1 PE=1 SV=1	BDH1	0.00845146	0.724223	1	Up	No	No
Q8VHY0;Q8VHY0-2;Q8VHY0-3	Q8VHY0;Q8VHY0-2;Q8VHY0-3	>sp|Q8VHY0|CSPG4_MOUSE Chondroitin sulfate proteoglycan 4 OS=Mus musculus OX=10090 GN=Cspg4 PE=1 SV=3;>sp|Q8VHY0-2|CSPG4_MOUSE Isoform of Q8VHY0, Isoform 2 of Chondroitin sulfate proteoglycan 4 OS=Mus musculus OX=10090 GN=Cspg4;>sp|Q8VHY0-3|CSPG4_MOUSE Isoform of Q8VHY0, Isoform 3 of Chondroitin sulfate proteoglycan 4 OS=Mus musculus OX=10090 GN=Cspg4	CSPG4	0.00666754	0.72597	1	Up	No	No
Q8CAQ8-2;Q8CAQ8-3;A0A0U1RP81	Q8CAQ8-2;Q8CAQ8-3;A0A0U1RP81	>sp|Q8CAQ8-2|MIC60_MOUSE Isoform of Q8CAQ8, Isoform 2 of MICOS complex subunit Mic60 OS=Mus musculus OX=10090 GN=Immt;>sp|Q8CAQ8-3|MIC60_MOUSE Isoform of Q8CAQ8, Isoform 3 of MICOS complex subunit Mic60 OS=Mus musculus OX=10090 GN=Immt;>tr|A0A0U1RP81|A0A0U1RP81_MOUSE Isoform of Q8CAQ8, MICOS complex subunit MIC60 OS=Mus musculus OX=10090 GN=Immt PE=1 SV=1	IMMT	0.00555229	0.72686	1	Up	No	No
E9PUC5;Q8C0E9	E9PUC5;Q8C0E9	>tr|E9PUC5|E9PUC5_MOUSE Isoform of Q2PFD7, PH and SEC7 domain-containing protein 3 OS=Mus musculus OX=10090 GN=Psd3 PE=1 SV=1;>tr|Q8C0E9|Q8C0E9_MOUSE Isoform of Q2PFD7, PH and SEC7 domain-containing protein 3 OS=Mus musculus OX=10090 GN=Psd3 PE=1 SV=1	PSD3	-0.00463553	0.729542	1	Down	No	No
Q6PF96;Q921G7	Q6PF96;Q921G7	>tr|Q6PF96|Q6PF96_MOUSE Isoform of Q921G7, Electron transfer flavoprotein-ubiquinone oxidoreductase, mitochondrial OS=Mus musculus OX=10090 GN=Etfdh PE=1 SV=1;>sp|Q921G7|ETFD_MOUSE Electron transfer flavoprotein-ubiquinone oxidoreductase, mitochondrial OS=Mus musculus OX=10090 GN=Etfdh PE=1 SV=1	ETFDH	0.00623035	0.729954	1	Up	No	No
A0A0U1RNT6;A0A0U1RNK6;Q3THS6	A0A0U1RNT6;A0A0U1RNK6;Q3THS6	>tr|A0A0U1RNT6|A0A0U1RNT6_MOUSE Isoform of Q3THS6, S-adenosylmethionine synthase OS=Mus musculus OX=10090 GN=Mat2a PE=1 SV=1;>tr|A0A0U1RNK6|A0A0U1RNK6_MOUSE Isoform of Q3THS6, S-adenosylmethionine synthase OS=Mus musculus OX=10090 GN=Mat2a PE=1 SV=1;>sp|Q3THS6|METK2_MOUSE S-adenosylmethionine synthase isoform type-2 OS=Mus musculus OX=10090 GN=Mat2a PE=1 SV=2	MAT2A	-0.00490814	0.73317	1	Down	No	No
Q91XD6	Q91XD6	>sp|Q91XD6|VPS36_MOUSE Vacuolar protein-sorting-associated protein 36 OS=Mus musculus OX=10090 GN=Vps36 PE=1 SV=1	VPS36	-0.0105828	0.736371	1	Down	No	No
Q921H8;H3BKL5;H3BJZ9;Q8VCH0	Q921H8;H3BKL5;H3BJZ9;Q8VCH0	>sp|Q921H8|THIKA_MOUSE 3-ketoacyl-CoA thiolase A, peroxisomal OS=Mus musculus OX=10090 GN=Acaa1a PE=1 SV=1;>tr|H3BKL5|H3BKL5_MOUSE Isoform of Q921H8, 3-ketoacyl-CoA thiolase A, peroxisomal OS=Mus musculus OX=10090 GN=Acaa1a PE=1 SV=1;>tr|H3BJZ9|H3BJZ9_MOUSE Isoform of Q921H8, 3-ketoacyl-CoA thiolase A, peroxisomal OS=Mus musculus OX=10090 GN=Acaa1a PE=1 SV=1;>sp|Q8VCH0|THIKB_MOUSE 3-ketoacyl-CoA …	ACAA1A;ACAA1B	0.00255069	0.739498	1	Up	No	No
Z4YL78;A0A0R4J0K2;K3W4R5;A2AGT5-2;A2AGT5-3;A2AGT5	Z4YL78;A0A0R4J0K2;K3W4R5;A2AGT5-2;A2AGT5-3;A2AGT5	>tr|Z4YL78|Z4YL78_MOUSE Isoform of A2AGT5, Cytoskeleton-associated protein 5 OS=Mus musculus OX=10090 GN=Ckap5 PE=1 SV=1;>tr|A0A0R4J0K2|A0A0R4J0K2_MOUSE Isoform of A2AGT5, Cytoskeleton-associated protein 5 OS=Mus musculus OX=10090 GN=Ckap5 PE=1 SV=1;>tr|K3W4R5|K3W4R5_MOUSE Isoform of A2AGT5, Cytoskeleton-associated protein 5 OS=Mus musculus OX=10090 GN=Ckap5 PE=1 SV=1;>sp|A2AGT5-2|CKAP5_MOUSE Iso…	CKAP5	-0.00212954	0.739559	1	Down	No	No
P16014	P16014	>sp|P16014|SCG1_MOUSE Secretogranin-1 OS=Mus musculus OX=10090 GN=Chgb PE=1 SV=2	CHGB	-0.0168896	0.741135	1	Down	No	No
E9Q912;E9Q6Q4;Q3TU36;A0A0G2JGC8	E9Q912;E9Q6Q4;Q3TU36;A0A0G2JGC8	>tr|E9Q912|E9Q912_MOUSE RAP1, GTP-GDP dissociation stimulator 1 OS=Mus musculus OX=10090 GN=Rap1gds1 PE=1 SV=1;>tr|E9Q6Q4|E9Q6Q4_MOUSE Isoform of E9Q912, RAP1, GTP-GDP dissociation stimulator 1 OS=Mus musculus OX=10090 GN=Rap1gds1 PE=1 SV=1;>tr|Q3TU36|Q3TU36_MOUSE Isoform of E9Q912, RAP1, GTP-GDP dissociation stimulator 1 OS=Mus musculus OX=10090 GN=Rap1gds1 PE=1 SV=1;>tr|A0A0G2JGC8|A0A0G2JGC8_MO…	RAP1GDS1	-0.00324076	0.74222	1	Down	No	No
P97333	P97333	>sp|P97333|NRP1_MOUSE Neuropilin-1 OS=Mus musculus OX=10090 GN=Nrp1 PE=1 SV=2	NRP1	-0.00575034	0.742421	1	Down	No	No
Q9DB05	Q9DB05	>sp|Q9DB05|SNAA_MOUSE Alpha-soluble NSF attachment protein OS=Mus musculus OX=10090 GN=Napa PE=1 SV=1	NAPA	6.16775e-17	1	1	Up	No	No
A2AS98;P28660;P28660-2	A2AS98;P28660;P28660-2	>tr|A2AS98|A2AS98_MOUSE Isoform of P28660, Nck-associated protein 1 OS=Mus musculus OX=10090 GN=Nckap1 PE=1 SV=1;>sp|P28660|NCKP1_MOUSE Nck-associated protein 1 OS=Mus musculus OX=10090 GN=Nckap1 PE=1 SV=2;>sp|P28660-2|NCKP1_MOUSE Isoform of P28660, Isoform 2 of Nck-associated protein 1 OS=Mus musculus OX=10090 GN=Nckap1	NCKAP1	-3.37666e-17	1	1	Down	No	No
Q9CRA7	Q9CRA7	>sp|Q9CRA7|ATP5S_MOUSE ATP synthase subunit s, mitochondrial OS=Mus musculus OX=10090 GN=Atp5s PE=1 SV=1	ATP5S	-0.00460556	0.749944	1	Down	No	No
Q8CHK3	Q8CHK3	>sp|Q8CHK3|MBOA7_MOUSE Lysophospholipid acyltransferase 7 OS=Mus musculus OX=10090 GN=Mboat7 PE=1 SV=1	MBOAT7	-0.00359384	0.751254	1	Down	No	No
Q91Z53;D6REG4	Q91Z53;D6REG4	>sp|Q91Z53|GRHPR_MOUSE Glyoxylate reductase/hydroxypyruvate reductase OS=Mus musculus OX=10090 GN=Grhpr PE=1 SV=1;>tr|D6REG4|D6REG4_MOUSE Isoform of Q91Z53, Glyoxylate reductase/hydroxypyruvate reductase OS=Mus musculus OX=10090 GN=Grhpr PE=1 SV=1	GRHPR	-0.004608	0.752017	1	Down	No	No
P50516;P50516-2	P50516;P50516-2	>sp|P50516|VATA_MOUSE V-type proton ATPase catalytic subunit A OS=Mus musculus OX=10090 GN=Atp6v1a PE=1 SV=2;>sp|P50516-2|VATA_MOUSE Isoform of P50516, Isoform 2 of V-type proton ATPase catalytic subunit A OS=Mus musculus OX=10090 GN=Atp6v1a	ATP6V1A	-3.21497e-17	1	1	Down	No	No
Q8C7K6	Q8C7K6	>sp|Q8C7K6|PCYXL_MOUSE Prenylcysteine oxidase-like OS=Mus musculus OX=10090 GN=Pcyox1l PE=1 SV=1	PCYOX1L	0.00345181	0.760402	1	Up	No	No
G3UZQ7;G3UWW4;G3UYC3;Q9Z1S3;G3UYP5	G3UZQ7;G3UWW4;G3UYC3;Q9Z1S3;G3UYP5	>tr|G3UZQ7|G3UZQ7_MOUSE Isoform of Q9Z1S3, RAS guanyl-releasing protein 1 OS=Mus musculus OX=10090 GN=Rasgrp1 PE=1 SV=1;>tr|G3UWW4|G3UWW4_MOUSE Isoform of Q9Z1S3, RAS guanyl-releasing protein 1 OS=Mus musculus OX=10090 GN=Rasgrp1 PE=1 SV=1;>tr|G3UYC3|G3UYC3_MOUSE Isoform of Q9Z1S3, RAS guanyl-releasing protein 1 OS=Mus musculus OX=10090 GN=Rasgrp1 PE=1 SV=1;>sp|Q9Z1S3|GRP1_MOUSE RAS guanyl-releas…	RASGRP1	-0.00987971	0.770836	1	Down	No	No
Q08331;Q8CCS7	Q08331;Q8CCS7	>sp|Q08331|CALB2_MOUSE Calretinin OS=Mus musculus OX=10090 GN=Calb2 PE=1 SV=3;>tr|Q8CCS7|Q8CCS7_MOUSE Isoform of Q08331, Calbindin 2, isoform CRA_a OS=Mus musculus OX=10090 GN=Calb2 PE=1 SV=1	CALB2	-0.00690837	0.774843	1	Down	No	No
E9Q411	E9Q411	>tr|E9Q411|E9Q411_MOUSE Neuroblastoma-amplified sequence OS=Mus musculus OX=10090 GN=Nbas PE=1 SV=1	NBAS	-0.0157954	0.776354	1	Down	No	No
Q61598;Q61598-2;A0A1Y7VL99	Q61598;Q61598-2;A0A1Y7VL99	>sp|Q61598|GDIB_MOUSE Rab GDP dissociation inhibitor beta OS=Mus musculus OX=10090 GN=Gdi2 PE=1 SV=1;>sp|Q61598-2|GDIB_MOUSE Isoform of Q61598, Isoform 2 of Rab GDP dissociation inhibitor beta OS=Mus musculus OX=10090 GN=Gdi2;>tr|A0A1Y7VL99|A0A1Y7VL99_MOUSE Isoform of Q61598, Rab GDP dissociation inhibitor (Fragment) OS=Mus musculus OX=10090 GN=Gdi2 PE=1 SV=1	GDI2	-2.56152e-17	1	1	Down	No	No
P63028;D3YU75	P63028;D3YU75	>sp|P63028|TCTP_MOUSE Translationally-controlled tumor protein OS=Mus musculus OX=10090 GN=Tpt1 PE=1 SV=1;>tr|D3YU75|D3YU75_MOUSE Isoform of P63028, Translationally-controlled tumor protein OS=Mus musculus OX=10090 GN=Tpt1 PE=1 SV=1	TPT1	-0.00635863	0.781302	1	Down	No	No
F6U8X4;F6U6U5;F6S7W6;E9PU87;Q6P4S6-2;Q6P4S6	F6U8X4;F6U6U5;F6S7W6;E9PU87;Q6P4S6-2;Q6P4S6	>tr|F6U8X4|F6U8X4_MOUSE Isoform of Q6P4S6, Serine/threonine-protein kinase SIK3 (Fragment) OS=Mus musculus OX=10090 GN=Sik3 PE=1 SV=1;>tr|F6U6U5|F6U6U5_MOUSE Isoform of Q6P4S6, Serine/threonine-protein kinase SIK3 (Fragment) OS=Mus musculus OX=10090 GN=Sik3 PE=1 SV=1;>tr|F6S7W6|F6S7W6_MOUSE Isoform of Q6P4S6, Serine/threonine-protein kinase SIK3 (Fragment) OS=Mus musculus OX=10090 GN=Sik3 PE=1 SV…	SIK3	-0.00313372	0.781493	1	Down	No	No
Q920Q6-3;Q920Q6-2;Q920Q6;B1AT10	Q920Q6-3;Q920Q6-2;Q920Q6;B1AT10	>sp|Q920Q6-3|MSI2H_MOUSE Isoform of Q920Q6, Isoform 3 of RNA-binding protein Musashi homolog 2 OS=Mus musculus OX=10090 GN=Msi2;>sp|Q920Q6-2|MSI2H_MOUSE Isoform of Q920Q6, Isoform 2 of RNA-binding protein Musashi homolog 2 OS=Mus musculus OX=10090 GN=Msi2;>sp|Q920Q6|MSI2H_MOUSE RNA-binding protein Musashi homolog 2 OS=Mus musculus OX=10090 GN=Msi2 PE=1 SV=1;>tr|B1AT10|B1AT10_MOUSE Isoform of Q920…	MSI2	-0.00509821	0.781779	1	Down	No	No
A0A0G2JFV3;A0A0G2JDE3;A0A0G2JG66;A0A0G2JDF4;A0A0G2JFF5;A0A0G2JDK6;A0A0G2JGM8;Q8JZZ7;Q8JZZ7-2;A0A0G2JEQ8;A0A0G2JH16	A0A0G2JFV3;A0A0G2JDE3;A0A0G2JG66;A0A0G2JDF4;A0A0G2JFF5;A0A0G2JDK6;A0A0G2JGM8;Q8JZZ7;Q8JZZ7-2;A0A0G2JEQ8;A0A0G2JH16	>tr|A0A0G2JFV3|A0A0G2JFV3_MOUSE Isoform of Q8JZZ7, Adhesion G protein-coupled receptor L2 OS=Mus musculus OX=10090 GN=Adgrl2 PE=1 SV=1;>tr|A0A0G2JDE3|A0A0G2JDE3_MOUSE Isoform of Q8JZZ7, Adhesion G protein-coupled receptor L2 OS=Mus musculus OX=10090 GN=Adgrl2 PE=1 SV=1;>tr|A0A0G2JG66|A0A0G2JG66_MOUSE Isoform of Q8JZZ7, Adhesion G protein-coupled receptor L2 OS=Mus musculus OX=10090 GN=Adgrl2 PE=1…	ADGRL2	0.00329207	0.782312	1	Up	No	No
Q63810-2;Q63810	Q63810-2;Q63810	>sp|Q63810-2|CANB1_MOUSE Isoform of Q63810, Isoform 2 of Calcineurin subunit B type 1 OS=Mus musculus OX=10090 GN=Ppp3r1;>sp|Q63810|CANB1_MOUSE Calcineurin subunit B type 1 OS=Mus musculus OX=10090 GN=Ppp3r1 PE=1 SV=3	PPP3R1	-0.00247383	0.787847	1	Down	No	No
O35643;Q5SVG5;Q5SVG4	O35643;Q5SVG5;Q5SVG4	>sp|O35643|AP1B1_MOUSE AP-1 complex subunit beta-1 OS=Mus musculus OX=10090 GN=Ap1b1 PE=1 SV=2;>tr|Q5SVG5|Q5SVG5_MOUSE Isoform of O35643, AP complex subunit beta OS=Mus musculus OX=10090 GN=Ap1b1 PE=1 SV=1;>tr|Q5SVG4|Q5SVG4_MOUSE Isoform of O35643, AP complex subunit beta OS=Mus musculus OX=10090 GN=Ap1b1 PE=1 SV=1	AP1B1	-7.21428e-18	1	1	Down	No	No
Q921F2;A0A087WQA5;A0A087WR97;A0A087WRZ5;Q8R0B4;Q8BLD4;Q6VYI5;Q6VYI4;A0A087WS17;A0A087WQX8;A0A087WNY6;A0A087WS74;A0A087WRP4;H3BJV1;A0A087WSH7	Q921F2;A0A087WQA5;A0A087WR97;A0A087WRZ5;Q8R0B4;Q8BLD4;Q6VYI5;Q6VYI4;A0A087WS17;A0A087WQX8;A0A087WNY6;A0A087WS74;A0A087WRP4;H3BJV1;A0A087WSH7	>sp|Q921F2|TADBP_MOUSE TAR DNA-binding protein 43 OS=Mus musculus OX=10090 GN=Tardbp PE=1 SV=1;>tr|A0A087WQA5|A0A087WQA5_MOUSE Isoform of Q921F2, TAR DNA-binding protein 43 (Fragment) OS=Mus musculus OX=10090 GN=Tardbp PE=1 SV=1;>tr|A0A087WR97|A0A087WR97_MOUSE Isoform of Q921F2, TAR DNA-binding protein 43 (Fragment) OS=Mus musculus OX=10090 GN=Tardbp PE=1 SV=1;>tr|A0A087WRZ5|A0A087WRZ5_MOUSE Isof…	TARDBP	0.00456157	0.79607	1	Up	No	No
Q05816	Q05816	>sp|Q05816|FABP5_MOUSE Fatty acid-binding protein, epidermal OS=Mus musculus OX=10090 GN=Fabp5 PE=1 SV=3	FABP5	-0.00624116	0.796563	1	Down	No	No
P50518;A0A0N4SW07	P50518;A0A0N4SW07	>sp|P50518|VATE1_MOUSE V-type proton ATPase subunit E 1 OS=Mus musculus OX=10090 GN=Atp6v1e1 PE=1 SV=2;>tr|A0A0N4SW07|A0A0N4SW07_MOUSE Isoform of P50518, V-type proton ATPase subunit E 1 (Fragment) OS=Mus musculus OX=10090 GN=Atp6v1e1 PE=1 SV=1	ATP6V1E1	-1.63672e-17	1	1	Down	No	No
P62301;Q921R2	P62301;Q921R2	>sp|P62301|RS13_MOUSE 40S ribosomal protein S13 OS=Mus musculus OX=10090 GN=Rps13 PE=1 SV=2;>tr|Q921R2|Q921R2_MOUSE Isoform of P62301, 40S ribosomal protein S13 OS=Mus musculus OX=10090 GN=Rps13 PE=1 SV=1	RPS13	0.00262665	0.800475	1	Up	No	No
Q8BGH2	Q8BGH2	>sp|Q8BGH2|SAM50_MOUSE Sorting and assembly machinery component 50 homolog OS=Mus musculus OX=10090 GN=Samm50 PE=1 SV=1	SAMM50	0.00267913	0.801238	1	Up	No	No
A0A0U1RPI1;Q9Z239	A0A0U1RPI1;Q9Z239	>tr|A0A0U1RPI1|A0A0U1RPI1_MOUSE Isoform of Q9Z239, Phospholemman OS=Mus musculus OX=10090 GN=Fxyd1 PE=1 SV=1;>sp|Q9Z239|PLM_MOUSE Phospholemman OS=Mus musculus OX=10090 GN=Fxyd1 PE=1 SV=1	FXYD1	0.00336348	0.806874	1	Up	No	No
Q8BGX2	Q8BGX2	>sp|Q8BGX2|TIM29_MOUSE Mitochondrial import inner membrane translocase subunit Tim29 OS=Mus musculus OX=10090 GN=Timm29 PE=1 SV=1	TIMM29	0.00334397	0.808994	1	Up	No	No
Q8BWM0	Q8BWM0	>sp|Q8BWM0|PGES2_MOUSE Prostaglandin E synthase 2 OS=Mus musculus OX=10090 GN=Ptges2 PE=1 SV=3	PTGES2	0.00314991	0.811119	1	Up	No	No
D3Z6S7;P0C673	D3Z6S7;P0C673	>tr|D3Z6S7|D3Z6S7_MOUSE Isoform of P0C673, Immunoglobulin superfamily member 11 OS=Mus musculus OX=10090 GN=Igsf11 PE=1 SV=1;>sp|P0C673|IGS11_MOUSE Immunoglobulin superfamily member 11 OS=Mus musculus OX=10090 GN=Igsf11 PE=1 SV=1	IGSF11	0.00235376	0.81336	1	Up	No	No
Q9D051	Q9D051	>sp|Q9D051|ODPB_MOUSE Pyruvate dehydrogenase E1 component subunit beta, mitochondrial OS=Mus musculus OX=10090 GN=Pdhb PE=1 SV=1	PDHB	2.72533e-17	1	1	Up	No	No
D3YX85;E9PX52;Q7SIG6;Q7SIG6-2	D3YX85;E9PX52;Q7SIG6;Q7SIG6-2	>tr|D3YX85|D3YX85_MOUSE Isoform of Q7SIG6, Arf-GAP with SH3 domain, ANK repeat and PH domain-containing protein 2 OS=Mus musculus OX=10090 GN=Asap2 PE=1 SV=2;>tr|E9PX52|E9PX52_MOUSE Isoform of Q7SIG6, Arf-GAP with SH3 domain, ANK repeat and PH domain-containing protein 2 OS=Mus musculus OX=10090 GN=Asap2 PE=1 SV=1;>sp|Q7SIG6|ASAP2_MOUSE Arf-GAP with SH3 domain, ANK repeat and PH domain-containing…	ASAP2	0.0033039	0.82735	1	Up	No	No
Q00612;A3KG36	Q00612;A3KG36	>sp|Q00612|G6PD1_MOUSE Glucose-6-phosphate 1-dehydrogenase X OS=Mus musculus OX=10090 GN=G6pdx PE=1 SV=3;>tr|A3KG36|A3KG36_MOUSE Isoform of Q00612, Glucose-6-phosphate 1-dehydrogenase (Fragment) OS=Mus musculus OX=10090 GN=G6pdx PE=1 SV=1	G6PDX	-0.00158586	0.828322	1	Down	No	No
Q80TS7	Q80TS7	>sp|Q80TS7|DEND_MOUSE Dendrin OS=Mus musculus OX=10090 GN=Ddn PE=1 SV=3	DDN	-0.00212155	0.828991	1	Down	No	No
P24527	P24527	>sp|P24527|LKHA4_MOUSE Leukotriene A-4 hydrolase OS=Mus musculus OX=10090 GN=Lta4h PE=1 SV=4	LTA4H	-0.00143099	0.829858	1	Down	No	No
Q9CWZ7;D3Z4B2	Q9CWZ7;D3Z4B2	>sp|Q9CWZ7|SNAG_MOUSE Gamma-soluble NSF attachment protein OS=Mus musculus OX=10090 GN=Napg PE=1 SV=1;>tr|D3Z4B2|D3Z4B2_MOUSE Isoform of Q9CWZ7, Gamma-soluble NSF attachment protein (Fragment) OS=Mus musculus OX=10090 GN=Napg PE=1 SV=1	NAPG	-1.70978e-17	1	1	Down	No	No
Q9CZ44;Q9CZ44-3;A2AT02;Q9CZ44-2	Q9CZ44;Q9CZ44-3;A2AT02;Q9CZ44-2	>sp|Q9CZ44|NSF1C_MOUSE NSFL1 cofactor p47 OS=Mus musculus OX=10090 GN=Nsfl1c PE=1 SV=1;>sp|Q9CZ44-3|NSF1C_MOUSE Isoform of Q9CZ44, Isoform 3 of NSFL1 cofactor p47 OS=Mus musculus OX=10090 GN=Nsfl1c;>tr|A2AT02|A2AT02_MOUSE Isoform of Q9CZ44, NSFL1 cofactor p47 OS=Mus musculus OX=10090 GN=Nsfl1c PE=1 SV=1;>sp|Q9CZ44-2|NSF1C_MOUSE Isoform of Q9CZ44, Isoform 2 of NSFL1 cofactor p47 OS=Mus musculus OX…	NSFL1C	-0.00468479	0.834191	1	Down	No	No
Q5SXR6;Q68FD5	Q5SXR6;Q68FD5	>tr|Q5SXR6|Q5SXR6_MOUSE Isoform of Q68FD5, Clathrin heavy chain OS=Mus musculus OX=10090 GN=Cltc PE=1 SV=1;>sp|Q68FD5|CLH1_MOUSE Clathrin heavy chain 1 OS=Mus musculus OX=10090 GN=Cltc PE=1 SV=3	CLTC	4.85575e-17	1	1	Up	No	No
Q9CQA3	Q9CQA3	>sp|Q9CQA3|SDHB_MOUSE Succinate dehydrogenase [ubiquinone] iron-sulfur subunit, mitochondrial OS=Mus musculus OX=10090 GN=Sdhb PE=1 SV=1	SDHB	0.00167091	0.843808	1	Up	No	No
Q8K2B3	Q8K2B3	>sp|Q8K2B3|SDHA_MOUSE Succinate dehydrogenase [ubiquinone] flavoprotein subunit, mitochondrial OS=Mus musculus OX=10090 GN=Sdha PE=1 SV=1	SDHA	0.00205666	0.843903	1	Up	No	No
Q3UUI3	Q3UUI3	>sp|Q3UUI3|THEM4_MOUSE Acyl-coenzyme A thioesterase THEM4 OS=Mus musculus OX=10090 GN=Them4 PE=1 SV=1	THEM4	0.00157537	0.846813	1	Up	No	No
B1AQX6;B1AQX7;Q9QWI6-3	B1AQX6;B1AQX7;Q9QWI6-3	>tr|B1AQX6|B1AQX6_MOUSE Isoform of Q9QWI6, SRC kinase-signaling inhibitor 1 OS=Mus musculus OX=10090 GN=Srcin1 PE=1 SV=1;>tr|B1AQX7|B1AQX7_MOUSE Isoform of Q9QWI6, SRC kinase-signaling inhibitor 1 OS=Mus musculus OX=10090 GN=Srcin1 PE=1 SV=1;>sp|Q9QWI6-3|SRCN1_MOUSE Isoform of Q9QWI6, Isoform 3 of SRC kinase signaling inhibitor 1 OS=Mus musculus OX=10090 GN=Srcin1	SRCIN1	0.00062072	0.847747	1	Up	No	No
Q8CJ40-2;Q8CJ40-3;Q8CJ40	Q8CJ40-2;Q8CJ40-3;Q8CJ40	>sp|Q8CJ40-2|CROCC_MOUSE Isoform of Q8CJ40, Isoform 2 of Rootletin OS=Mus musculus OX=10090 GN=Crocc;>sp|Q8CJ40-3|CROCC_MOUSE Isoform of Q8CJ40, Isoform 3 of Rootletin OS=Mus musculus OX=10090 GN=Crocc;>sp|Q8CJ40|CROCC_MOUSE Rootletin OS=Mus musculus OX=10090 GN=Crocc PE=1 SV=2	CROCC	0.00329934	0.849049	1	Up	No	No
Q6PGE7	Q6PGE7	>sp|Q6PGE7|SC6A7_MOUSE Sodium-dependent proline transporter OS=Mus musculus OX=10090 GN=Slc6a7 PE=1 SV=1	SLC6A7	-0.00122001	0.849717	1	Down	No	No
Q99KK7	Q99KK7	>sp|Q99KK7|DPP3_MOUSE Dipeptidyl peptidase 3 OS=Mus musculus OX=10090 GN=Dpp3 PE=1 SV=2	DPP3	-0.00269283	0.853579	1	Down	No	No
Q8K183	Q8K183	>sp|Q8K183|PDXK_MOUSE Pyridoxal kinase OS=Mus musculus OX=10090 GN=Pdxk PE=1 SV=1	PDXK	-3.11122e-17	1	1	Down	No	No
Q8BHJ7	Q8BHJ7	>sp|Q8BHJ7|GBRA5_MOUSE Gamma-aminobutyric acid receptor subunit alpha-5 OS=Mus musculus OX=10090 GN=Gabra5 PE=1 SV=1	GABRA5	-0.00108539	0.855934	1	Down	No	No
Q6P1F6;Q9CWU3	Q6P1F6;Q9CWU3	>sp|Q6P1F6|2ABA_MOUSE Serine/threonine-protein phosphatase 2A 55 kDa regulatory subunit B alpha isoform OS=Mus musculus OX=10090 GN=Ppp2r2a PE=1 SV=1;>tr|Q9CWU3|Q9CWU3_MOUSE Isoform of Q6P1F6, Serine/threonine-protein phosphatase 2A 55 kDa regulatory subunit B OS=Mus musculus OX=10090 GN=Ppp2r2a PE=1 SV=1	PPP2R2A	-0.000638487	0.858893	1	Down	No	No
Q99M71;A0A1Y7VKS9	Q99M71;A0A1Y7VKS9	>sp|Q99M71|EPDR1_MOUSE Mammalian ependymin-related protein 1 OS=Mus musculus OX=10090 GN=Epdr1 PE=1 SV=1;>tr|A0A1Y7VKS9|A0A1Y7VKS9_MOUSE Isoform of Q99M71, Mammalian ependymin-related protein 1 OS=Mus musculus OX=10090 GN=Epdr1 PE=1 SV=1	EPDR1	0.00218712	0.860029	1	Up	No	No
P63030;D3Z786;D3YWY6;D3Z5S0;E9Q0V4	P63030;D3Z786;D3YWY6;D3Z5S0;E9Q0V4	>sp|P63030|MPC1_MOUSE Mitochondrial pyruvate carrier 1 OS=Mus musculus OX=10090 GN=Mpc1 PE=1 SV=1;>tr|D3Z786|D3Z786_MOUSE Isoform of P63030, Mitochondrial pyruvate carrier (Fragment) OS=Mus musculus OX=10090 GN=Mpc1 PE=1 SV=1;>tr|D3YWY6|D3YWY6_MOUSE Isoform of P63030, Mitochondrial pyruvate carrier OS=Mus musculus OX=10090 GN=Mpc1 PE=1 SV=1;>tr|D3Z5S0|D3Z5S0_MOUSE Isoform of P63030, Mitochondrial…	MPC1	0.00176837	0.865575	1	Up	No	No
D3Z7P3;D3Z7P4	D3Z7P3;D3Z7P4	>sp|D3Z7P3|GLSK_MOUSE Glutaminase kidney isoform, mitochondrial OS=Mus musculus OX=10090 GN=Gls PE=1 SV=1;>tr|D3Z7P4|D3Z7P4_MOUSE Isoform of D3Z7P3, Glutaminase kidney isoform, mitochondrial OS=Mus musculus OX=10090 GN=Gls PE=1 SV=1	GLS	-0.00104127	0.869324	1	Down	No	No
P97492	P97492	>sp|P97492|RGS14_MOUSE Regulator of G-protein signaling 14 OS=Mus musculus OX=10090 GN=Rgs14 PE=1 SV=2	RGS14	-0.00107299	0.869986	1	Down	No	No
E9PY16	E9PY16	>tr|E9PY16|E9PY16_MOUSE ArfGAP with dual PH domains 1 OS=Mus musculus OX=10090 GN=Adap1 PE=1 SV=1	ADAP1	0.00204565	0.874058	1	Up	No	No
Q9JKZ2	Q9JKZ2	>sp|Q9JKZ2|SC5A3_MOUSE Sodium/myo-inositol cotransporter OS=Mus musculus OX=10090 GN=Slc5a3 PE=1 SV=2	SLC5A3	0.0042642	0.891388	1	Up	No	No
Q9CWJ9	Q9CWJ9	>sp|Q9CWJ9|PUR9_MOUSE Bifunctional purine biosynthesis protein PURH OS=Mus musculus OX=10090 GN=Atic PE=1 SV=2	ATIC	-0.000355713	0.905309	1	Down	No	No
P56812;D3Z7Q5	P56812;D3Z7Q5	>sp|P56812|PDCD5_MOUSE Programmed cell death protein 5 OS=Mus musculus OX=10090 GN=Pdcd5 PE=1 SV=3;>tr|D3Z7Q5|D3Z7Q5_MOUSE Isoform of P56812, Programmed cell death protein 5 OS=Mus musculus OX=10090 GN=Pdcd5 PE=1 SV=1	PDCD5	-0.00156992	0.909898	1	Down	No	No
P84096	P84096	>sp|P84096|RHOG_MOUSE Rho-related GTP-binding protein RhoG OS=Mus musculus OX=10090 GN=Rhog PE=1 SV=1	RHOG	0.000374717	0.915645	1	Up	No	No
O89053;G3UYK8	O89053;G3UYK8	>sp|O89053|COR1A_MOUSE Coronin-1A OS=Mus musculus OX=10090 GN=Coro1a PE=1 SV=5;>tr|G3UYK8|G3UYK8_MOUSE Isoform of O89053, Coronin OS=Mus musculus OX=10090 GN=Coro1a PE=1 SV=1	CORO1A	-8.68084e-18	1	1	Down	No	No
P62267	P62267	>sp|P62267|RS23_MOUSE 40S ribosomal protein S23 OS=Mus musculus OX=10090 GN=Rps23 PE=1 SV=3	RPS23	0.000625447	0.923345	1	Up	No	No
Q9R0N0	Q9R0N0	>sp|Q9R0N0|GALK1_MOUSE Galactokinase OS=Mus musculus OX=10090 GN=Galk1 PE=1 SV=2	GALK1	0.000652395	0.928417	1	Up	No	No
Q9CR62;Q5SX46	Q9CR62;Q5SX46	>sp|Q9CR62|M2OM_MOUSE Mitochondrial 2-oxoglutarate/malate carrier protein OS=Mus musculus OX=10090 GN=Slc25a11 PE=1 SV=3;>tr|Q5SX46|Q5SX46_MOUSE Isoform of Q9CR62, Mitochondrial 2-oxoglutarate/malate carrier protein (Fragment) OS=Mus musculus OX=10090 GN=Slc25a11 PE=1 SV=1	SLC25A11	0.000254425	0.93879	1	Up	No	No
P47754;D6RCW7;A0A0N4SVM0	P47754;D6RCW7;A0A0N4SVM0	>sp|P47754|CAZA2_MOUSE F-actin-capping protein subunit alpha-2 OS=Mus musculus OX=10090 GN=Capza2 PE=1 SV=3;>tr|D6RCW7|D6RCW7_MOUSE Isoform of P47754, F-actin-capping protein subunit alpha-2 OS=Mus musculus OX=10090 GN=Capza2 PE=1 SV=1;>tr|A0A0N4SVM0|A0A0N4SVM0_MOUSE Isoform of P47754, F-actin-capping protein subunit alpha-2 (Fragment) OS=Mus musculus OX=10090 GN=Capza2 PE=1 SV=1	CAPZA2	4.46345e-18	1	1	Up	No	No
P62830	P62830	>sp|P62830|RL23_MOUSE 60S ribosomal protein L23 OS=Mus musculus OX=10090 GN=Rpl23 PE=1 SV=1	RPL23	0.000366303	0.949607	1	Up	No	No
A2ATS6;Q7M6Z0	A2ATS6;Q7M6Z0	>tr|A2ATS6|A2ATS6_MOUSE Isoform of Q7M6Z0, Reticulon-4 receptor-like 2 (Fragment) OS=Mus musculus OX=10090 GN=Rtn4rl2 PE=1 SV=1;>sp|Q7M6Z0|R4RL2_MOUSE Reticulon-4 receptor-like 2 OS=Mus musculus OX=10090 GN=Rtn4rl2 PE=1 SV=1	RTN4RL2	9.28337e-05	0.951493	1	Up	No	No
Q9R1P0;E9PW69	Q9R1P0;E9PW69	>sp|Q9R1P0|PSA4_MOUSE Proteasome subunit alpha type-4 OS=Mus musculus OX=10090 GN=Psma4 PE=1 SV=1;>tr|E9PW69|E9PW69_MOUSE Isoform of Q9R1P0, Proteasome subunit alpha type (Fragment) OS=Mus musculus OX=10090 GN=Psma4 PE=1 SV=1	PSMA4	-5.03232e-05	0.96501	1	Down	No	No
A2AN08-3;A2AN08;A2AN08-5;A2AN08-2	A2AN08-3;A2AN08;A2AN08-5;A2AN08-2	>sp|A2AN08-3|UBR4_MOUSE Isoform of A2AN08, Isoform 3 of E3 ubiquitin-protein ligase UBR4 OS=Mus musculus OX=10090 GN=Ubr4;>sp|A2AN08|UBR4_MOUSE E3 ubiquitin-protein ligase UBR4 OS=Mus musculus OX=10090 GN=Ubr4 PE=1 SV=1;>sp|A2AN08-5|UBR4_MOUSE Isoform of A2AN08, Isoform 5 of E3 ubiquitin-protein ligase UBR4 OS=Mus musculus OX=10090 GN=Ubr4;>sp|A2AN08-2|UBR4_MOUSE Isoform of A2AN08, Isoform 2 of E…	UBR4	-1.46694e-06	0.994617	1	Down	No	No
Q9CX30-2;Q9CX30;D3YY42;A0A140LHN0	Q9CX30-2;Q9CX30;D3YY42;A0A140LHN0	>sp|Q9CX30-2|YIF1B_MOUSE Isoform of Q9CX30, Isoform 2 of Protein YIF1B OS=Mus musculus OX=10090 GN=Yif1b;>sp|Q9CX30|YIF1B_MOUSE Protein YIF1B OS=Mus musculus OX=10090 GN=Yif1b PE=1 SV=2;>tr|D3YY42|D3YY42_MOUSE Isoform of Q9CX30, Protein YIF1B OS=Mus musculus OX=10090 GN=Yif1b PE=1 SV=1;>tr|A0A140LHN0|A0A140LHN0_MOUSE Isoform of Q9CX30, Protein YIF1B (Fragment) OS=Mus musculus OX=10090 GN=Yif1b PE…	YIF1B	-3.02297e-09	0.999796	1	Down	No	No
B7ZMZ7;B2RQ71;E9PWR4	B7ZMZ7;B2RQ71;E9PWR4	>tr|B7ZMZ7|B7ZMZ7_MOUSE Isoform of E9PWR4, Dip2c protein OS=Mus musculus OX=10090 GN=Dip2c PE=1 SV=1;>tr|B2RQ71|B2RQ71_MOUSE Isoform of E9PWR4, Dip2c protein OS=Mus musculus OX=10090 GN=Dip2c PE=1 SV=1;>tr|E9PWR4|E9PWR4_MOUSE Disco-interacting protein 2 homolog C OS=Mus musculus OX=10090 GN=Dip2c PE=1 SV=1	DIP2C	3.81091e-10	0.999932	1	Up	No	No
Q9D8B7	Q9D8B7	>sp|Q9D8B7|JAM3_MOUSE Junctional adhesion molecule C OS=Mus musculus OX=10090 GN=Jam3 PE=1 SV=2	JAM3	4.26861e-10	0.999933	1	Up	No	No
A2APV2-3;E9PXE6;F8VPR2;A2APV2-2;A2APV2	A2APV2-3;E9PXE6;F8VPR2;A2APV2-2;A2APV2	>sp|A2APV2-3|FMNL2_MOUSE Isoform of A2APV2, Isoform 3 of Formin-like protein 2 OS=Mus musculus OX=10090 GN=Fmnl2;>tr|E9PXE6|E9PXE6_MOUSE Isoform of A2APV2, Formin-like protein 2 OS=Mus musculus OX=10090 GN=Fmnl2 PE=1 SV=2;>tr|F8VPR2|F8VPR2_MOUSE Isoform of A2APV2, Formin-like protein 2 OS=Mus musculus OX=10090 GN=Fmnl2 PE=1 SV=1;>sp|A2APV2-2|FMNL2_MOUSE Isoform of A2APV2, Isoform 2 of Formin-like…	FMNL2	1.21975e-10	0.999965	1	Up	No	No
P35762;A0A140LJL0	P35762;A0A140LJL0	>sp|P35762|CD81_MOUSE CD81 antigen OS=Mus musculus OX=10090 GN=Cd81 PE=1 SV=2;>tr|A0A140LJL0|A0A140LJL0_MOUSE Isoform of P35762, CD81 antigen (Fragment) OS=Mus musculus OX=10090 GN=Cd81 PE=1 SV=1	CD81	2.87932e-11	0.999974	1	Up	No	No
E9QNR5;E9PWD2;Q69ZU6	E9QNR5;E9PWD2;Q69ZU6	>tr|E9QNR5|E9QNR5_MOUSE Isoform of Q69ZU6, Thrombospondin type-1 domain-containing protein 7A OS=Mus musculus OX=10090 GN=Thsd7a PE=1 SV=2;>tr|E9PWD2|E9PWD2_MOUSE Isoform of Q69ZU6, Thrombospondin type-1 domain-containing protein 7A OS=Mus musculus OX=10090 GN=Thsd7a PE=1 SV=1;>sp|Q69ZU6|THS7A_MOUSE Thrombospondin type-1 domain-containing protein 7A OS=Mus musculus OX=10090 GN=Thsd7a PE=1 SV=2	THSD7A	3.09259e-11	0.99998	1	Up	No	No
O35685	O35685	>sp|O35685|NUDC_MOUSE Nuclear migration protein nudC OS=Mus musculus OX=10090 GN=Nudc PE=1 SV=1	NUDC	-1.57282e-11	0.999982	1	Down	No	No
S4R1M9;A0A0R4J0F9;S4R296;G5E8A0;Q8CI95	S4R1M9;A0A0R4J0F9;S4R296;G5E8A0;Q8CI95	>sp|S4R1M9|OSB10_MOUSE Oxysterol-binding protein-related protein 10 OS=Mus musculus OX=10090 GN=Osbpl10 PE=1 SV=1;>tr|A0A0R4J0F9|A0A0R4J0F9_MOUSE Isoform of S4R1M9, Oxysterol-binding protein OS=Mus musculus OX=10090 GN=Osbpl10 PE=1 SV=1;>tr|S4R296|S4R296_MOUSE Isoform of S4R1M9, Oxysterol-binding protein OS=Mus musculus OX=10090 GN=Osbpl10 PE=1 SV=1;>tr|G5E8A0|G5E8A0_MOUSE Isoform of Q8CI95, Oxys…	OSBPL10;OSBPL11	4.87285e-11	0.999984	1	Up	No	No
E9Q9A0;F6V2U0;D3YUL8;D3Z230;Q3UEQ1;D3YUD3;Q9EPW0;F6R4N2;A0A0R4J0Q2;E9QAD0;Q9EPW0-2	E9Q9A0;F6V2U0;D3YUL8;D3Z230;Q3UEQ1;D3YUD3;Q9EPW0;F6R4N2;A0A0R4J0Q2;E9QAD0;Q9EPW0-2	>tr|E9Q9A0|E9Q9A0_MOUSE Isoform of Q9EPW0, Type I inositol 3,4-bisphosphate 4-phosphatase OS=Mus musculus OX=10090 GN=Inpp4a PE=1 SV=2;>tr|F6V2U0|F6V2U0_MOUSE Isoform of Q9EPW0, Type I inositol 3,4-bisphosphate 4-phosphatase OS=Mus musculus OX=10090 GN=Inpp4a PE=1 SV=1;>tr|D3YUL8|D3YUL8_MOUSE Isoform of Q9EPW0, Type I inositol 3,4-bisphosphate 4-phosphatase OS=Mus musculus OX=10090 GN=Inpp4a PE=1…	INPP4A	2.81892e-11	0.999985	1	Up	No	No
Q8VCT3;E9PYF1	Q8VCT3;E9PYF1	>sp|Q8VCT3|AMPB_MOUSE Aminopeptidase B OS=Mus musculus OX=10090 GN=Rnpep PE=1 SV=2;>tr|E9PYF1|E9PYF1_MOUSE Isoform of Q8VCT3, Aminopeptidase B OS=Mus musculus OX=10090 GN=Rnpep PE=1 SV=1	RNPEP	1.00803e-11	0.999986	1	Up	No	No
P97384;D3Z7U0	P97384;D3Z7U0	>sp|P97384|ANX11_MOUSE Annexin A11 OS=Mus musculus OX=10090 GN=Anxa11 PE=1 SV=2;>tr|D3Z7U0|D3Z7U0_MOUSE Isoform of P97384, Annexin OS=Mus musculus OX=10090 GN=Anxa11 PE=1 SV=1	ANXA11	1.20005e-11	0.999987	1	Up	No	No
A0A0A0MQ90;P97352	A0A0A0MQ90;P97352	>tr|A0A0A0MQ90|A0A0A0MQ90_MOUSE Isoform of P97352, Protein S100-A13 OS=Mus musculus OX=10090 GN=S100a13 PE=1 SV=1;>sp|P97352|S10AD_MOUSE Protein S100-A13 OS=Mus musculus OX=10090 GN=S100a13 PE=1 SV=1	S100A13	-2.40437e-10	0.999988	1	Down	No	No
A0A087WPM2;B8QI36	A0A087WPM2;B8QI36	>tr|A0A087WPM2|A0A087WPM2_MOUSE Isoform of B8QI36, MCG5343 OS=Mus musculus OX=10090 GN=Ppfia4 PE=1 SV=1;>tr|B8QI36|B8QI36_MOUSE Liprin-alpha 4 OS=Mus musculus OX=10090 GN=Ppfia4 PE=1 SV=1	PPFIA4	7.21647e-12	0.99999	1	Up	No	No
A0A0R4J0P1;Q9D7B6;D3YTT4	A0A0R4J0P1;Q9D7B6;D3YTT4	>tr|A0A0R4J0P1|A0A0R4J0P1_MOUSE Isoform of Q9D7B6, Acyl-Coenzyme A dehydrogenase family, member 8 OS=Mus musculus OX=10090 GN=Acad8 PE=1 SV=1;>sp|Q9D7B6|ACAD8_MOUSE Isobutyryl-CoA dehydrogenase, mitochondrial OS=Mus musculus OX=10090 GN=Acad8 PE=1 SV=2;>tr|D3YTT4|D3YTT4_MOUSE Isoform of Q9D7B6, Isobutyryl-CoA dehydrogenase, mitochondrial OS=Mus musculus OX=10090 GN=Acad8 PE=1 SV=1	ACAD8	-1.26879e-11	0.99999	1	Down	No	No
Q8CIN4	Q8CIN4	>sp|Q8CIN4|PAK2_MOUSE Serine/threonine-protein kinase PAK 2 OS=Mus musculus OX=10090 GN=Pak2 PE=1 SV=1	PAK2	-9.70954e-12	0.999991	1	Down	No	No
H3BKN2;A2AL50;Q8C0I1;A2AL49	H3BKN2;A2AL50;Q8C0I1;A2AL49	>tr|H3BKN2|H3BKN2_MOUSE Isoform of Q8C0I1, Alkylglycerone-phosphate synthase OS=Mus musculus OX=10090 GN=Agps PE=1 SV=1;>tr|A2AL50|A2AL50_MOUSE Isoform of Q8C0I1, Alkylglycerone-phosphate synthase OS=Mus musculus OX=10090 GN=Agps PE=1 SV=1;>sp|Q8C0I1|ADAS_MOUSE Alkyldihydroxyacetonephosphate synthase, peroxisomal OS=Mus musculus OX=10090 GN=Agps PE=1 SV=1;>tr|A2AL49|A2AL49_MOUSE Isoform of Q8C0I1…	AGPS	1.39709e-11	0.999991	1	Up	No	No
A6H5Z3;A6H5Z3-2	A6H5Z3;A6H5Z3-2	>sp|A6H5Z3|EXC6B_MOUSE Exocyst complex component 6B OS=Mus musculus OX=10090 GN=Exoc6b PE=1 SV=1;>sp|A6H5Z3-2|EXC6B_MOUSE Isoform of A6H5Z3, Isoform 2 of Exocyst complex component 6B OS=Mus musculus OX=10090 GN=Exoc6b	EXOC6B	5.53166e-12	0.999992	1	Up	No	No
Q9D164-2;Q9D164	Q9D164-2;Q9D164	>sp|Q9D164-2|FXYD6_MOUSE Isoform of Q9D164, Isoform 2 of FXYD domain-containing ion transport regulator 6 OS=Mus musculus OX=10090 GN=Fxyd6;>sp|Q9D164|FXYD6_MOUSE FXYD domain-containing ion transport regulator 6 OS=Mus musculus OX=10090 GN=Fxyd6 PE=1 SV=2	FXYD6	3.88218e-11	0.999992	1	Up	No	No
Q8VCW8	Q8VCW8	>sp|Q8VCW8|ACSF2_MOUSE Acyl-CoA synthetase family member 2, mitochondrial OS=Mus musculus OX=10090 GN=Acsf2 PE=1 SV=1	ACSF2	1.08317e-11	0.999993	1	Up	No	No
A0A0G2JEG6;A0A0G2JE00;Q9WVQ1-4;Q9WVQ1-2;Q9WVQ1;A0A140LHL1;Q9WVQ1-3	A0A0G2JEG6;A0A0G2JE00;Q9WVQ1-4;Q9WVQ1-2;Q9WVQ1;A0A140LHL1;Q9WVQ1-3	>tr|A0A0G2JEG6|A0A0G2JEG6_MOUSE Isoform of Q9WVQ1, Membrane-associated guanylate kinase, WW and PDZ domain-containing protein 2 OS=Mus musculus OX=10090 GN=Magi2 PE=1 SV=1;>tr|A0A0G2JE00|A0A0G2JE00_MOUSE Isoform of Q9WVQ1, Membrane-associated guanylate kinase, WW and PDZ domain-containing protein 2 OS=Mus musculus OX=10090 GN=Magi2 PE=1 SV=1;>sp|Q9WVQ1-4|MAGI2_MOUSE Isoform of Q9WVQ1, Isoform 4 o…	MAGI2	-3.41765e-12	0.999993	1	Down	No	No
Q91V77;P56565	Q91V77;P56565	>tr|Q91V77|Q91V77_MOUSE Isoform of P56565, Protein S100 OS=Mus musculus OX=10090 GN=S100a1 PE=1 SV=1;>sp|P56565|S10A1_MOUSE Protein S100-A1 OS=Mus musculus OX=10090 GN=S100a1 PE=1 SV=2	S100A1	-8.66385e-12	0.999993	1	Down	No	No
Q9CQ22;A0A0A6YX02	Q9CQ22;A0A0A6YX02	>sp|Q9CQ22|LTOR1_MOUSE Ragulator complex protein LAMTOR1 OS=Mus musculus OX=10090 GN=Lamtor1 PE=1 SV=1;>tr|A0A0A6YX02|A0A0A6YX02_MOUSE Isoform of Q9CQ22, Ragulator complex protein LAMTOR1 OS=Mus musculus OX=10090 GN=Lamtor1 PE=1 SV=1	LAMTOR1	-2.6464e-12	0.999995	1	Down	No	No
J3QP56;P97823-2;P97823;D3YUG4;D3Z111	J3QP56;P97823-2;P97823;D3YUG4;D3Z111	>tr|J3QP56|J3QP56_MOUSE Isoform of P97823, Acyl-protein thioesterase 1 OS=Mus musculus OX=10090 GN=Lypla1 PE=1 SV=1;>sp|P97823-2|LYPA1_MOUSE Isoform of P97823, Isoform 2 of Acyl-protein thioesterase 1 OS=Mus musculus OX=10090 GN=Lypla1;>sp|P97823|LYPA1_MOUSE Acyl-protein thioesterase 1 OS=Mus musculus OX=10090 GN=Lypla1 PE=1 SV=1;>tr|D3YUG4|D3YUG4_MOUSE Isoform of P97823, Acyl-protein thioesteras…	LYPLA1	-1.08448e-11	0.999995	1	Down	No	No
E9PYA3;A0A0R4J052;G5E8T9;Q99KB8-2;Q99KB8;E9Q2H8	E9PYA3;A0A0R4J052;G5E8T9;Q99KB8-2;Q99KB8;E9Q2H8	>tr|E9PYA3|E9PYA3_MOUSE Isoform of Q99KB8, Hydroxyacylglutathione hydrolase, mitochondrial (Fragment) OS=Mus musculus OX=10090 GN=Hagh PE=1 SV=1;>tr|A0A0R4J052|A0A0R4J052_MOUSE Isoform of Q99KB8, Hydroxyacylglutathione hydrolase, mitochondrial OS=Mus musculus OX=10090 GN=Hagh PE=1 SV=1;>tr|G5E8T9|G5E8T9_MOUSE Isoform of Q99KB8, Hydroxyacyl glutathione hydrolase OS=Mus musculus OX=10090 GN=Hagh PE…	HAGH	-1.81636e-12	0.999995	1	Down	No	No
Q9Z1Q2	Q9Z1Q2	>sp|Q9Z1Q2|ABHGA_MOUSE Protein ABHD16A OS=Mus musculus OX=10090 GN=Abhd16a PE=1 SV=3	ABHD16A	-1.09729e-11	0.999995	1	Down	No	No
Q6PDS3-2;Q6PDS3;Q6PDS3-3	Q6PDS3-2;Q6PDS3;Q6PDS3-3	>sp|Q6PDS3-2|SARM1_MOUSE Isoform of Q6PDS3, Isoform 2 of Sterile alpha and TIR motif-containing protein 1 OS=Mus musculus OX=10090 GN=Sarm1;>sp|Q6PDS3|SARM1_MOUSE Sterile alpha and TIR motif-containing protein 1 OS=Mus musculus OX=10090 GN=Sarm1 PE=1 SV=1;>sp|Q6PDS3-3|SARM1_MOUSE Isoform of Q6PDS3, Isoform 3 of Sterile alpha and TIR motif-containing protein 1 OS=Mus musculus OX=10090 GN=Sarm1	SARM1	-8.74181e-13	0.999996	1	Down	No	No
Q3UF95;Q9Z1R2;G3UYQ2;A0A1B0GX81;G3UZT6;G3UXT8	Q3UF95;Q9Z1R2;G3UYQ2;A0A1B0GX81;G3UZT6;G3UXT8	>tr|Q3UF95|Q3UF95_MOUSE Isoform of Q9Z1R2, Large proline-rich protein BAG6 OS=Mus musculus OX=10090 GN=Bag6 PE=1 SV=1;>sp|Q9Z1R2|BAG6_MOUSE Large proline-rich protein BAG6 OS=Mus musculus OX=10090 GN=Bag6 PE=1 SV=1;>tr|G3UYQ2|G3UYQ2_MOUSE Isoform of Q9Z1R2, Large proline-rich protein BAG6 OS=Mus musculus OX=10090 GN=Bag6 PE=1 SV=1;>tr|A0A1B0GX81|A0A1B0GX81_MOUSE Isoform of Q9Z1R2, Large proline-r…	BAG6	-4.61093e-13	0.999996	1	Down	No	No
P59644	P59644	>sp|P59644|PI5PA_MOUSE Phosphatidylinositol 4,5-bisphosphate 5-phosphatase A OS=Mus musculus OX=10090 GN=Inpp5j PE=1 SV=2	INPP5J	1.07422e-12	0.999996	1	Up	No	No
Q8BLV3;A0A286YD31;Q8BLV3-2	Q8BLV3;A0A286YD31;Q8BLV3-2	>sp|Q8BLV3|SL9A7_MOUSE Sodium/hydrogen exchanger 7 OS=Mus musculus OX=10090 GN=Slc9a7 PE=1 SV=1;>tr|A0A286YD31|A0A286YD31_MOUSE Isoform of Q8BLV3, Sodium/hydrogen exchanger 7 (Fragment) OS=Mus musculus OX=10090 GN=Slc9a7 PE=1 SV=1;>sp|Q8BLV3-2|SL9A7_MOUSE Isoform of Q8BLV3, Isoform 2 of Sodium/hydrogen exchanger 7 OS=Mus musculus OX=10090 GN=Slc9a7	SLC9A7	8.66053e-13	0.999996	1	Up	No	No
D3Z1Z8;D3Z5N2;P54227	D3Z1Z8;D3Z5N2;P54227	>tr|D3Z1Z8|D3Z1Z8_MOUSE Isoform of P54227, Stathmin (Fragment) OS=Mus musculus OX=10090 GN=Stmn1 PE=1 SV=1;>tr|D3Z5N2|D3Z5N2_MOUSE Isoform of P54227, Stathmin OS=Mus musculus OX=10090 GN=Stmn1 PE=1 SV=1;>sp|P54227|STMN1_MOUSE Stathmin OS=Mus musculus OX=10090 GN=Stmn1 PE=1 SV=2	STMN1	-5.98929e-12	0.999997	1	Down	No	No
Q9R257;A0A140T8J4	Q9R257;A0A140T8J4	>sp|Q9R257|HEBP1_MOUSE Heme-binding protein 1 OS=Mus musculus OX=10090 GN=Hebp1 PE=1 SV=2;>tr|A0A140T8J4|A0A140T8J4_MOUSE Isoform of Q9R257, Heme-binding protein 1 OS=Mus musculus OX=10090 GN=Hebp1 PE=1 SV=1	HEBP1	-2.16451e-12	0.999997	1	Down	No	No
E9QKR1;A0A0A6YW06;J3QNM3;E9QKQ9;E9QLZ9;Q03173-6;Q03173-3;Q03173-4;Q03173-5;Q03173;A0A0A6YXC8	E9QKR1;A0A0A6YW06;J3QNM3;E9QKQ9;E9QLZ9;Q03173-6;Q03173-3;Q03173-4;Q03173-5;Q03173;A0A0A6YXC8	>tr|E9QKR1|E9QKR1_MOUSE Isoform of Q03173, Protein enabled homolog OS=Mus musculus OX=10090 GN=Enah PE=1 SV=2;>tr|A0A0A6YW06|A0A0A6YW06_MOUSE Isoform of Q03173, Protein enabled homolog OS=Mus musculus OX=10090 GN=Enah PE=1 SV=1;>tr|J3QNM3|J3QNM3_MOUSE Isoform of Q03173, Protein enabled homolog OS=Mus musculus OX=10090 GN=Enah PE=1 SV=1;>tr|E9QKQ9|E9QKQ9_MOUSE Isoform of Q03173, Protein enabled ho…	ENAH	-3.79594e-12	0.999997	1	Down	No	No
P62823;A0A286YDR2;Q9CXS2	P62823;A0A286YDR2;Q9CXS2	>sp|P62823|RAB3C_MOUSE Ras-related protein Rab-3C OS=Mus musculus OX=10090 GN=Rab3c PE=1 SV=1;>tr|A0A286YDR2|A0A286YDR2_MOUSE Isoform of P62823, Ras-related protein Rab-3C OS=Mus musculus OX=10090 GN=Rab3c PE=1 SV=1;>tr|Q9CXS2|Q9CXS2_MOUSE Isoform of P62823, RAB3C, member RAS oncogene family, isoform CRA_d OS=Mus musculus OX=10090 GN=Rab3c PE=1 SV=1	RAB3C	-5.10376e-18	1	1	Down	No	No
O35382	O35382	>sp|O35382|EXOC4_MOUSE Exocyst complex component 4 OS=Mus musculus OX=10090 GN=Exoc4 PE=1 SV=2	EXOC4	-7.21839e-13	0.999998	1	Down	No	No
Q8BP47	Q8BP47	>sp|Q8BP47|SYNC_MOUSE Asparagine--tRNA ligase, cytoplasmic OS=Mus musculus OX=10090 GN=Nars PE=1 SV=2	NARS	-1.59635e-13	0.999998	1	Down	No	No
Q8BK03;Q8BK03-2	Q8BK03;Q8BK03-2	>sp|Q8BK03|MIGA2_MOUSE Mitoguardin 2 OS=Mus musculus OX=10090 GN=Miga2 PE=1 SV=1;>sp|Q8BK03-2|MIGA2_MOUSE Isoform of Q8BK03, Isoform 2 of Mitoguardin 2 OS=Mus musculus OX=10090 GN=Miga2	MIGA2	4.73749e-13	0.999998	1	Up	No	No
Q9WUD1	Q9WUD1	>sp|Q9WUD1|CHIP_MOUSE STIP1 homology and U box-containing protein 1 OS=Mus musculus OX=10090 GN=Stub1 PE=1 SV=1	STUB1	-8.76723e-13	0.999998	1	Down	No	No
P13020-2;P13020;A0A0J9YUQ8	P13020-2;P13020;A0A0J9YUQ8	>sp|P13020-2|GELS_MOUSE Isoform of P13020, Isoform 2 of Gelsolin OS=Mus musculus OX=10090 GN=Gsn;>sp|P13020|GELS_MOUSE Gelsolin OS=Mus musculus OX=10090 GN=Gsn PE=1 SV=3;>tr|A0A0J9YUQ8|A0A0J9YUQ8_MOUSE Isoform of P13020, Gelsolin (Fragment) OS=Mus musculus OX=10090 GN=Gsn PE=1 SV=1	GSN	9.38249e-13	0.999998	1	Up	No	No
Q8BK64	Q8BK64	>sp|Q8BK64|AHSA1_MOUSE Activator of 90 kDa heat shock protein ATPase homolog 1 OS=Mus musculus OX=10090 GN=Ahsa1 PE=1 SV=2	AHSA1	-6.68384e-18	1	1	Down	No	No
Q60790	Q60790	>sp|Q60790|RASA3_MOUSE Ras GTPase-activating protein 3 OS=Mus musculus OX=10090 GN=Rasa3 PE=1 SV=2	RASA3	2.7716e-13	0.999998	1	Up	No	No
Q9EQI8	Q9EQI8	>sp|Q9EQI8|RM46_MOUSE 39S ribosomal protein L46, mitochondrial OS=Mus musculus OX=10090 GN=Mrpl46 PE=1 SV=1	MRPL46	-2.17862e-12	0.999998	1	Down	No	No
P49615;A0A0G2JDL3	P49615;A0A0G2JDL3	>sp|P49615|CDK5_MOUSE Cyclin-dependent-like kinase 5 OS=Mus musculus OX=10090 GN=Cdk5 PE=1 SV=1;>tr|A0A0G2JDL3|A0A0G2JDL3_MOUSE Isoform of P49615, Cyclin-dependent-like kinase 5 OS=Mus musculus OX=10090 GN=Cdk5 PE=1 SV=1	CDK5	-2.08636e-13	0.999998	1	Down	No	No
Q91ZZ3	Q91ZZ3	>sp|Q91ZZ3|SYUB_MOUSE Beta-synuclein OS=Mus musculus OX=10090 GN=Sncb PE=1 SV=1	SNCB	-6.9813e-13	0.999999	1	Down	No	No
P28663	P28663	>sp|P28663|SNAB_MOUSE Beta-soluble NSF attachment protein OS=Mus musculus OX=10090 GN=Napb PE=1 SV=2	NAPB	2.32016e-17	1	1	Up	No	No
O35682;A0A0N4SW94	O35682;A0A0N4SW94	>sp|O35682|MYADM_MOUSE Myeloid-associated differentiation marker OS=Mus musculus OX=10090 GN=Myadm PE=1 SV=2;>tr|A0A0N4SW94|A0A0N4SW94_MOUSE Isoform of O35682, Myeloid-associated differentiation marker (Fragment) OS=Mus musculus OX=10090 GN=Myadm PE=1 SV=1	MYADM	-2.29126e-13	0.999999	1	Down	No	No
P50571;A0A0G2JGS8	P50571;A0A0G2JGS8	>sp|P50571|GBRB1_MOUSE Gamma-aminobutyric acid receptor subunit beta-1 OS=Mus musculus OX=10090 GN=Gabrb1 PE=1 SV=1;>tr|A0A0G2JGS8|A0A0G2JGS8_MOUSE Isoform of P50571, Gamma-aminobutyric acid receptor subunit beta-1 (Fragment) OS=Mus musculus OX=10090 GN=Gabrb1 PE=1 SV=1	GABRB1	1.01365e-13	0.999999	1	Up	No	No
Q3B7Z2;Q3B7Z2-2	Q3B7Z2;Q3B7Z2-2	>sp|Q3B7Z2|OSBP1_MOUSE Oxysterol-binding protein 1 OS=Mus musculus OX=10090 GN=Osbp PE=1 SV=3;>sp|Q3B7Z2-2|OSBP1_MOUSE Isoform of Q3B7Z2, Isoform 2 of Oxysterol-binding protein 1 OS=Mus musculus OX=10090 GN=Osbp	OSBP	-8.59895e-14	0.999999	1	Down	No	No
Q99KE1	Q99KE1	>sp|Q99KE1|MAOM_MOUSE NAD-dependent malic enzyme, mitochondrial OS=Mus musculus OX=10090 GN=Me2 PE=1 SV=1	ME2	9.37615e-14	0.999999	1	Up	No	No
Q6PCP5;E0CYB9;Q6PCP5-3;F7BC60;F7CTF8;E0CYI3;Q6PCP5-4	Q6PCP5;E0CYB9;Q6PCP5-3;F7BC60;F7CTF8;E0CYI3;Q6PCP5-4	>sp|Q6PCP5|MFF_MOUSE Mitochondrial fission factor OS=Mus musculus OX=10090 GN=Mff PE=1 SV=1;>tr|E0CYB9|E0CYB9_MOUSE Isoform of Q6PCP5, Mitochondrial fission factor OS=Mus musculus OX=10090 GN=Mff PE=1 SV=1;>sp|Q6PCP5-3|MFF_MOUSE Isoform of Q6PCP5, Isoform 3 of Mitochondrial fission factor OS=Mus musculus OX=10090 GN=Mff;>tr|F7BC60|F7BC60_MOUSE Isoform of Q6PCP5, Mitochondrial fission factor (Frag…	MFF	9.61737e-14	0.999999	1	Up	No	No
Q9D2M8;A6X925;Q9D2M8-2	Q9D2M8;A6X925;Q9D2M8-2	>sp|Q9D2M8|UB2V2_MOUSE Ubiquitin-conjugating enzyme E2 variant 2 OS=Mus musculus OX=10090 GN=Ube2v2 PE=1 SV=4;>tr|A6X925|A6X925_MOUSE Isoform of Q9D2M8, Ubiquitin-conjugating enzyme E2 variant 2 OS=Mus musculus OX=10090 GN=Ube2v2 PE=1 SV=1;>sp|Q9D2M8-2|UB2V2_MOUSE Isoform of Q9D2M8, Isoform 2 of Ubiquitin-conjugating enzyme E2 variant 2 OS=Mus musculus OX=10090 GN=Ube2v2	UBE2V2	-8.47148e-14	0.999999	1	Down	No	No
Q64520;E9Q7K1;Q564G0	Q64520;E9Q7K1;Q564G0	>sp|Q64520|KGUA_MOUSE Guanylate kinase OS=Mus musculus OX=10090 GN=Guk1 PE=1 SV=2;>tr|E9Q7K1|E9Q7K1_MOUSE Isoform of Q64520, Guanylate kinase OS=Mus musculus OX=10090 GN=Guk1 PE=1 SV=1;>tr|Q564G0|Q564G0_MOUSE Isoform of Q64520, Guanylate kinase OS=Mus musculus OX=10090 GN=Guk1 PE=1 SV=1	GUK1	-1.24628e-13	0.999999	1	Down	No	No
A0A0G2JEP0;Q61584-4;Q61584-3;Q61584;A0A0H2UH27;Q61584-2;Q61584-5;Q61584-6;Q61584-7	A0A0G2JEP0;Q61584-4;Q61584-3;Q61584;A0A0H2UH27;Q61584-2;Q61584-5;Q61584-6;Q61584-7	>tr|A0A0G2JEP0|A0A0G2JEP0_MOUSE Isoform of Q61584, Fragile X mental retardation syndrome-related protein 1 OS=Mus musculus OX=10090 GN=Fxr1 PE=1 SV=1;>sp|Q61584-4|FXR1_MOUSE Isoform of Q61584, Isoform C of Fragile X mental retardation syndrome-related protein 1 OS=Mus musculus OX=10090 GN=Fxr1;>sp|Q61584-3|FXR1_MOUSE Isoform of Q61584, Isoform B of Fragile X mental retardation syndrome-related pr…	FXR1	9.04539e-14	0.999999	1	Up	No	No
P70202	P70202	>sp|P70202|LXN_MOUSE Latexin OS=Mus musculus OX=10090 GN=Lxn PE=1 SV=2	LXN	-7.06376e-14	0.999999	1	Down	No	No
Q3TPJ8;A2BFF9;O88487;A2BFF8;A2BFF5	Q3TPJ8;A2BFF9;O88487;A2BFF8;A2BFF5	>tr|Q3TPJ8|Q3TPJ8_MOUSE Isoform of O88487, Cytoplasmic dynein 1 intermediate chain 2 OS=Mus musculus OX=10090 GN=Dync1i2 PE=1 SV=1;>tr|A2BFF9|A2BFF9_MOUSE Isoform of O88487, Cytoplasmic dynein 1 intermediate chain 2 OS=Mus musculus OX=10090 GN=Dync1i2 PE=1 SV=1;>sp|O88487|DC1I2_MOUSE Cytoplasmic dynein 1 intermediate chain 2 OS=Mus musculus OX=10090 GN=Dync1i2 PE=1 SV=1;>tr|A2BFF8|A2BFF8_MOUSE Is…	DYNC1I2	-2.24851e-13	0.999999	1	Down	No	No
E9Q9N7;Q5RKR3	E9Q9N7;Q5RKR3	>tr|E9Q9N7|E9Q9N7_MOUSE Isoform of Q5RKR3, Immunoglobulin superfamily-containing leucine-rich repeat protein 2 OS=Mus musculus OX=10090 GN=Islr2 PE=1 SV=1;>sp|Q5RKR3|ISLR2_MOUSE Immunoglobulin superfamily containing leucine-rich repeat protein 2 OS=Mus musculus OX=10090 GN=Islr2 PE=1 SV=1	ISLR2	-1.78555e-13	0.999999	1	Down	No	No
P62077	P62077	>sp|P62077|TIM8B_MOUSE Mitochondrial import inner membrane translocase subunit Tim8 B OS=Mus musculus OX=10090 GN=Timm8b PE=1 SV=1	TIMM8B	-2.20222e-13	0.999999	1	Down	No	No
Q99JP6;Q99JP6-2	Q99JP6;Q99JP6-2	>sp|Q99JP6|HOME3_MOUSE Homer protein homolog 3 OS=Mus musculus OX=10090 GN=Homer3 PE=1 SV=2;>sp|Q99JP6-2|HOME3_MOUSE Isoform of Q99JP6, Isoform 2 of Homer protein homolog 3 OS=Mus musculus OX=10090 GN=Homer3	HOMER3	-7.37825e-14	0.999999	1	Down	No	No
Q8BHN3;Q8BHN3-3	Q8BHN3;Q8BHN3-3	>sp|Q8BHN3|GANAB_MOUSE Neutral alpha-glucosidase AB OS=Mus musculus OX=10090 GN=Ganab PE=1 SV=1;>sp|Q8BHN3-3|GANAB_MOUSE Isoform of Q8BHN3, Isoform 3 of Neutral alpha-glucosidase AB OS=Mus musculus OX=10090 GN=Ganab	GANAB	3.81087e-14	0.999999	1	Up	No	No
Q80UG5-3;A2A6U3;Q80UG5;Q80UG5-2;A2A6U5	Q80UG5-3;A2A6U3;Q80UG5;Q80UG5-2;A2A6U5	>sp|Q80UG5-3|SEPT9_MOUSE Isoform of Q80UG5, Isoform 3 of Septin-9 OS=Mus musculus OX=10090 GN=Sept9;>tr|A2A6U3|A2A6U3_MOUSE Isoform of Q80UG5, Septin-9 OS=Mus musculus OX=10090 GN=Sept9 PE=1 SV=1;>sp|Q80UG5|SEPT9_MOUSE Septin-9 OS=Mus musculus OX=10090 GN=Sept9 PE=1 SV=1;>sp|Q80UG5-2|SEPT9_MOUSE Isoform of Q80UG5, Isoform 2 of Septin-9 OS=Mus musculus OX=10090 GN=Sept9;>tr|A2A6U5|A2A6U5_MOUSE Iso…	SEPT9	1.91527e-14	0.999999	1	Up	No	No
Q921J2	Q921J2	>sp|Q921J2|RHEB_MOUSE GTP-binding protein Rheb OS=Mus musculus OX=10090 GN=Rheb PE=1 SV=1	RHEB	-1.13139e-13	0.999999	1	Down	No	No
Q64674	Q64674	>sp|Q64674|SPEE_MOUSE Spermidine synthase OS=Mus musculus OX=10090 GN=Srm PE=1 SV=1	SRM	1.41489e-13	0.999999	1	Up	No	No
Q9Z2Q6	Q9Z2Q6	>sp|Q9Z2Q6|SEPT5_MOUSE Septin-5 OS=Mus musculus OX=10090 GN=Sept5 PE=1 SV=2	SEPT5	5.22624e-14	0.999999	1	Up	No	No
Q8BGZ1;F2Z3Z1	Q8BGZ1;F2Z3Z1	>sp|Q8BGZ1|HPCL4_MOUSE Hippocalcin-like protein 4 OS=Mus musculus OX=10090 GN=Hpcal4 PE=1 SV=3;>tr|F2Z3Z1|F2Z3Z1_MOUSE Isoform of Q8BGZ1, Hippocalcin-like protein 4 (Fragment) OS=Mus musculus OX=10090 GN=Hpcal4 PE=1 SV=1	HPCAL4	-1.29102e-13	0.999999	1	Down	No	No
P11499	P11499	>sp|P11499|HS90B_MOUSE Heat shock protein HSP 90-beta OS=Mus musculus OX=10090 GN=Hsp90ab1 PE=1 SV=3	HSP90AB1	-8.1639e-18	1	1	Down	No	No
O08539;Q6P1B9;O08539-2	O08539;Q6P1B9;O08539-2	>sp|O08539|BIN1_MOUSE Myc box-dependent-interacting protein 1 OS=Mus musculus OX=10090 GN=Bin1 PE=1 SV=1;>tr|Q6P1B9|Q6P1B9_MOUSE Isoform of O08539, Bin1 protein OS=Mus musculus OX=10090 GN=Bin1 PE=1 SV=1;>sp|O08539-2|BIN1_MOUSE Isoform of O08539, Isoform 2 of Myc box-dependent-interacting protein 1 OS=Mus musculus OX=10090 GN=Bin1	BIN1	-5.13134e-18	1	1	Down	No	No
G3XA53;Q63912	G3XA53;Q63912	>tr|G3XA53|G3XA53_MOUSE Isoform of Q63912, Oligodendrocyte-myelin glycoprotein OS=Mus musculus OX=10090 GN=Omg PE=1 SV=1;>sp|Q63912|OMGP_MOUSE Oligodendrocyte-myelin glycoprotein OS=Mus musculus OX=10090 GN=Omg PE=1 SV=1	OMG	3.25258e-14	0.999999	1	Up	No	No
Q8BHE3	Q8BHE3	>sp|Q8BHE3|ATCAY_MOUSE Caytaxin OS=Mus musculus OX=10090 GN=Atcay PE=1 SV=1	ATCAY	-2.32706e-17	1	1	Down	No	No
Q9QWW1-2;Q9QWW1	Q9QWW1-2;Q9QWW1	>sp|Q9QWW1-2|HOME2_MOUSE Isoform of Q9QWW1, Isoform 2 of Homer protein homolog 2 OS=Mus musculus OX=10090 GN=Homer2;>sp|Q9QWW1|HOME2_MOUSE Homer protein homolog 2 OS=Mus musculus OX=10090 GN=Homer2 PE=1 SV=1	HOMER2	1.80072e-14	0.999999	1	Up	No	No
P63017;Q504P4	P63017;Q504P4	>sp|P63017|HSP7C_MOUSE Heat shock cognate 71 kDa protein OS=Mus musculus OX=10090 GN=Hspa8 PE=1 SV=1;>tr|Q504P4|Q504P4_MOUSE Isoform of P63017, Heat shock cognate 71 kDa protein OS=Mus musculus OX=10090 GN=Hspa8 PE=1 SV=1	HSPA8	-3.81955e-18	1	1	Down	No	No
P17710-3	P17710-3	>sp|P17710-3|HXK1_MOUSE Isoform of P17710, Isoform HK1 of Hexokinase-1 OS=Mus musculus OX=10090 GN=Hk1	HK1	5.68601e-18	1	1	Up	No	No
E9PVC6;E9Q9E1;E9PVC5;Q6NZJ6-2;Q6NZJ6;A0A0J9YUS5	E9PVC6;E9Q9E1;E9PVC5;Q6NZJ6-2;Q6NZJ6;A0A0J9YUS5	>tr|E9PVC6|E9PVC6_MOUSE Isoform of Q6NZJ6, Eukaryotic translation initiation factor 4 gamma 1 OS=Mus musculus OX=10090 GN=Eif4g1 PE=1 SV=1;>tr|E9Q9E1|E9Q9E1_MOUSE Isoform of Q6NZJ6, Eukaryotic translation initiation factor 4 gamma 1 OS=Mus musculus OX=10090 GN=Eif4g1 PE=1 SV=1;>tr|E9PVC5|E9PVC5_MOUSE Isoform of Q6NZJ6, Eukaryotic translation initiation factor 4 gamma 1 OS=Mus musculus OX=10090 GN…	EIF4G1	3.7443e-14	0.999999	1	Up	No	No
A2ABY3;Q922E4	A2ABY3;Q922E4	>tr|A2ABY3|A2ABY3_MOUSE Isoform of Q922E4, Ethanolamine-phosphate cytidylyltransferase OS=Mus musculus OX=10090 GN=Pcyt2 PE=1 SV=1;>sp|Q922E4|PCY2_MOUSE Ethanolamine-phosphate cytidylyltransferase OS=Mus musculus OX=10090 GN=Pcyt2 PE=1 SV=1	PCYT2	-3.39148e-14	0.999999	1	Down	No	No
P00397	P00397	>sp|P00397|COX1_MOUSE Cytochrome c oxidase subunit 1 OS=Mus musculus OX=10090 GN=Mtco1 PE=1 SV=2	MTCO1	4.80766e-13	0.999999	1	Up	No	No
A0A1Y7VJZ2;Q9WVL0;A0A1Y7VNC1	A0A1Y7VJZ2;Q9WVL0;A0A1Y7VNC1	>tr|A0A1Y7VJZ2|A0A1Y7VJZ2_MOUSE Isoform of Q9WVL0, Glutathione transferase zeta 1 (Maleylacetoacetate isomerase), isoform CRA_c OS=Mus musculus OX=10090 GN=Gstz1 PE=1 SV=1;>sp|Q9WVL0|MAAI_MOUSE Maleylacetoacetate isomerase OS=Mus musculus OX=10090 GN=Gstz1 PE=1 SV=1;>tr|A0A1Y7VNC1|A0A1Y7VNC1_MOUSE Isoform of Q9WVL0, Glutathione transferase zeta 1 (Maleylacetoacetate isomerase), isoform CRA_b OS=M…	GSTZ1	-3.72447e-14	0.999999	1	Down	No	No
P05132-2;P05132	P05132-2;P05132	>sp|P05132-2|KAPCA_MOUSE Isoform of P05132, Isoform 2 of cAMP-dependent protein kinase catalytic subunit alpha OS=Mus musculus OX=10090 GN=Prkaca;>sp|P05132|KAPCA_MOUSE cAMP-dependent protein kinase catalytic subunit alpha OS=Mus musculus OX=10090 GN=Prkaca PE=1 SV=3	PRKACA	1.97476e-14	0.999999	1	Up	No	No
X1WI19;A0A0A0MQ88;Q8K4R4-4;Q8K4R4-3;Q8K4R4-2;Q8K4R4	X1WI19;A0A0A0MQ88;Q8K4R4-4;Q8K4R4-3;Q8K4R4-2;Q8K4R4	>tr|X1WI19|X1WI19_MOUSE Isoform of Q8K4R4, Cytoplasmic phosphatidylinositol transfer protein 1 (Fragment) OS=Mus musculus OX=10090 GN=Pitpnc1 PE=1 SV=7;>tr|A0A0A0MQ88|A0A0A0MQ88_MOUSE Isoform of Q8K4R4, Cytoplasmic phosphatidylinositol transfer protein 1 OS=Mus musculus OX=10090 GN=Pitpnc1 PE=1 SV=1;>sp|Q8K4R4-4|PITC1_MOUSE Isoform of Q8K4R4, Isoform 4 of Cytoplasmic phosphatidylinositol transfer…	PITPNC1	1.22776e-13	0.999999	1	Up	No	No
D3Z0M6;O88485;Q3TYJ3;O88485-2	D3Z0M6;O88485;Q3TYJ3;O88485-2	>tr|D3Z0M6|D3Z0M6_MOUSE Isoform of O88485, Cytoplasmic dynein 1 intermediate chain 1 OS=Mus musculus OX=10090 GN=Dync1i1 PE=1 SV=1;>sp|O88485|DC1I1_MOUSE Cytoplasmic dynein 1 intermediate chain 1 OS=Mus musculus OX=10090 GN=Dync1i1 PE=1 SV=2;>tr|Q3TYJ3|Q3TYJ3_MOUSE Isoform of O88485, Cytoplasmic dynein 1 intermediate chain 1 OS=Mus musculus OX=10090 GN=Dync1i1 PE=1 SV=1;>sp|O88485-2|DC1I1_MOUSE I…	DYNC1I1	-3.3057e-14	0.999999	1	Down	No	No
Q91VE0	Q91VE0	>sp|Q91VE0|S27A4_MOUSE Long-chain fatty acid transport protein 4 OS=Mus musculus OX=10090 GN=Slc27a4 PE=1 SV=1	SLC27A4	1.26805e-14	0.999999	1	Up	No	No
Q8R016;E9PY26	Q8R016;E9PY26	>sp|Q8R016|BLMH_MOUSE Bleomycin hydrolase OS=Mus musculus OX=10090 GN=Blmh PE=1 SV=1;>tr|E9PY26|E9PY26_MOUSE Isoform of Q8R016, Bleomycin hydrolase (Fragment) OS=Mus musculus OX=10090 GN=Blmh PE=1 SV=1	BLMH	-4.9028e-14	0.999999	1	Down	No	No
Q3UGC7;Q66JS6	Q3UGC7;Q66JS6	>sp|Q3UGC7|EI3JA_MOUSE Eukaryotic translation initiation factor 3 subunit J-A OS=Mus musculus OX=10090 GN=Eif3j1 PE=2 SV=1;>sp|Q66JS6|EI3JB_MOUSE Eukaryotic translation initiation factor 3 subunit J-B OS=Mus musculus OX=10090 GN=Eif3j2 PE=1 SV=1	EIF3J1;EIF3J2	2.52658e-14	0.999999	1	Up	No	No
Q3U3J1;P50136	Q3U3J1;P50136	>tr|Q3U3J1|Q3U3J1_MOUSE Isoform of P50136, 2-oxoisovalerate dehydrogenase subunit alpha OS=Mus musculus OX=10090 GN=Bckdha PE=1 SV=1;>sp|P50136|ODBA_MOUSE 2-oxoisovalerate dehydrogenase subunit alpha, mitochondrial OS=Mus musculus OX=10090 GN=Bckdha PE=1 SV=1	BCKDHA	-2.26311e-14	0.999999	1	Down	No	No
Q9JIG8;A0A140LJ36	Q9JIG8;A0A140LJ36	>sp|Q9JIG8|PRAF2_MOUSE PRA1 family protein 2 OS=Mus musculus OX=10090 GN=Praf2 PE=1 SV=1;>tr|A0A140LJ36|A0A140LJ36_MOUSE PRA1 family protein OS=Mus musculus OX=10090 GN=Gm45208 PE=3 SV=1	PRAF2;GM45208	1.25875e-14	0.999999	1	Up	No	No
Q8VD37-8;Q8VD37;Q8VD37-6;Q8VD37-3;Q8VD37-4;F7CPX0;Q8VD37-2	Q8VD37-8;Q8VD37;Q8VD37-6;Q8VD37-3;Q8VD37-4;F7CPX0;Q8VD37-2	>sp|Q8VD37-8|SGIP1_MOUSE Isoform of Q8VD37, Isoform 7 of SH3-containing GRB2-like protein 3-interacting protein 1 OS=Mus musculus OX=10090 GN=Sgip1;>sp|Q8VD37|SGIP1_MOUSE SH3-containing GRB2-like protein 3-interacting protein 1 OS=Mus musculus OX=10090 GN=Sgip1 PE=1 SV=1;>sp|Q8VD37-6|SGIP1_MOUSE Isoform of Q8VD37, Isoform 6 of SH3-containing GRB2-like protein 3-interacting protein 1 OS=Mus muscul…	SGIP1	6.10961e-18	1	1	Up	No	No
Q8BNY6	Q8BNY6	>sp|Q8BNY6|NCS1_MOUSE Neuronal calcium sensor 1 OS=Mus musculus OX=10090 GN=Ncs1 PE=1 SV=3	NCS1	-1.47031e-14	0.999999	1	Down	No	No
Q80UE5;Q80UE4;O70318;A0A1W2P6I5	Q80UE5;Q80UE4;O70318;A0A1W2P6I5	>tr|Q80UE5|Q80UE5_MOUSE Isoform of O70318, Band 4.1-like protein 2 OS=Mus musculus OX=10090 GN=Epb41l2 PE=1 SV=1;>tr|Q80UE4|Q80UE4_MOUSE Isoform of O70318, Band 4.1-like protein 2 OS=Mus musculus OX=10090 GN=Epb41l2 PE=1 SV=1;>sp|O70318|E41L2_MOUSE Band 4.1-like protein 2 OS=Mus musculus OX=10090 GN=Epb41l2 PE=1 SV=2;>tr|A0A1W2P6I5|A0A1W2P6I5_MOUSE Isoform of O70318, Band 4.1-like protein 2 (Frag…	EPB41L2	1.24395e-14	1	1	Up	No	No
H7BX15;E9Q3V9;E9Q9Q9;Q80TR1;Q80TR1-2	H7BX15;E9Q3V9;E9Q9Q9;Q80TR1;Q80TR1-2	>tr|H7BX15|H7BX15_MOUSE Isoform of Q80TR1, Adhesion G protein-coupled receptor L1 OS=Mus musculus OX=10090 GN=Adgrl1 PE=1 SV=1;>tr|E9Q3V9|E9Q3V9_MOUSE Isoform of Q80TR1, Adhesion G protein-coupled receptor L1 OS=Mus musculus OX=10090 GN=Adgrl1 PE=1 SV=1;>tr|E9Q9Q9|E9Q9Q9_MOUSE Isoform of Q80TR1, Adhesion G protein-coupled receptor L1 OS=Mus musculus OX=10090 GN=Adgrl1 PE=1 SV=1;>sp|Q80TR1|AGRL1_M…	ADGRL1	6.67302e-15	1	1	Up	No	No
Q8R191	Q8R191	>sp|Q8R191|SNG3_MOUSE Synaptogyrin-3 OS=Mus musculus OX=10090 GN=Syngr3 PE=1 SV=1	SYNGR3	-5.09372e-18	1	1	Down	No	No
I7HLV2;Q6ZWV3;P86048	I7HLV2;Q6ZWV3;P86048	>tr|I7HLV2|I7HLV2_MOUSE Isoform of Q6ZWV3, 60S ribosomal protein L10 (Fragment) OS=Mus musculus OX=10090 GN=Rpl10 PE=1 SV=1;>sp|Q6ZWV3|RL10_MOUSE 60S ribosomal protein L10 OS=Mus musculus OX=10090 GN=Rpl10 PE=1 SV=3;>sp|P86048|RL10L_MOUSE 60S ribosomal protein L10-like OS=Mus musculus OX=10090 GN=Rpl10l PE=2 SV=1	RPL10;RPL10L	2.29988e-14	1	1	Up	No	No
D3Z7E5;Q2NL51	D3Z7E5;Q2NL51	>tr|D3Z7E5|D3Z7E5_MOUSE Isoform of Q2NL51, Glycogen synthase kinase-3 alpha OS=Mus musculus OX=10090 GN=Gsk3a PE=1 SV=1;>sp|Q2NL51|GSK3A_MOUSE Glycogen synthase kinase-3 alpha OS=Mus musculus OX=10090 GN=Gsk3a PE=1 SV=2	GSK3A	-2.07747e-14	1	1	Down	No	No
A0A1B0GRH2;A0A1B0GRT6;P49446-3;P49446-2;P49446	A0A1B0GRH2;A0A1B0GRT6;P49446-3;P49446-2;P49446	>tr|A0A1B0GRH2|A0A1B0GRH2_MOUSE Isoform of P49446, Receptor-type tyrosine-protein phosphatase OS=Mus musculus OX=10090 GN=Ptpre PE=1 SV=1;>tr|A0A1B0GRT6|A0A1B0GRT6_MOUSE Isoform of P49446, Receptor-type tyrosine-protein phosphatase OS=Mus musculus OX=10090 GN=Ptpre PE=1 SV=1;>sp|P49446-3|PTPRE_MOUSE Isoform of P49446, Isoform 3 of Receptor-type tyrosine-protein phosphatase epsilon OS=Mus musculus…	PTPRE	1.72923e-14	1	1	Up	No	No
P70408;H3BKV8	P70408;H3BKV8	>sp|P70408|CAD10_MOUSE Cadherin-10 OS=Mus musculus OX=10090 GN=Cdh10 PE=1 SV=3;>tr|H3BKV8|H3BKV8_MOUSE Isoform of P70408, Cadherin-10 OS=Mus musculus OX=10090 GN=Cdh10 PE=1 SV=1	CDH10	-4.51436e-14	1	1	Down	No	No
Q9Z2U1	Q9Z2U1	>sp|Q9Z2U1|PSA5_MOUSE Proteasome subunit alpha type-5 OS=Mus musculus OX=10090 GN=Psma5 PE=1 SV=1	PSMA5	-1.55146e-14	1	1	Down	No	No
E9PXB0;Q8K1N1;E9QAC9	E9PXB0;Q8K1N1;E9QAC9	>tr|E9PXB0|E9PXB0_MOUSE Isoform of Q8K1N1, Calcium-independent phospholipase A2-gamma OS=Mus musculus OX=10090 GN=Pnpla8 PE=1 SV=1;>sp|Q8K1N1|PLPL8_MOUSE Calcium-independent phospholipase A2-gamma OS=Mus musculus OX=10090 GN=Pnpla8 PE=1 SV=1;>tr|E9QAC9|E9QAC9_MOUSE Isoform of Q8K1N1, Calcium-independent phospholipase A2-gamma OS=Mus musculus OX=10090 GN=Pnpla8 PE=1 SV=1	PNPLA8	1.5207e-14	1	1	Up	No	No
Q8VEH3;F6QKK2	Q8VEH3;F6QKK2	>sp|Q8VEH3|ARL8A_MOUSE ADP-ribosylation factor-like protein 8A OS=Mus musculus OX=10090 GN=Arl8a PE=1 SV=1;>tr|F6QKK2|F6QKK2_MOUSE Isoform of Q8VEH3, ADP-ribosylation factor-like protein 8A (Fragment) OS=Mus musculus OX=10090 GN=Arl8a PE=1 SV=1	ARL8A	-1.72573e-14	1	1	Down	No	No
Q61035	Q61035	>sp|Q61035|SYHC_MOUSE Histidine--tRNA ligase, cytoplasmic OS=Mus musculus OX=10090 GN=Hars PE=1 SV=2	HARS	-2.44542e-14	1	1	Down	No	No
Q9WUM4	Q9WUM4	>sp|Q9WUM4|COR1C_MOUSE Coronin-1C OS=Mus musculus OX=10090 GN=Coro1c PE=1 SV=2	CORO1C	-1.13624e-14	1	1	Down	No	No
Q9CYT6;D3YTR7;A0A286YCS6	Q9CYT6;D3YTR7;A0A286YCS6	>sp|Q9CYT6|CAP2_MOUSE Adenylyl cyclase-associated protein 2 OS=Mus musculus OX=10090 GN=Cap2 PE=1 SV=1;>tr|D3YTR7|D3YTR7_MOUSE Isoform of Q9CYT6, Adenylyl cyclase-associated protein OS=Mus musculus OX=10090 GN=Cap2 PE=1 SV=1;>tr|A0A286YCS6|A0A286YCS6_MOUSE Isoform of Q9CYT6, Adenylyl cyclase-associated protein OS=Mus musculus OX=10090 GN=Cap2 PE=1 SV=1	CAP2	-5.36196e-18	1	1	Down	No	No
Q8K0U4	Q8K0U4	>sp|Q8K0U4|HS12A_MOUSE Heat shock 70 kDa protein 12A OS=Mus musculus OX=10090 GN=Hspa12a PE=1 SV=1	HSPA12A	6.6038e-18	1	1	Up	No	No
E9Q7Q3;A0A0R4J1P2;P21107	E9Q7Q3;A0A0R4J1P2;P21107	>tr|E9Q7Q3|E9Q7Q3_MOUSE Isoform of P21107, Tropomyosin alpha-3 chain OS=Mus musculus OX=10090 GN=Tpm3 PE=1 SV=1;>tr|A0A0R4J1P2|A0A0R4J1P2_MOUSE Isoform of P21107, Tropomyosin alpha-3 chain OS=Mus musculus OX=10090 GN=Tpm3 PE=1 SV=1;>sp|P21107|TPM3_MOUSE Tropomyosin alpha-3 chain OS=Mus musculus OX=10090 GN=Tpm3 PE=1 SV=3	TPM3	-3.73142e-17	1	1	Down	No	No
Q9D2G2;Q9D2G2-2	Q9D2G2;Q9D2G2-2	>sp|Q9D2G2|ODO2_MOUSE Dihydrolipoyllysine-residue succinyltransferase component of 2-oxoglutarate dehydrogenase complex, mitochondrial OS=Mus musculus OX=10090 GN=Dlst PE=1 SV=1;>sp|Q9D2G2-2|ODO2_MOUSE Isoform of Q9D2G2, Isoform 2 of Dihydrolipoyllysine-residue succinyltransferase component of 2-oxoglutarate dehydrogenase complex, mitochondrial OS=Mus musculus OX=10090 GN=Dlst	DLST	2.25425e-16	1	1	Up	No	No
A2AAE1-4;A2AAE1-6;A2AAE1;A2AAE1-2;A2AAE1-3	A2AAE1-4;A2AAE1-6;A2AAE1;A2AAE1-2;A2AAE1-3	>sp|A2AAE1-4|K1109_MOUSE Isoform of A2AAE1, Isoform 4 of Uncharacterized protein KIAA1109 OS=Mus musculus OX=10090 GN=Kiaa1109;>sp|A2AAE1-6|K1109_MOUSE Isoform of A2AAE1, Isoform 6 of Uncharacterized protein KIAA1109 OS=Mus musculus OX=10090 GN=Kiaa1109;>sp|A2AAE1|K1109_MOUSE Uncharacterized protein KIAA1109 OS=Mus musculus OX=10090 GN=Kiaa1109 PE=1 SV=4;>sp|A2AAE1-2|K1109_MOUSE Isoform of A2AAE1…	KIAA1109	3.2148e-14	1	1	Up	No	No
G3X922	G3X922	>tr|G3X922|G3X922_MOUSE Isoform of D4AFX7, DnaJ heat shock protein family (Hsp40) member C13 OS=Mus musculus OX=10090 GN=Dnajc13 PE=1 SV=1	DNAJC13	-8.89284e-15	1	1	Down	No	No
Q91YI0;E0CY49	Q91YI0;E0CY49	>sp|Q91YI0|ARLY_MOUSE Argininosuccinate lyase OS=Mus musculus OX=10090 GN=Asl PE=1 SV=1;>tr|E0CY49|E0CY49_MOUSE Isoform of Q91YI0, Argininosuccinate lyase (Fragment) OS=Mus musculus OX=10090 GN=Asl PE=1 SV=1	ASL	-1.29208e-14	1	1	Down	No	No
P24472	P24472	>sp|P24472|GSTA4_MOUSE Glutathione S-transferase A4 OS=Mus musculus OX=10090 GN=Gsta4 PE=1 SV=3	GSTA4	-1.41633e-14	1	1	Down	No	No
Q9EQF6	Q9EQF6	>sp|Q9EQF6|DPYL5_MOUSE Dihydropyrimidinase-related protein 5 OS=Mus musculus OX=10090 GN=Dpysl5 PE=1 SV=1	DPYSL5	-7.10633e-17	1	1	Down	No	No
A0A0G2JDI9;P55096	A0A0G2JDI9;P55096	>tr|A0A0G2JDI9|A0A0G2JDI9_MOUSE Isoform of P55096, ATP-binding cassette sub-family D member 3 OS=Mus musculus OX=10090 GN=Abcd3 PE=1 SV=1;>sp|P55096|ABCD3_MOUSE ATP-binding cassette sub-family D member 3 OS=Mus musculus OX=10090 GN=Abcd3 PE=1 SV=2	ABCD3	-1.32343e-14	1	1	Down	No	No
G3X9H5;P42859;P42859-2	G3X9H5;P42859;P42859-2	>tr|G3X9H5|G3X9H5_MOUSE Isoform of P42859, Huntingtin OS=Mus musculus OX=10090 GN=Htt PE=1 SV=1;>sp|P42859|HD_MOUSE Huntingtin OS=Mus musculus OX=10090 GN=Htt PE=1 SV=2;>sp|P42859-2|HD_MOUSE Isoform of P42859, Isoform Short of Huntingtin OS=Mus musculus OX=10090 GN=Htt	HTT	-9.55139e-15	1	1	Down	No	No
B1AS06;Q6PFD5	B1AS06;Q6PFD5	>tr|B1AS06|B1AS06_MOUSE Isoform of Q6PFD5, Disks large-associated protein 3 OS=Mus musculus OX=10090 GN=Dlgap3 PE=1 SV=1;>sp|Q6PFD5|DLGP3_MOUSE Disks large-associated protein 3 OS=Mus musculus OX=10090 GN=Dlgap3 PE=1 SV=1	DLGAP3	-7.60798e-15	1	1	Down	No	No
Q99MK8;Q7TS64;E9PW16	Q99MK8;Q7TS64;E9PW16	>sp|Q99MK8|ARBK1_MOUSE Beta-adrenergic receptor kinase 1 OS=Mus musculus OX=10090 GN=Grk2 PE=1 SV=2;>tr|Q7TS64|Q7TS64_MOUSE Isoform of Q99MK8, G protein-coupled receptor kinase OS=Mus musculus OX=10090 GN=Grk2 PE=1 SV=1;>tr|E9PW16|E9PW16_MOUSE Isoform of Q99MK8, G protein-coupled receptor kinase OS=Mus musculus OX=10090 GN=Grk2 PE=1 SV=1	GRK2	2.00412e-14	1	1	Up	No	No
P08228	P08228	>sp|P08228|SODC_MOUSE Superoxide dismutase [Cu-Zn] OS=Mus musculus OX=10090 GN=Sod1 PE=1 SV=2	SOD1	-7.2522e-18	1	1	Down	No	No
E9Q9C7;E9Q9C4;E9Q9C0;E9Q9C1;E9Q9C2;E9QK41;Q8K4G5-4;Q8K4G5-2;Q8K4G5;E9Q9Q7;E9Q9D1;E9Q9D2;E9Q030;Q8K4G5-3	E9Q9C7;E9Q9C4;E9Q9C0;E9Q9C1;E9Q9C2;E9QK41;Q8K4G5-4;Q8K4G5-2;Q8K4G5;E9Q9Q7;E9Q9D1;E9Q9D2;E9Q030;Q8K4G5-3	>tr|E9Q9C7|E9Q9C7_MOUSE Isoform of Q8K4G5, Actin-binding LIM protein 1 OS=Mus musculus OX=10090 GN=Ablim1 PE=1 SV=1;>tr|E9Q9C4|E9Q9C4_MOUSE Isoform of Q8K4G5, Actin-binding LIM protein 1 OS=Mus musculus OX=10090 GN=Ablim1 PE=1 SV=1;>tr|E9Q9C0|E9Q9C0_MOUSE Isoform of Q8K4G5, Actin-binding LIM protein 1 OS=Mus musculus OX=10090 GN=Ablim1 PE=1 SV=1;>tr|E9Q9C1|E9Q9C1_MOUSE Isoform of Q8K4G5, Actin-bi…	ABLIM1	6.64962e-15	1	1	Up	No	No
O09053;A0A1B0GR54	O09053;A0A1B0GR54	>sp|O09053|WRN_MOUSE Werner syndrome ATP-dependent helicase homolog OS=Mus musculus OX=10090 GN=Wrn PE=1 SV=3;>tr|A0A1B0GR54|A0A1B0GR54_MOUSE Isoform of O09053, Werner syndrome ATP-dependent helicase homolog OS=Mus musculus OX=10090 GN=Wrn PE=1 SV=1	WRN	2.8588e-14	1	1	Up	No	No
Q91XU3	Q91XU3	>sp|Q91XU3|PI42C_MOUSE Phosphatidylinositol 5-phosphate 4-kinase type-2 gamma OS=Mus musculus OX=10090 GN=Pip4k2c PE=1 SV=1	PIP4K2C	-4.37129e-18	1	1	Down	No	No
Q8BGQ7	Q8BGQ7	>sp|Q8BGQ7|SYAC_MOUSE Alanine--tRNA ligase, cytoplasmic OS=Mus musculus OX=10090 GN=Aars PE=1 SV=1	AARS	-5.92679e-15	1	1	Down	No	No
Q61553;A0A0G2JDU7	Q61553;A0A0G2JDU7	>sp|Q61553|FSCN1_MOUSE Fascin OS=Mus musculus OX=10090 GN=Fscn1 PE=1 SV=4;>tr|A0A0G2JDU7|A0A0G2JDU7_MOUSE Isoform of Q61553, Fascin OS=Mus musculus OX=10090 GN=Fscn1 PE=1 SV=1	FSCN1	4.78092e-17	1	1	Up	No	No
P54763;P54763-4;P54763-2	P54763;P54763-4;P54763-2	>sp|P54763|EPHB2_MOUSE Ephrin type-B receptor 2 OS=Mus musculus OX=10090 GN=Ephb2 PE=1 SV=3;>sp|P54763-4|EPHB2_MOUSE Isoform of P54763, Isoform 4 of Ephrin type-B receptor 2 OS=Mus musculus OX=10090 GN=Ephb2;>sp|P54763-2|EPHB2_MOUSE Isoform of P54763, Isoform 2 of Ephrin type-B receptor 2 OS=Mus musculus OX=10090 GN=Ephb2	EPHB2	1.3695e-14	1	1	Up	No	No
Q8VD33;E0CX61;E0CZ99	Q8VD33;E0CX61;E0CZ99	>sp|Q8VD33|SGTB_MOUSE Small glutamine-rich tetratricopeptide repeat-containing protein beta OS=Mus musculus OX=10090 GN=Sgtb PE=1 SV=1;>tr|E0CX61|E0CX61_MOUSE Isoform of Q8VD33, Small glutamine-rich tetratricopeptide repeat-containing protein beta (Fragment) OS=Mus musculus OX=10090 GN=Sgtb PE=1 SV=1;>tr|E0CZ99|E0CZ99_MOUSE Isoform of Q8VD33, Small glutamine-rich tetratricopeptide repeat-containi…	SGTB	-7.77935e-15	1	1	Down	No	No
Q9ES28-4;Q9ES28-3;Q9ES28-2;Q9ES28-7;Q9ES28;D3Z0V2;A0A0R4J0X8;Q9ES28-6;Q9ES28-8;Q9ES28-5	Q9ES28-4;Q9ES28-3;Q9ES28-2;Q9ES28-7;Q9ES28;D3Z0V2;A0A0R4J0X8;Q9ES28-6;Q9ES28-8;Q9ES28-5	>sp|Q9ES28-4|ARHG7_MOUSE Isoform of Q9ES28, Isoform D of Rho guanine nucleotide exchange factor 7 OS=Mus musculus OX=10090 GN=Arhgef7;>sp|Q9ES28-3|ARHG7_MOUSE Isoform of Q9ES28, Isoform C of Rho guanine nucleotide exchange factor 7 OS=Mus musculus OX=10090 GN=Arhgef7;>sp|Q9ES28-2|ARHG7_MOUSE Isoform of Q9ES28, Isoform A of Rho guanine nucleotide exchange factor 7 OS=Mus musculus OX=10090 GN=Arhge…	ARHGEF7	-4.64689e-15	1	1	Down	No	No
Q80YD1	Q80YD1	>sp|Q80YD1|SUV3_MOUSE ATP-dependent RNA helicase SUPV3L1, mitochondrial OS=Mus musculus OX=10090 GN=Supv3l1 PE=1 SV=1	SUPV3L1	6.3771e-15	1	1	Up	No	No
O08914	O08914	>sp|O08914|FAAH1_MOUSE Fatty-acid amide hydrolase 1 OS=Mus musculus OX=10090 GN=Faah PE=1 SV=1	FAAH	7.25207e-15	1	1	Up	No	No
Q8R1Q8	Q8R1Q8	>sp|Q8R1Q8|DC1L1_MOUSE Cytoplasmic dynein 1 light intermediate chain 1 OS=Mus musculus OX=10090 GN=Dync1li1 PE=1 SV=1	DYNC1LI1	-3.45013e-18	1	1	Down	No	No
O35459;F7B227	O35459;F7B227	>sp|O35459|ECH1_MOUSE Delta(3,5)-Delta(2,4)-dienoyl-CoA isomerase, mitochondrial OS=Mus musculus OX=10090 GN=Ech1 PE=1 SV=1;>tr|F7B227|F7B227_MOUSE Isoform of O35459, Delta(3,5)-Delta(2,4)-dienoyl-CoA isomerase, mitochondrial (Fragment) OS=Mus musculus OX=10090 GN=Ech1 PE=1 SV=1	ECH1	-1.28634e-14	1	1	Down	No	No
Q9CQ92;G3X9U9	Q9CQ92;G3X9U9	>sp|Q9CQ92|FIS1_MOUSE Mitochondrial fission 1 protein OS=Mus musculus OX=10090 GN=Fis1 PE=1 SV=1;>tr|G3X9U9|G3X9U9_MOUSE Isoform of Q9CQ92, Mitochondrial fission 1 protein OS=Mus musculus OX=10090 GN=Fis1 PE=1 SV=1	FIS1	8.55961e-15	1	1	Up	No	No
D3Z041;P41216	D3Z041;P41216	>tr|D3Z041|D3Z041_MOUSE Isoform of P41216, Long-chain-fatty-acid--CoA ligase 1 OS=Mus musculus OX=10090 GN=Acsl1 PE=1 SV=1;>sp|P41216|ACSL1_MOUSE Long-chain-fatty-acid--CoA ligase 1 OS=Mus musculus OX=10090 GN=Acsl1 PE=1 SV=2	ACSL1	4.35866e-15	1	1	Up	No	No
P14873	P14873	>sp|P14873|MAP1B_MOUSE Microtubule-associated protein 1B OS=Mus musculus OX=10090 GN=Map1b PE=1 SV=2	MAP1B	-8.9356e-18	1	1	Down	No	No
Q61923	Q61923	>sp|Q61923|KCNA6_MOUSE Potassium voltage-gated channel subfamily A member 6 OS=Mus musculus OX=10090 GN=Kcna6 PE=1 SV=1	KCNA6	1.22571e-14	1	1	Up	No	No
P60122;D3YW60	P60122;D3YW60	>sp|P60122|RUVB1_MOUSE RuvB-like 1 OS=Mus musculus OX=10090 GN=Ruvbl1 PE=1 SV=1;>tr|D3YW60|D3YW60_MOUSE Isoform of P60122, RuvB-like helicase (Fragment) OS=Mus musculus OX=10090 GN=Ruvbl1 PE=1 SV=1	RUVBL1	3.22343e-14	1	1	Up	No	No
P51855;Q3UEE2	P51855;Q3UEE2	>sp|P51855|GSHB_MOUSE Glutathione synthetase OS=Mus musculus OX=10090 GN=Gss PE=1 SV=1;>tr|Q3UEE2|Q3UEE2_MOUSE Isoform of P51855, Glutathione synthetase OS=Mus musculus OX=10090 GN=Gss PE=1 SV=1	GSS	1.43858e-13	1	1	Up	No	No
B9EIX2;Q80U49	B9EIX2;Q80U49	>tr|B9EIX2|B9EIX2_MOUSE Isoform of Q80U49, AW555464 protein OS=Mus musculus OX=10090 GN=Cep170b PE=1 SV=1;>sp|Q80U49|C170B_MOUSE Centrosomal protein of 170 kDa protein B OS=Mus musculus OX=10090 GN=Cep170b PE=1 SV=2	CEP170B	8.10439e-15	1	1	Up	No	No
A0A0A0MQM0;P63242	A0A0A0MQM0;P63242	>tr|A0A0A0MQM0|A0A0A0MQM0_MOUSE Isoform of P63242, Eukaryotic translation initiation factor 5A (Fragment) OS=Mus musculus OX=10090 GN=Eif5a PE=1 SV=1;>sp|P63242|IF5A1_MOUSE Eukaryotic translation initiation factor 5A-1 OS=Mus musculus OX=10090 GN=Eif5a PE=1 SV=2	EIF5A	-7.90167e-15	1	1	Down	No	No
Q61792;A2A6H0;A2A6G9	Q61792;A2A6H0;A2A6G9	>sp|Q61792|LASP1_MOUSE LIM and SH3 domain protein 1 OS=Mus musculus OX=10090 GN=Lasp1 PE=1 SV=1;>tr|A2A6H0|A2A6H0_MOUSE Isoform of Q61792, LIM and SH3 domain protein 1 (Fragment) OS=Mus musculus OX=10090 GN=Lasp1 PE=1 SV=1;>tr|A2A6G9|A2A6G9_MOUSE Isoform of Q61792, LIM and SH3 domain protein 1 (Fragment) OS=Mus musculus OX=10090 GN=Lasp1 PE=1 SV=1	LASP1	-2.33795e-18	1	1	Down	No	No
Q810U4-3;Q810U4	Q810U4-3;Q810U4	>sp|Q810U4-3|NRCAM_MOUSE Isoform of Q810U4, Isoform 3 of Neuronal cell adhesion molecule OS=Mus musculus OX=10090 GN=Nrcam;>sp|Q810U4|NRCAM_MOUSE Neuronal cell adhesion molecule OS=Mus musculus OX=10090 GN=Nrcam PE=1 SV=2	NRCAM	2.33129e-15	1	1	Up	No	No
F6YVP7;P62270;S4R1N6;A0A1Y7VKY1	F6YVP7;P62270;S4R1N6;A0A1Y7VKY1	>tr|F6YVP7|F6YVP7_MOUSE Predicted gene 10260 OS=Mus musculus OX=10090 GN=Gm10260 PE=3 SV=2;>sp|P62270|RS18_MOUSE 40S ribosomal protein S18 OS=Mus musculus OX=10090 GN=Rps18 PE=1 SV=3;>tr|S4R1N6|S4R1N6_MOUSE Isoform of P62270, 40S ribosomal protein S18 OS=Mus musculus OX=10090 GN=Rps18 PE=3 SV=1;>tr|A0A1Y7VKY1|A0A1Y7VKY1_MOUSE MCG116671 OS=Mus musculus OX=10090 GN=Gm11361 PE=3 SV=1	GM10260;RPS18;GM11361	7.88904e-15	1	1	Up	No	No
Q01853	Q01853	>sp|Q01853|TERA_MOUSE Transitional endoplasmic reticulum ATPase OS=Mus musculus OX=10090 GN=Vcp PE=1 SV=4	VCP	4.42842e-18	1	1	Up	No	No
Q99P72;Q99P72-3	Q99P72;Q99P72-3	>sp|Q99P72|RTN4_MOUSE Reticulon-4 OS=Mus musculus OX=10090 GN=Rtn4 PE=1 SV=2;>sp|Q99P72-3|RTN4_MOUSE Isoform of Q99P72, Isoform 2 of Reticulon-4 OS=Mus musculus OX=10090 GN=Rtn4	RTN4	-1.11869e-18	1	1	Down	No	No
P62746	P62746	>sp|P62746|RHOB_MOUSE Rho-related GTP-binding protein RhoB OS=Mus musculus OX=10090 GN=Rhob PE=1 SV=1	RHOB	4.35188e-15	1	1	Up	No	No
O08553	O08553	>sp|O08553|DPYL2_MOUSE Dihydropyrimidinase-related protein 2 OS=Mus musculus OX=10090 GN=Dpysl2 PE=1 SV=2	DPYSL2	-7.14761e-18	1	1	Down	No	No
Q9DC70	Q9DC70	>sp|Q9DC70|NDUS7_MOUSE NADH dehydrogenase [ubiquinone] iron-sulfur protein 7, mitochondrial OS=Mus musculus OX=10090 GN=Ndufs7 PE=1 SV=1	NDUFS7	7.06967e-15	1	1	Up	No	No
P80314	P80314	>sp|P80314|TCPB_MOUSE T-complex protein 1 subunit beta OS=Mus musculus OX=10090 GN=Cct2 PE=1 SV=4	CCT2	1.61765e-18	1	1	Up	No	No
P12849;D3Z0V6	P12849;D3Z0V6	>sp|P12849|KAP1_MOUSE cAMP-dependent protein kinase type I-beta regulatory subunit OS=Mus musculus OX=10090 GN=Prkar1b PE=1 SV=2;>tr|D3Z0V6|D3Z0V6_MOUSE Isoform of P12849, cAMP-dependent protein kinase type I-beta regulatory subunit OS=Mus musculus OX=10090 GN=Prkar1b PE=1 SV=1	PRKAR1B	-7.84652e-15	1	1	Down	No	No
Q8BU31;Q80ZJ1-2	Q8BU31;Q80ZJ1-2	>sp|Q8BU31|RAP2C_MOUSE Ras-related protein Rap-2c OS=Mus musculus OX=10090 GN=Rap2c PE=1 SV=1;>sp|Q80ZJ1-2|RAP2A_MOUSE Isoform of Q80ZJ1, Isoform 2 of Ras-related protein Rap-2a OS=Mus musculus OX=10090 GN=Rap2a	RAP2C;RAP2A	3.66089e-15	1	1	Up	No	No
Q61696;P17879	Q61696;P17879	>sp|Q61696|HS71A_MOUSE Heat shock 70 kDa protein 1A OS=Mus musculus OX=10090 GN=Hspa1a PE=1 SV=2;>sp|P17879|HS71B_MOUSE Heat shock 70 kDa protein 1B OS=Mus musculus OX=10090 GN=Hspa1b PE=1 SV=3	HSPA1A;HSPA1B	3.03017e-15	1	1	Up	No	No
J3QMG3;Q60931	J3QMG3;Q60931	>tr|J3QMG3|J3QMG3_MOUSE Isoform of Q60931, Voltage-dependent anion-selective channel protein 3 OS=Mus musculus OX=10090 GN=Vdac3 PE=1 SV=1;>sp|Q60931|VDAC3_MOUSE Voltage-dependent anion-selective channel protein 3 OS=Mus musculus OX=10090 GN=Vdac3 PE=1 SV=1	VDAC3	3.39596e-18	1	1	Up	No	No
Q3TCD4;Q9WUR2-2;Q9WUR2;E9Q7A8;E9PYC6;E9Q858;E9PUY9;E9PYA9;E9PVM6	Q3TCD4;Q9WUR2-2;Q9WUR2;E9Q7A8;E9PYC6;E9Q858;E9PUY9;E9PYA9;E9PVM6	>tr|Q3TCD4|Q3TCD4_MOUSE Isoform of Q9WUR2, Enoyl-CoA delta isomerase 2, mitochondrial OS=Mus musculus OX=10090 GN=Eci2 PE=1 SV=1;>sp|Q9WUR2-2|ECI2_MOUSE Isoform of Q9WUR2, Isoform 2 of Enoyl-CoA delta isomerase 2, mitochondrial OS=Mus musculus OX=10090 GN=Eci2;>sp|Q9WUR2|ECI2_MOUSE Enoyl-CoA delta isomerase 2, mitochondrial OS=Mus musculus OX=10090 GN=Eci2 PE=1 SV=2;>tr|E9Q7A8|E9Q7A8_MOUSE Isofor…	ECI2	-4.56316e-15	1	1	Down	No	No
Q9QXV0	Q9QXV0	>sp|Q9QXV0|PCSK1_MOUSE ProSAAS OS=Mus musculus OX=10090 GN=Pcsk1n PE=1 SV=2	PCSK1N	3.04998e-17	1	1	Up	No	No
B0QZN5;P63044	B0QZN5;P63044	>tr|B0QZN5|B0QZN5_MOUSE Isoform of P63044, Vesicle-associated membrane protein 2 OS=Mus musculus OX=10090 GN=Vamp2 PE=1 SV=1;>sp|P63044|VAMP2_MOUSE Vesicle-associated membrane protein 2 OS=Mus musculus OX=10090 GN=Vamp2 PE=1 SV=2	VAMP2	1.12435e-17	1	1	Up	No	No
Q9JMF3	Q9JMF3	>sp|Q9JMF3|GBG13_MOUSE Guanine nucleotide-binding protein G(I)/G(S)/G(O) subunit gamma-13 OS=Mus musculus OX=10090 GN=Gng13 PE=1 SV=1	GNG13	5.24975e-15	1	1	Up	No	No
Q91V35;P18052-2;P18052	Q91V35;P18052-2;P18052	>tr|Q91V35|Q91V35_MOUSE Isoform of P18052, Receptor-type tyrosine-protein phosphatase OS=Mus musculus OX=10090 GN=Ptpra PE=1 SV=1;>sp|P18052-2|PTPRA_MOUSE Isoform of P18052, Isoform 2 of Receptor-type tyrosine-protein phosphatase alpha OS=Mus musculus OX=10090 GN=Ptpra;>sp|P18052|PTPRA_MOUSE Receptor-type tyrosine-protein phosphatase alpha OS=Mus musculus OX=10090 GN=Ptpra PE=1 SV=3	PTPRA	-2.42598e-15	1	1	Down	No	No
P70195	P70195	>sp|P70195|PSB7_MOUSE Proteasome subunit beta type-7 OS=Mus musculus OX=10090 GN=Psmb7 PE=1 SV=1	PSMB7	-3.14263e-15	1	1	Down	No	No
P19783;M0QWX7	P19783;M0QWX7	>sp|P19783|COX41_MOUSE Cytochrome c oxidase subunit 4 isoform 1, mitochondrial OS=Mus musculus OX=10090 GN=Cox4i1 PE=1 SV=2;>tr|M0QWX7|M0QWX7_MOUSE Isoform of P19783, Cytochrome c oxidase subunit 4 isoform 1, mitochondrial (Fragment) OS=Mus musculus OX=10090 GN=Cox4i1 PE=1 SV=1	COX4I1	4.27555e-15	1	1	Up	No	No
P35282	P35282	>sp|P35282|RAB21_MOUSE Ras-related protein Rab-21 OS=Mus musculus OX=10090 GN=Rab21 PE=1 SV=4	RAB21	3.41113e-15	1	1	Up	No	No
P80317	P80317	>sp|P80317|TCPZ_MOUSE T-complex protein 1 subunit zeta OS=Mus musculus OX=10090 GN=Cct6a PE=1 SV=3	CCT6A	1.63097e-15	1	1	Up	No	No
Q3URE1;A0A1D5RMC8	Q3URE1;A0A1D5RMC8	>sp|Q3URE1|ACSF3_MOUSE Acyl-CoA synthetase family member 3, mitochondrial OS=Mus musculus OX=10090 GN=Acsf3 PE=1 SV=2;>tr|A0A1D5RMC8|A0A1D5RMC8_MOUSE Isoform of Q3URE1, Acyl-CoA synthetase family member 3, mitochondrial OS=Mus musculus OX=10090 GN=Acsf3 PE=1 SV=1	ACSF3	-9.4798e-14	1	1	Down	No	No
Q924L1-3;Q924L1-2;Q924L1	Q924L1-3;Q924L1-2;Q924L1	>sp|Q924L1-3|LTMD1_MOUSE Isoform of Q924L1, Isoform 3 of LETM1 domain-containing protein 1 OS=Mus musculus OX=10090 GN=Letmd1;>sp|Q924L1-2|LTMD1_MOUSE Isoform of Q924L1, Isoform 2 of LETM1 domain-containing protein 1 OS=Mus musculus OX=10090 GN=Letmd1;>sp|Q924L1|LTMD1_MOUSE LETM1 domain-containing protein 1 OS=Mus musculus OX=10090 GN=Letmd1 PE=1 SV=1	LETMD1	7.54772e-15	1	1	Up	No	No
Q925I1;Q925I1-2	Q925I1;Q925I1-2	>sp|Q925I1|ATAD3_MOUSE ATPase family AAA domain-containing protein 3 OS=Mus musculus OX=10090 GN=Atad3 PE=1 SV=1;>sp|Q925I1-2|ATAD3_MOUSE Isoform of Q925I1, Isoform 2 of ATPase family AAA domain-containing protein 3 OS=Mus musculus OX=10090 GN=Atad3	ATAD3	4.35324e-15	1	1	Up	No	No
Q9JKB1;A0A2I3BQ39;P58321	Q9JKB1;A0A2I3BQ39;P58321	>sp|Q9JKB1|UCHL3_MOUSE Ubiquitin carboxyl-terminal hydrolase isozyme L3 OS=Mus musculus OX=10090 GN=Uchl3 PE=1 SV=2;>tr|A0A2I3BQ39|A0A2I3BQ39_MOUSE Isoform of Q9JKB1, Ubiquitin carboxyl-terminal hydrolase (Fragment) OS=Mus musculus OX=10090 GN=Uchl3 PE=1 SV=1;>sp|P58321|UCHL4_MOUSE Ubiquitin carboxyl-terminal hydrolase isozyme L4 OS=Mus musculus OX=10090 GN=Uchl4 PE=2 SV=1	UCHL3;UCHL4	-4.609e-15	1	1	Down	No	No
Q99PT1	Q99PT1	>sp|Q99PT1|GDIR1_MOUSE Rho GDP-dissociation inhibitor 1 OS=Mus musculus OX=10090 GN=Arhgdia PE=1 SV=3	ARHGDIA	-1.29767e-18	1	1	Down	No	No
Q9CR16	Q9CR16	>sp|Q9CR16|PPID_MOUSE Peptidyl-prolyl cis-trans isomerase D OS=Mus musculus OX=10090 GN=Ppid PE=1 SV=3	PPID	-2.90711e-15	1	1	Down	No	No
Q3U422	Q3U422	>tr|Q3U422|Q3U422_MOUSE Isoform of Q8BK30, NADH dehydrogenase [ubiquinone] flavoprotein 3, mitochondrial OS=Mus musculus OX=10090 GN=Ndufv3 PE=1 SV=1	NDUFV3	2.4937e-18	1	1	Up	No	No
P62702;V9GWY0	P62702;V9GWY0	>sp|P62702|RS4X_MOUSE 40S ribosomal protein S4, X isoform OS=Mus musculus OX=10090 GN=Rps4x PE=1 SV=2;>tr|V9GWY0|V9GWY0_MOUSE 40S ribosomal protein S4 OS=Mus musculus OX=10090 GN=Gm15013 PE=3 SV=1	RPS4X;GM15013	9.7855e-15	1	1	Up	No	No
P29341	P29341	>sp|P29341|PABP1_MOUSE Polyadenylate-binding protein 1 OS=Mus musculus OX=10090 GN=Pabpc1 PE=1 SV=2	PABPC1	1.73797e-15	1	1	Up	No	No
A0A286YCT4;A0A286YDB7;A0A286YCG8;Q9CY50	A0A286YCT4;A0A286YDB7;A0A286YCG8;Q9CY50	>tr|A0A286YCT4|A0A286YCT4_MOUSE Isoform of Q9CY50, Translocon-associated protein subunit alpha OS=Mus musculus OX=10090 GN=Ssr1 PE=1 SV=1;>tr|A0A286YDB7|A0A286YDB7_MOUSE Isoform of Q9CY50, Translocon-associated protein subunit alpha (Fragment) OS=Mus musculus OX=10090 GN=Ssr1 PE=1 SV=1;>tr|A0A286YCG8|A0A286YCG8_MOUSE Isoform of Q9CY50, Translocon-associated protein subunit alpha OS=Mus musculus O…	SSR1	6.96028e-15	1	1	Up	No	No
P49813	P49813	>sp|P49813|TMOD1_MOUSE Tropomodulin-1 OS=Mus musculus OX=10090 GN=Tmod1 PE=1 SV=2	TMOD1	-6.79418e-15	1	1	Down	No	No
G3UXM5;G3UWV4;Q69Z98-4;Q69Z98-2;Q69Z98-3;Q69Z98;G3UYN4;G3UZ19	G3UXM5;G3UWV4;Q69Z98-4;Q69Z98-2;Q69Z98-3;Q69Z98;G3UYN4;G3UZ19	>tr|G3UXM5|G3UXM5_MOUSE Isoform of Q69Z98, Serine/threonine-protein kinase BRSK2 (Fragment) OS=Mus musculus OX=10090 GN=Brsk2 PE=1 SV=1;>tr|G3UWV4|G3UWV4_MOUSE Isoform of Q69Z98, Serine/threonine-protein kinase BRSK2 OS=Mus musculus OX=10090 GN=Brsk2 PE=1 SV=1;>sp|Q69Z98-4|BRSK2_MOUSE Isoform of Q69Z98, Isoform 4 of Serine/threonine-protein kinase BRSK2 OS=Mus musculus OX=10090 GN=Brsk2;>sp|Q69Z9…	BRSK2	-3.37696e-15	1	1	Down	No	No
Q8BL66	Q8BL66	>sp|Q8BL66|EEA1_MOUSE Early endosome antigen 1 OS=Mus musculus OX=10090 GN=Eea1 PE=1 SV=2	EEA1	3.04436e-15	1	1	Up	No	No
Q9CPU4	Q9CPU4	>sp|Q9CPU4|MGST3_MOUSE Microsomal glutathione S-transferase 3 OS=Mus musculus OX=10090 GN=Mgst3 PE=1 SV=1	MGST3	5.79808e-14	1	1	Up	No	No
B2RXT3;E9Q7L0	B2RXT3;E9Q7L0	>tr|B2RXT3|B2RXT3_MOUSE Isoform of E9Q7L0, Ogdhl protein OS=Mus musculus OX=10090 GN=Ogdhl PE=1 SV=1;>tr|E9Q7L0|E9Q7L0_MOUSE Oxoglutarate dehydrogenase-like OS=Mus musculus OX=10090 GN=Ogdhl PE=1 SV=1	OGDHL	4.01649e-15	1	1	Up	No	No
Q9DCZ1;F6VY18	Q9DCZ1;F6VY18	>sp|Q9DCZ1|GMPR1_MOUSE GMP reductase 1 OS=Mus musculus OX=10090 GN=Gmpr PE=1 SV=1;>tr|F6VY18|F6VY18_MOUSE Isoform of Q9DCZ1, GMP reductase 1 (Fragment) OS=Mus musculus OX=10090 GN=Gmpr PE=1 SV=1	GMPR	-4.0106e-15	1	1	Down	No	No
Q3TA40;Q8R0A7;Q8BQB5	Q3TA40;Q8R0A7;Q8BQB5	>tr|Q3TA40|Q3TA40_MOUSE Isoform of Q8R0A7, RIKEN cDNA 6430548M08 gene OS=Mus musculus OX=10090 GN=6430548M08Rik PE=1 SV=1;>sp|Q8R0A7|K0513_MOUSE Uncharacterized protein KIAA0513 OS=Mus musculus OX=10090 GN=Kiaa0513 PE=1 SV=1;>tr|Q8BQB5|Q8BQB5_MOUSE Isoform of Q8R0A7, RIKEN cDNA 6430548M08 gene OS=Mus musculus OX=10090 GN=6430548M08Rik PE=1 SV=1	6430548M08RIK;KIAA0513	-5.17342e-15	1	1	Down	No	No
Q9EQ80;D3Z0G0	Q9EQ80;D3Z0G0	>sp|Q9EQ80|NIF3L_MOUSE NIF3-like protein 1 OS=Mus musculus OX=10090 GN=Nif3l1 PE=1 SV=4;>tr|D3Z0G0|D3Z0G0_MOUSE Isoform of Q9EQ80, NIF3-like protein 1 OS=Mus musculus OX=10090 GN=Nif3l1 PE=1 SV=1	NIF3L1	-2.09266e-15	1	1	Down	No	No
Q8BG89-2;Q8BG89	Q8BG89-2;Q8BG89	>sp|Q8BG89-2|ZN365_MOUSE Isoform of Q8BG89, Isoform 2 of Protein ZNF365 OS=Mus musculus OX=10090 GN=Znf365;>sp|Q8BG89|ZN365_MOUSE Protein ZNF365 OS=Mus musculus OX=10090 GN=Znf365 PE=1 SV=1	ZNF365	4.69067e-15	1	1	Up	No	No
Q9D7X8	Q9D7X8	>sp|Q9D7X8|GGCT_MOUSE Gamma-glutamylcyclotransferase OS=Mus musculus OX=10090 GN=Ggct PE=1 SV=1	GGCT	-4.07668e-15	1	1	Down	No	No
Q3TVF4;P53612;A0A0G2JDK3;A0A0G2JGU4;Q9JIF6;A0A0G2JG79	Q3TVF4;P53612;A0A0G2JDK3;A0A0G2JGU4;Q9JIF6;A0A0G2JG79	>tr|Q3TVF4|Q3TVF4_MOUSE Isoform of P53612, Geranylgeranyl transferase type-2 subunit beta OS=Mus musculus OX=10090 GN=Rabggtb PE=1 SV=1;>sp|P53612|PGTB2_MOUSE Geranylgeranyl transferase type-2 subunit beta OS=Mus musculus OX=10090 GN=Rabggtb PE=1 SV=2;>tr|A0A0G2JDK3|A0A0G2JDK3_MOUSE Isoform of P53612, Geranylgeranyl transferase type-2 subunit beta (Fragment) OS=Mus musculus OX=10090 GN=Rabggtb PE…	RABGGTB	-2.78259e-15	1	1	Down	No	No
F2Z488;B0QZW1;Q9Z2W9	F2Z488;B0QZW1;Q9Z2W9	>tr|F2Z488|F2Z488_MOUSE Isoform of Q9Z2W9, Glutamate receptor 3 OS=Mus musculus OX=10090 GN=Gria3 PE=1 SV=1;>tr|B0QZW1|B0QZW1_MOUSE Isoform of Q9Z2W9, Glutamate receptor 3 OS=Mus musculus OX=10090 GN=Gria3 PE=1 SV=1;>sp|Q9Z2W9|GRIA3_MOUSE Glutamate receptor 3 OS=Mus musculus OX=10090 GN=Gria3 PE=1 SV=2	GRIA3	2.77755e-15	1	1	Up	No	No
Q8CGY8-2	Q8CGY8-2	>sp|Q8CGY8-2|OGT1_MOUSE Isoform of Q8CGY8, Isoform 2 of UDP-N-acetylglucosamine--peptide N-acetylglucosaminyltransferase 110 kDa subunit OS=Mus musculus OX=10090 GN=Ogt	OGT	-8.17876e-19	1	1	Down	No	No
A2RSJ4;Q8C318	A2RSJ4;Q8C318	>sp|A2RSJ4|UH1BL_MOUSE UHRF1-binding protein 1-like OS=Mus musculus OX=10090 GN=Uhrf1bp1l PE=1 SV=2;>tr|Q8C318|Q8C318_MOUSE Isoform of A2RSJ4, UHRF1-binding protein 1-like (Fragment) OS=Mus musculus OX=10090 GN=Uhrf1bp1l PE=1 SV=1	UHRF1BP1L	-2.66741e-15	1	1	Down	No	No
Q8C0E2;Q8C0E2-2	Q8C0E2;Q8C0E2-2	>sp|Q8C0E2|VP26B_MOUSE Vacuolar protein sorting-associated protein 26B OS=Mus musculus OX=10090 GN=Vps26b PE=1 SV=1;>sp|Q8C0E2-2|VP26B_MOUSE Isoform of Q8C0E2, Isoform 2 of Vacuolar protein sorting-associated protein 26B OS=Mus musculus OX=10090 GN=Vps26b	VPS26B	-1.17394e-15	1	1	Down	No	No
Q9CXJ4	Q9CXJ4	>sp|Q9CXJ4|ABCB8_MOUSE ATP-binding cassette sub-family B member 8, mitochondrial OS=Mus musculus OX=10090 GN=Abcb8 PE=1 SV=1	ABCB8	2.34672e-15	1	1	Up	No	No
Q6PGF7	Q6PGF7	>sp|Q6PGF7|EXOC8_MOUSE Exocyst complex component 8 OS=Mus musculus OX=10090 GN=Exoc8 PE=1 SV=1	EXOC8	4.23552e-15	1	1	Up	No	No
Q8CAA7	Q8CAA7	>sp|Q8CAA7|PGM2L_MOUSE Glucose 1,6-bisphosphate synthase OS=Mus musculus OX=10090 GN=Pgm2l1 PE=1 SV=1	PGM2L1	-2.13346e-15	1	1	Down	No	No
Q91V12-2;E9PYH2;Q91V12-4;Q91V12;Q91V12-3	Q91V12-2;E9PYH2;Q91V12-4;Q91V12;Q91V12-3	>sp|Q91V12-2|BACH_MOUSE Isoform of Q91V12, Isoform A of Cytosolic acyl coenzyme A thioester hydrolase OS=Mus musculus OX=10090 GN=Acot7;>tr|E9PYH2|E9PYH2_MOUSE Isoform of Q91V12, Cytosolic acyl coenzyme A thioester hydrolase OS=Mus musculus OX=10090 GN=Acot7 PE=1 SV=1;>sp|Q91V12-4|BACH_MOUSE Isoform of Q91V12, Isoform D of Cytosolic acyl coenzyme A thioester hydrolase OS=Mus musculus OX=10090 GN=…	ACOT7	-5.62693e-19	1	1	Down	No	No
Q8BT60	Q8BT60	>sp|Q8BT60|CPNE3_MOUSE Copine-3 OS=Mus musculus OX=10090 GN=Cpne3 PE=1 SV=2	CPNE3	-3.93407e-15	1	1	Down	No	No
Q8K3H0	Q8K3H0	>sp|Q8K3H0|DP13A_MOUSE DCC-interacting protein 13-alpha OS=Mus musculus OX=10090 GN=Appl1 PE=1 SV=1	APPL1	-1.12333e-15	1	1	Down	No	No
P10630;P10630-2;Q8BTU6;E9Q561	P10630;P10630-2;Q8BTU6;E9Q561	>sp|P10630|IF4A2_MOUSE Eukaryotic initiation factor 4A-II OS=Mus musculus OX=10090 GN=Eif4a2 PE=1 SV=2;>sp|P10630-2|IF4A2_MOUSE Isoform of P10630, Isoform 2 of Eukaryotic initiation factor 4A-II OS=Mus musculus OX=10090 GN=Eif4a2;>tr|Q8BTU6|Q8BTU6_MOUSE Isoform of P10630, Eukaryotic initiation factor 4A-II OS=Mus musculus OX=10090 GN=Eif4a2 PE=1 SV=1;>tr|E9Q561|E9Q561_MOUSE Isoform of P10630, Euk…	EIF4A2	-2.05288e-15	1	1	Down	No	No
E9Q8N1;E9Q8K5;A2ASS6-2;A2ASS6	E9Q8N1;E9Q8K5;A2ASS6-2;A2ASS6	>tr|E9Q8N1|E9Q8N1_MOUSE Isoform of A2ASS6, Titin OS=Mus musculus OX=10090 GN=Ttn PE=1 SV=1;>tr|E9Q8K5|E9Q8K5_MOUSE Isoform of A2ASS6, Titin OS=Mus musculus OX=10090 GN=Ttn PE=1 SV=1;>sp|A2ASS6-2|TITIN_MOUSE Isoform of A2ASS6, Isoform 2 of Titin OS=Mus musculus OX=10090 GN=Ttn;>sp|A2ASS6|TITIN_MOUSE Titin OS=Mus musculus OX=10090 GN=Ttn PE=1 SV=1	TTN	3.89544e-15	1	1	Up	No	No
Q9R111;D3YU09	Q9R111;D3YU09	>sp|Q9R111|GUAD_MOUSE Guanine deaminase OS=Mus musculus OX=10090 GN=Gda PE=1 SV=1;>tr|D3YU09|D3YU09_MOUSE Isoform of Q9R111, Guanine deaminase OS=Mus musculus OX=10090 GN=Gda PE=1 SV=1	GDA	-7.67006e-19	1	1	Down	No	No
E9Q5N7;E9PUM9;E9Q7X7;E9PUN0	E9Q5N7;E9PUM9;E9Q7X7;E9PUN0	>tr|E9Q5N7|E9Q5N7_MOUSE Isoform of E9Q7X7, Neurexin II OS=Mus musculus OX=10090 GN=Nrxn2 PE=1 SV=2;>tr|E9PUM9|E9PUM9_MOUSE Isoform of E9Q7X7, Neurexin II OS=Mus musculus OX=10090 GN=Nrxn2 PE=1 SV=1;>tr|E9Q7X7|E9Q7X7_MOUSE Neurexin II OS=Mus musculus OX=10090 GN=Nrxn2 PE=1 SV=1;>tr|E9PUN0|E9PUN0_MOUSE Isoform of E9Q7X7, Neurexin II OS=Mus musculus OX=10090 GN=Nrxn2 PE=1 SV=1	NRXN2	-2.01967e-15	1	1	Down	No	No
Q99LF4	Q99LF4	>sp|Q99LF4|RTCB_MOUSE tRNA-splicing ligase RtcB homolog OS=Mus musculus OX=10090 GN=Rtcb PE=1 SV=1	RTCB	2.00526e-15	1	1	Up	No	No
Q60864	Q60864	>sp|Q60864|STIP1_MOUSE Stress-induced-phosphoprotein 1 OS=Mus musculus OX=10090 GN=Stip1 PE=1 SV=1	STIP1	-7.00312e-18	1	1	Down	No	No
Q9CXW2	Q9CXW2	>sp|Q9CXW2|RT22_MOUSE 28S ribosomal protein S22, mitochondrial OS=Mus musculus OX=10090 GN=Mrps22 PE=1 SV=1	MRPS22	2.74716e-15	1	1	Up	No	No
P16054	P16054	>sp|P16054|KPCE_MOUSE Protein kinase C epsilon type OS=Mus musculus OX=10090 GN=Prkce PE=1 SV=1	PRKCE	1.67255e-15	1	1	Up	No	No
Q91XD7	Q91XD7	>sp|Q91XD7|CREL1_MOUSE Cysteine-rich with EGF-like domain protein 1 OS=Mus musculus OX=10090 GN=Creld1 PE=1 SV=1	CRELD1	4.26175e-15	1	1	Up	No	No
Q8R1G2	Q8R1G2	>sp|Q8R1G2|CMBL_MOUSE Carboxymethylenebutenolidase homolog OS=Mus musculus OX=10090 GN=Cmbl PE=1 SV=1	CMBL	-4.89937e-15	1	1	Down	No	No
E9PUM4;A0A1L1SQ51;Q71LX4;A0A1L1SRI1;Q8CDM9	E9PUM4;A0A1L1SQ51;Q71LX4;A0A1L1SRI1;Q8CDM9	>tr|E9PUM4|E9PUM4_MOUSE Isoform of Q71LX4, Talin-2 OS=Mus musculus OX=10090 GN=Tln2 PE=1 SV=1;>tr|A0A1L1SQ51|A0A1L1SQ51_MOUSE Isoform of Q71LX4, Talin-2 OS=Mus musculus OX=10090 GN=Tln2 PE=1 SV=1;>sp|Q71LX4|TLN2_MOUSE Talin-2 OS=Mus musculus OX=10090 GN=Tln2 PE=1 SV=3;>tr|A0A1L1SRI1|A0A1L1SRI1_MOUSE Isoform of Q71LX4, Talin-2 (Fragment) OS=Mus musculus OX=10090 GN=Tln2 PE=1 SV=1;>tr|Q8CDM9|Q8CDM9…	TLN2	-1.08308e-15	1	1	Down	No	No
Q3TT92;E9PWE8;Q62188	Q3TT92;E9PWE8;Q62188	>tr|Q3TT92|Q3TT92_MOUSE Isoform of Q62188, Dihydropyrimidinase-related protein 3 OS=Mus musculus OX=10090 GN=Dpysl3 PE=1 SV=1;>tr|E9PWE8|E9PWE8_MOUSE Isoform of Q62188, Dihydropyrimidinase-related protein 3 OS=Mus musculus OX=10090 GN=Dpysl3 PE=1 SV=1;>sp|Q62188|DPYL3_MOUSE Dihydropyrimidinase-related protein 3 OS=Mus musculus OX=10090 GN=Dpysl3 PE=1 SV=1	DPYSL3	-9.7329e-19	1	1	Down	No	No
F7C846;P47802;D3Z3F4;G3XA66;D3YVW0;G3XA75;G3UYJ5;G3UXX9	F7C846;P47802;D3Z3F4;G3XA66;D3YVW0;G3XA75;G3UYJ5;G3UXX9	>tr|F7C846|F7C846_MOUSE Isoform of P47802, Metaxin-1 OS=Mus musculus OX=10090 GN=Mtx1 PE=1 SV=1;>sp|P47802|MTX1_MOUSE Metaxin-1 OS=Mus musculus OX=10090 GN=Mtx1 PE=1 SV=1;>tr|D3Z3F4|D3Z3F4_MOUSE Isoform of P47802, Metaxin-1 (Fragment) OS=Mus musculus OX=10090 GN=Mtx1 PE=1 SV=2;>tr|G3XA66|G3XA66_MOUSE Isoform of P47802, Metaxin-1 (Fragment) OS=Mus musculus OX=10090 GN=Mtx1 PE=1 SV=1;>tr|D3YVW0|D3Y…	MTX1	3.36788e-15	1	1	Up	No	No
H3BKQ7;H3BJD0;H3BL28;Q7TN74;H3BJD6;Q3UXW4	H3BKQ7;H3BJD0;H3BL28;Q7TN74;H3BJD6;Q3UXW4	>tr|H3BKQ7|H3BKQ7_MOUSE Isoform of H3BJD6, Protein phosphatase 1, regulatory (inhibitor) subunit 9A OS=Mus musculus OX=10090 GN=Ppp1r9a PE=1 SV=1;>tr|H3BJD0|H3BJD0_MOUSE Isoform of H3BJD6, Protein phosphatase 1, regulatory (inhibitor) subunit 9A OS=Mus musculus OX=10090 GN=Ppp1r9a PE=1 SV=1;>tr|H3BL28|H3BL28_MOUSE Isoform of H3BJD6, Protein phosphatase 1, regulatory (inhibitor) subunit 9A (Fragme…	PPP1R9A	1.7587e-15	1	1	Up	No	No
A0A0A6YX18;Q8BVE3;A0A0A6YWP6	A0A0A6YX18;Q8BVE3;A0A0A6YWP6	>tr|A0A0A6YX18|A0A0A6YX18_MOUSE Isoform of Q8BVE3, V-type proton ATPase subunit H OS=Mus musculus OX=10090 GN=Atp6v1h PE=1 SV=1;>sp|Q8BVE3|VATH_MOUSE V-type proton ATPase subunit H OS=Mus musculus OX=10090 GN=Atp6v1h PE=1 SV=1;>tr|A0A0A6YWP6|A0A0A6YWP6_MOUSE Isoform of Q8BVE3, V-type proton ATPase subunit H OS=Mus musculus OX=10090 GN=Atp6v1h PE=1 SV=1	ATP6V1H	-1.84983e-18	1	1	Down	No	No
Q5F2E8	Q5F2E8	>sp|Q5F2E8|TAOK1_MOUSE Serine/threonine-protein kinase TAO1 OS=Mus musculus OX=10090 GN=Taok1 PE=1 SV=1	TAOK1	1.41826e-15	1	1	Up	No	No
E9Q3M9;F7B0R9	E9Q3M9;F7B0R9	>tr|E9Q3M9|E9Q3M9_MOUSE RIKEN cDNA 2010300C02 gene OS=Mus musculus OX=10090 GN=2010300C02Rik PE=1 SV=1;>tr|F7B0R9|F7B0R9_MOUSE Isoform of E9Q3M9, RIKEN cDNA 2010300C02 gene (Fragment) OS=Mus musculus OX=10090 GN=2010300C02Rik PE=1 SV=1	2010300C02RIK	2.64169e-15	1	1	Up	No	No
Q9D0K2;Q3UJQ9	Q9D0K2;Q3UJQ9	>sp|Q9D0K2|SCOT1_MOUSE Succinyl-CoA:3-ketoacid coenzyme A transferase 1, mitochondrial OS=Mus musculus OX=10090 GN=Oxct1 PE=1 SV=1;>tr|Q3UJQ9|Q3UJQ9_MOUSE Isoform of Q9D0K2, Succinyl-CoA:3-ketoacid-coenzyme A transferase OS=Mus musculus OX=10090 GN=Oxct1 PE=1 SV=1	OXCT1	-1.86785e-15	1	1	Down	No	No
O88544;F6QTS1;D3YV99	O88544;F6QTS1;D3YV99	>sp|O88544|CSN4_MOUSE COP9 signalosome complex subunit 4 OS=Mus musculus OX=10090 GN=Cops4 PE=1 SV=1;>tr|F6QTS1|F6QTS1_MOUSE Isoform of O88544, COP9 signalosome complex subunit 4 (Fragment) OS=Mus musculus OX=10090 GN=Cops4 PE=1 SV=1;>tr|D3YV99|D3YV99_MOUSE Isoform of O88544, COP9 signalosome complex subunit 4 (Fragment) OS=Mus musculus OX=10090 GN=Cops4 PE=1 SV=1	COPS4	-1.03755e-15	1	1	Down	No	No
Q9EP69	Q9EP69	>sp|Q9EP69|SAC1_MOUSE Phosphatidylinositide phosphatase SAC1 OS=Mus musculus OX=10090 GN=Sacm1l PE=1 SV=1	SACM1L	1.35658e-15	1	1	Up	No	No
Q9DCC4	Q9DCC4	>sp|Q9DCC4|P5CR3_MOUSE Pyrroline-5-carboxylate reductase 3 OS=Mus musculus OX=10090 GN=Pycr3 PE=1 SV=2	PYCR3	-2.52216e-15	1	1	Down	No	No
P10833;A0A1B0GRG1	P10833;A0A1B0GRG1	>sp|P10833|RRAS_MOUSE Ras-related protein R-Ras OS=Mus musculus OX=10090 GN=Rras PE=1 SV=1;>tr|A0A1B0GRG1|A0A1B0GRG1_MOUSE Isoform of P10833, Ras-related protein R-Ras (Fragment) OS=Mus musculus OX=10090 GN=Rras PE=1 SV=1	RRAS	1.5015e-15	1	1	Up	No	No
Q9JKY7	Q9JKY7	>tr|Q9JKY7|Q9JKY7_MOUSE Cytochrome P450 CYP2D22 OS=Mus musculus OX=10090 GN=Cyp2d22 PE=1 SV=1	CYP2D22	2.09703e-15	1	1	Up	No	No
P51660	P51660	>sp|P51660|DHB4_MOUSE Peroxisomal multifunctional enzyme type 2 OS=Mus musculus OX=10090 GN=Hsd17b4 PE=1 SV=3	HSD17B4	1.61874e-15	1	1	Up	No	No
A0A1Y7VLY2;P59764	A0A1Y7VLY2;P59764	>tr|A0A1Y7VLY2|A0A1Y7VLY2_MOUSE Isoform of P59764, Dedicator of cytokinesis protein 4 OS=Mus musculus OX=10090 GN=Dock4 PE=1 SV=1;>sp|P59764|DOCK4_MOUSE Dedicator of cytokinesis protein 4 OS=Mus musculus OX=10090 GN=Dock4 PE=1 SV=1	DOCK4	-1.15199e-15	1	1	Down	No	No
Q9CQB4;Q9D855	Q9CQB4;Q9D855	>tr|Q9CQB4|Q9CQB4_MOUSE Isoform of Q9D855, Cytochrome b-c1 complex subunit 7 OS=Mus musculus OX=10090 GN=Uqcrb PE=1 SV=1;>sp|Q9D855|QCR7_MOUSE Cytochrome b-c1 complex subunit 7 OS=Mus musculus OX=10090 GN=Uqcrb PE=1 SV=3	UQCRB	2.44245e-15	1	1	Up	No	No
Q9Z140;Q3UYN2	Q9Z140;Q3UYN2	>sp|Q9Z140|CPNE6_MOUSE Copine-6 OS=Mus musculus OX=10090 GN=Cpne6 PE=1 SV=1;>tr|Q3UYN2|Q3UYN2_MOUSE Isoform of Q9Z140, Copine-6 OS=Mus musculus OX=10090 GN=Cpne6 PE=1 SV=1	CPNE6	-2.5982e-15	1	1	Down	No	No
A0A087WRS3;A0A087WPP8;Q6AXH6;Q6AXD2;P62484;A0A087WR90;A0A087WNT3	A0A087WRS3;A0A087WPP8;Q6AXH6;Q6AXD2;P62484;A0A087WR90;A0A087WNT3	>tr|A0A087WRS3|A0A087WRS3_MOUSE Isoform of P62484, Abl interactor 2 OS=Mus musculus OX=10090 GN=Abi2 PE=1 SV=1;>tr|A0A087WPP8|A0A087WPP8_MOUSE Isoform of P62484, Abl interactor 2 OS=Mus musculus OX=10090 GN=Abi2 PE=1 SV=1;>tr|Q6AXH6|Q6AXH6_MOUSE Isoform of P62484, Abi2 protein OS=Mus musculus OX=10090 GN=Abi2 PE=1 SV=1;>tr|Q6AXD2|Q6AXD2_MOUSE Isoform of P62484, Abi2 protein OS=Mus musculus OX=100…	ABI2	1.07981e-15	1	1	Up	No	No
A3KGU7;A3KGU9;P16546	A3KGU7;A3KGU9;P16546	>tr|A3KGU7|A3KGU7_MOUSE Isoform of P16546, Spectrin alpha chain, non-erythrocytic 1 OS=Mus musculus OX=10090 GN=Sptan1 PE=1 SV=1;>tr|A3KGU9|A3KGU9_MOUSE Isoform of P16546, Spectrin alpha chain, non-erythrocytic 1 OS=Mus musculus OX=10090 GN=Sptan1 PE=1 SV=2;>sp|P16546|SPTN1_MOUSE Spectrin alpha chain, non-erythrocytic 1 OS=Mus musculus OX=10090 GN=Sptan1 PE=1 SV=4	SPTAN1	-2.00738e-15	1	1	Down	No	No
Q66L47;Q8CGK7	Q66L47;Q8CGK7	>tr|Q66L47|Q66L47_MOUSE Isoform of Q8CGK7, Guanine nucleotide binding protein, alpha stimulating, olfactory type OS=Mus musculus OX=10090 GN=Gnal PE=1 SV=1;>sp|Q8CGK7|GNAL_MOUSE Guanine nucleotide-binding protein G(olf) subunit alpha OS=Mus musculus OX=10090 GN=Gnal PE=1 SV=1	GNAL	2.04628e-15	1	1	Up	No	No
Q8K212	Q8K212	>sp|Q8K212|PACS1_MOUSE Phosphofurin acidic cluster sorting protein 1 OS=Mus musculus OX=10090 GN=Pacs1 PE=1 SV=2	PACS1	1.23974e-15	1	1	Up	No	No
O55222	O55222	>sp|O55222|ILK_MOUSE Integrin-linked protein kinase OS=Mus musculus OX=10090 GN=Ilk PE=1 SV=2	ILK	7.47191e-15	1	1	Up	No	No
Q3TWI9;D3Z2D8	Q3TWI9;D3Z2D8	>sp|Q3TWI9|CSCL2_MOUSE CSC1-like protein 2 OS=Mus musculus OX=10090 GN=Tmem63b PE=1 SV=1;>tr|D3Z2D8|D3Z2D8_MOUSE Isoform of Q3TWI9, CSC1-like protein 2 (Fragment) OS=Mus musculus OX=10090 GN=Tmem63b PE=1 SV=8	TMEM63B	9.3814e-15	1	1	Up	No	No
Q99JP7	Q99JP7	>sp|Q99JP7|GGT7_MOUSE Glutathione hydrolase 7 OS=Mus musculus OX=10090 GN=Ggt7 PE=1 SV=2	GGT7	6.02031e-14	1	1	Up	No	No
Q8R127	Q8R127	>sp|Q8R127|SCPDL_MOUSE Saccharopine dehydrogenase-like oxidoreductase OS=Mus musculus OX=10090 GN=Sccpdh PE=1 SV=1	SCCPDH	-4.2396e-19	1	1	Down	No	No
G5E884;O88643	G5E884;O88643	>tr|G5E884|G5E884_MOUSE Isoform of O88643, Non-specific serine/threonine protein kinase OS=Mus musculus OX=10090 GN=Pak1 PE=1 SV=1;>sp|O88643|PAK1_MOUSE Serine/threonine-protein kinase PAK 1 OS=Mus musculus OX=10090 GN=Pak1 PE=1 SV=1	PAK1	-1.74947e-15	1	1	Down	No	No
Q8C446;F6ZYH6;P63080	Q8C446;F6ZYH6;P63080	>tr|Q8C446|Q8C446_MOUSE Isoform of P63080, Gamma-aminobutyric acid (GABA-A) receptor, subunit beta 3, isoform CRA_b OS=Mus musculus OX=10090 GN=Gabrb3 PE=1 SV=1;>tr|F6ZYH6|F6ZYH6_MOUSE Isoform of P63080, Gamma-aminobutyric acid receptor subunit beta-3 OS=Mus musculus OX=10090 GN=Gabrb3 PE=1 SV=1;>sp|P63080|GBRB3_MOUSE Gamma-aminobutyric acid receptor subunit beta-3 OS=Mus musculus OX=10090 GN=Gab…	GABRB3	1.07293e-15	1	1	Up	No	No
Q9QZM0	Q9QZM0	>sp|Q9QZM0|UBQL2_MOUSE Ubiquilin-2 OS=Mus musculus OX=10090 GN=Ubqln2 PE=1 SV=2	UBQLN2	-2.07979e-15	1	1	Down	No	No
Q3UJU9	Q3UJU9	>sp|Q3UJU9|RMD3_MOUSE Regulator of microtubule dynamics protein 3 OS=Mus musculus OX=10090 GN=Rmdn3 PE=1 SV=2	RMDN3	1.72477e-15	1	1	Up	No	No
A0A1W2P872;D3YVV7;Q9JKN6	A0A1W2P872;D3YVV7;Q9JKN6	>tr|A0A1W2P872|A0A1W2P872_MOUSE Isoform of D3YVV7, Neuro-oncological ventral antigen 2 OS=Mus musculus OX=10090 GN=Nova2 PE=1 SV=1;>tr|D3YVV7|D3YVV7_MOUSE Neuro-oncological ventral antigen 2 OS=Mus musculus OX=10090 GN=Nova2 PE=1 SV=3;>sp|Q9JKN6|NOVA1_MOUSE RNA-binding protein Nova-1 OS=Mus musculus OX=10090 GN=Nova1 PE=1 SV=2	NOVA2;NOVA1	2.68013e-15	1	1	Up	No	No
P35585	P35585	>sp|P35585|AP1M1_MOUSE AP-1 complex subunit mu-1 OS=Mus musculus OX=10090 GN=Ap1m1 PE=1 SV=3	AP1M1	-4.98141e-15	1	1	Down	No	No
O35954	O35954	>sp|O35954|PITM1_MOUSE Membrane-associated phosphatidylinositol transfer protein 1 OS=Mus musculus OX=10090 GN=Pitpnm1 PE=1 SV=1	PITPNM1	-1.03948e-15	1	1	Down	No	No
Q9D0I9	Q9D0I9	>sp|Q9D0I9|SYRC_MOUSE Arginine--tRNA ligase, cytoplasmic OS=Mus musculus OX=10090 GN=Rars PE=1 SV=2	RARS	-1.52025e-15	1	1	Down	No	No
Q922H2	Q922H2	>sp|Q922H2|PDK3_MOUSE [Pyruvate dehydrogenase (acetyl-transferring)] kinase isozyme 3, mitochondrial OS=Mus musculus OX=10090 GN=Pdk3 PE=1 SV=1	PDK3	-1.15237e-15	1	1	Down	No	No
P20152;A0A0A6YWC8	P20152;A0A0A6YWC8	>sp|P20152|VIME_MOUSE Vimentin OS=Mus musculus OX=10090 GN=Vim PE=1 SV=3;>tr|A0A0A6YWC8|A0A0A6YWC8_MOUSE Isoform of P20152, Vimentin OS=Mus musculus OX=10090 GN=Vim PE=1 SV=1	VIM	5.84483e-15	1	1	Up	No	No
Q9QYB5;Q9QYB5-2	Q9QYB5;Q9QYB5-2	>sp|Q9QYB5|ADDG_MOUSE Gamma-adducin OS=Mus musculus OX=10090 GN=Add3 PE=1 SV=2;>sp|Q9QYB5-2|ADDG_MOUSE Isoform of Q9QYB5, Isoform 1 of Gamma-adducin OS=Mus musculus OX=10090 GN=Add3	ADD3	-1.18385e-15	1	1	Down	No	No
P63330	P63330	>sp|P63330|PP2AA_MOUSE Serine/threonine-protein phosphatase 2A catalytic subunit alpha isoform OS=Mus musculus OX=10090 GN=Ppp2ca PE=1 SV=1	PPP2CA	2.50451e-14	1	1	Up	No	No
F8VPK5;A0A1Y7VMN0;P70336;P70336-2	F8VPK5;A0A1Y7VMN0;P70336;P70336-2	>tr|F8VPK5|F8VPK5_MOUSE Isoform of P70336, Rho-associated protein kinase OS=Mus musculus OX=10090 GN=Rock2 PE=1 SV=1;>tr|A0A1Y7VMN0|A0A1Y7VMN0_MOUSE Isoform of P70336, Rho-associated protein kinase 2 (Fragment) OS=Mus musculus OX=10090 GN=Rock2 PE=1 SV=1;>sp|P70336|ROCK2_MOUSE Rho-associated protein kinase 2 OS=Mus musculus OX=10090 GN=Rock2 PE=1 SV=1;>sp|P70336-2|ROCK2_MOUSE Isoform of P70336, I…	ROCK2	-6.29701e-16	1	1	Down	No	No
A0A0G2JDP0;O35387;A0A0G2JGR0;A0A0G2JE46	A0A0G2JDP0;O35387;A0A0G2JGR0;A0A0G2JE46	>tr|A0A0G2JDP0|A0A0G2JDP0_MOUSE Isoform of O35387, HCLS1-associated protein X-1 OS=Mus musculus OX=10090 GN=Hax1 PE=1 SV=1;>sp|O35387|HAX1_MOUSE HCLS1-associated protein X-1 OS=Mus musculus OX=10090 GN=Hax1 PE=1 SV=1;>tr|A0A0G2JGR0|A0A0G2JGR0_MOUSE Isoform of O35387, HCLS1-associated protein X-1 OS=Mus musculus OX=10090 GN=Hax1 PE=1 SV=1;>tr|A0A0G2JE46|A0A0G2JE46_MOUSE Isoform of O35387, HCLS1-as…	HAX1	-1.08763e-14	1	1	Down	No	No
P47963	P47963	>sp|P47963|RL13_MOUSE 60S ribosomal protein L13 OS=Mus musculus OX=10090 GN=Rpl13 PE=1 SV=3	RPL13	1.90598e-15	1	1	Up	No	No
P04925	P04925	>sp|P04925|PRIO_MOUSE Major prion protein OS=Mus musculus OX=10090 GN=Prnp PE=1 SV=2	PRNP	1.6884e-15	1	1	Up	No	No
Q9QXY6	Q9QXY6	>sp|Q9QXY6|EHD3_MOUSE EH domain-containing protein 3 OS=Mus musculus OX=10090 GN=Ehd3 PE=1 SV=2	EHD3	-2.21086e-19	1	1	Down	No	No
P03911	P03911	>sp|P03911|NU4M_MOUSE NADH-ubiquinone oxidoreductase chain 4 OS=Mus musculus OX=10090 GN=Mtnd4 PE=1 SV=1	MTND4	1.25972e-15	1	1	Up	No	No
P47746	P47746	>sp|P47746|CNR1_MOUSE Cannabinoid receptor 1 OS=Mus musculus OX=10090 GN=Cnr1 PE=1 SV=1	CNR1	-7.24265e-16	1	1	Down	No	No
Q9CZU6	Q9CZU6	>sp|Q9CZU6|CISY_MOUSE Citrate synthase, mitochondrial OS=Mus musculus OX=10090 GN=Cs PE=1 SV=1	CS	7.83895e-19	1	1	Up	No	No
E9PV58;Q99LG2;A0A1B0GT37	E9PV58;Q99LG2;A0A1B0GT37	>tr|E9PV58|E9PV58_MOUSE Isoform of Q99LG2, Transportin-2 OS=Mus musculus OX=10090 GN=Tnpo2 PE=1 SV=1;>sp|Q99LG2|TNPO2_MOUSE Transportin-2 OS=Mus musculus OX=10090 GN=Tnpo2 PE=1 SV=1;>tr|A0A1B0GT37|A0A1B0GT37_MOUSE Isoform of Q99LG2, Transportin-2 (Fragment) OS=Mus musculus OX=10090 GN=Tnpo2 PE=1 SV=1	TNPO2	-4.37796e-15	1	1	Down	No	No
D3Z125;E9PUA7;D3Z7X7;F8WHQ1;Q62393-2;Q62393-3;Q62393;D3Z637;D3Z2U2	D3Z125;E9PUA7;D3Z7X7;F8WHQ1;Q62393-2;Q62393-3;Q62393;D3Z637;D3Z2U2	>tr|D3Z125|D3Z125_MOUSE Isoform of Q62393, Tumor protein D52 (Fragment) OS=Mus musculus OX=10090 GN=Tpd52 PE=1 SV=1;>tr|E9PUA7|E9PUA7_MOUSE Isoform of Q62393, Tumor protein D52 OS=Mus musculus OX=10090 GN=Tpd52 PE=1 SV=1;>tr|D3Z7X7|D3Z7X7_MOUSE Isoform of Q62393, Tumor protein D52 (Fragment) OS=Mus musculus OX=10090 GN=Tpd52 PE=1 SV=1;>tr|F8WHQ1|F8WHQ1_MOUSE Isoform of Q62393, Tumor protein D52 O…	TPD52	-2.04578e-15	1	1	Down	No	No
Q8BH40;O70439	Q8BH40;O70439	>tr|Q8BH40|Q8BH40_MOUSE Isoform of O70439, Syntaxin-7 OS=Mus musculus OX=10090 GN=Stx7 PE=1 SV=1;>sp|O70439|STX7_MOUSE Syntaxin-7 OS=Mus musculus OX=10090 GN=Stx7 PE=1 SV=3	STX7	2.05347e-15	1	1	Up	No	No
Q99KV1	Q99KV1	>sp|Q99KV1|DJB11_MOUSE DnaJ homolog subfamily B member 11 OS=Mus musculus OX=10090 GN=Dnajb11 PE=1 SV=1	DNAJB11	8.59175e-16	1	1	Up	No	No
F8WI90;P05480	F8WI90;P05480	>tr|F8WI90|F8WI90_MOUSE Isoform of P05480, Tyrosine-protein kinase OS=Mus musculus OX=10090 GN=Src PE=1 SV=1;>sp|P05480|SRC_MOUSE Neuronal proto-oncogene tyrosine-protein kinase Src OS=Mus musculus OX=10090 GN=Src PE=1 SV=4	SRC	1.19002e-15	1	1	Up	No	No
S4R2K9;A0A1W2P812;S4R1S2;G5E8K2;G5E8K3;S4R2S8;G5E8K5-2;G5E8K5-3;G5E8K5	S4R2K9;A0A1W2P812;S4R1S2;G5E8K2;G5E8K3;S4R2S8;G5E8K5-2;G5E8K5-3;G5E8K5	>tr|S4R2K9|S4R2K9_MOUSE Isoform of G5E8K5, Ankyrin-3 (Fragment) OS=Mus musculus OX=10090 GN=Ank3 PE=1 SV=1;>tr|A0A1W2P812|A0A1W2P812_MOUSE Isoform of G5E8K5, Ankyrin-3 OS=Mus musculus OX=10090 GN=Ank3 PE=1 SV=1;>tr|S4R1S2|S4R1S2_MOUSE Isoform of G5E8K5, Ankyrin-3 OS=Mus musculus OX=10090 GN=Ank3 PE=1 SV=1;>tr|G5E8K2|G5E8K2_MOUSE Isoform of G5E8K5, Ankyrin 3, epithelial, isoform CRA_l OS=Mus muscu…	ANK3	1.61291e-15	1	1	Up	No	No
P56380	P56380	>sp|P56380|AP4A_MOUSE Bis(5'-nucleosyl)-tetraphosphatase [asymmetrical] OS=Mus musculus OX=10090 GN=Nudt2 PE=1 SV=3	NUDT2	-8.59104e-16	1	1	Down	No	No
P62748;A0A1Y7VMK3	P62748;A0A1Y7VMK3	>sp|P62748|HPCL1_MOUSE Hippocalcin-like protein 1 OS=Mus musculus OX=10090 GN=Hpcal1 PE=1 SV=2;>tr|A0A1Y7VMK3|A0A1Y7VMK3_MOUSE Isoform of P62748, Hippocalcin-like protein 1 (Fragment) OS=Mus musculus OX=10090 GN=Hpcal1 PE=1 SV=1	HPCAL1	8.88685e-16	1	1	Up	No	No
M0QWY0;M0QWP2;O70378	M0QWY0;M0QWP2;O70378	>tr|M0QWY0|M0QWY0_MOUSE Isoform of O70378, ER membrane protein complex subunit 8 (Fragment) OS=Mus musculus OX=10090 GN=Emc8 PE=1 SV=1;>tr|M0QWP2|M0QWP2_MOUSE Isoform of O70378, ER membrane protein complex subunit 8 (Fragment) OS=Mus musculus OX=10090 GN=Emc8 PE=1 SV=1;>sp|O70378|EMC8_MOUSE ER membrane protein complex subunit 8 OS=Mus musculus OX=10090 GN=Emc8 PE=1 SV=1	EMC8	3.23855e-15	1	1	Up	No	No
F6RJV6;Q9JJK2	F6RJV6;Q9JJK2	>tr|F6RJV6|F6RJV6_MOUSE Isoform of Q9JJK2, LanC-like protein 2 (Fragment) OS=Mus musculus OX=10090 GN=Lancl2 PE=1 SV=1;>sp|Q9JJK2|LANC2_MOUSE LanC-like protein 2 OS=Mus musculus OX=10090 GN=Lancl2 PE=1 SV=1	LANCL2	1.15443e-19	1	1	Up	No	No
Q8C145;D3Z7N4	Q8C145;D3Z7N4	>sp|Q8C145|S39A6_MOUSE Zinc transporter ZIP6 OS=Mus musculus OX=10090 GN=Slc39a6 PE=1 SV=1;>tr|D3Z7N4|D3Z7N4_MOUSE Isoform of Q8C145, Zinc transporter ZIP6 (Fragment) OS=Mus musculus OX=10090 GN=Slc39a6 PE=1 SV=1	SLC39A6	4.46448e-15	1	1	Up	No	No
Q64433	Q64433	>sp|Q64433|CH10_MOUSE 10 kDa heat shock protein, mitochondrial OS=Mus musculus OX=10090 GN=Hspe1 PE=1 SV=2	HSPE1	-3.14812e-19	1	1	Down	No	No
Q9D1K2	Q9D1K2	>sp|Q9D1K2|VATF_MOUSE V-type proton ATPase subunit F OS=Mus musculus OX=10090 GN=Atp6v1f PE=1 SV=2	ATP6V1F	-2.7557e-19	1	1	Down	No	No
Q6ZQK5;Q6ZQK5-2	Q6ZQK5;Q6ZQK5-2	>sp|Q6ZQK5|ACAP2_MOUSE Arf-GAP with coiled-coil, ANK repeat and PH domain-containing protein 2 OS=Mus musculus OX=10090 GN=Acap2 PE=1 SV=2;>sp|Q6ZQK5-2|ACAP2_MOUSE Isoform of Q6ZQK5, Isoform 2 of Arf-GAP with coiled-coil, ANK repeat and PH domain-containing protein 2 OS=Mus musculus OX=10090 GN=Acap2	ACAP2	-6.99727e-16	1	1	Down	No	No
P50247	P50247	>sp|P50247|SAHH_MOUSE Adenosylhomocysteinase OS=Mus musculus OX=10090 GN=Ahcy PE=1 SV=3	AHCY	-6.41804e-16	1	1	Down	No	No
Q9DBC7	Q9DBC7	>sp|Q9DBC7|KAP0_MOUSE cAMP-dependent protein kinase type I-alpha regulatory subunit OS=Mus musculus OX=10090 GN=Prkar1a PE=1 SV=3	PRKAR1A	7.22914e-16	1	1	Up	No	No
P70349;B0R1E3	P70349;B0R1E3	>sp|P70349|HINT1_MOUSE Histidine triad nucleotide-binding protein 1 OS=Mus musculus OX=10090 GN=Hint1 PE=1 SV=3;>tr|B0R1E3|B0R1E3_MOUSE Isoform of P70349, Histidine triad nucleotide-binding protein 1 OS=Mus musculus OX=10090 GN=Hint1 PE=1 SV=1	HINT1	-1.46539e-15	1	1	Down	No	No
Q9DB27;Q9DB27-2	Q9DB27;Q9DB27-2	>sp|Q9DB27|MCTS1_MOUSE Malignant T-cell-amplified sequence 1 OS=Mus musculus OX=10090 GN=Mcts1 PE=1 SV=1;>sp|Q9DB27-2|MCTS1_MOUSE Isoform of Q9DB27, Isoform 2 of Malignant T-cell-amplified sequence 1 OS=Mus musculus OX=10090 GN=Mcts1	MCTS1	1.53594e-15	1	1	Up	No	No
Q80VP0;Q80VP0-2	Q80VP0;Q80VP0-2	>sp|Q80VP0|TCPR1_MOUSE Tectonin beta-propeller repeat-containing protein 1 OS=Mus musculus OX=10090 GN=Tecpr1 PE=1 SV=1;>sp|Q80VP0-2|TCPR1_MOUSE Isoform of Q80VP0, Isoform 2 of Tectonin beta-propeller repeat-containing protein 1 OS=Mus musculus OX=10090 GN=Tecpr1	TECPR1	3.58589e-16	1	1	Up	No	No
Q3UE92;S4R1I3;Q6P1B1	Q3UE92;S4R1I3;Q6P1B1	>tr|Q3UE92|Q3UE92_MOUSE Isoform of Q6P1B1, X-prolyl aminopeptidase (Aminopeptidase P) 1, soluble, isoform CRA_b OS=Mus musculus OX=10090 GN=Xpnpep1 PE=1 SV=1;>tr|S4R1I3|S4R1I3_MOUSE Isoform of Q6P1B1, Xaa-Pro aminopeptidase 1 OS=Mus musculus OX=10090 GN=Xpnpep1 PE=1 SV=1;>sp|Q6P1B1|XPP1_MOUSE Xaa-Pro aminopeptidase 1 OS=Mus musculus OX=10090 GN=Xpnpep1 PE=1 SV=1	XPNPEP1	-1.03827e-15	1	1	Down	No	No
Q6PEB6;E0CXA9;E0CYJ0;G8JL35	Q6PEB6;E0CXA9;E0CYJ0;G8JL35	>sp|Q6PEB6|PHOCN_MOUSE MOB-like protein phocein OS=Mus musculus OX=10090 GN=Mob4 PE=1 SV=1;>tr|E0CXA9|E0CXA9_MOUSE Isoform of Q6PEB6, MOB-like protein phocein OS=Mus musculus OX=10090 GN=Mob4 PE=1 SV=1;>tr|E0CYJ0|E0CYJ0_MOUSE Isoform of Q6PEB6, MOB-like protein phocein (Fragment) OS=Mus musculus OX=10090 GN=Mob4 PE=1 SV=1;>tr|G8JL35|G8JL35_MOUSE Isoform of Q6PEB6, MOB-like protein phocein (Fragme…	MOB4	8.62219e-16	1	1	Up	No	No
A0A1Y7VK19;Q9DCB8	A0A1Y7VK19;Q9DCB8	>tr|A0A1Y7VK19|A0A1Y7VK19_MOUSE Isoform of Q9DCB8, Iron-sulfur cluster assembly 2 homolog, mitochondrial (Fragment) OS=Mus musculus OX=10090 GN=Isca2 PE=1 SV=1;>sp|Q9DCB8|ISCA2_MOUSE Iron-sulfur cluster assembly 2 homolog, mitochondrial OS=Mus musculus OX=10090 GN=Isca2 PE=1 SV=2	ISCA2	-4.76764e-15	1	1	Down	No	No
Q9D415-3;Q9D415;D3Z709;Q9D415-2;Q9D415-4;D3Z6F4;D3Z508;Q3UVU8;E9QAR5;Q9D415-5	Q9D415-3;Q9D415;D3Z709;Q9D415-2;Q9D415-4;D3Z6F4;D3Z508;Q3UVU8;E9QAR5;Q9D415-5	>sp|Q9D415-3|DLGP1_MOUSE Isoform of Q9D415, Isoform 3 of Disks large-associated protein 1 OS=Mus musculus OX=10090 GN=Dlgap1;>sp|Q9D415|DLGP1_MOUSE Disks large-associated protein 1 OS=Mus musculus OX=10090 GN=Dlgap1 PE=1 SV=3;>tr|D3Z709|D3Z709_MOUSE Isoform of Q9D415, Disks large-associated protein 1 OS=Mus musculus OX=10090 GN=Dlgap1 PE=1 SV=1;>sp|Q9D415-2|DLGP1_MOUSE Isoform of Q9D415, Isoform …	DLGAP1	-1.0347e-15	1	1	Down	No	No
P53810;J3QQ30;J3QPW1	P53810;J3QQ30;J3QPW1	>sp|P53810|PIPNA_MOUSE Phosphatidylinositol transfer protein alpha isoform OS=Mus musculus OX=10090 GN=Pitpna PE=1 SV=2;>tr|J3QQ30|J3QQ30_MOUSE Isoform of P53810, Phosphatidylinositol transfer protein alpha isoform OS=Mus musculus OX=10090 GN=Pitpna PE=1 SV=1;>tr|J3QPW1|J3QPW1_MOUSE Isoform of P53810, Phosphatidylinositol transfer protein alpha isoform OS=Mus musculus OX=10090 GN=Pitpna PE=1 SV=1	PITPNA	-1.92952e-19	1	1	Down	No	No
Q5SXG1;Q5SXG3;G3X9G2;Q9JM52-2;Q9JM52;Q9JM52-3;F7AMS7	Q5SXG1;Q5SXG3;G3X9G2;Q9JM52-2;Q9JM52;Q9JM52-3;F7AMS7	>tr|Q5SXG1|Q5SXG1_MOUSE Isoform of Q9JM52, Misshapen-like kinase 1 OS=Mus musculus OX=10090 GN=Mink1 PE=1 SV=1;>tr|Q5SXG3|Q5SXG3_MOUSE Isoform of Q9JM52, Misshapen-like kinase 1 OS=Mus musculus OX=10090 GN=Mink1 PE=1 SV=1;>tr|G3X9G2|G3X9G2_MOUSE Isoform of Q9JM52, Misshapen-like kinase 1 OS=Mus musculus OX=10090 GN=Mink1 PE=1 SV=1;>sp|Q9JM52-2|MINK1_MOUSE Isoform of Q9JM52, Isoform 1 of Misshapen…	MINK1	-7.593e-16	1	1	Down	No	No
P24549	P24549	>sp|P24549|AL1A1_MOUSE Retinal dehydrogenase 1 OS=Mus musculus OX=10090 GN=Aldh1a1 PE=1 SV=5	ALDH1A1	-1.24931e-15	1	1	Down	No	No
Q8C0L0;A2ARI0	Q8C0L0;A2ARI0	>sp|Q8C0L0|TMX4_MOUSE Thioredoxin-related transmembrane protein 4 OS=Mus musculus OX=10090 GN=Tmx4 PE=1 SV=2;>tr|A2ARI0|A2ARI0_MOUSE Isoform of Q8C0L0, Thioredoxin-related transmembrane protein 4 OS=Mus musculus OX=10090 GN=Tmx4 PE=1 SV=1	TMX4	-1.063e-15	1	1	Down	No	No
Q810B7;Q810B7-2	Q810B7;Q810B7-2	>sp|Q810B7|SLIK5_MOUSE SLIT and NTRK-like protein 5 OS=Mus musculus OX=10090 GN=Slitrk5 PE=2 SV=1;>sp|Q810B7-2|SLIK5_MOUSE Isoform of Q810B7, Isoform 2 of SLIT and NTRK-like protein 5 OS=Mus musculus OX=10090 GN=Slitrk5	SLITRK5	1.13173e-14	1	1	Up	No	No
A2A7S7;Q91WQ3	A2A7S7;Q91WQ3	>tr|A2A7S7|A2A7S7_MOUSE Isoform of Q91WQ3, Tyrosine--tRNA ligase OS=Mus musculus OX=10090 GN=Yars PE=1 SV=1;>sp|Q91WQ3|SYYC_MOUSE Tyrosine--tRNA ligase, cytoplasmic OS=Mus musculus OX=10090 GN=Yars PE=1 SV=3	YARS	9.99716e-16	1	1	Up	No	No
P60766	P60766	>sp|P60766|CDC42_MOUSE Cell division control protein 42 homolog OS=Mus musculus OX=10090 GN=Cdc42 PE=1 SV=2	CDC42	1.78047e-19	1	1	Up	No	No
Q59J78;A0A286YDL9;A0A286YE33	Q59J78;A0A286YDL9;A0A286YE33	>sp|Q59J78|NDUF2_MOUSE NADH dehydrogenase [ubiquinone] 1 alpha subcomplex assembly factor 2 OS=Mus musculus OX=10090 GN=Ndufaf2 PE=1 SV=1;>tr|A0A286YDL9|A0A286YDL9_MOUSE Isoform of Q59J78, NADH dehydrogenase [ubiquinone] 1 alpha subcomplex assembly factor 2 OS=Mus musculus OX=10090 GN=Ndufaf2 PE=1 SV=1;>tr|A0A286YE33|A0A286YE33_MOUSE Isoform of Q59J78, NADH dehydrogenase [ubiquinone] 1 alpha subc…	NDUFAF2	8.15688e-16	1	1	Up	No	No
F7BJK1	F7BJK1	>tr|F7BJK1|F7BJK1_MOUSE Protocadherin 1 (Fragment) OS=Mus musculus OX=10090 GN=Pcdh1 PE=1 SV=1	PCDH1	1.01767e-15	1	1	Up	No	No
P17742;A0A1L1SST0	P17742;A0A1L1SST0	>sp|P17742|PPIA_MOUSE Peptidyl-prolyl cis-trans isomerase A OS=Mus musculus OX=10090 GN=Ppia PE=1 SV=2;>tr|A0A1L1SST0|A0A1L1SST0_MOUSE Isoform of P17742, Peptidyl-prolyl cis-trans isomerase OS=Mus musculus OX=10090 GN=Ppia PE=1 SV=1	PPIA	-7.03185e-19	1	1	Down	No	No
Q9CQX8;Q9D6T9	Q9CQX8;Q9D6T9	>sp|Q9CQX8|RT36_MOUSE 28S ribosomal protein S36, mitochondrial OS=Mus musculus OX=10090 GN=Mrps36 PE=1 SV=1;>tr|Q9D6T9|Q9D6T9_MOUSE Isoform of Q9CQX8, 28S ribosomal protein S36, mitochondrial OS=Mus musculus OX=10090 GN=Mrps36 PE=1 SV=1	MRPS36	2.06584e-19	1	1	Up	No	No
D3Z1H9;Q9JL62;D3Z1H8	D3Z1H9;Q9JL62;D3Z1H8	>tr|D3Z1H9|D3Z1H9_MOUSE Isoform of Q9JL62, Glycolipid transfer protein OS=Mus musculus OX=10090 GN=Gltp PE=1 SV=1;>sp|Q9JL62|GLTP_MOUSE Glycolipid transfer protein OS=Mus musculus OX=10090 GN=Gltp PE=1 SV=3;>tr|D3Z1H8|D3Z1H8_MOUSE Isoform of Q9JL62, Glycolipid transfer protein OS=Mus musculus OX=10090 GN=Gltp PE=1 SV=1	GLTP	2.31539e-15	1	1	Up	No	No
E9QNF7;Q9CPW0	E9QNF7;Q9CPW0	>tr|E9QNF7|E9QNF7_MOUSE Isoform of Q9CPW0, Contactin-associated protein-like 2 OS=Mus musculus OX=10090 GN=Cntnap2 PE=1 SV=1;>sp|Q9CPW0|CNTP2_MOUSE Contactin-associated protein-like 2 OS=Mus musculus OX=10090 GN=Cntnap2 PE=1 SV=2	CNTNAP2	6.01882e-16	1	1	Up	No	No
Q3UYC0;Q3UYC0-2	Q3UYC0;Q3UYC0-2	>sp|Q3UYC0|PPM1H_MOUSE Protein phosphatase 1H OS=Mus musculus OX=10090 GN=Ppm1h PE=1 SV=1;>sp|Q3UYC0-2|PPM1H_MOUSE Isoform of Q3UYC0, Isoform 2 of Protein phosphatase 1H OS=Mus musculus OX=10090 GN=Ppm1h	PPM1H	-6.32998e-16	1	1	Down	No	No
Q9ES97-2;Q9ES97	Q9ES97-2;Q9ES97	>sp|Q9ES97-2|RTN3_MOUSE Isoform of Q9ES97, Isoform 2 of Reticulon-3 OS=Mus musculus OX=10090 GN=Rtn3;>sp|Q9ES97|RTN3_MOUSE Reticulon-3 OS=Mus musculus OX=10090 GN=Rtn3 PE=1 SV=2	RTN3	-1.96447e-20	1	1	Down	No	No
O54734	O54734	>sp|O54734|OST48_MOUSE Dolichyl-diphosphooligosaccharide--protein glycosyltransferase 48 kDa subunit OS=Mus musculus OX=10090 GN=Ddost PE=1 SV=2	DDOST	9.15174e-16	1	1	Up	No	No
A0A0G2JGY9;Q7TME0	A0A0G2JGY9;Q7TME0	>tr|A0A0G2JGY9|A0A0G2JGY9_MOUSE Isoform of Q7TME0, Phospholipid phosphatase-related protein type 4 (Fragment) OS=Mus musculus OX=10090 GN=Plppr4 PE=1 SV=1;>sp|Q7TME0|PLPR4_MOUSE Phospholipid phosphatase-related protein type 4 OS=Mus musculus OX=10090 GN=Plppr4 PE=1 SV=2	PLPPR4	-1.06207e-15	1	1	Down	No	No
Q9CZW5	Q9CZW5	>sp|Q9CZW5|TOM70_MOUSE Mitochondrial import receptor subunit TOM70 OS=Mus musculus OX=10090 GN=Tomm70 PE=1 SV=2	TOMM70	1.02606e-15	1	1	Up	No	No
Q99NE5-5;Q99NE5-4;Q99NE5-3;Q99NE5;Q99NE5-6;F6Y0S3;F6VBV0;F6VBT9;F6VBR4;F6TZK4	Q99NE5-5;Q99NE5-4;Q99NE5-3;Q99NE5;Q99NE5-6;F6Y0S3;F6VBV0;F6VBT9;F6VBR4;F6TZK4	>sp|Q99NE5-5|RIMS1_MOUSE Isoform of Q99NE5, Isoform 5 of Regulating synaptic membrane exocytosis protein 1 OS=Mus musculus OX=10090 GN=Rims1;>sp|Q99NE5-4|RIMS1_MOUSE Isoform of Q99NE5, Isoform 4 of Regulating synaptic membrane exocytosis protein 1 OS=Mus musculus OX=10090 GN=Rims1;>sp|Q99NE5-3|RIMS1_MOUSE Isoform of Q99NE5, Isoform 3 of Regulating synaptic membrane exocytosis protein 1 OS=Mus mus…	RIMS1	4.73136e-16	1	1	Up	No	No
O35887;G3UWR0;G3V004;G3UXA8	O35887;G3UWR0;G3V004;G3UXA8	>sp|O35887|CALU_MOUSE Calumenin OS=Mus musculus OX=10090 GN=Calu PE=1 SV=1;>tr|G3UWR0|G3UWR0_MOUSE Isoform of O35887, Calumenin OS=Mus musculus OX=10090 GN=Calu PE=1 SV=1;>tr|G3V004|G3V004_MOUSE Isoform of O35887, Calumenin OS=Mus musculus OX=10090 GN=Calu PE=1 SV=1;>tr|G3UXA8|G3UXA8_MOUSE Isoform of O35887, Calumenin (Fragment) OS=Mus musculus OX=10090 GN=Calu PE=1 SV=1	CALU	7.57811e-16	1	1	Up	No	No
A0A0R4J263;O35083;G3UWV6	A0A0R4J263;O35083;G3UWV6	>tr|A0A0R4J263|A0A0R4J263_MOUSE Isoform of O35083, 1-acyl-sn-glycerol-3-phosphate acyltransferase OS=Mus musculus OX=10090 GN=Agpat1 PE=1 SV=1;>sp|O35083|PLCA_MOUSE 1-acyl-sn-glycerol-3-phosphate acyltransferase alpha OS=Mus musculus OX=10090 GN=Agpat1 PE=1 SV=1;>tr|G3UWV6|G3UWV6_MOUSE Isoform of O35083, 1-acyl-sn-glycerol-3-phosphate acyltransferase (Fragment) OS=Mus musculus OX=10090 GN=Agpat1 …	AGPAT1	7.69011e-16	1	1	Up	No	No
A0A0A0MQ68;Q60759	A0A0A0MQ68;Q60759	>tr|A0A0A0MQ68|A0A0A0MQ68_MOUSE Isoform of Q60759, Glutaryl-CoA dehydrogenase, mitochondrial OS=Mus musculus OX=10090 GN=Gcdh PE=1 SV=1;>sp|Q60759|GCDH_MOUSE Glutaryl-CoA dehydrogenase, mitochondrial OS=Mus musculus OX=10090 GN=Gcdh PE=1 SV=2	GCDH	1.04646e-14	1	1	Up	No	No
Q9CRD0;Q9CRD0-2;A0A0J9YUK7;A0A0J9YUB6	Q9CRD0;Q9CRD0-2;A0A0J9YUK7;A0A0J9YUB6	>sp|Q9CRD0|OCAD1_MOUSE OCIA domain-containing protein 1 OS=Mus musculus OX=10090 GN=Ociad1 PE=1 SV=1;>sp|Q9CRD0-2|OCAD1_MOUSE Isoform of Q9CRD0, Isoform 2 of OCIA domain-containing protein 1 OS=Mus musculus OX=10090 GN=Ociad1;>tr|A0A0J9YUK7|A0A0J9YUK7_MOUSE Isoform of Q9CRD0, OCIA domain-containing protein 1 OS=Mus musculus OX=10090 GN=Ociad1 PE=1 SV=1;>tr|A0A0J9YUB6|A0A0J9YUB6_MOUSE Isoform of Q…	OCIAD1	-7.45057e-16	1	1	Down	No	No
Q9QYC0;F8WHZ9;F8WGR0;Q9QYC0-2	Q9QYC0;F8WHZ9;F8WGR0;Q9QYC0-2	>sp|Q9QYC0|ADDA_MOUSE Alpha-adducin OS=Mus musculus OX=10090 GN=Add1 PE=1 SV=2;>tr|F8WHZ9|F8WHZ9_MOUSE Isoform of Q9QYC0, Alpha-adducin OS=Mus musculus OX=10090 GN=Add1 PE=1 SV=1;>tr|F8WGR0|F8WGR0_MOUSE Isoform of Q9QYC0, Alpha-adducin OS=Mus musculus OX=10090 GN=Add1 PE=1 SV=1;>sp|Q9QYC0-2|ADDA_MOUSE Isoform of Q9QYC0, Isoform 2 of Alpha-adducin OS=Mus musculus OX=10090 GN=Add1	ADD1	2.16808e-20	1	1	Up	No	No
B9EJ86;A0A0R4J150	B9EJ86;A0A0R4J150	>sp|B9EJ86|OSBL8_MOUSE Oxysterol-binding protein-related protein 8 OS=Mus musculus OX=10090 GN=Osbpl8 PE=1 SV=1;>tr|A0A0R4J150|A0A0R4J150_MOUSE Isoform of B9EJ86, Oxysterol-binding protein OS=Mus musculus OX=10090 GN=Osbpl8 PE=1 SV=1	OSBPL8	1.58537e-15	1	1	Up	No	No
Q9WVK4	Q9WVK4	>sp|Q9WVK4|EHD1_MOUSE EH domain-containing protein 1 OS=Mus musculus OX=10090 GN=Ehd1 PE=1 SV=1	EHD1	-4.42697e-16	1	1	Down	No	No
Q8BH59	Q8BH59	>sp|Q8BH59|CMC1_MOUSE Calcium-binding mitochondrial carrier protein Aralar1 OS=Mus musculus OX=10090 GN=Slc25a12 PE=1 SV=1	SLC25A12	6.69108e-16	1	1	Up	No	No
Q80UG2	Q80UG2	>sp|Q80UG2|PLXA4_MOUSE Plexin-A4 OS=Mus musculus OX=10090 GN=Plxna4 PE=1 SV=3	PLXNA4	6.98302e-16	1	1	Up	No	No
Q3TMU8;A0A0R4J1N0;O35098;O35098-2	Q3TMU8;A0A0R4J1N0;O35098;O35098-2	>tr|Q3TMU8|Q3TMU8_MOUSE Isoform of O35098, Dihydropyrimidinase-like 4 OS=Mus musculus OX=10090 GN=Dpysl4 PE=1 SV=1;>tr|A0A0R4J1N0|A0A0R4J1N0_MOUSE Isoform of O35098, Dihydropyrimidinase-related protein 4 OS=Mus musculus OX=10090 GN=Dpysl4 PE=1 SV=1;>sp|O35098|DPYL4_MOUSE Dihydropyrimidinase-related protein 4 OS=Mus musculus OX=10090 GN=Dpysl4 PE=1 SV=1;>sp|O35098-2|DPYL4_MOUSE Isoform of O35098, …	DPYSL4	-2.12297e-20	1	1	Down	No	No
A0A0R4J023;Q9JLZ3;F6RT60;F6R307	A0A0R4J023;Q9JLZ3;F6RT60;F6R307	>tr|A0A0R4J023|A0A0R4J023_MOUSE Isoform of Q9JLZ3, Methylglutaconyl-CoA hydratase, mitochondrial OS=Mus musculus OX=10090 GN=Auh PE=1 SV=1;>sp|Q9JLZ3|AUHM_MOUSE Methylglutaconyl-CoA hydratase, mitochondrial OS=Mus musculus OX=10090 GN=Auh PE=1 SV=1;>tr|F6RT60|F6RT60_MOUSE Isoform of Q9JLZ3, Methylglutaconyl-CoA hydratase, mitochondrial (Fragment) OS=Mus musculus OX=10090 GN=Auh PE=1 SV=1;>tr|F6R3…	AUH	0	1	1	Down	No	No
A0A1B0GSG5;Q91VI7;A0A1B0GRG4	A0A1B0GSG5;Q91VI7;A0A1B0GRG4	>tr|A0A1B0GSG5|A0A1B0GSG5_MOUSE Isoform of Q91VI7, Ribonuclease inhibitor OS=Mus musculus OX=10090 GN=Rnh1 PE=1 SV=1;>sp|Q91VI7|RINI_MOUSE Ribonuclease inhibitor OS=Mus musculus OX=10090 GN=Rnh1 PE=1 SV=1;>tr|A0A1B0GRG4|A0A1B0GRG4_MOUSE Isoform of Q91VI7, Ribonuclease inhibitor (Fragment) OS=Mus musculus OX=10090 GN=Rnh1 PE=1 SV=1	RNH1	-6.20916e-16	1	1	Down	No	No
Q61137-2;Q61137;A0A0A6YWE6;Q3TPU9;A0A0A6YXJ4	Q61137-2;Q61137;A0A0A6YWE6;Q3TPU9;A0A0A6YXJ4	>sp|Q61137-2|ASTN1_MOUSE Isoform of Q61137, Isoform 2 of Astrotactin-1 OS=Mus musculus OX=10090 GN=Astn1;>sp|Q61137|ASTN1_MOUSE Astrotactin-1 OS=Mus musculus OX=10090 GN=Astn1 PE=1 SV=4;>tr|A0A0A6YWE6|A0A0A6YWE6_MOUSE Isoform of Q61137, Astrotactin-1 OS=Mus musculus OX=10090 GN=Astn1 PE=1 SV=1;>tr|Q3TPU9|Q3TPU9_MOUSE Isoform of Q61137, Astrotactin-1 OS=Mus musculus OX=10090 GN=Astn1 PE=1 SV=1;>tr…	ASTN1	-6.46317e-16	1	1	Down	No	No
P70296;D3Z1V4;D6RHS6	P70296;D3Z1V4;D6RHS6	>sp|P70296|PEBP1_MOUSE Phosphatidylethanolamine-binding protein 1 OS=Mus musculus OX=10090 GN=Pebp1 PE=1 SV=3;>tr|D3Z1V4|D3Z1V4_MOUSE Isoform of P70296, Phosphatidylethanolamine-binding protein 1 OS=Mus musculus OX=10090 GN=Pebp1 PE=1 SV=1;>tr|D6RHS6|D6RHS6_MOUSE Isoform of P70296, Phosphatidylethanolamine-binding protein 1 OS=Mus musculus OX=10090 GN=Pebp1 PE=1 SV=1	PEBP1	0	1	1	Down	No	No
A2AE27;Q9DBT5	A2AE27;Q9DBT5	>tr|A2AE27|A2AE27_MOUSE Isoform of Q9DBT5, AMP deaminase OS=Mus musculus OX=10090 GN=Ampd2 PE=1 SV=1;>sp|Q9DBT5|AMPD2_MOUSE AMP deaminase 2 OS=Mus musculus OX=10090 GN=Ampd2 PE=1 SV=1	AMPD2	4.10658e-16	1	1	Up	No	No
Q8C2Q8;Q91VR2	Q8C2Q8;Q91VR2	>tr|Q8C2Q8|Q8C2Q8_MOUSE Isoform of Q91VR2, ATP synthase subunit gamma OS=Mus musculus OX=10090 GN=Atp5c1 PE=1 SV=1;>sp|Q91VR2|ATPG_MOUSE ATP synthase subunit gamma, mitochondrial OS=Mus musculus OX=10090 GN=Atp5f1c PE=1 SV=1	ATP5C1;ATP5F1C	5.95787e-16	1	1	Up	No	No
Q9WVJ2;E9Q5I9	Q9WVJ2;E9Q5I9	>sp|Q9WVJ2|PSD13_MOUSE 26S proteasome non-ATPase regulatory subunit 13 OS=Mus musculus OX=10090 GN=Psmd13 PE=1 SV=1;>tr|E9Q5I9|E9Q5I9_MOUSE Isoform of Q9WVJ2, 26S proteasome non-ATPase regulatory subunit 13 OS=Mus musculus OX=10090 GN=Psmd13 PE=1 SV=1	PSMD13	-3.48547e-15	1	1	Down	No	No
Q3U2G2;Q61316	Q3U2G2;Q61316	>tr|Q3U2G2|Q3U2G2_MOUSE Isoform of Q61316, Heat shock 70 kDa protein 4 OS=Mus musculus OX=10090 GN=Hspa4 PE=1 SV=1;>sp|Q61316|HSP74_MOUSE Heat shock 70 kDa protein 4 OS=Mus musculus OX=10090 GN=Hspa4 PE=1 SV=1	HSPA4	0	1	1	Down	No	No
O88696	O88696	>sp|O88696|CLPP_MOUSE ATP-dependent Clp protease proteolytic subunit, mitochondrial OS=Mus musculus OX=10090 GN=Clpp PE=1 SV=1	CLPP	-5.45207e-16	1	1	Down	No	No
G5E863;Q9Z2W8	G5E863;Q9Z2W8	>tr|G5E863|G5E863_MOUSE Isoform of Q9Z2W8, Glutamate receptor 4 OS=Mus musculus OX=10090 GN=Gria4 PE=1 SV=1;>sp|Q9Z2W8|GRIA4_MOUSE Glutamate receptor 4 OS=Mus musculus OX=10090 GN=Gria4 PE=1 SV=2	GRIA4	6.65574e-16	1	1	Up	No	No
Q99P72-1	Q99P72-1	>sp|Q99P72-1|RTN4_MOUSE Isoform of Q99P72, Isoform 3 of Reticulon-4 OS=Mus musculus OX=10090 GN=Rtn4	RTN4	0	1	1	Down	No	No
Q8R0F8	Q8R0F8	>sp|Q8R0F8|FAHD1_MOUSE Acylpyruvase FAHD1, mitochondrial OS=Mus musculus OX=10090 GN=Fahd1 PE=1 SV=2	FAHD1	-4.83777e-16	1	1	Down	No	No
Q9CQC7	Q9CQC7	>sp|Q9CQC7|NDUB4_MOUSE NADH dehydrogenase [ubiquinone] 1 beta subcomplex subunit 4 OS=Mus musculus OX=10090 GN=Ndufb4 PE=1 SV=3	NDUFB4	7.31878e-16	1	1	Up	No	No
Q60737	Q60737	>sp|Q60737|CSK21_MOUSE Casein kinase II subunit alpha OS=Mus musculus OX=10090 GN=Csnk2a1 PE=1 SV=2	CSNK2A1	-3.20772e-16	1	1	Down	No	No
Q8C845;Q9D8Y0	Q8C845;Q9D8Y0	>tr|Q8C845|Q8C845_MOUSE Isoform of Q9D8Y0, EF-hand domain-containing protein D2 OS=Mus musculus OX=10090 GN=Efhd2 PE=1 SV=1;>sp|Q9D8Y0|EFHD2_MOUSE EF-hand domain-containing protein D2 OS=Mus musculus OX=10090 GN=Efhd2 PE=1 SV=1	EFHD2	0	1	1	Down	No	No
P42208;E9Q3V6;F6WYM0;D3YYB1;D3Z3C0;D3Z1S1	P42208;E9Q3V6;F6WYM0;D3YYB1;D3Z3C0;D3Z1S1	>sp|P42208|SEPT2_MOUSE Septin-2 OS=Mus musculus OX=10090 GN=Sept2 PE=1 SV=2;>tr|E9Q3V6|E9Q3V6_MOUSE Isoform of P42208, Septin-2 OS=Mus musculus OX=10090 GN=Sept2 PE=1 SV=1;>tr|F6WYM0|F6WYM0_MOUSE Isoform of P42208, Septin-2 (Fragment) OS=Mus musculus OX=10090 GN=Sept2 PE=1 SV=2;>tr|D3YYB1|D3YYB1_MOUSE Isoform of P42208, Septin-2 (Fragment) OS=Mus musculus OX=10090 GN=Sept2 PE=1 SV=1;>tr|D3Z3C0|D3…	SEPT2	5.30703e-16	1	1	Up	No	No
Q3TLP8;P63001;Q05144	Q3TLP8;P63001;Q05144	>tr|Q3TLP8|Q3TLP8_MOUSE Isoform of P63001, RAS-related C3 botulinum substrate 1, isoform CRA_a OS=Mus musculus OX=10090 GN=Rac1 PE=1 SV=1;>sp|P63001|RAC1_MOUSE Ras-related C3 botulinum toxin substrate 1 OS=Mus musculus OX=10090 GN=Rac1 PE=1 SV=1;>sp|Q05144|RAC2_MOUSE Ras-related C3 botulinum toxin substrate 2 OS=Mus musculus OX=10090 GN=Rac2 PE=1 SV=1	RAC1;RAC2	2.95669e-16	1	1	Up	No	No
Q8BH66	Q8BH66	>sp|Q8BH66|ATLA1_MOUSE Atlastin-1 OS=Mus musculus OX=10090 GN=Atl1 PE=1 SV=1	ATL1	-8.24497e-16	1	1	Down	No	No
Q3V117;Q91V92	Q3V117;Q91V92	>tr|Q3V117|Q3V117_MOUSE Isoform of Q91V92, ATP-citrate synthase OS=Mus musculus OX=10090 GN=Acly PE=1 SV=1;>sp|Q91V92|ACLY_MOUSE ATP-citrate synthase OS=Mus musculus OX=10090 GN=Acly PE=1 SV=1	ACLY	0	1	1	Down	No	No
A0A1L1SSF8;Q91V76	A0A1L1SSF8;Q91V76	>tr|A0A1L1SSF8|A0A1L1SSF8_MOUSE Isoform of Q91V76, RIKEN cDNA 4931406C07 gene OS=Mus musculus OX=10090 GN=4931406C07Rik PE=1 SV=1;>sp|Q91V76|CK054_MOUSE Ester hydrolase C11orf54 homolog OS=Mus musculus OX=10090 PE=1 SV=1	4931406C07RIK;sp|Q91V76|CK054_MOUSE	-9.64043e-16	1	1	Down	No	No
P34884	P34884	>sp|P34884|MIF_MOUSE Macrophage migration inhibitory factor OS=Mus musculus OX=10090 GN=Mif PE=1 SV=2	MIF	0	1	1	Down	No	No
P35821	P35821	>sp|P35821|PTN1_MOUSE Tyrosine-protein phosphatase non-receptor type 1 OS=Mus musculus OX=10090 GN=Ptpn1 PE=1 SV=2	PTPN1	-1.0758e-15	1	1	Down	No	No
Q6P5F6	Q6P5F6	>sp|Q6P5F6|S39AA_MOUSE Zinc transporter ZIP10 OS=Mus musculus OX=10090 GN=Slc39a10 PE=1 SV=1	SLC39A10	2.89657e-16	1	1	Up	No	No
Q9DC61;A2AIW9	Q9DC61;A2AIW9	>sp|Q9DC61|MPPA_MOUSE Mitochondrial-processing peptidase subunit alpha OS=Mus musculus OX=10090 GN=Pmpca PE=1 SV=1;>tr|A2AIW9|A2AIW9_MOUSE Isoform of Q9DC61, Mitochondrial-processing peptidase subunit alpha OS=Mus musculus OX=10090 GN=Pmpca PE=1 SV=1	PMPCA	7.90772e-16	1	1	Up	No	No
Q60996-2;Q60996-3;Q60996-4;Q60996	Q60996-2;Q60996-3;Q60996-4;Q60996	>sp|Q60996-2|2A5G_MOUSE Isoform of Q60996, Isoform 1 of Serine/threonine-protein phosphatase 2A 56 kDa regulatory subunit gamma isoform OS=Mus musculus OX=10090 GN=Ppp2r5c;>sp|Q60996-3|2A5G_MOUSE Isoform of Q60996, Isoform 3 of Serine/threonine-protein phosphatase 2A 56 kDa regulatory subunit gamma isoform OS=Mus musculus OX=10090 GN=Ppp2r5c;>sp|Q60996-4|2A5G_MOUSE Isoform of Q60996, Isoform 4 of…	PPP2R5C	-2.43108e-16	1	1	Down	No	No
H7BX46;G3X932;P59281-2;P59281	H7BX46;G3X932;P59281-2;P59281	>tr|H7BX46|H7BX46_MOUSE Isoform of P59281, Rho GTPase-activating protein 39 OS=Mus musculus OX=10090 GN=Arhgap39 PE=1 SV=1;>tr|G3X932|G3X932_MOUSE Isoform of P59281, DNA segment, Chr 15, Wayne State University 169, expressed, isoform CRA_a OS=Mus musculus OX=10090 GN=Arhgap39 PE=1 SV=1;>sp|P59281-2|RHG39_MOUSE Isoform of P59281, Isoform 2 of Rho GTPase-activating protein 39 OS=Mus musculus OX=100…	ARHGAP39	9.67261e-16	1	1	Up	No	No
Q8BH44;G3UW48	Q8BH44;G3UW48	>sp|Q8BH44|COR2B_MOUSE Coronin-2B OS=Mus musculus OX=10090 GN=Coro2b PE=1 SV=2;>tr|G3UW48|G3UW48_MOUSE Isoform of Q8BH44, Coronin (Fragment) OS=Mus musculus OX=10090 GN=Coro2b PE=1 SV=1	CORO2B	7.74472e-16	1	1	Up	No	No
P47757-2;A2AMW0;P47757-4	P47757-2;A2AMW0;P47757-4	>sp|P47757-2|CAPZB_MOUSE Isoform of P47757, Isoform 2 of F-actin-capping protein subunit beta OS=Mus musculus OX=10090 GN=Capzb;>tr|A2AMW0|A2AMW0_MOUSE Isoform of P47757, Capping protein (Actin filament) muscle Z-line, beta, isoform CRA_a OS=Mus musculus OX=10090 GN=Capzb PE=1 SV=1;>sp|P47757-4|CAPZB_MOUSE Isoform of P47757, Isoform 3 of F-actin-capping protein subunit beta OS=Mus musculus OX=100…	CAPZB	-4.36113e-16	1	1	Down	No	No
Q3U5Q7	Q3U5Q7	>sp|Q3U5Q7|CMPK2_MOUSE UMP-CMP kinase 2, mitochondrial OS=Mus musculus OX=10090 GN=Cmpk2 PE=1 SV=2	CMPK2	5.02141e-15	1	1	Up	No	No
S4R2D5;A0A0A0MQN4;Q9D906;S4R2T5	S4R2D5;A0A0A0MQN4;Q9D906;S4R2T5	>tr|S4R2D5|S4R2D5_MOUSE Isoform of Q9D906, Ubiquitin-like modifier-activating enzyme ATG7 OS=Mus musculus OX=10090 GN=Atg7 PE=1 SV=1;>tr|A0A0A0MQN4|A0A0A0MQN4_MOUSE Isoform of Q9D906, Ubiquitin-like modifier-activating enzyme ATG7 OS=Mus musculus OX=10090 GN=Atg7 PE=1 SV=1;>sp|Q9D906|ATG7_MOUSE Ubiquitin-like modifier-activating enzyme ATG7 OS=Mus musculus OX=10090 GN=Atg7 PE=1 SV=1;>tr|S4R2T5|S4…	ATG7	-7.4061e-16	1	1	Down	No	No
O88983;Q9D0J1	O88983;Q9D0J1	>sp|O88983|STX8_MOUSE Syntaxin-8 OS=Mus musculus OX=10090 GN=Stx8 PE=1 SV=1;>tr|Q9D0J1|Q9D0J1_MOUSE Isoform of O88983, Syntaxin 8, isoform CRA_c OS=Mus musculus OX=10090 GN=Stx8 PE=1 SV=1	STX8	4.81076e-16	1	1	Up	No	No
S0DHL8;Q3V3V9-2;Q3V3V9	S0DHL8;Q3V3V9-2;Q3V3V9	>tr|S0DHL8|S0DHL8_MOUSE Isoform of Q3V3V9, Capping protein, Arp2/3 and myosin-I linker protein 2 OS=Mus musculus OX=10090 GN=Carmil2 PE=1 SV=1;>sp|Q3V3V9-2|CARL2_MOUSE Isoform of Q3V3V9, Isoform 2 of Capping protein, Arp2/3 and myosin-I linker protein 2 OS=Mus musculus OX=10090 GN=Carmil2;>sp|Q3V3V9|CARL2_MOUSE Capping protein, Arp2/3 and myosin-I linker protein 2 OS=Mus musculus OX=10090 GN=Carm…	CARMIL2	-4.08442e-16	1	1	Down	No	No
Q91VR8	Q91VR8	>sp|Q91VR8|BRK1_MOUSE Protein BRICK1 OS=Mus musculus OX=10090 GN=Brk1 PE=1 SV=1	BRK1	-5.40715e-16	1	1	Down	No	No
Q9QUM9;E0CXB1	Q9QUM9;E0CXB1	>sp|Q9QUM9|PSA6_MOUSE Proteasome subunit alpha type-6 OS=Mus musculus OX=10090 GN=Psma6 PE=1 SV=1;>tr|E0CXB1|E0CXB1_MOUSE Isoform of Q9QUM9, Proteasome endopeptidase complex OS=Mus musculus OX=10090 GN=Psma6 PE=1 SV=1	PSMA6	-4.03537e-16	1	1	Down	No	No
[truncated: 1,881 more rows]
